# Supplementary material for: Differential miRNA-Gene Expression in M Cells in Response to Crohn’s Disease-Associated AIEC
Source: Microorganisms. 2020 Aug 7;8(8):1205. doi: 10.3390/microorganisms8081205 (PMC7466023; doi:10.3390/microorganisms8081205)
Supplement: Supplementary file 1 [file microorganisms-08-01205-s001.zip]

Archive with 15 entries (15 files):
- Supplementary figures.docx
- Table 1.xlsx
- Table 10.xlsx
- Table 11.xlsx
- Table 12.xlsx
- Table 13.xlsx
- Table 14.xlsx
- Table 2.xlsx
- Table 3.xlsx
- Table 4.xlsx
- Table 5.xlsx
- Table 6.xlsx
- Table 7.xlsx
- Table 8.xlsx
- Table 9.xlsx
