# Supplementary material for: Differential miRNA-Gene Expression in M Cells in Response to Crohn’s Disease-Associated AIEC
Source: Microorganisms. 2020 Aug 7;8(8):1205. doi: 10.3390/microorganisms8081205 (PMC7466023; doi:10.3390/microorganisms8081205)
Supplement: Supplementary file 1 [file microorganisms-08-01205-s001.zip › Table 1.xlsx]

## Sheet: Feuil1
Table 1. Dysregulated miRNAs in uninfected M cells versus uninfected Caco-2 cells
MiRNA ID	Mean (M cell)	Mean (Caco2)	P-val (M cells vs Caco2)	Fold change (M cells vs Caco2)	Sequence
hsa-mir-146a	11.6504672844115	5.36870360882182	0.0198160901264524	2.17007086501618	UGAGAACUGAAUUCCAUGGGUU
hsa-mir-487b	117.475991905021	76.623071432593	0.0026337384177744	1.53316735688894	AAUCGUACAGGGUCAUCCACUU
hsa-mir-941-1 // hsa-mir-941-2 // hsa-mir-941-3 // hsa-mir-941-4	24.1373101925059	15.1142679691392	0.0108879225103337	1.59698837163601	CACCCGGCUGUGUGCACAUGUGC
hsa-mir-1226	4.27111191785376	8.04102519481937	0.0182519775735625	-1.88265382632726	GUGAGGGCAUGCAGGCCUGGAUGGGG
hsa-mir-1303	7.44652607512309	18.7561713495378	0.0041676181777949	-2.51878139689825	UUUAGAGACGGGGUCUUGCUCU
