# Supplementary material for: Differential miRNA-Gene Expression in M Cells in Response to Crohn’s Disease-Associated AIEC
Source: Microorganisms. 2020 Aug 7;8(8):1205. doi: 10.3390/microorganisms8081205 (PMC7466023; doi:10.3390/microorganisms8081205)
Supplement: Supplementary file 1 [file microorganisms-08-01205-s001.zip › Table 10.xlsx]

## Sheet: Feuil1
Table 10. Dysregulated genes in LF82-infected versus uninfected M cells
Gene name	Gene ID	Mean (LF82-infected M cells)	Mean (uninfected M cells)	P value (infected vs uninfected M cells)	Fold change (infected vs uninfected M cells)	Description
RBBP6	ENSG00000122257	1023.92053333333	581.876666666667	0.0026215581447827	1.75968653151011	retinoblastoma binding protein 6 [Source:HGNC Symbol;Acc:9889]
CRYZL1	ENSG00000205758	232.252333333333	149.616233333333	0.0138434101684366	1.55232041442918	crystallin, zeta (quinone reductase)-like 1 [Source:HGNC Symbol;Acc:2420]
C4orf33	ENSG00000151470	146.145866666667	67.4076966666667	0.0150665574452307	2.16808871825665	chromosome 4 open reading frame 33 [Source:HGNC Symbol;Acc:27025]
JAK1	ENSG00000162434	559.139933333333	276.862566666667	0.0187901948927334	2.01955771798691	Janus kinase 1 [Source:HGNC Symbol;Acc:6190]
ANLN	ENSG00000011426	4050.70466666667	1697.38766666667	0.00276997576181149	2.38643460549083	anillin, actin binding protein [Source:HGNC Symbol;Acc:14082]
NAV3	ENSG00000067798	209.203633333333	123.249843333333	0.0336831272280933	1.69739472015015	neuron navigator 3 [Source:HGNC Symbol;Acc:15998]
RICTOR	ENSG00000164327	124.0794	81.03043	0.0386213818930266	1.53126917875174	RPTOR independent companion of MTOR, complex 2 [Source:HGNC Symbol;Acc:28611]
BRWD1	ENSG00000185658	392.280666666667	241.813833333333	0.0168019720443481	1.62224245511182	bromodomain and WD repeat domain containing 1 [Source:HGNC Symbol;Acc:12760]
ARID2	ENSG00000189079	405.885266666667	136.086066666667	0.0224584094780788	2.98256299567284	AT rich interactive domain 2 (ARID, RFX-like) [Source:HGNC Symbol;Acc:18037]
RP11-155G14.5//EFCAB3	ENSG00000240758//ENSG00000172421	228.1957	64.3440566666667	0.00450314069124424	3.54649227639103	//EF-hand calcium binding domain 3 [Source:HGNC Symbol;Acc:26379]
CRHR1-IT1	ENSG00000204650	175.928933333333	88.32691	0.0361580453471144	1.99179313907091	CRHR1 intronic transcript 1 (non-protein coding) [Source:HGNC Symbol;Acc:26327]
TCP11L2	ENSG00000166046	273.875433333333	125.053433333333	0.000524039657179129	2.19006728590419	t-complex 11, testis-specific-like 2 [Source:HGNC Symbol;Acc:28627]
CHD2	ENSG00000173575	267.3459	154.036033333333	0.0334725523387333	1.73560623585693	chromodomain helicase DNA binding protein 2 [Source:HGNC Symbol;Acc:1917]
MYO10	ENSG00000145555	1030.46213333333	630.816066666667	0.00102661702602012	1.63353818614428	myosin X [Source:HGNC Symbol;Acc:7593]
ASH1L-AS1	ENSG00000235919	1327.935	748.493466666667	0.0153406033656088	1.77414374224776	ASH1L antisense RNA 1 [Source:HGNC Symbol;Acc:44146]
GDAP2	ENSG00000196505	660.1268	438.225833333333	0.0149415451244276	1.5063621306366	ganglioside induced differentiation associated protein 2 [Source:HGNC Symbol;Acc:18010]
FAM126B	ENSG00000155744	378.581533333333	249.471666666667	0.0455291948555605	1.51753318680144	family with sequence similarity 126, member B [Source:HGNC Symbol;Acc:28593]
ZNF638	ENSG00000075292	400.466066666667	140.101366666667	0.00116999097435303	2.85840228539289	zinc finger protein 638 [Source:HGNC Symbol;Acc:17894]
ZNF638	ENSG00000075292	307.179166666667	203.078466666667	0.0106899138917338	1.51261318695532	zinc finger protein 638 [Source:HGNC Symbol;Acc:17894]
CKAP2	ENSG00000136108	77.53271	40.6150666666667	0.0418539388785685	1.90896424315443	cytoskeleton associated protein 2 [Source:HGNC Symbol;Acc:1990]
EIF4G3	ENSG00000075151	64.3238866666667	16.288547	0.0037924197861011	3.94902545123679	eukaryotic translation initiation factor 4 gamma, 3 [Source:HGNC Symbol;Acc:3298]
CDKN2AIPNL	ENSG00000237190	242.9428	104.754216666667	0.0352658591442415	2.31916964997272	CDKN2A interacting protein N-terminal like [Source:HGNC Symbol;Acc:30545]
HILPDA	ENSG00000135245	10082.8506666667	2502.93033333333	0.00232646527051203	4.02841842315228	hypoxia inducible lipid droplet-associated [Source:HGNC Symbol;Acc:28859]
ATP11B	ENSG00000058063	274.602933333333	175.0226	0.0208009495091449	1.56895699945797	ATPase, class VI, type 11B [Source:HGNC Symbol;Acc:13553]
PTBP2	ENSG00000117569	155.0195	77.84615	0.0109267761938219	1.99135731182595	polypyrimidine tract binding protein 2 [Source:HGNC Symbol;Acc:17662]
CRYZL1	ENSG00000205758	317.499066666667	189.5206	0.0375875947579471	1.67527470188817	crystallin, zeta (quinone reductase)-like 1 [Source:HGNC Symbol;Acc:2420]
TIA1	ENSG00000116001	195.712533333333	124.9125	0.00685637353426085	1.56679702458388	TIA1 cytotoxic granule-associated RNA binding protein [Source:HGNC Symbol;Acc:11802]
PTGS2	ENSG00000073756	1538.70133333333	587.912933333333	0.000779973369061888	2.61722654170788	prostaglandin-endoperoxide synthase 2 (prostaglandin G/H synthase and cyclooxygenase) [Source:HGNC Symbol;Acc:9605]
FGD6	ENSG00000180263	280.745333333333	95.58685	0.00766295586084339	2.93707066749593	FYVE, RhoGEF and PH domain containing 6 [Source:HGNC Symbol;Acc:21740]
QKI	ENSG00000112531	417.646166666667	262.139133333333	0.00391808305835019	1.59322326794906	QKI, KH domain containing, RNA binding [Source:HGNC Symbol;Acc:21100]
NAMPT//NAMPTL	ENSG00000105835//ENSG00000229644	641.136833333333	275.331033333333	0.0122167479115542	2.32860359245132	nicotinamide phosphoribosyltransferase [Source:HGNC Symbol;Acc:30092]//nicotinamide phosphoribosyltransferase-like [Source:HGNC Symbol;Acc:17633]
ZNF277	ENSG00000198839	364.724166666667	243.0918	0.0434143771005433	1.50035569553011	zinc finger protein 277 [Source:HGNC Symbol;Acc:13070]
MLTK	ENSG00000091436	556.279366666667	341.0346	0.00430082314072107	1.63115228386406	Mitogen-activated protein kinase kinase kinase MLT [Source:UniProtKB/Swiss-Prot;Acc:Q9NYL2]
ARMC8	ENSG00000114098	281.668766666667	149.4059	0.0203185786648067	1.88525865890615	armadillo repeat containing 8 [Source:HGNC Symbol;Acc:24999]
ARMC8	ENSG00000114098	276.424	149.774766666667	0.00250840962617163	1.84559793449853	armadillo repeat containing 8 [Source:HGNC Symbol;Acc:24999]
ADAM9	ENSG00000168615	724.464266666667	391.912833333333	0.03591705176542	1.84853417660475	ADAM metallopeptidase domain 9 [Source:HGNC Symbol;Acc:216]
SNX25	ENSG00000109762	143.524766666667	88.5792966666667	0.00045455831344291	1.62029697759698	sorting nexin 25 [Source:HGNC Symbol;Acc:21883]
CCNL1	ENSG00000163660	2921.99333333333	1325.36833333333	0.0228603804804354	2.20466511825015	cyclin L1 [Source:HGNC Symbol;Acc:20569]
KLF7	ENSG00000118263	884.821166666667	505.685066666667	0.00377056363269192	1.74974747128516	Kruppel-like factor 7 (ubiquitous) [Source:HGNC Symbol;Acc:6350]
SLC39A6	ENSG00000141424	587.735633333333	308.2549	0.0233643020122535	1.90665463333538	solute carrier family 39 (zinc transporter), member 6 [Source:HGNC Symbol;Acc:18607]
CXADR	ENSG00000154639	244.362066666667	156.8389	0.0158393783451487	1.5580450173182	coxsackie virus and adenovirus receptor [Source:HGNC Symbol;Acc:2559]
THSD4	ENSG00000187720	75.9638666666667	23.1195236666667	0.0102560208132441	3.28570206557456	thrombospondin, type I, domain containing 4 [Source:HGNC Symbol;Acc:25835]
KLF6	ENSG00000067082	2825.17433333333	1794.79	0.00908531485240094	1.57409743386877	Kruppel-like factor 6 [Source:HGNC Symbol;Acc:2235]
MSANTD3	ENSG00000066697	2278.56633333333	1500.36933333333	0.00426693548568307	1.51867029184814	Myb/SANT-like DNA-binding domain containing 3 [Source:HGNC Symbol;Acc:23370]
SETD5-AS1	ENSG00000206573	577.733566666667	216.687433333333	0.0202766341437847	2.66620706969163	SETD5 antisense RNA 1 [Source:HGNC Symbol;Acc:44478]
SETD5-AS1	ENSG00000206573	602.156833333333	213.121233333333	0.0284837180039775	2.82541924103605	SETD5 antisense RNA 1 [Source:HGNC Symbol;Acc:44478]
MYL12A	ENSG00000101608	254.2126	147.5401	0.0210006093484625	1.72300683000757	myosin, light chain 12A, regulatory, non-sarcomeric [Source:HGNC Symbol;Acc:16701]
SNORA63//SNORA4//EIF4A2	ENSG00000200320//ENSG00000263776//ENSG00000156976	177.802033333333	69.25336	0.0110938184428576	2.56741381693731	small nucleolar RNA, H/ACA box 63 [Source:HGNC Symbol;Acc:10106]//small nucleolar RNA, H/ACA box 4 [Source:HGNC Symbol;Acc:32587]//eukaryotic translation initiation factor 4A2 [Source:HGNC Symbol;Acc:3284]
CTB-89H12.4//CSNK1A1	ENSG00000230551//ENSG00000113712	770.448733333333	367.4653	0.0066113572424501	2.09665710839454	//casein kinase 1, alpha 1 [Source:HGNC Symbol;Acc:2451]
CTB-89H12.4	ENSG00000230551	1281.16333333333	675.749966666667	0.00505264953810333	1.89591327640465
AF011889.5	ENSG00000241489	25.3196766666667	6.16320533333333	0.00488871063688732	4.108199434753
ZNF207	ENSG00000010244	1207.1254	429.997533333333	0.0399798500409219	2.80728447589544	zinc finger protein 207 [Source:HGNC Symbol;Acc:12998]
RPAIN	ENSG00000129197	178.689833333333	60.4765266666667	0.0087707489246517	2.95469735420211	RPA interacting protein [Source:HGNC Symbol;Acc:28641]
RP11-757F18.5	ENSG00000261488	147.007933333333	73.35208	0.00477100529374268	2.00414130496822
RP11-757F18.5	ENSG00000261488	415.1682	237.307533333333	0.0339016020608337	1.7494943972842
RP11-372E1.4	ENSG00000243818	759.553433333333	432.171333333333	0.0127184837409514	1.75752849564293
RP11-372E1.4	ENSG00000243818	936.6559	433.738166666667	0.00143772267396966	2.15949614763746
LINC00515	ENSG00000260583	92.9831933333333	56.8023466666667	0.0110849440582196	1.63696042135348	long intergenic non-protein coding RNA 515 [Source:HGNC Symbol;Acc:16019]
RP11-687F6.1	ENSG00000267167	94.5477933333333	29.7478	0.00816181673368973	3.17831212168071
NAP1L4	ENSG00000205531	277.4067	140.7052	0.0495211042752781	1.97154547237771	nucleosome assembly protein 1-like 4 [Source:HGNC Symbol;Acc:7640]
RP11-80H8.4	ENSG00000241679	198.223533333333	109.08885	0.0307742398131028	1.81708335300384
ALMS1-IT1	ENSG00000230002	442.2503	263.792366666667	0.00310802701009294	1.67650908776612	ALMS1 intronic transcript 1 (non-protein coding) [Source:HGNC Symbol;Acc:41305]
CHD1L	ENSG00000131778	2389.03033333333	1442.36133333333	0.0237885195967179	1.6563327635886	chromodomain helicase DNA binding protein 1-like [Source:HGNC Symbol;Acc:1916]
RBM25	ENSG00000119707	513.1683	167.7664	0.0112633736991687	3.05882643962081	RNA binding motif protein 25 [Source:HGNC Symbol;Acc:23244]
RP11-21L23.3	ENSG00000255100	191.8034	55.25597	0.00560586226539276	3.47117967524595
LRPPRC	ENSG00000138095	664.4586	393.165733333333	0.0464788631487298	1.69002164651175	leucine-rich pentatricopeptide repeat containing [Source:HGNC Symbol;Acc:15714]
SHB	ENSG00000107338	1827.18633333333	1200.154	0.00151374001245476	1.52245989542453	Src homology 2 domain containing adaptor protein B [Source:HGNC Symbol;Acc:10838]
RNF165	ENSG00000141622	1458.87333333333	824.788	0.0000280276509311889	1.76878583749198	ring finger protein 165 [Source:HGNC Symbol;Acc:31696]
RP11-156E8.1	ENSG00000272195	108.863173333333	59.9407966666667	0.0142964506992516	1.81617828569624
RAF1	ENSG00000132155	434.3182	262.775533333333	0.0497455624350688	1.65281064979921	v-raf-1 murine leukemia viral oncogene homolog 1 [Source:HGNC Symbol;Acc:9829]
CEP128	ENSG00000100629	219.119266666667	102.08239	0.0175427340751338	2.14649428433902	centrosomal protein 128kDa [Source:HGNC Symbol;Acc:20359]
NEMF	ENSG00000165525	910.390033333333	523.354866666667	0.0249060522029094	1.73952721435793	nuclear export mediator factor [Source:HGNC Symbol;Acc:10663]
RP11-122A3.2	ENSG00000253250	148.659866666667	75.06922	0.0296890107508856	1.98030386710647	uncharacterized protein LOC100127983 [Source:RefSeq peptide;Acc:NP_001177901]
RPAP3	ENSG00000005175	255.352933333333	144.208733333333	0.00118273795243853	1.77071753860492	RNA polymerase II associated protein 3 [Source:HGNC Symbol;Acc:26151]
FAR1	ENSG00000197601	409.698	261.285833333333	0.0433486718459545	1.56800694003693	fatty acyl CoA reductase 1 [Source:HGNC Symbol;Acc:26222]
PRKAB2	ENSG00000131791	899.3294	480.363666666667	0.0111444078141678	1.87218447689979	protein kinase, AMP-activated, beta 2 non-catalytic subunit [Source:HGNC Symbol;Acc:9379]
MATR3	ENSG00000015479	866.7181	424.097133333333	0.019673150628493	2.04367827999152	matrin 3 [Source:HGNC Symbol;Acc:6912]
PEX13	ENSG00000162928	90.8590733333333	42.3959266666667	0.0234366735980443	2.14310855964307	peroxisomal biogenesis factor 13 [Source:HGNC Symbol;Acc:8855]
BLZF1	ENSG00000117475	231.642766666667	134.497066666667	0.0149520431237467	1.72228861496855	basic leucine zipper nuclear factor 1 [Source:HGNC Symbol;Acc:1065]
SSBP2	ENSG00000145687	85.52613	51.3562766666667	0.0120478066981484	1.66534911701478	single-stranded DNA binding protein 2 [Source:HGNC Symbol;Acc:15831]
ZNF548	ENSG00000188785	138.563833333333	82.20511	0.0215628860692113	1.6855866178311	zinc finger protein 548 [Source:HGNC Symbol;Acc:26561]
NEMF	ENSG00000165525	1113.05	654.881166666667	0.00423113641039063	1.69962133079106	nuclear export mediator factor [Source:HGNC Symbol;Acc:10663]
MALAT1	ENSG00000251562	23845.7833333333	9928.44533333333	0.0407759725378057	2.40176407612122	metastasis associated lung adenocarcinoma transcript 1 (non-protein coding) [Source:HGNC Symbol;Acc:29665]
TM2D1	ENSG00000162604	131.836166666667	72.2766766666667	0.0142036024632427	1.82404854161575	TM2 domain containing 1 [Source:HGNC Symbol;Acc:24142]
ZNF664	ENSG00000179195	191.492666666667	83.49225	0.0362140283455078	2.29353822260948	zinc finger protein 664 [Source:HGNC Symbol;Acc:25406]
AKNAD1	ENSG00000162641	272.350466666667	172.452933333333	0.00292539266453067	1.57927419036846	AKNA domain containing 1 [Source:HGNC Symbol;Acc:28398]
EXOSC1	ENSG00000171311	51.5571066666667	23.2861	0.0322757737946711	2.21407220044003	exosome component 1 [Source:HGNC Symbol;Acc:17286]
FBXO9	ENSG00000112146	159.0733	79.63064	0.0240134712570864	1.99763935088303	F-box protein 9 [Source:HGNC Symbol;Acc:13588]
FBXO9	ENSG00000112146	171.870533333333	99.71871	0.0372872524164578	1.72355351702136	F-box protein 9 [Source:HGNC Symbol;Acc:13588]
SPDL1	ENSG00000040275	130.596166666667	29.0660833333333	0.00186796138763476	4.49307755602893	spindle apparatus coiled-coil protein 1 [Source:HGNC Symbol;Acc:26010]
ATXN1	ENSG00000124788	305.235466666667	178.8658	0.000705670642693403	1.70650547319089	ataxin 1 [Source:HGNC Symbol;Acc:10548]
ZC3H12D	ENSG00000178199	121.76667	40.48858	0.034447157864869	3.0074324661423	zinc finger CCCH-type containing 12D [Source:HGNC Symbol;Acc:21175]
TCP11L2	ENSG00000166046	99.18877	30.7169016666667	0.0243970862442228	3.22912678747276	t-complex 11, testis-specific-like 2 [Source:HGNC Symbol;Acc:28627]
CTC-241N9.1	ENSG00000245317	121.220533333333	58.7564666666667	0.0271512368153846	2.06310113950578	Uncharacterized protein [Source:UniProtKB/TrEMBL;Acc:D6RGH1]
CTC-241N9.1	ENSG00000245317	107.899886666667	51.9219566666667	0.0424881534979459	2.07811672736781	Uncharacterized protein [Source:UniProtKB/TrEMBL;Acc:D6RGH1]
ZNF12	ENSG00000164631	511.068166666667	304.411233333333	0.0134442081447183	1.67887420273693	zinc finger protein 12 [Source:HGNC Symbol;Acc:12902]
MKLN1	ENSG00000128585	488.5125	245.2688	0.0150171376118144	1.99174334444495	muskelin 1, intracellular mediator containing kelch motifs [Source:HGNC Symbol;Acc:7109]
ITGA1	ENSG00000213949	58.7569966666667	21.7920616666667	0.0491944117931321	2.69625690150014	integrin, alpha 1 [Source:HGNC Symbol;Acc:6134]
DIP2A	ENSG00000160305	241.973833333333	157.995766666667	0.00513017807737264	1.53152099222912	DIP2 disco-interacting protein 2 homolog A (Drosophila) [Source:HGNC Symbol;Acc:17217]
RP11-158H5.7	ENSG00000268573	114.261303333333	48.28083	0.0329458830549585	2.36659774352126
TMEM67	ENSG00000164953	243.1963	126.28071	0.0145317571334636	1.92583887119418	transmembrane protein 67 [Source:HGNC Symbol;Acc:28396]
ZMIZ1-AS1	ENSG00000224596	232.345666666667	134.667986666667	0.0284478792701392	1.72532219733688	ZMIZ1 antisense RNA 1 [Source:HGNC Symbol;Acc:27433]
AK9	ENSG00000155085	89.0560566666667	50.89872	0.0206174529672753	1.74967183195701	adenylate kinase 9 [Source:HGNC Symbol;Acc:33814]
CAST	ENSG00000153113	191.386566666667	107.21699	0.0209816345561189	1.78503954146322	calpastatin [Source:HGNC Symbol;Acc:1515]
FAM115C//RP11-61L23.2	ENSG00000170379//ENSG00000253882	77.7957366666667	48.2231233333333	0.0483335841703991	1.61324549902996	family with sequence similarity 115, member C [Source:HGNC Symbol;Acc:26878]//
C12orf79	ENSG00000257242	318.348733333333	130.465936666667	0.0267668280055429	2.44009081195421	chromosome 12 open reading frame 79 [Source:HGNC Symbol;Acc:27409]
TCP11L2	ENSG00000166046	154.033233333333	61.20177	0.00167231173625524	2.51681010750724	t-complex 11, testis-specific-like 2 [Source:HGNC Symbol;Acc:28627]
CHML	ENSG00000203668	1784.656	1116.03356666667	0.0181595343414134	1.5991060244992	choroideremia-like (Rab escort protein 2) [Source:HGNC Symbol;Acc:1941]
PNN	ENSG00000100941	3727.05966666667	1447.224	0.00675276578607308	2.57531637581098	pinin, desmosome associated protein [Source:HGNC Symbol;Acc:9162]
RP11-480A16.1//RP11-43F13.1//PDCD6	ENSG00000260261//ENSG00000188002//ENSG00000249915	2572.32633333333	1698.705	0.00621225176803057	1.51428666739271	////programmed cell death 6 [Source:HGNC Symbol;Acc:8765]
TTC9C	ENSG00000162222	128.7073	77.8964433333333	0.0380985247629772	1.65228724820256	tetratricopeptide repeat domain 9C [Source:HGNC Symbol;Acc:28432]
SCLT1	ENSG00000151466	196.9733	128.928366666667	0.0101681858055805	1.52777317430273	sodium channel and clathrin linker 1 [Source:HGNC Symbol;Acc:26406]
ALCAM	ENSG00000170017	208.676033333333	57.6220033333333	0.0316391664258299	3.62146439314473	activated leukocyte cell adhesion molecule [Source:HGNC Symbol;Acc:400]
TET2	ENSG00000168769	74.7117	37.74604	0.00263256876867262	1.97932551335186	tet methylcytosine dioxygenase 2 [Source:HGNC Symbol;Acc:25941]
GDA	ENSG00000119125	424.1982	269.3732	0.0023011822532376	1.57476022113558	guanine deaminase [Source:HGNC Symbol;Acc:4212]
MLLT3	ENSG00000171843	211.949466666667	70.70657	0.00109616402135937	2.99759225580687	myeloid/lymphoid or mixed-lineage leukemia (trithorax homolog, Drosophila); translocated to, 3 [Source:HGNC Symbol;Acc:7136]
AL591069.1	ENSG00000256731	445.409366666667	167.791366666667	0.00272355900616542	2.65454281418134
EIF3A	ENSG00000107581	1290.64466666667	819.480966666667	0.015896479554882	1.57495380510973	eukaryotic translation initiation factor 3, subunit A [Source:HGNC Symbol;Acc:3271]
NDRG1	ENSG00000104419	40367.1366666667	20305.46	0.0000765599213460832	1.98799419794807	N-myc downstream regulated 1 [Source:HGNC Symbol;Acc:7679]
SCD//AL139819.1	ENSG00000099194//ENSG00000256545	8728.29066666667	5668.46166666667	0.00063248960072754	1.53979883431043	stearoyl-CoA desaturase (delta-9-desaturase) [Source:HGNC Symbol;Acc:10571]//
BTG1	ENSG00000133639	8548.72966666667	4890.21333333333	0.000674590635751261	1.74813021108827	B-cell translocation gene 1, anti-proliferative [Source:HGNC Symbol;Acc:1130]
BTG1	ENSG00000133639	19660.64	11746.97	0.000183768143587615	1.67367755259441	B-cell translocation gene 1, anti-proliferative [Source:HGNC Symbol;Acc:1130]
PJA2	ENSG00000198961	3385.173	2019.47966666667	0.00187063704584671	1.67626000690937	praja ring finger 2, E3 ubiquitin protein ligase [Source:HGNC Symbol;Acc:17481]
BHLHE40	ENSG00000134107	286.687033333333	159.462366666667	0.0357874627504195	1.79783505867947	basic helix-loop-helix family, member e40 [Source:HGNC Symbol;Acc:1046]
BHLHE40	ENSG00000134107	10499.57	5281.516	0.000109936101297578	1.98798413182882	basic helix-loop-helix family, member e40 [Source:HGNC Symbol;Acc:1046]
GNAI3	ENSG00000065135	3230.46033333333	2095.79533333333	0.000858553250440302	1.54140067112151	guanine nucleotide binding protein (G protein), alpha inhibiting activity polypeptide 3 [Source:HGNC Symbol;Acc:4387]
GNAI3	ENSG00000065135	3683.227	2304.68233333333	0.00531345010528869	1.59814953528664	guanine nucleotide binding protein (G protein), alpha inhibiting activity polypeptide 3 [Source:HGNC Symbol;Acc:4387]
SLC2A1	ENSG00000117394	204.839733333333	126.08047	0.0232265555642706	1.62467456960886	solute carrier family 2 (facilitated glucose transporter), member 1 [Source:HGNC Symbol;Acc:11005]
WSB1	ENSG00000109046	292.3121	126.8204	0.00659654930556391	2.30492964854235	WD repeat and SOCS box containing 1 [Source:HGNC Symbol;Acc:19221]
WSB1	ENSG00000109046	144.909966666667	29.9009566666667	0.00270024233797264	4.84633211847068	WD repeat and SOCS box containing 1 [Source:HGNC Symbol;Acc:19221]
WSB1	ENSG00000109046	5336.86933333333	3534.349	0.00226690249977008	1.51000066301696	WD repeat and SOCS box containing 1 [Source:HGNC Symbol;Acc:19221]
ENO2	ENSG00000111674	2316.471	1145.22366666667	0.0192455808903916	2.02272365427307	enolase 2 (gamma, neuronal) [Source:HGNC Symbol;Acc:3353]
EIF4E	ENSG00000151247	1225.92633333333	758.049233333333	0.00795687751404203	1.61721202189286	eukaryotic translation initiation factor 4E [Source:HGNC Symbol;Acc:3287]
TIA1	ENSG00000116001	743.104866666667	484.730966666667	0.0315865907464886	1.53302536410403	TIA1 cytotoxic granule-associated RNA binding protein [Source:HGNC Symbol;Acc:11802]
TIA1	ENSG00000116001	1231.53933333333	701.829833333333	0.00369513748205483	1.75475489191468	TIA1 cytotoxic granule-associated RNA binding protein [Source:HGNC Symbol;Acc:11802]
TIA1	ENSG00000116001	1077.49853333333	643.609333333333	0.0289772203436382	1.67414995017682	TIA1 cytotoxic granule-associated RNA binding protein [Source:HGNC Symbol;Acc:11802]
JUN	ENSG00000177606	9062.45	5599.651	0.00690194538063713	1.61839550357692	jun proto-oncogene [Source:HGNC Symbol;Acc:6204]
JUN	ENSG00000177606	3783.12166666667	1205.275	0.000572863380846706	3.13880373082215	jun proto-oncogene [Source:HGNC Symbol;Acc:6204]
RRM1	ENSG00000167325	1686.10133333333	992.650233333333	0.000451513783301523	1.69858554072101	ribonucleotide reductase M1 [Source:HGNC Symbol;Acc:10451]
PPP1R12A	ENSG00000058272	2153.74866666667	1173.11966666667	0.0332769682542996	1.83591557439863	protein phosphatase 1, regulatory subunit 12A [Source:HGNC Symbol;Acc:7618]
INSIG1	ENSG00000186480	1721.44366666667	960.690666666667	0.00518786157423127	1.79188132704526	insulin induced gene 1 [Source:HGNC Symbol;Acc:6083]
INSIG1	ENSG00000186480	6683.01133333333	2156.409	0.00163195738042742	3.0991390470608	insulin induced gene 1 [Source:HGNC Symbol;Acc:6083]
INSIG1	ENSG00000186480	5875.974	1846.746	0.000110955306782273	3.1817986880708	insulin induced gene 1 [Source:HGNC Symbol;Acc:6083]
TPD52	ENSG00000076554	469.899666666667	310.355933333333	0.00494736706010273	1.51406696698135	tumor protein D52 [Source:HGNC Symbol;Acc:12005]
EGR1	ENSG00000120738	379.340066666667	250.484966666667	0.0453853849391139	1.51442248896108	early growth response 1 [Source:HGNC Symbol;Acc:3238]
RP11-159D12.5//SRSF1	ENSG00000266086//ENSG00000136450	2852.009	1793.07933333333	0.0216441734844737	1.59056487182757	Uncharacterized protein [Source:UniProtKB/TrEMBL;Acc:J3QKU1]//serine/arginine-rich splicing factor 1 [Source:HGNC Symbol;Acc:10780]
LUM	ENSG00000139329	2919.39866666667	1937.77366666667	0.00820160636998476	1.50657360912979	lumican [Source:HGNC Symbol;Acc:6724]
BNIP3//BNIP3P1	ENSG00000176171//ENSG00000197358	8480.275	5361.712	0.000103702837201443	1.58163567905177	BCL2/adenovirus E1B 19kDa interacting protein 3 [Source:HGNC Symbol;Acc:1084]//BCL2/adenovirus E1B 19kDa interacting protein 3 pseudogene 1 [Source:HGNC Symbol;Acc:19922]
SLC25A36	ENSG00000114120	6827.53266666667	3444.45133333333	0.0116476237911988	1.98218293885993	solute carrier family 25 (pyrimidine nucleotide carrier ), member 36 [Source:HGNC Symbol;Acc:25554]
SLC25A36	ENSG00000114120	6821.69166666667	3923.53166666667	0.00265719314813856	1.73866104474753	solute carrier family 25 (pyrimidine nucleotide carrier ), member 36 [Source:HGNC Symbol;Acc:25554]
SLC25A36	ENSG00000114120	6397.61966666667	3441.866	0.0144042970198146	1.85876488703124	solute carrier family 25 (pyrimidine nucleotide carrier ), member 36 [Source:HGNC Symbol;Acc:25554]
EFNA1	ENSG00000169242	13489.6633333333	5210.13233333333	5.91796094467293E-06	2.58912105687399	ephrin-A1 [Source:HGNC Symbol;Acc:3221]
RB1CC1	ENSG00000023287	7136.51866666667	4373.096	0.0036086356395031	1.63191447584656	RB1-inducible coiled-coil 1 [Source:HGNC Symbol;Acc:15574]
PRPF4B	ENSG00000112739	1684.41766666667	882.3452	0.00203978694241309	1.90902343738785	PRP4 pre-mRNA processing factor 4 homolog B (yeast) [Source:HGNC Symbol;Acc:17346]
RIOK3	ENSG00000101782	1449.91966666667	893.6398	0.00251792856125284	1.6224877928072	RIO kinase 3 [Source:HGNC Symbol;Acc:11451]
RIOK3	ENSG00000101782	10793.45	5450.053	0.00104174651164374	1.98043028205414	RIO kinase 3 [Source:HGNC Symbol;Acc:11451]
RIOK3	ENSG00000101782	4605.12433333333	2010.948	0.0114542817393048	2.29002656127027	RIO kinase 3 [Source:HGNC Symbol;Acc:11451]
CNOT8	ENSG00000155508	1965.31766666667	974.933733333333	0.00007516944212075	2.01584743605822	CCR4-NOT transcription complex, subunit 8 [Source:HGNC Symbol;Acc:9207]
CNOT8	ENSG00000155508	3569.92466666667	1509.776	0.000187585439298544	2.36453928706422	CCR4-NOT transcription complex, subunit 8 [Source:HGNC Symbol;Acc:9207]
CNOT8	ENSG00000155508	5186.89566666667	2485.38766666667	0.00419409382086645	2.08695638762189	CCR4-NOT transcription complex, subunit 8 [Source:HGNC Symbol;Acc:9207]
KIAA0907	ENSG00000132680	6339.54166666667	3118.599	0.0472913414478256	2.03281719344701	KIAA0907 [Source:HGNC Symbol;Acc:29145]
GBP1	ENSG00000117228	114.451583333333	43.38817	0.00983503912234246	2.63785228400583	guanylate binding protein 1, interferon-inducible [Source:HGNC Symbol;Acc:4182]
RSRC2	ENSG00000111011	2083.36533333333	1247.553	0.0093765426273216	1.66996138307016	arginine/serine-rich coiled-coil 2 [Source:HGNC Symbol;Acc:30559]
MXI1	ENSG00000119950	12920.7966666667	6608.71766666667	0.000934260931208447	1.95511403548636	MAX interactor 1, dimerization protein [Source:HGNC Symbol;Acc:7534]
PFKFB3	ENSG00000170525	1432.748	620.175333333333	0.000988784266863155	2.31023054770533	6-phosphofructo-2-kinase/fructose-2,6-biphosphatase 3 [Source:HGNC Symbol;Acc:8874]
DHRS3	ENSG00000162496	757.846333333333	315.4822	0.00043008806524862	2.40218412745104	dehydrogenase/reductase (SDR family) member 3 [Source:HGNC Symbol;Acc:17693]
SLC2A3	ENSG00000059804	1349.98366666667	478.075033333333	0.00796137294709051	2.82379035201657	solute carrier family 2 (facilitated glucose transporter), member 3 [Source:HGNC Symbol;Acc:11007]
SLC2A3	ENSG00000059804	1141.597	148.394433333333	5.22277043179113E-07	7.69299072988587	solute carrier family 2 (facilitated glucose transporter), member 3 [Source:HGNC Symbol;Acc:11007]
SLC2A3	ENSG00000059804	2432.692	321.3884	0.000415990412509359	7.56932110804248	solute carrier family 2 (facilitated glucose transporter), member 3 [Source:HGNC Symbol;Acc:11007]
DLG1	ENSG00000075711	171.053066666667	112.951306666667	0.0280892932458334	1.51439652815585	discs, large homolog 1 (Drosophila) [Source:HGNC Symbol;Acc:2900]
PRSS8	ENSG00000052344	86.1102666666667	43.6767066666667	0.00506255240734906	1.9715375365603	protease, serine, 8 [Source:HGNC Symbol;Acc:9491]
HSPA13	ENSG00000155304	5475.70266666667	3580.648	0.000323377771551629	1.52924908191664	heat shock protein 70kDa family, member 13 [Source:HGNC Symbol;Acc:11375]
HSPA13	ENSG00000155304	5703.83733333333	3224.21133333333	0.0103325950061695	1.76906435206791	heat shock protein 70kDa family, member 13 [Source:HGNC Symbol;Acc:11375]
SLC30A9	ENSG00000014824	4035.12466666667	2557.53666666667	0.00146064078491548	1.5777387355802	solute carrier family 30 (zinc transporter), member 9 [Source:HGNC Symbol;Acc:1329]
PLOD2	ENSG00000152952	14699.56	8632.66233333333	0.000395659208144823	1.70278408124925	procollagen-lysine, 2-oxoglutarate 5-dioxygenase 2 [Source:HGNC Symbol;Acc:9082]
SERPINE1	ENSG00000106366	2425.925	871.0101	0.0187105628858214	2.78518584342478	serpin peptidase inhibitor, clade E (nexin, plasminogen activator inhibitor type 1), member 1 [Source:HGNC Symbol;Acc:8583]
SERPINE1	ENSG00000106366	2194.64366666667	489.578733333333	0.00450323305773514	4.48271854401083	serpin peptidase inhibitor, clade E (nexin, plasminogen activator inhibitor type 1), member 1 [Source:HGNC Symbol;Acc:8583]
TNFAIP3	ENSG00000118503	833.1541	373.1258	0.00312689613573045	2.23290402325436	tumor necrosis factor, alpha-induced protein 3 [Source:HGNC Symbol;Acc:11896]
TNFAIP3	ENSG00000118503	2341.571	1203.713	0.00305300415222543	1.94529011483634	tumor necrosis factor, alpha-induced protein 3 [Source:HGNC Symbol;Acc:11896]
RNMT	ENSG00000101654	698.476566666667	320.300433333333	0.000786756622517288	2.18069191913883	RNA (guanine-7-) methyltransferase [Source:HGNC Symbol;Acc:10075]
TES	ENSG00000135269	1268.13566666667	839.514366666667	0.000766614211246244	1.51055862415061	testis derived transcript (3 LIM domains) [Source:HGNC Symbol;Acc:14620]
IL8	ENSG00000169429	6657.664	3148.77233333333	0.033728867514909	2.11436817121424	interleukin 8 [Source:HGNC Symbol;Acc:6025]
PER1	ENSG00000179094	423.638566666667	243.479533333333	0.00281938315953474	1.73993501986341	period circadian clock 1 [Source:HGNC Symbol;Acc:8845]
DDIT4	ENSG00000168209	31485.0266666667	20447.7033333333	0.000382436428832455	1.53978303349798	DNA-damage-inducible transcript 4 [Source:HGNC Symbol;Acc:24944]
EPM2AIP1	ENSG00000178567	2928.40333333333	1882.72066666667	0.0203918132618911	1.5554104149279	EPM2A (laforin) interacting protein 1 [Source:HGNC Symbol;Acc:19735]
ADM	ENSG00000148926	33207.36	21325.24	3.81974607921745E-06	1.55718575734669	adrenomedullin [Source:HGNC Symbol;Acc:259]
GCLC	ENSG00000001084	1973.69166666667	1213.445	0.0210384711934688	1.62651926265028	glutamate-cysteine ligase, catalytic subunit [Source:HGNC Symbol;Acc:4311]
YES1	ENSG00000176105	3388.79233333333	2118.93433333333	0.00606761093055211	1.5992908699546	v-yes-1 Yamaguchi sarcoma viral oncogene homolog 1 [Source:HGNC Symbol;Acc:12841]
YES1	ENSG00000176105	5834.417	3648.45933333333	0.000790978158921559	1.59914541096708	v-yes-1 Yamaguchi sarcoma viral oncogene homolog 1 [Source:HGNC Symbol;Acc:12841]
HK2	ENSG00000159399	10317.1123333333	2530.84733333333	0.00119913661160163	4.0765447198053	hexokinase 2 [Source:HGNC Symbol;Acc:4923]
FAM13A	ENSG00000138640	967.5914	400.236933333333	0.00872019237534067	2.41754650661925	family with sequence similarity 13, member A [Source:HGNC Symbol;Acc:19367]
FAM13A	ENSG00000138640	9336.61066666667	3742.57833333333	0.000203976174553497	2.49470013319694	family with sequence similarity 13, member A [Source:HGNC Symbol;Acc:19367]
CREBZF	ENSG00000137504	1445.54733333333	820.041266666667	0.00774192983907864	1.76277388967173	CREB/ATF bZIP transcription factor [Source:HGNC Symbol;Acc:24905]
CREBZF	ENSG00000137504	1392.017	739.898566666667	0.000482493713879628	1.88136193623297	CREB/ATF bZIP transcription factor [Source:HGNC Symbol;Acc:24905]
SSX2IP	ENSG00000117155	1110.43333333333	694.204733333333	0.0336701270239313	1.5995761480931	synovial sarcoma, X breakpoint 2 interacting protein [Source:HGNC Symbol;Acc:16509]
SSX2IP	ENSG00000117155	622.347766666667	383.500033333333	0.00495932719935457	1.62281020227638	synovial sarcoma, X breakpoint 2 interacting protein [Source:HGNC Symbol;Acc:16509]
FH	ENSG00000091483	603.5708	343.571933333333	0.000734007004285192	1.75675234628207	fumarate hydratase [Source:HGNC Symbol;Acc:3700]
RASSF2	ENSG00000101265	120.015216666667	58.8902433333333	0.0344579000750305	2.03794737249345	Ras association (RalGDS/AF-6) domain family member 2 [Source:HGNC Symbol;Acc:9883]
KRR1	ENSG00000111615	1946.797	1292.733	0.00267565089746555	1.50595443916106	KRR1, small subunit (SSU) processome component, homolog (yeast) [Source:HGNC Symbol;Acc:5176]
PHF21A	ENSG00000135365	1154.62333333333	595.751	0.0187988263752431	1.93809718042157	PHD finger protein 21A [Source:HGNC Symbol;Acc:24156]
LMAN1	ENSG00000074695	354.152866666667	172.1051	0.0324759349102336	2.05777090084295	lectin, mannose-binding, 1 [Source:HGNC Symbol;Acc:6631]
DMTF1	ENSG00000135164	3245.32733333333	1566.449	0.0000487314523871728	2.07177337617333	cyclin D binding myb-like transcription factor 1 [Source:HGNC Symbol;Acc:14603]
ABCA1	ENSG00000165029	535.270166666667	315.561933333333	0.00020822299744213	1.69624441393332	ATP-binding cassette, sub-family A (ABC1), member 1 [Source:HGNC Symbol;Acc:29]
MAP4K5	ENSG00000012983	1576.95333333333	971.707	0.000149427574662994	1.62286917078228	mitogen-activated protein kinase kinase kinase kinase 5 [Source:HGNC Symbol;Acc:6867]
MAP4K5	ENSG00000012983	1176.20333333333	774.533666666667	0.0260526442121076	1.51859549036173	mitogen-activated protein kinase kinase kinase kinase 5 [Source:HGNC Symbol;Acc:6867]
NFIL3	ENSG00000165030	7292.43933333333	4369.20633333333	0.0196797976547771	1.6690535481692	nuclear factor, interleukin 3 regulated [Source:HGNC Symbol;Acc:7787]
ERF	ENSG00000105722	953.014333333333	594.9503	0.0450115132392238	1.60183856253763	Ets2 repressor factor [Source:HGNC Symbol;Acc:3444]
DYNC2LI1	ENSG00000138036	326.960666666667	177.121066666667	0.0086183959641116	1.84597277342503	dynein, cytoplasmic 2, light intermediate chain 1 [Source:HGNC Symbol;Acc:24595]
KDM6A	ENSG00000147050	142.228433333333	86.6266033333333	0.0389653267105664	1.64185628733529	lysine (K)-specific demethylase 6A [Source:HGNC Symbol;Acc:12637]
BACH1	ENSG00000156273	4103.06333333333	1403.34766666667	0.0209014541327841	2.92376823704651	BTB and CNC homology 1, basic leucine zipper transcription factor 1 [Source:HGNC Symbol;Acc:935]
PDGFB	ENSG00000100311	410.635366666667	94.2576466666667	0.0120606634065727	4.35652046479412	platelet-derived growth factor beta polypeptide [Source:HGNC Symbol;Acc:8800]
GLIPR1	ENSG00000139278	122.925366666667	76.7010533333333	0.0171848103927003	1.60265552198414	GLI pathogenesis-related 1 [Source:HGNC Symbol;Acc:17001]
SMC2	ENSG00000136824	1579.84933333333	937.456133333333	0.0051228980367478	1.68525147701133	structural maintenance of chromosomes 2 [Source:HGNC Symbol;Acc:14011]
PPP1R3C	ENSG00000119938	2019.66233333333	477.1809	0.000757696729982731	4.23248779096844	protein phosphatase 1, regulatory subunit 3C [Source:HGNC Symbol;Acc:9293]
GOLIM4	ENSG00000173905	465.051033333333	296.977933333333	0.0411368492527051	1.56594474247133	golgi integral membrane protein 4 [Source:HGNC Symbol;Acc:15448]
TRAF5	ENSG00000082512	593.7224	367.358133333333	0.0257933184541841	1.61619505906316	TNF receptor-associated factor 5 [Source:HGNC Symbol;Acc:12035]
VPRBP	ENSG00000145041	135.643266666667	87.49542	0.0238404124369314	1.55028990850797	Vpr (HIV-1) binding protein [Source:HGNC Symbol;Acc:30911]
VPRBP	ENSG00000145041	167.454133333333	81.4187166666667	0.0362456985645822	2.05670317820043	Vpr (HIV-1) binding protein [Source:HGNC Symbol;Acc:30911]
TMED2	ENSG00000086598	2062.37833333333	1325.30766666667	0.0116545787651568	1.55615060955657	transmembrane emp24 domain trafficking protein 2 [Source:HGNC Symbol;Acc:16996]
NUPL1	ENSG00000139496	1010.22603333333	492.9694	0.00404816758594175	2.0492672229419	nucleoporin like 1 [Source:HGNC Symbol;Acc:20261]
FZD1	ENSG00000157240	294.365933333333	182.979633333333	0.0236492421958905	1.60873605423117	frizzled family receptor 1 [Source:HGNC Symbol;Acc:4038]
DST	ENSG00000151914	577.4523	290.7601	0.011209635906532	1.98600942839131	dystonin [Source:HGNC Symbol;Acc:1090]
PDE4D	ENSG00000113448	2078.55066666667	1325.39433333333	0.0000438367400772446	1.56825075707029	phosphodiesterase 4D, cAMP-specific [Source:HGNC Symbol;Acc:8783]
SEC14L2	ENSG00000100003	332.465633333333	204.9893	0.0134689321497736	1.62186823084587	SEC14-like 2 (S. cerevisiae) [Source:HGNC Symbol;Acc:10699]
STC1	ENSG00000159167	9395.74133333333	3851.57766666667	0.0000438311053228118	2.43945264680716	stanniocalcin 1 [Source:HGNC Symbol;Acc:11373]
STC1	ENSG00000159167	2108.80366666667	1198.793	0.00836863225926783	1.75910575609523	stanniocalcin 1 [Source:HGNC Symbol;Acc:11373]
CCNT2	ENSG00000082258	683.689566666667	429.259966666667	0.037539993098974	1.59271681441836	cyclin T2 [Source:HGNC Symbol;Acc:1600]
CCL5	ENSG00000161570	149.664833333333	93.7931566666667	0.0389227853484245	1.59569033234727	chemokine (C-C motif) ligand 5 [Source:HGNC Symbol;Acc:10632]
KCNK1	ENSG00000135750	2696.73366666667	1770.80933333333	0.017394222841968	1.5228820042361	potassium channel, subfamily K, member 1 [Source:HGNC Symbol;Acc:6272]
ABCA8	ENSG00000141338	63.9478366666667	38.5378733333333	0.0330994485732738	1.65935042947362	ATP-binding cassette, sub-family A (ABC1), member 8 [Source:HGNC Symbol;Acc:38]
CENPCP1//CENPC	ENSG00000226982//ENSG00000145241	399.1952	239.399066666667	0.0113918012192883	1.66748853935938	centromere protein C pseudogene 1 [Source:HGNC Symbol;Acc:1855]//centromere protein C [Source:HGNC Symbol;Acc:1854]
PTGS2	ENSG00000073756	7253.73133333333	2631.87366666667	0.00164301081199304	2.75610924080576	prostaglandin-endoperoxide synthase 2 (prostaglandin G/H synthase and cyclooxygenase) [Source:HGNC Symbol;Acc:9605]
IL6ST	ENSG00000134352	84.761	50.9999333333333	0.00221239391962892	1.66198256468309	interleukin 6 signal transducer (gp130, oncostatin M receptor) [Source:HGNC Symbol;Acc:6021]
PLK4	ENSG00000142731	628.087633333333	377.2722	0.0144157693801813	1.664812921104	polo-like kinase 4 [Source:HGNC Symbol;Acc:11397]
SAP30	ENSG00000164105	384.260633333333	228.0417	0.028873914948182	1.68504546902314	Sin3A-associated protein, 30kDa [Source:HGNC Symbol;Acc:10532]
SAP30	ENSG00000164105	1856.81266666667	985.803333333333	0.00121890448851229	1.88355283846339	Sin3A-associated protein, 30kDa [Source:HGNC Symbol;Acc:10532]
RP11-632F7.1//RP1-99E18.2//ARL4A	ENSG00000248780//ENSG00000218996//ENSG00000122644	5104.60466666667	3203.37266666667	0.0000917255535781273	1.59350946575266	////ADP-ribosylation factor-like 4A [Source:HGNC Symbol;Acc:695]
CENPE	ENSG00000138778	496.926666666667	232.363333333333	0.0201576987412287	2.13857608056349	centromere protein E, 312kDa [Source:HGNC Symbol;Acc:1856]
EXOSC9	ENSG00000123737	2058.82533333333	1336.99533333333	0.0199237484286947	1.53988969295829	exosome component 9 [Source:HGNC Symbol;Acc:9137]
MPDZ	ENSG00000107186	339.8403	221.1791	0.0339835445320344	1.53649372838573	multiple PDZ domain protein [Source:HGNC Symbol;Acc:7208]
AOX1	ENSG00000138356	71.03316	44.12811	0.0480181109478711	1.60970320278843	aldehyde oxidase 1 [Source:HGNC Symbol;Acc:553]
RP11-57H12.6//RWDD3	ENSG00000271092//ENSG00000122481	1122.33733333333	711.991166666667	0.000965175539669871	1.57633603600419	TMEM56-RWDD3 protein [Source:RefSeq peptide;Acc:NP_001186620]//RWD domain containing 3 [Source:HGNC Symbol;Acc:21393]
ZBTB1	ENSG00000126804	318.689133333333	165.039233333333	0.0244140977012401	1.93099014638338	zinc finger and BTB domain containing 1 [Source:HGNC Symbol;Acc:20259]
PTGS1	ENSG00000095303	151.623166666667	69.7567466666667	0.00345891348835842	2.17359859672355	prostaglandin-endoperoxide synthase 1 (prostaglandin G/H synthase and cyclooxygenase) [Source:HGNC Symbol;Acc:9604]
KIF20B	ENSG00000138182	660.327833333333	436.357666666667	0.0463065014457081	1.51327198712371	kinesin family member 20B [Source:HGNC Symbol;Acc:7212]
GPSM2	ENSG00000121957	1880.429	1245.785	0.00483918385647154	1.50943300810332	G-protein signaling modulator 2 [Source:HGNC Symbol;Acc:29501]
GAD1	ENSG00000128683	276.229766666667	89.6800566666667	0.0347876334036682	3.08016940369908	glutamate decarboxylase 1 (brain, 67kDa) [Source:HGNC Symbol;Acc:4092]
PIGA	ENSG00000165195	3128.599	1423.18333333333	0.0000923229525273142	2.19831059479336	phosphatidylinositol glycan anchor biosynthesis, class A [Source:HGNC Symbol;Acc:8957]
IGFBP1	ENSG00000146678	21304.4933333333	12847.47	0.00346602607579814	1.65826371521656	insulin-like growth factor binding protein 1 [Source:HGNC Symbol;Acc:5469]
CALB1	ENSG00000104327	1693.26466666667	777.249333333333	0.0259539359014048	2.1785347301681	calbindin 1, 28kDa [Source:HGNC Symbol;Acc:1434]
DUS4L	ENSG00000105865	337.574466666667	166.0759	0.0168318871919599	2.0326517373482	dihydrouridine synthase 4-like (S. cerevisiae) [Source:HGNC Symbol;Acc:21517]
JAK2	ENSG00000096968	166.482633333333	106.7429	0.0240256765049414	1.5596600179809	Janus kinase 2 [Source:HGNC Symbol;Acc:6192]
CYP3A7	ENSG00000160870	276.5228	126.1135	0.0040735010027276	2.19265027138252	cytochrome P450, family 3, subfamily A, polypeptide 7 [Source:HGNC Symbol;Acc:2640]
ING2	ENSG00000168556	857.6153	486.6906	0.004020949855955	1.76213656068147	inhibitor of growth family, member 2 [Source:HGNC Symbol;Acc:6063]
TNFAIP6	ENSG00000123610	197.655733333333	112.083113333333	0.00286670391389099	1.7634746881585	tumor necrosis factor, alpha-induced protein 6 [Source:HGNC Symbol;Acc:11898]
ZNF91	ENSG00000167232	434.3584	248.7691	0.000780601390386198	1.74603035505615	zinc finger protein 91 [Source:HGNC Symbol;Acc:13166]
HERC3	ENSG00000138641	145.235433333333	89.4740733333333	0.027484126239941	1.62321248963666	HECT and RLD domain containing E3 ubiquitin protein ligase 3 [Source:HGNC Symbol;Acc:4876]
SLCO1B3	ENSG00000111700	1330.55133333333	828.139433333333	0.00811445008464752	1.60667549421931	solute carrier organic anion transporter family, member 1B3 [Source:HGNC Symbol;Acc:10961]
CDK17	ENSG00000059758	131.111233333333	83.82646	0.0151507135132973	1.56407932928736	cyclin-dependent kinase 17 [Source:HGNC Symbol;Acc:8750]
RASA2	ENSG00000155903	296.153366666667	176.906966666667	0.0144997105078291	1.67406277009253	RAS p21 protein activator 2 [Source:HGNC Symbol;Acc:9872]
GLRX	ENSG00000173221	21952.9733333333	13090.0633333333	0.0000928829505969035	1.67707159043539	glutaredoxin (thioltransferase) [Source:HGNC Symbol;Acc:4330]
PDK1	ENSG00000152256	610.855566666667	374.642833333333	0.00433725997645446	1.63050113952978	pyruvate dehydrogenase kinase, isozyme 1 [Source:HGNC Symbol;Acc:8809]
EDN2	ENSG00000127129	4884.957	755.8426	0.0009897215065281	6.46292892197397	endothelin 2 [Source:HGNC Symbol;Acc:3177]
SLK	ENSG00000065613	3854.068	2533.00833333333	0.0147951095689851	1.5215378288662	STE20-like kinase [Source:HGNC Symbol;Acc:11088]
KLF12	ENSG00000118922	39.1523266666667	22.2986833333333	0.0410133554168642	1.75581338509523	Kruppel-like factor 12 [Source:HGNC Symbol;Acc:6346]
SLC16A6//SLC16A6P1	ENSG00000108932//ENSG00000232457	3052.24966666667	1736.46166666667	0.0203196498764517	1.75774088496051	solute carrier family 16, member 6 (monocarboxylic acid transporter 7) [Source:HGNC Symbol;Acc:10927]//SLC16A6 pseudogene 1 [Source:HGNC Symbol;Acc:48932]
CTD-2540L5.5//MED6	ENSG00000259115//ENSG00000133997	202.713333333333	111.27008	0.0368185572037583	1.82181349499644	//mediator complex subunit 6 [Source:HGNC Symbol;Acc:19970]
ZNF345	ENSG00000251247	122.328533333333	62.71113	0.0283616642935363	1.95066702407265	zinc finger protein 345 [Source:HGNC Symbol;Acc:16367]
HBP1	ENSG00000105856	105.6044	40.20885	0.00310763435300431	2.62639692505506	HMG-box transcription factor 1 [Source:HGNC Symbol;Acc:23200]
OGT	ENSG00000147162	4033.83066666667	2509.47666666667	0.00958067877493744	1.60743900122602	O-linked N-acetylglucosamine (GlcNAc) transferase [Source:HGNC Symbol;Acc:8127]
GADD45B	ENSG00000099860	3302.69266666667	1541.68233333333	0.00699780832439273	2.1422653650871	growth arrest and DNA-damage-inducible, beta [Source:HGNC Symbol;Acc:4096]
RBPJ	ENSG00000168214	7096.02466666667	4419.89133333333	0.00250408984393133	1.60547491589914	recombination signal binding protein for immunoglobulin kappa J region [Source:HGNC Symbol;Acc:5724]
FGFR1	ENSG00000077782	94.4347533333333	24.158878	0.0235463854293011	3.90890476508608	fibroblast growth factor receptor 1 [Source:HGNC Symbol;Acc:3688]
STAG2	ENSG00000101972	1206.723	743.859766666667	0.0171635773088742	1.62224528610747	stromal antigen 2 [Source:HGNC Symbol;Acc:11355]
GNRH1	ENSG00000147437	284.6031	55.7230933333333	0.000107059029944762	5.10745335506619	gonadotropin-releasing hormone 1 (luteinizing-releasing hormone) [Source:HGNC Symbol;Acc:4419]
MALT1	ENSG00000172175	1348.744	861.7652	0.0369320196495699	1.56509452922908	mucosa associated lymphoid tissue lymphoma translocation gene 1 [Source:HGNC Symbol;Acc:6819]
MEF2A	ENSG00000068305	1856.556	1216.41266666667	0.00448421756641651	1.52625507023658	myocyte enhancer factor 2A [Source:HGNC Symbol;Acc:6993]
ESM1	ENSG00000164283	254.278033333333	150.3499	0.0477632179400955	1.69124178555046	endothelial cell-specific molecule 1 [Source:HGNC Symbol;Acc:3466]
AMYP1//AMY2B//AMY2A//AMY1A//AMY1B//AMY1C	ENSG00000227408//ENSG00000240038//ENSG00000243480//ENSG00000237763//ENSG00000174876//ENSG00000187733	448.009733333333	153.757	0.023089107175254	2.91375178582655	amylase, alpha pseudogene 1 [Source:HGNC Symbol;Acc:479]//amylase, alpha 2B (pancreatic) [Source:HGNC Symbol;Acc:478]//amylase, alpha 2A (pancreatic) [Source:HGNC Symbol;Acc:477]//amylase, alpha 1A (salivary) [Source:HGNC Symbol;Acc:474]//amylase, alpha 1B (salivary) [Source:HGNC Symbol;Acc:475]//amylase, alpha 1C (salivary) [Source:HGNC Symbol;Acc:476]
HIST1H2BH	ENSG00000197459	1368.036	902.698733333333	0.0130209274130861	1.51549564598185	histone cluster 1, H2bh [Source:HGNC Symbol;Acc:4755]
C1S	ENSG00000182326	166.329666666667	107.19874	0.0403201189282917	1.55160094854349	complement component 1, s subcomponent [Source:HGNC Symbol;Acc:1247]
GOLGA8A//GOLGA8B	ENSG00000175265//ENSG00000215252	168.227233333333	91.23057	0.0212751390971624	1.8439787598974	golgin A8 family, member A [Source:HGNC Symbol;Acc:31972]//golgin A8 family, member B [Source:HGNC Symbol;Acc:31973]
GOLGA8A	ENSG00000175265	10543.099	4780.36966666667	0.0395579415229186	2.20549868214515	golgin A8 family, member A [Source:HGNC Symbol;Acc:31972]
LUC7L3	ENSG00000108848	8088.703	5389.17833333333	0.00955468869639232	1.50091581678963	LUC7-like 3 (S. cerevisiae) [Source:HGNC Symbol;Acc:24309]
VDAC3	ENSG00000078668	4796.07766666667	3075.66066666667	0.00366122138375768	1.55936502314625	voltage-dependent anion channel 3 [Source:HGNC Symbol;Acc:12674]
ATRX	ENSG00000085224	1702.76433333333	888.871033333333	0.0133252759380733	1.91564835558634	alpha thalassemia/mental retardation syndrome X-linked [Source:HGNC Symbol;Acc:886]
ATRX	ENSG00000085224	2304.87866666667	1455.52333333333	0.0281308823669948	1.58353948293512	alpha thalassemia/mental retardation syndrome X-linked [Source:HGNC Symbol;Acc:886]
ATRX	ENSG00000085224	4119.89766666667	2717.11366666667	0.00155803089531764	1.51627726039188	alpha thalassemia/mental retardation syndrome X-linked [Source:HGNC Symbol;Acc:886]
CTB-89H12.4//CSNK1A1	ENSG00000230551//ENSG00000113712	2580.417	1564.27233333333	0.0383180903999259	1.64959575453294	//casein kinase 1, alpha 1 [Source:HGNC Symbol;Acc:2451]
LGALS8	ENSG00000116977	2215.925	1314.58266666667	0.00037413457394012	1.68564903234182	lectin, galactoside-binding, soluble, 8 [Source:HGNC Symbol;Acc:6569]
LGALS8	ENSG00000116977	998.096866666667	596.505966666667	0.0476353744416984	1.67323869741677	lectin, galactoside-binding, soluble, 8 [Source:HGNC Symbol;Acc:6569]
KLF6	ENSG00000067082	251.620733333333	142.0098	0.0401571055555106	1.77185471237431	Kruppel-like factor 6 [Source:HGNC Symbol;Acc:2235]
KLF6	ENSG00000067082	1187.13733333333	712.2863	0.0183404669241133	1.66665754112263	Kruppel-like factor 6 [Source:HGNC Symbol;Acc:2235]
IFI16	ENSG00000163565	672.214133333333	376.795633333333	0.00889859341111527	1.78402845963625	interferon, gamma-inducible protein 16 [Source:HGNC Symbol;Acc:5395]
C1orf63	ENSG00000117616	413.602533333333	197.0525	0.0223540731438747	2.0989458815967	chromosome 1 open reading frame 63 [Source:HGNC Symbol;Acc:25234]
STAG2	ENSG00000101972	1355.932	782.0094	0.0217263818472689	1.73390754637988	stromal antigen 2 [Source:HGNC Symbol;Acc:11355]
CDKN1B	ENSG00000111276	8179.56966666667	4861.92966666667	0.00029098147315696	1.68237103937264	cyclin-dependent kinase inhibitor 1B (p27, Kip1) [Source:HGNC Symbol;Acc:1785]
PLIN2	ENSG00000147872	1816.19633333333	579.215966666667	0.00133664794090071	3.1356116506687	perilipin 2 [Source:HGNC Symbol;Acc:248]
RABGGTB	ENSG00000137955	6026.21266666667	3859.93066666667	0.00776710416086126	1.56122303405795	Rab geranylgeranyltransferase, beta subunit [Source:HGNC Symbol;Acc:9796]
FOS	ENSG00000170345	1039.86253333333	477.823233333333	0.00391917410117276	2.17624941775888	FBJ murine osteosarcoma viral oncogene homolog [Source:HGNC Symbol;Acc:3796]
PIM1	ENSG00000137193	2374.57733333333	1229.84333333333	0.0053220585162428	1.9307966055297	pim-1 oncogene [Source:HGNC Symbol;Acc:8986]
CXCR4	ENSG00000121966	6580.013	4320.043	0.04251896176173	1.523135996563	chemokine (C-X-C motif) receptor 4 [Source:HGNC Symbol;Acc:2561]
KLF5	ENSG00000102554	254.4225	147.1427	0.038311105790327	1.72908679805386	Kruppel-like factor 5 (intestinal) [Source:HGNC Symbol;Acc:6349]
STX3	ENSG00000166900	595.095033333333	380.5809	0.0267299576222976	1.56364923550639	syntaxin 3 [Source:HGNC Symbol;Acc:11438]
SMC3	ENSG00000108055	2104.61733333333	1099.2863	0.00298690477969698	1.91453066715498	structural maintenance of chromosomes 3 [Source:HGNC Symbol;Acc:2468]
SMC3	ENSG00000108055	2203.98766666667	1260.55733333333	0.00118390426048324	1.74842318424231	structural maintenance of chromosomes 3 [Source:HGNC Symbol;Acc:2468]
AC019097.7//SMC3	ENSG00000231822//ENSG00000108055	4786.368	2944.36266666667	0.0115031507975359	1.62560409224951	//structural maintenance of chromosomes 3 [Source:HGNC Symbol;Acc:2468]
GLRX	ENSG00000173221	11767.37	5681.84633333333	0.00945999880317532	2.07104685865316	glutaredoxin (thioltransferase) [Source:HGNC Symbol;Acc:4330]
CA2	ENSG00000104267	377.105533333333	131.967	0.025756559528003	2.85757449463376	carbonic anhydrase II [Source:HGNC Symbol;Acc:1373]
GADD45B	ENSG00000099860	1626.814	682.3149	0.00442383186700121	2.38425688783874	growth arrest and DNA-damage-inducible, beta [Source:HGNC Symbol;Acc:4096]
GADD45B	ENSG00000099860	1150.68666666667	586.3763	0.00259989820974127	1.96236898842376	growth arrest and DNA-damage-inducible, beta [Source:HGNC Symbol;Acc:4096]
HBS1L	ENSG00000112339	211.725166666667	97.85847	0.0158551605910106	2.16358549920785	HBS1-like (S. cerevisiae) [Source:HGNC Symbol;Acc:4834]
DDIT3	ENSG00000175197	1919.449	676.3784	0.0100262265805891	2.83783308278325	DNA-damage-inducible transcript 3 [Source:HGNC Symbol;Acc:2726]
GRB10	ENSG00000106070	2808.37466666667	1768.821	0.00147809513239062	1.58770993032459	growth factor receptor-bound protein 10 [Source:HGNC Symbol;Acc:4564]
GRB10	ENSG00000106070	1305.39366666667	734.702566666667	0.00946395688826433	1.77676481053988	growth factor receptor-bound protein 10 [Source:HGNC Symbol;Acc:4564]
BTAF1	ENSG00000095564	2405.04166666667	1307.28766666667	0.0370502108604333	1.83971877651004	BTAF1 RNA polymerase II, B-TFIID transcription factor-associated, 170kDa [Source:HGNC Symbol;Acc:17307]
PKM	ENSG00000067225	2159.486	880.996433333333	0.01674634580255	2.45118585988978	pyruvate kinase, muscle [Source:HGNC Symbol;Acc:9021]
EHD4	ENSG00000103966	815.755433333333	513.9739	0.00870096124936846	1.58715342030662	EH-domain containing 4 [Source:HGNC Symbol;Acc:3245]
INSIG2	ENSG00000125629	7855.32366666667	1643.69766666667	0.0104128282277224	4.77905628630407	insulin induced gene 2 [Source:HGNC Symbol;Acc:20452]
TMEM47	ENSG00000147027	360.379166666667	186.0659	0.0202810325254049	1.9368361782931	transmembrane protein 47 [Source:HGNC Symbol;Acc:18515]
PRKCI	ENSG00000163558	285.144566666667	149.732333333333	0.0155402464644175	1.90436200597956	protein kinase C, iota [Source:HGNC Symbol;Acc:9404]
SERPINB3	ENSG00000057149	849.062966666667	425.545433333333	0.0198700149405668	1.99523458638925	serpin peptidase inhibitor, clade B (ovalbumin), member 3 [Source:HGNC Symbol;Acc:10569]
CLEC2B	ENSG00000110852	2271.12266666667	1359.66866666667	0.00103263124491563	1.67035008038723	C-type lectin domain family 2, member B [Source:HGNC Symbol;Acc:2053]
ITCH	ENSG00000078747	303.169766666667	161.664866666667	0.0113414982448226	1.87529778682072	itchy E3 ubiquitin protein ligase [Source:HGNC Symbol;Acc:13890]
CXCL2	ENSG00000081041	3039.05366666667	1452.19833333333	0.0121686840019463	2.09272631493173	chemokine (C-X-C motif) ligand 2 [Source:HGNC Symbol;Acc:4603]
HABP4	ENSG00000130956	100.759126666667	40.6782566666667	0.0320981734070768	2.4769775040343	hyaluronan binding protein 4 [Source:HGNC Symbol;Acc:17062]
VLDLR	ENSG00000147852	3056.645	1446.87333333333	0.0050281276222809	2.11258645078353	very low density lipoprotein receptor [Source:HGNC Symbol;Acc:12698]
PPT2-EGFL8//EGFL8	ENSG00000258388//ENSG00000241404	213.979733333333	111.597966666667	0.0384682806495127	1.91741605805841	PPT2-EGFL8 readthrough (NMD candidate) [Source:HGNC Symbol;Acc:48343]//EGF-like-domain, multiple 8 [Source:HGNC Symbol;Acc:13944]
PTPN11	ENSG00000179295	452.171533333333	228.9737	0.00342366768564282	1.97477497779585	protein tyrosine phosphatase, non-receptor type 11 [Source:HGNC Symbol;Acc:9644]
PTPN11	ENSG00000179295	1984.04	1177.014	0.0373106644439031	1.68565539577269	protein tyrosine phosphatase, non-receptor type 11 [Source:HGNC Symbol;Acc:9644]
SLC16A1	ENSG00000155380	5271.237	3119.02	0.0112064881566792	1.69002988118063	solute carrier family 16, member 1 (monocarboxylic acid transporter 1) [Source:HGNC Symbol;Acc:10922]
MALT1	ENSG00000172175	698.815966666667	395.149366666667	0.00508830198193459	1.76848560472618	mucosa associated lymphoid tissue lymphoma translocation gene 1 [Source:HGNC Symbol;Acc:6819]
MALT1	ENSG00000172175	1198.96	728.511766666667	0.000930216459456111	1.6457661425098	mucosa associated lymphoid tissue lymphoma translocation gene 1 [Source:HGNC Symbol;Acc:6819]
SNORA66	ENSG00000207523	159.027366666667	67.3202166666667	0.0117061575293893	2.36225274577003	small nucleolar RNA, H/ACA box 66 [Source:HGNC Symbol;Acc:10223]
IGFBP3	ENSG00000146674	33597.8533333333	14978.9366666667	0.00769854648098039	2.24300656855705	insulin-like growth factor binding protein 3 [Source:HGNC Symbol;Acc:5472]
SPAG1	ENSG00000104450	385.244533333333	230.205466666667	0.00899295687914891	1.67348125529599	sperm associated antigen 1 [Source:HGNC Symbol;Acc:11212]
IL1A	ENSG00000115008	2811.08333333333	977.183466666667	0.0000826619467153822	2.8767201136982	interleukin 1, alpha [Source:HGNC Symbol;Acc:5991]
CDC42	ENSG00000070831	175.343866666667	110.263343333333	0.0123980000490392	1.59022809726158	cell division cycle 42 [Source:HGNC Symbol;Acc:1736]
ZMYM2	ENSG00000121741	219.8068	55.9537033333333	0.00437199945120013	3.928369114204	zinc finger, MYM-type 2 [Source:HGNC Symbol;Acc:12989]
CLK4	ENSG00000113240	1218.20933333333	705.491033333333	0.039455997013079	1.72675381510873	CDC-like kinase 4 [Source:HGNC Symbol;Acc:13659]
GOLGA8A//GOLGA8B	ENSG00000175265//ENSG00000215252	3553.63366666667	1450.23	0.0438366829839059	2.45039315602812	golgin A8 family, member A [Source:HGNC Symbol;Acc:31972]//golgin A8 family, member B [Source:HGNC Symbol;Acc:31973]
RORA	ENSG00000069667	739.5874	423.759133333333	0.0346785156163648	1.74530137954155	RAR-related orphan receptor A [Source:HGNC Symbol;Acc:10258]
RORA	ENSG00000069667	761.0739	394.5883	0.000161236634818691	1.92877969265688	RAR-related orphan receptor A [Source:HGNC Symbol;Acc:10258]
VEGFA	ENSG00000112715	16139.3333333333	8000.11833333333	0.00107920646747344	2.0173868261532	vascular endothelial growth factor A [Source:HGNC Symbol;Acc:12680]
NR2C1	ENSG00000120798	164.831366666667	97.2492666666667	0.00658973555173602	1.6949368598495	nuclear receptor subfamily 2, group C, member 1 [Source:HGNC Symbol;Acc:7971]
BIRC3	ENSG00000023445	574.0068	292.884933333333	0.049579434289924	1.95983724211146	baculoviral IAP repeat containing 3 [Source:HGNC Symbol;Acc:591]
EED	ENSG00000074266	179.5782	77.6566533333333	0.0470312956615235	2.31246380434628	embryonic ectoderm development [Source:HGNC Symbol;Acc:3188]
KYNU	ENSG00000115919	1217.212	763.670633333333	0.00910041391291941	1.5938965659672	kynureninase [Source:HGNC Symbol;Acc:6469]
USP15	ENSG00000135655	2069.70866666667	1239.89133333333	0.00216644488711854	1.66926617762739	ubiquitin specific peptidase 15 [Source:HGNC Symbol;Acc:12613]
CLIP1	ENSG00000130779	722.010566666667	476.9275	0.0241649426620412	1.51387908364828	CAP-GLY domain containing linker protein 1 [Source:HGNC Symbol;Acc:10461]
RP11-927P21.9//ARL17B//ARL17A	ENSG00000272220//ENSG00000228696//ENSG00000185829	97.58425	51.59061	0.0167070070536654	1.89151184682639	//ADP-ribosylation factor-like 17B [Source:HGNC Symbol;Acc:32387]//ADP-ribosylation factor-like 17A [Source:HGNC Symbol;Acc:24096]
CNOT4	ENSG00000080802	300.1065	186.939833333333	0.0124262343152928	1.6053641144789	CCR4-NOT transcription complex, subunit 4 [Source:HGNC Symbol;Acc:7880]
SSX2IP	ENSG00000117155	722.024733333333	369.396166666667	0.00136338520770053	1.9546080833721	synovial sarcoma, X breakpoint 2 interacting protein [Source:HGNC Symbol;Acc:16509]
ZEB1	ENSG00000148516	307.2817	179.324066666667	0.01702080045771	1.71355527293046	zinc finger E-box binding homeobox 1 [Source:HGNC Symbol;Acc:11642]
ASPH	ENSG00000198363	3942.62766666667	2386.79433333333	0.0080266271301247	1.65185060631533	aspartate beta-hydroxylase [Source:HGNC Symbol;Acc:757]
GRB10	ENSG00000106070	2642.12866666667	1476.56333333333	0.0067534955171727	1.78937713474306	growth factor receptor-bound protein 10 [Source:HGNC Symbol;Acc:4564]
NAB1	ENSG00000138386	622.338733333333	391.165933333333	0.00348894485869716	1.59098397968876	NGFI-A binding protein 1 (EGR1 binding protein 1) [Source:HGNC Symbol;Acc:7626]
HSF2	ENSG00000025156	121.8194	68.52845	0.0347475095838244	1.77764709401716	heat shock transcription factor 2 [Source:HGNC Symbol;Acc:5225]
IL8	ENSG00000169429	1636.57266666667	700.678	0.044609404006227	2.33569866139178	interleukin 8 [Source:HGNC Symbol;Acc:6025]
PIK3R3	ENSG00000117461	241.9697	155.8067	0.0383325635779158	1.55301216186467	phosphoinositide-3-kinase, regulatory subunit 3 (gamma) [Source:HGNC Symbol;Acc:8981]
CXCR4	ENSG00000121966	6071.50233333333	3610.73166666667	0.000254207476794818	1.68151579619828	chemokine (C-X-C motif) receptor 4 [Source:HGNC Symbol;Acc:2561]
HNRNPA3	ENSG00000170144	2615.61533333333	1600.267	0.027534857296554	1.63448682834385	heterogeneous nuclear ribonucleoprotein A3 [Source:HGNC Symbol;Acc:24941]
SUGP2	ENSG00000064607	244.244533333333	145.414266666667	0.0431332028578482	1.67964628871812	SURP and G patch domain containing 2 [Source:HGNC Symbol;Acc:18641]
IGFBP3	ENSG00000146674	10244.9216666667	3387.08166666667	0.00262703936729825	3.02470464987312	insulin-like growth factor binding protein 3 [Source:HGNC Symbol;Acc:5472]
VEGFA	ENSG00000112715	4707.02533333333	2561.59333333333	0.0160745476392878	1.83753809477955	vascular endothelial growth factor A [Source:HGNC Symbol;Acc:12680]
PNISR	ENSG00000132424	381.660033333333	216.975366666667	0.0470739460121029	1.75900167469087	PNN-interacting serine/arginine-rich protein [Source:HGNC Symbol;Acc:21222]
IL6ST	ENSG00000134352	8264.782	5449.046	0.00454667455558064	1.51673926041366	interleukin 6 signal transducer (gp130, oncostatin M receptor) [Source:HGNC Symbol;Acc:6021]
IL6ST	ENSG00000134352	1389.57033333333	880.107233333333	0.00517893096629283	1.57886480272461	interleukin 6 signal transducer (gp130, oncostatin M receptor) [Source:HGNC Symbol;Acc:6021]
ANKRD12	ENSG00000101745	618.4631	362.150533333333	0.000048901356703594	1.70775145436759	ankyrin repeat domain 12 [Source:HGNC Symbol;Acc:29135]
ANKRD12	ENSG00000101745	484.115966666667	228.111533333333	0.00353384164402031	2.12227746485418	ankyrin repeat domain 12 [Source:HGNC Symbol;Acc:29135]
ATP13A3	ENSG00000133657	2818.88566666667	1870.876	0.0210407360027639	1.50671966857593	ATPase type 13A3 [Source:HGNC Symbol;Acc:24113]
ZNF292	ENSG00000188994	917.646966666667	445.791866666667	0.00367194964966403	2.05846502657892	zinc finger protein 292 [Source:HGNC Symbol;Acc:18410]
ZNF292	ENSG00000188994	1047.41873333333	537.365966666667	0.00223665370415852	1.94917206951265	zinc finger protein 292 [Source:HGNC Symbol;Acc:18410]
GPRC5A	ENSG00000013588	15425.36	7649.03	0.000273406538935653	2.01664263311819	G protein-coupled receptor, family C, group 5, member A [Source:HGNC Symbol;Acc:9836]
HNRNPDL	ENSG00000152795	5187.052	2305.77433333333	0.00413409587233181	2.24959221941783	heterogeneous nuclear ribonucleoprotein D-like [Source:HGNC Symbol;Acc:5037]
CHD1L	ENSG00000131778	6709.536	3446.59666666667	0.0118706857688395	1.94671342454731	chromodomain helicase DNA binding protein 1-like [Source:HGNC Symbol;Acc:1916]
ZNF451	ENSG00000112200	878.333633333333	583.351833333333	0.0395552643112896	1.50566704884502	zinc finger protein 451 [Source:HGNC Symbol;Acc:21091]
SPRY1	ENSG00000164056	334.3044	164.301466666667	0.00681966142924637	2.03470125241325	sprouty homolog 1, antagonist of FGF signaling (Drosophila) [Source:HGNC Symbol;Acc:11269]
KDM3A	ENSG00000115548	6956.42066666667	3868.90666666667	0.000897493482020846	1.79803269140636	lysine (K)-specific demethylase 3A [Source:HGNC Symbol;Acc:20815]
AC093668.2//RASA4CP//RASA4	ENSG00000256604//ENSG00000228903//ENSG00000105808	285.312033333333	166.028266666667	0.0162304513176401	1.71845456837872	//RAS p21 protein activator 4C, pseudogene [Source:HGNC Symbol;Acc:44185]//RAS p21 protein activator 4 [Source:HGNC Symbol;Acc:23181]
NAB2	ENSG00000166886	688.659133333333	439.7524	0.0123810318868579	1.56601563364596	NGFI-A binding protein 2 (EGR1 binding protein 2) [Source:HGNC Symbol;Acc:7627]
DCUN1D4	ENSG00000109184	377.869866666667	219.889533333333	0.0360510300831542	1.71845317482142	DCN1, defective in cullin neddylation 1, domain containing 4 [Source:HGNC Symbol;Acc:28998]
DCUN1D4	ENSG00000109184	1399.10466666667	801.893033333333	0.00443993517268096	1.74475224064589	DCN1, defective in cullin neddylation 1, domain containing 4 [Source:HGNC Symbol;Acc:28998]
SOS2	ENSG00000100485	1204.05966666667	756.199766666667	0.00305643722154062	1.59225077782577	son of sevenless homolog 2 (Drosophila) [Source:HGNC Symbol;Acc:11188]
HMHA1	ENSG00000180448	378.524333333333	176.87	0.024324321185404	2.140127400539	histocompatibility (minor) HA-1 [Source:HGNC Symbol;Acc:17102]
ZDHHC17	ENSG00000186908	1851.52033333333	1082.05966666667	0.000117469180817591	1.7111074281486	zinc finger, DHHC-type containing 17 [Source:HGNC Symbol;Acc:18412]
ATF2	ENSG00000115966	1617.17533333333	1036.18033333333	0.0460764818960794	1.56070838377232	activating transcription factor 2 [Source:HGNC Symbol;Acc:784]
FANCI	ENSG00000140525	1941.48166666667	1233.802	0.00120453415242298	1.57357636530551	Fanconi anemia, complementation group I [Source:HGNC Symbol;Acc:25568]
NEDD4	ENSG00000069869	3107.49233333333	1789.639	0.00105069876964446	1.73637942251668	neural precursor cell expressed, developmentally down-regulated 4, E3 ubiquitin protein ligase [Source:HGNC Symbol;Acc:7727]
BBX	ENSG00000114439	1411.83333333333	917.261266666667	0.00327957098294198	1.53918341986024	bobby sox homolog (Drosophila) [Source:HGNC Symbol;Acc:14422]
SLC5A3	ENSG00000198743	19633.1066666667	12624.73	0.0420421373162345	1.55513081599897	solute carrier family 5 (sodium/myo-inositol cotransporter), member 3 [Source:HGNC Symbol;Acc:11038]
SLC5A3	ENSG00000198743	693.734033333333	196.383166666667	0.0003640066502397	3.53255345205249	solute carrier family 5 (sodium/myo-inositol cotransporter), member 3 [Source:HGNC Symbol;Acc:11038]
GOLGA6L4//GOLGA6L5//GOLGA6L9//RP13-996F3.5//GOLGA6L9	ENSG00000184206//ENSG00000230373//ENSG00000197978//ENSG00000215749//ENSG00000196648	2003.87466666667	1016.68223333333	0.0124685624595522	1.97099408346764	golgin A6 family-like 4 [Source:HGNC Symbol;Acc:27256]//golgin A6 family-like 5 (pseudogene) [Source:HGNC Symbol;Acc:30472]//golgin A6 family-like 9 [Source:HGNC Symbol;Acc:37229]//Uncharacterized protein [Source:UniProtKB/TrEMBL;Acc:D6RB28]//Golgin subfamily A member 6-like protein 9 [Source:UniProtKB/TrEMBL;Acc:H0YK89]
DIDO1	ENSG00000101191	466.113266666667	150.412066666667	0.014191608872053	3.09890873117006	death inducer-obliterator 1 [Source:HGNC Symbol;Acc:2680]
RP1-152L7.5	ENSG00000216775	266.2019	93.8774933333333	0.0163008717238952	2.83563067725711
CYLD	ENSG00000083799	1435.55533333333	824.146866666667	0.021113053658933	1.74186833851539	cylindromatosis (turban tumor syndrome) [Source:HGNC Symbol;Acc:2584]
VAMP1	ENSG00000139190	658.786433333333	377.906766666667	0.00351751252599295	1.74325122342786	vesicle-associated membrane protein 1 (synaptobrevin 1) [Source:HGNC Symbol;Acc:12642]
HNRNPD	ENSG00000138668	810.056933333333	242.382066666667	0.0442642018244077	3.3420662859821	heterogeneous nuclear ribonucleoprotein D (AU-rich element RNA binding protein 1, 37kDa) [Source:HGNC Symbol;Acc:5036]
KIAA0895	ENSG00000164542	1223.15033333333	570.819033333333	0.0029808638820709	2.14279878894484	KIAA0895 [Source:HGNC Symbol;Acc:22206]
RPL37A	ENSG00000197756	786.7508	346.393866666667	0.00251403430869077	2.27126076905134	ribosomal protein L37a [Source:HGNC Symbol;Acc:10348]
PCBP2//RP11-793H13.8	ENSG00000197111//ENSG00000257379	557.806733333333	281.540033333333	0.00428790573178505	1.98126968562553	poly(rC) binding protein 2 [Source:HGNC Symbol;Acc:8648]//
AC006978.6	ENSG00000235859	798.0797	515.381333333333	0.0067224795840217	1.54852271198543
CREBZF	ENSG00000137504	329.6753	148.461266666667	0.02498098878099	2.22061489438996	CREB/ATF bZIP transcription factor [Source:HGNC Symbol;Acc:24905]
KIF3A	ENSG00000131437	388.675366666667	216.5615	0.0485036501333597	1.79475745534948	kinesin family member 3A [Source:HGNC Symbol;Acc:6319]
ENOSF1	ENSG00000132199	779.124433333333	440.717633333333	0.0193506973651494	1.76785400538773	enolase superfamily member 1 [Source:HGNC Symbol;Acc:30365]
SRSF7	ENSG00000115875	1664.39066666667	1051.12883333333	0.0288996287335641	1.58343165355722	serine/arginine-rich splicing factor 7 [Source:HGNC Symbol;Acc:10789]
METTL3	ENSG00000165819	376.2008	188.0452	0.00303796993888653	2.00058709289043	methyltransferase like 3 [Source:HGNC Symbol;Acc:17563]
PDLIM5	ENSG00000163110	404.508033333333	255.2132	0.0362755516135928	1.58498084477344	PDZ and LIM domain 5 [Source:HGNC Symbol;Acc:17468]
VPS13A	ENSG00000197969	401.4677	233.7837	0.0433815028691158	1.71726129751561	vacuolar protein sorting 13 homolog A (S. cerevisiae) [Source:HGNC Symbol;Acc:1908]
RSBN1	ENSG00000081019	1881.86666666667	1183.036	0.00549691243063165	1.59070955293555	round spermatid basic protein 1 [Source:HGNC Symbol;Acc:25642]
PKM	ENSG00000067225	581.192666666667	303.910233333333	0.0411462204775075	1.91238268054372	pyruvate kinase, muscle [Source:HGNC Symbol;Acc:9021]
RABGGTB	ENSG00000137955	2491.36233333333	1571.14533333333	0.00389933864973065	1.5856982040278	Rab geranylgeranyltransferase, beta subunit [Source:HGNC Symbol;Acc:9796]
RP11-932O9.9//GOLGA8I	ENSG00000269930//ENSG00000153666	1326.75966666667	709.889733333333	0.0017963998453983	1.86896584690242	//golgin A8 family, member I [Source:HGNC Symbol;Acc:26660]
SRSF11	ENSG00000116754	303.127466666667	169.0343	0.0176014014347047	1.79328968538732	serine/arginine-rich splicing factor 11 [Source:HGNC Symbol;Acc:10782]
MFAP5	ENSG00000197614	118.018033333333	64.9515833333333	0.0154223656496852	1.81701549487503	microfibrillar associated protein 5 [Source:HGNC Symbol;Acc:29673]
METTL21B	ENSG00000123427	538.346433333333	331.601666666667	0.00489724539896612	1.62347324349998	methyltransferase like 21B [Source:HGNC Symbol;Acc:24936]
METAP2	ENSG00000111142	1190.799	771.349233333333	0.0285144873792729	1.54378710516641	methionyl aminopeptidase 2 [Source:HGNC Symbol;Acc:16672]
MYL6	ENSG00000092841	234.042166666667	120.177233333333	0.00939211465476033	1.94747507639411	myosin, light chain 6, alkali, smooth muscle and non-muscle [Source:HGNC Symbol;Acc:7587]
RP13-228J13.6//TWF1P1//TWF1	ENSG00000225008//ENSG00000178082//ENSG00000151239	713.404	469.3725	0.000736518559505906	1.51991009273019	//twinfilin 1 pseudogene 1 [Source:HGNC Symbol;Acc:21736]//twinfilin actin-binding protein 1 [Source:HGNC Symbol;Acc:9620]
SFPQ	ENSG00000116560	2960.94433333333	1613.769	0.00189010081062101	1.83480060239931	splicing factor proline/glutamine-rich [Source:HGNC Symbol;Acc:10774]
CRYBG3	ENSG00000080200	469.445666666667	286.8454	0.000691389531261497	1.6365807737083	beta-gamma crystallin domain containing 3 [Source:HGNC Symbol;Acc:34427]
RYR2	ENSG00000198626	146.089433333333	90.7588233333333	0.0368034932451755	1.6096444176759	ryanodine receptor 2 (cardiac) [Source:HGNC Symbol;Acc:10484]
MBD4	ENSG00000129071	415.030633333333	135.899033333333	0.0167409170689899	3.05396310152807	methyl-CpG binding domain protein 4 [Source:HGNC Symbol;Acc:6919]
FUBP1	ENSG00000162613	2416.96866666667	850.6125	0.0022401499407344	2.8414450371546	far upstream element (FUSE) binding protein 1 [Source:HGNC Symbol;Acc:4004]
NPEPPS//RP11-1407O15.2//TBC1D3//RP11-1407O15.2	ENSG00000141279//ENSG00000261674//ENSG00000197681//ENSG00000174093	746.099933333333	450.180066666667	0.00937617032008773	1.65733667165183	aminopeptidase puromycin sensitive [Source:HGNC Symbol;Acc:7900]//TBC1 domain family member 3 [Source:UniProtKB/TrEMBL;Acc:E5RJ24]//TBC1 domain family, member 3 [Source:HGNC Symbol;Acc:19031]//TBC1 domain family member 3 [Source:UniProtKB/TrEMBL;Acc:E5RJ24]
SETDB1	ENSG00000143379	472.7579	275.945966666667	0.0024202727471989	1.71322634539926	SET domain, bifurcated 1 [Source:HGNC Symbol;Acc:10761]
CDC42	ENSG00000070831	230.896433333333	134.526633333333	0.0182834860083964	1.71636223706879	cell division cycle 42 [Source:HGNC Symbol;Acc:1736]
NDUFB8//NDUFB8	ENSG00000255339//ENSG00000166136	250.8135	77.70523	0.0412002423714575	3.22775571219595	NADH dehydrogenase [ubiquinone] 1 beta subcomplex subunit 8, mitochondrial; Uncharacterized protein [Source:UniProtKB/TrEMBL;Acc:E9PIZ8]//NADH dehydrogenase (ubiquinone) 1 beta subcomplex, 8, 19kDa [Source:HGNC Symbol;Acc:7703]
SNORD58C//RPL17	ENSG00000202093//ENSG00000265681	498.017	221.526133333333	0.0143691036450201	2.24811850640948	small nucleolar RNA, C/D box 58C [Source:HGNC Symbol;Acc:33613]//ribosomal protein L17 [Source:HGNC Symbol;Acc:10307]
ROCK1	ENSG00000067900	905.814566666667	573.369433333333	0.0049248408281365	1.57980965500835	Rho-associated, coiled-coil containing protein kinase 1 [Source:HGNC Symbol;Acc:10251]
NEAT1	ENSG00000245532	2147.28166666667	1060.46933333333	0.0376323994821754	2.02484088805963	nuclear paraspeckle assembly transcript 1 (non-protein coding) [Source:HGNC Symbol;Acc:30815]
ITGA1	ENSG00000213949	167.627566666667	108.11292	0.0141365987482132	1.55048597953572	integrin, alpha 1 [Source:HGNC Symbol;Acc:6134]
ZFX	ENSG00000005889	1133.932	697.808466666667	0.0344159318377606	1.6249903149164	zinc finger protein, X-linked [Source:HGNC Symbol;Acc:12869]
CLK1	ENSG00000013441	2655.57033333333	1263.015	0.0140289335840066	2.10256436648285	CDC-like kinase 1 [Source:HGNC Symbol;Acc:2068]
ANKRD36B//ANKRD36//ANKRD36C	ENSG00000196912//ENSG00000135976//ENSG00000174501	274.859633333333	159.694666666667	0.00111376577977001	1.72115725008558	ankyrin repeat domain 36B [Source:HGNC Symbol;Acc:29333]//ankyrin repeat domain 36 [Source:HGNC Symbol;Acc:24079]//ankyrin repeat domain 36C [Source:HGNC Symbol;Acc:32946]
BRCA2	ENSG00000139618	117.9634	75.4310066666667	0.0325502305852797	1.56385822240562	breast cancer 2, early onset [Source:HGNC Symbol;Acc:1101]
TRIM33	ENSG00000197323	298.5583	116.597876666667	0.000532614011567757	2.5605809345356	tripartite motif containing 33 [Source:HGNC Symbol;Acc:16290]
BRWD1	ENSG00000185658	269.002266666667	168.9084	0.0459263001241111	1.59259259259259	bromodomain and WD repeat domain containing 1 [Source:HGNC Symbol;Acc:12760]
TUBGCP5	ENSG00000153575	526.772833333333	326.1787	0.0412514479035127	1.61498231899671	tubulin, gamma complex associated protein 5 [Source:HGNC Symbol;Acc:18600]
ADAM10	ENSG00000137845	615.8514	400.630633333333	0.00555613449960642	1.53720496826711	ADAM metallopeptidase domain 10 [Source:HGNC Symbol;Acc:188]
RPL13	ENSG00000167526	141.5298	83.5232433333333	0.0147559249405043	1.69449597922303	ribosomal protein L13 [Source:HGNC Symbol;Acc:10303]
PPFIA4	ENSG00000143847	563.346766666667	169.5119	0.0282070099435045	3.32334642385972	protein tyrosine phosphatase, receptor type, f polypeptide (PTPRF), interacting protein (liprin), alpha 4 [Source:HGNC Symbol;Acc:9248]
THAP9-AS1	ENSG00000251022	2378.29633333333	1450.11066666667	0.0115295135823839	1.64007919395577	THAP9 antisense RNA 1 [Source:HGNC Symbol;Acc:44172]
ZNF451	ENSG00000112200	218.619	75.0587933333333	0.0136638451926449	2.91263675168772	zinc finger protein 451 [Source:HGNC Symbol;Acc:21091]
TM4SF1	ENSG00000169908	282.3681	71.9468266666667	0.00990896285610136	3.92467761376365	transmembrane 4 L six family member 1 [Source:HGNC Symbol;Acc:11853]
SOD2	ENSG00000112096	106.1201	32.7175133333333	0.0056570788308756	3.24352584253041	superoxide dismutase 2, mitochondrial [Source:HGNC Symbol;Acc:11180]
NPEPPS//RP11-1407O15.2//TBC1D3//RP11-1407O15.2	ENSG00000141279//ENSG00000261674//ENSG00000197681//ENSG00000174093	980.3175	561.894666666667	0.0143208119955582	1.7446641837972	aminopeptidase puromycin sensitive [Source:HGNC Symbol;Acc:7900]//TBC1 domain family member 3 [Source:UniProtKB/TrEMBL;Acc:E5RJ24]//TBC1 domain family, member 3 [Source:HGNC Symbol;Acc:19031]//TBC1 domain family member 3 [Source:UniProtKB/TrEMBL;Acc:E5RJ24]
SENP3	ENSG00000161956	166.517833333333	93.84152	0.0415754001327706	1.77445797268984	SUMO1/sentrin/SMT3 specific peptidase 3 [Source:HGNC Symbol;Acc:17862]
JMJD6	ENSG00000070495	146.720133333333	75.10223	0.0313930907373574	1.95360554983964	jumonji domain containing 6 [Source:HGNC Symbol;Acc:19355]
SMARCA1	ENSG00000102038	104.670186666667	54.7609566666667	0.00672713937469162	1.91140171826801	SWI/SNF related, matrix associated, actin dependent regulator of chromatin, subfamily a, member 1 [Source:HGNC Symbol;Acc:11097]
PARVA	ENSG00000197702	156.822133333333	59.894	0.0366668924937679	2.61832793490723	parvin, alpha [Source:HGNC Symbol;Acc:14652]
LOX	ENSG00000113083	7768.76666666667	3444.338	0.00133500369847794	2.25551808988162	lysyl oxidase [Source:HGNC Symbol;Acc:6664]
DIP2A	ENSG00000160305	405.027666666667	161.2744	0.00519597414219893	2.51141946066249	DIP2 disco-interacting protein 2 homolog A (Drosophila) [Source:HGNC Symbol;Acc:17217]
SMC4	ENSG00000113810	424.6023	150.366966666667	0.0114296564785789	2.82377379428859	structural maintenance of chromosomes 4 [Source:HGNC Symbol;Acc:14013]
SCAND2P	ENSG00000176700	325.1737	168.170866666667	0.0222874406517611	1.93359115312482	SCAN domain containing 2 pseudogene [Source:HGNC Symbol;Acc:10567]
WEE1	ENSG00000166483	649.796966666667	388.350766666667	0.0461536821972414	1.67322179442073	WEE1 homolog (S. pombe) [Source:HGNC Symbol;Acc:12761]
KIAA1033	ENSG00000136051	366.0454	209.642066666667	0.00383087080449647	1.74604937749453	KIAA1033 [Source:HGNC Symbol;Acc:29174]
GK//RP1-232L22__B.1//GK3P//RP11-548H18.2	ENSG00000198814//ENSG00000178146//ENSG00000229894//ENSG00000249244	496.3058	300.7063	0.0244361948103771	1.6504669173875	glycerol kinase [Source:HGNC Symbol;Acc:4289]////glycerol kinase 3 pseudogene [Source:HGNC Symbol;Acc:4292]//
FAM69A	ENSG00000154511	568.5559	335.900933333333	0.00723395803536758	1.69262971185552	family with sequence similarity 69, member A [Source:HGNC Symbol;Acc:32213]
SLC2A14//SLC2A3	ENSG00000173262//ENSG00000059804	804.095966666667	308.287766666667	0.0286935311850314	2.60826426997374	solute carrier family 2 (facilitated glucose transporter), member 14 [Source:HGNC Symbol;Acc:18301]//solute carrier family 2 (facilitated glucose transporter), member 3 [Source:HGNC Symbol;Acc:11007]
TRIO	ENSG00000038382	141.617666666667	81.3000633333333	0.00336725361626025	1.74191336218311	trio Rho guanine nucleotide exchange factor [Source:HGNC Symbol;Acc:12303]
PTPN12	ENSG00000127947	140.543	92.5501466666667	0.0344446308149667	1.51856053244504	protein tyrosine phosphatase, non-receptor type 12 [Source:HGNC Symbol;Acc:9645]
FAM13A	ENSG00000138640	5092.30533333333	2152.83266666667	0.0102716262110141	2.36539765128053	family with sequence similarity 13, member A [Source:HGNC Symbol;Acc:19367]
AC004478.2//VDAC1P1//VDAC1P6//VDAC1	ENSG00000234702//ENSG00000073905//ENSG00000231341//ENSG00000213585	4257.67466666667	2604.69966666667	0.0193079892162094	1.63461251258782	//voltage-dependent anion channel 1 pseudogene 1 [Source:HGNC Symbol;Acc:12671]//voltage-dependent anion channel 1 pseudogene 6 [Source:HGNC Symbol;Acc:37481]//voltage-dependent anion channel 1 [Source:HGNC Symbol;Acc:12669]
PRDM1	ENSG00000057657	482.614733333333	274.748366666667	0.00205827805009118	1.75656998142907	PR domain containing 1, with ZNF domain [Source:HGNC Symbol;Acc:9346]
SGSM2	ENSG00000141258	157.375933333333	72.7971	0.0182461532650658	2.16184344339724	small G protein signaling modulator 2 [Source:HGNC Symbol;Acc:29026]
MIR3916	ENSG00000227671	199.7754	107.484096666667	0.00608213277265336	1.85865077900362	microRNA 3916 [Source:HGNC Symbol;Acc:38912]
GSPT1	ENSG00000103342	115.601133333333	76.1380433333333	0.0127983332556175	1.51830974729978	G1 to S phase transition 1 [Source:HGNC Symbol;Acc:4621]
39326	ENSG00000122545	201.6636	109.680993333333	0.0238242719036836	1.83863761506172	septin 7 [Source:HGNC Symbol;Acc:1717]
NAMPT	ENSG00000105835	2614.59566666667	1099.77733333333	0.0394225895019958	2.37738639215453	nicotinamide phosphoribosyltransferase [Source:HGNC Symbol;Acc:30092]
NAMPT//NAMPTL	ENSG00000105835//ENSG00000229644	3274.95	1224.33366666667	0.0231989610948729	2.67488356251468	nicotinamide phosphoribosyltransferase [Source:HGNC Symbol;Acc:30092]//nicotinamide phosphoribosyltransferase-like [Source:HGNC Symbol;Acc:17633]
YPEL5	ENSG00000119801	5010.71333333333	3173.105	0.0144085694629397	1.57911992617116	yippee-like 5 (Drosophila) [Source:HGNC Symbol;Acc:18329]
SYNCRIP	ENSG00000135316	6104.961	3591.736	0.0000223984312119114	1.69972431158638	synaptotagmin binding, cytoplasmic RNA interacting protein [Source:HGNC Symbol;Acc:16918]
ARHGAP5	ENSG00000100852	1605.99633333333	1061.13806666667	0.00587368967199724	1.51346595111626	Rho GTPase activating protein 5 [Source:HGNC Symbol;Acc:675]
PHF3	ENSG00000118482	3826.763	2273.10966666667	0.000300174473295877	1.68349246678082	PHD finger protein 3 [Source:HGNC Symbol;Acc:8921]
PHLDA1	ENSG00000139289	860.357266666667	518.822933333333	0.00248182480231822	1.658286886316	pleckstrin homology-like domain, family A, member 1 [Source:HGNC Symbol;Acc:8933]
SLC25A37	ENSG00000147454	432.706366666667	287.927666666667	0.00226823069880997	1.50283010895098	solute carrier family 25 (mitochondrial iron transporter), member 37 [Source:HGNC Symbol;Acc:29786]
TRIB3	ENSG00000101255	6588.148	2592.73333333333	0.00050826822269564	2.54100485973619	tribbles homolog 3 (Drosophila) [Source:HGNC Symbol;Acc:16228]
ZNF395	ENSG00000186918	4444.089	2196.05133333333	0.00287665726562045	2.02367264031776	zinc finger protein 395 [Source:HGNC Symbol;Acc:18737]
CAPRIN2	ENSG00000110888	937.711633333333	483.1956	0.00141228698093882	1.94064605168866	caprin family member 2 [Source:HGNC Symbol;Acc:21259]
ERO1L	ENSG00000197930	3299.67966666667	1723.22633333333	0.00138659808143547	1.91482662656618	ERO1-like (S. cerevisiae) [Source:HGNC Symbol;Acc:13280]
HILPDA	ENSG00000135245	7852.07633333333	1793.32733333333	0.0000365933136338706	4.37849587600851	hypoxia inducible lipid droplet-associated [Source:HGNC Symbol;Acc:28859]
TBK1	ENSG00000183735	2787.40833333333	1426.707	0.0000916073032713274	1.95373565373502	TANK-binding kinase 1 [Source:HGNC Symbol;Acc:11584]
C8orf4	ENSG00000176907	1881.65166666667	1230.23766666667	0.017118845928213	1.52950256495154	chromosome 8 open reading frame 4 [Source:HGNC Symbol;Acc:1357]
TRIT1	ENSG00000043514	2467.611	1540.38933333333	0.00794829199318798	1.6019398126188	tRNA isopentenyltransferase 1 [Source:HGNC Symbol;Acc:20286]
ZNF277	ENSG00000198839	1270.767	798.292033333333	0.016490814563314	1.59185729900599	zinc finger protein 277 [Source:HGNC Symbol;Acc:13070]
PTBP2	ENSG00000117569	1268.889	664.922333333333	0.0320640509827349	1.90832663664478	polypyrimidine tract binding protein 2 [Source:HGNC Symbol;Acc:17662]
ZC3H12A	ENSG00000163874	252.895366666667	149.1267	0.0290094168374234	1.69584230501088	zinc finger CCCH-type containing 12A [Source:HGNC Symbol;Acc:26259]
KCTD9	ENSG00000104756	6401.13633333333	3703.99033333333	0.00900771696177168	1.72817306668637	potassium channel tetramerization domain containing 9 [Source:HGNC Symbol;Acc:22401]
HEY1	ENSG00000164683	7032.04433333333	1497.63866666667	0.000457718045261387	4.6954211919386	hairy/enhancer-of-split related with YRPW motif 1 [Source:HGNC Symbol;Acc:4880]
TNS1	ENSG00000079308	158.6285	96.46628	0.031053882691505	1.64439325326943	tensin 1 [Source:HGNC Symbol;Acc:11973]
FOSL2	ENSG00000075426	873.112366666667	489.593566666667	0.0109398349366852	1.78334117543892	FOS-like antigen 2 [Source:HGNC Symbol;Acc:3798]
ZFAND1	ENSG00000104231	4215.36566666667	2725.97533333333	0.025597526882484	1.54636970302739	zinc finger, AN1-type domain 1 [Source:HGNC Symbol;Acc:25858]
DDX58	ENSG00000107201	173.780166666667	110.39188	0.047630639779278	1.57421149695672	DEAD (Asp-Glu-Ala-Asp) box polypeptide 58 [Source:HGNC Symbol;Acc:19102]
PTER	ENSG00000165983	2381.399	1505.95433333333	0.0161064807303269	1.58132218706056	phosphotriesterase related [Source:HGNC Symbol;Acc:9590]
PARP8	ENSG00000151883	673.536566666667	389.505266666667	0.0320633423722441	1.72921042231521	poly (ADP-ribose) polymerase family, member 8 [Source:HGNC Symbol;Acc:26124]
ARMC8	ENSG00000114098	371.1243	129.887033333333	0.00115547230038361	2.85728521528066	armadillo repeat containing 8 [Source:HGNC Symbol;Acc:24999]
DCUN1D2	ENSG00000150401	567.060266666667	359.919366666667	0.0408673214161641	1.57552029477714	DCN1, defective in cullin neddylation 1, domain containing 2 [Source:HGNC Symbol;Acc:20328]
PPARGC1A	ENSG00000109819	485.3557	306.068433333333	0.00318266872062039	1.58577509844476	peroxisome proliferator-activated receptor gamma, coactivator 1 alpha [Source:HGNC Symbol;Acc:9237]
ETAA1	ENSG00000143971	374.203666666667	223.469533333333	0.0396802554937178	1.67451760016205	Ewing tumor-associated antigen 1 [Source:HGNC Symbol;Acc:24648]
EGLN3	ENSG00000129521	4180.144	697.999766666667	3.22440875850229E-06	5.98874698764226	egl nine homolog 3 (C. elegans) [Source:HGNC Symbol;Acc:14661]
DNAJB14	ENSG00000164031	865.4148	569.544766666667	0.0165910202998829	1.51948512329408	DnaJ (Hsp40) homolog, subfamily B, member 14 [Source:HGNC Symbol;Acc:25881]
IFT81	ENSG00000122970	1153.833	683.165433333333	0.0167403652163791	1.68895108520079	intraflagellar transport 81 homolog (Chlamydomonas) [Source:HGNC Symbol;Acc:14313]
CCDC88A	ENSG00000115355	486.403833333333	266.958633333333	0.0125737404914771	1.82201949140934	coiled-coil domain containing 88A [Source:HGNC Symbol;Acc:25523]
SOWAHC	ENSG00000198142	3045.20333333333	2025.38066666667	0.0119369910940304	1.50352147793781	sosondowah ankyrin repeat domain family member C [Source:HGNC Symbol;Acc:26149]
ZNF267//RP11-170L3.8	ENSG00000185947//ENSG00000262657	945.0082	553.2265	0.0144964640949529	1.70817594601849	zinc finger protein 267 [Source:HGNC Symbol;Acc:13060]//
DENND1B	ENSG00000213047	603.015766666667	383.901133333333	0.00602960639550661	1.57075797466605	DENN/MADD domain containing 1B [Source:HGNC Symbol;Acc:28404]
TRIM36	ENSG00000152503	676.470333333333	343.514933333333	0.00116235389748254	1.9692603368626	tripartite motif containing 36 [Source:HGNC Symbol;Acc:16280]
PRR7	ENSG00000131188	163.4755	95.78091	0.0122151754135514	1.7067649492994	proline rich 7 (synaptic) [Source:HGNC Symbol;Acc:28130]
NDNF	ENSG00000173376	233.7234	141.053966666667	0.0277008898227545	1.65697857014065	neuron-derived neurotrophic factor [Source:HGNC Symbol;Acc:26256]
TMEM144	ENSG00000164124	111.380233333333	38.2350333333333	0.00129209328220102	2.9130413556154	transmembrane protein 144 [Source:HGNC Symbol;Acc:25633]
RBM41	ENSG00000089682	1030.24453333333	521.612733333333	0.00692380102512298	1.97511384883114	RNA binding motif protein 41 [Source:HGNC Symbol;Acc:25617]
FZD10	ENSG00000111432	9513.95366666667	5966.55766666667	0.000905933682397949	1.59454650372663	frizzled family receptor 10 [Source:HGNC Symbol;Acc:4039]
PYROXD1	ENSG00000121350	5222.662	3214.034	0.00578052025169237	1.624955429843	pyridine nucleotide-disulphide oxidoreductase domain 1 [Source:HGNC Symbol;Acc:26162]
CTC-338M12.4//AC008443.1	ENSG00000233937//ENSG00000268397	1976.03733333333	990.760266666667	0.0221589655627816	1.99446566421315	//CDNA: FLJ23158 fis, clone LNG09623; Uncharacterized protein [Source:UniProtKB/TrEMBL;Acc:Q9H5Q9]
AC008443.1	ENSG00000268397	288.788466666667	89.88836	0.0326914312499229	3.21274597363515	CDNA: FLJ23158 fis, clone LNG09623; Uncharacterized protein [Source:UniProtKB/TrEMBL;Acc:Q9H5Q9]
FGD6	ENSG00000180263	531.342466666667	229.944233333333	0.000670087076699444	2.3107449095991	FYVE, RhoGEF and PH domain containing 6 [Source:HGNC Symbol;Acc:21740]
EBLN2	ENSG00000255423	306.689333333333	151.539966666667	0.0382705239601294	2.02381813906518	endogenous Bornavirus-like nucleoprotein 2 [Source:HGNC Symbol;Acc:25493]
LRRFIP1	ENSG00000124831	441.955333333333	54.2644	0.0331271922497568	8.14448023627522	leucine rich repeat (in FLII) interacting protein 1 [Source:HGNC Symbol;Acc:6702]
CCNL1	ENSG00000163660	4139.177	2080.44933333333	0.0255016011210759	1.98955914651771	cyclin L1 [Source:HGNC Symbol;Acc:20569]
MCTP1//MCTP1	ENSG00000262742//ENSG00000175471	384.7723	251.306733333333	0.00974992097620092	1.53108631390962	multiple C2 domains, transmembrane 1 [Source:HGNC Symbol;Acc:26183]//multiple C2 domains, transmembrane 1 [Source:HGNC Symbol;Acc:26183]
NUDT6	ENSG00000170917	1379.977	914.391633333333	0.0239831836184412	1.50917500739745	nudix (nucleoside diphosphate linked moiety X)-type motif 6 [Source:HGNC Symbol;Acc:8053]
LINC00472	ENSG00000233237	64.57014	20.469233	0.0228308824168769	3.15449728868688	long intergenic non-protein coding RNA 472 [Source:HGNC Symbol;Acc:21380]
MTHFD2L	ENSG00000163738	584.2533	370.532	0.0124582294204509	1.57679579631449	methylenetetrahydrofolate dehydrogenase (NADP+ dependent) 2-like [Source:HGNC Symbol;Acc:31865]
LINC00115	ENSG00000225880	185.891966666667	117.805133333333	0.025743692179783	1.57796151497643	long intergenic non-protein coding RNA 115 [Source:HGNC Symbol;Acc:26211]
AL590452.1	ENSG00000268172	156.270633333333	67.94514	0.0402570267073954	2.29995306998166	Uncharacterized protein [Source:UniProtKB/TrEMBL;Acc:M0QZ77]
RP11-727A23.5	ENSG00000247137	118.170066666667	66.7490933333333	0.0415587857291954	1.77036212426955
PGAP1	ENSG00000197121	94.9444366666667	45.0608733333333	0.0350032034890495	2.10702611030915	post-GPI attachment to proteins 1 [Source:HGNC Symbol;Acc:25712]
SENP7	ENSG00000138468	70.9894633333333	35.4214533333333	0.0289584846126609	2.0041375113914	SUMO1/sentrin specific peptidase 7 [Source:HGNC Symbol;Acc:30402]
NGLY1	ENSG00000151092	4010.09233333333	1338.328	0.00659343721211419	2.99634494184784	N-glycanase 1 [Source:HGNC Symbol;Acc:17646]
AHI1	ENSG00000135541	111.14337	65.3197533333333	0.0327711823455312	1.70152770529956	Abelson helper integration site 1 [Source:HGNC Symbol;Acc:21575]
PSAT1	ENSG00000135069	2077.37033333333	1049.9294	0.00528115510036687	1.9785809725238	phosphoserine aminotransferase 1 [Source:HGNC Symbol;Acc:19129]
WDR19	ENSG00000157796	734.9297	451.716666666667	0.00657667880371029	1.62697051986865	WD repeat domain 19 [Source:HGNC Symbol;Acc:18340]
VMP1	ENSG00000062716	13529.1666666667	9011.91866666667	0.0107037441755413	1.50125263743318	vacuole membrane protein 1 [Source:HGNC Symbol;Acc:29559]
ANGPTL4	ENSG00000167772	3164.36466666667	1112.04133333333	0.0169754587389377	2.84554590896501	angiopoietin-like 4 [Source:HGNC Symbol;Acc:16039]
APOLD1	ENSG00000178878	868.356566666667	507.583666666667	0.0123376431557672	1.71076538449162	apolipoprotein L domain containing 1 [Source:HGNC Symbol;Acc:25268]
ZNF395//FBXO16	ENSG00000186918//ENSG00000214050	1336.47133333333	708.0241	0.000767170662732418	1.88760712147134	zinc finger protein 395 [Source:HGNC Symbol;Acc:18737]//F-box protein 16 [Source:HGNC Symbol;Acc:13618]
CSAD	ENSG00000139631	430.737666666667	267.7986	0.00315686274425293	1.60843882927942	cysteine sulfinic acid decarboxylase [Source:HGNC Symbol;Acc:18966]
RIPK4	ENSG00000183421	1548.481	1030.546	0.00326991335583957	1.50258309672737	receptor-interacting serine-threonine kinase 4 [Source:HGNC Symbol;Acc:496]
TNS1	ENSG00000079308	356.1927	144.86	0.00761928212773758	2.45887546596714	tensin 1 [Source:HGNC Symbol;Acc:11973]
TARDBP	ENSG00000120948	866.191566666667	477.499766666667	0.0249860444067947	1.81401463861099	TAR DNA binding protein [Source:HGNC Symbol;Acc:11571]
BNIP3L	ENSG00000104765	18644.3566666667	9256.51733333333	0.00242591215968214	2.01418697716117	BCL2/adenovirus E1B 19kDa interacting protein 3-like [Source:HGNC Symbol;Acc:1085]
RRAGD	ENSG00000025039	88.7212333333333	42.4612133333333	0.00954188044649138	2.08946533479495	Ras-related GTP binding D [Source:HGNC Symbol;Acc:19903]
RRAGD	ENSG00000025039	402.5297	261.821533333333	0.0037157565274194	1.53742014598748	Ras-related GTP binding D [Source:HGNC Symbol;Acc:19903]
HMGN5	ENSG00000198157	616.742866666667	357.3357	0.0241804133019083	1.72594808373937	high mobility group nucleosome binding domain 5 [Source:HGNC Symbol;Acc:8013]
CEP290	ENSG00000198707	146.982333333333	61.1985566666667	0.016219360983902	2.40172875536771	centrosomal protein 290kDa [Source:HGNC Symbol;Acc:29021]
IMP3	ENSG00000177971	9066.025	5593.488	0.0156794426482282	1.62081781528806	IMP3, U3 small nucleolar ribonucleoprotein, homolog (yeast) [Source:HGNC Symbol;Acc:14497]
AC009469.1//TNS1	ENSG00000256309//ENSG00000079308	1075.696	367.6716	0.000711389612551291	2.92569782381886	//tensin 1 [Source:HGNC Symbol;Acc:11973]
SFPQ	ENSG00000116560	957.5895	297.544166666667	0.0255954741555375	3.21831044690844	splicing factor proline/glutamine-rich [Source:HGNC Symbol;Acc:10774]
JHDM1D	ENSG00000006459	2277.63666666667	1032.879	0.00101467973115746	2.20513406378353	jumonji C domain containing histone demethylase 1 homolog D (S. cerevisiae) [Source:HGNC Symbol;Acc:22224]
DNAJC10	ENSG00000077232	1124.76066666667	683.192033333333	0.000915368829286523	1.64633164877362	DnaJ (Hsp40) homolog, subfamily C, member 10 [Source:HGNC Symbol;Acc:24637]
FBXO42	ENSG00000037637	492.534866666667	311.4398	0.0333512573021307	1.581476955311	F-box protein 42 [Source:HGNC Symbol;Acc:29249]
RBCK1	ENSG00000125826	4222.62433333333	2629.942	0.000502471433738177	1.60559599159728	RanBP-type and C3HC4-type zinc finger containing 1 [Source:HGNC Symbol;Acc:15864]
HNRNPL	ENSG00000104824	780.238266666667	435.234466666667	0.042388785045078	1.79268492369707	heterogeneous nuclear ribonucleoprotein L [Source:HGNC Symbol;Acc:5045]
AC135048.13//ORAI3	ENSG00000261487//ENSG00000175938	772.600466666667	408.978433333333	0.0104506758796791	1.88909830860682	//ORAI calcium release-activated calcium modulator 3 [Source:HGNC Symbol;Acc:28185]
CYLD	ENSG00000083799	710.113766666667	407.6554	0.00553905953492437	1.74194617970636	cylindromatosis (turban tumor syndrome) [Source:HGNC Symbol;Acc:2584]
HNRNPA1	ENSG00000135486	654.925566666667	256.542566666667	0.00100336087683325	2.55289239199681	heterogeneous nuclear ribonucleoprotein A1 [Source:HGNC Symbol;Acc:5031]
AC159540.1	ENSG00000230606	238.690166666667	108.154613333333	0.00417598745459756	2.20693467722012
SNORA70//RPL10	ENSG00000207165//ENSG00000147403	884.595833333333	584.836033333333	0.0347480561695158	1.51255357555773	small nucleolar RNA, H/ACA box 70 [Source:HGNC Symbol;Acc:10231]//ribosomal protein L10 [Source:HGNC Symbol;Acc:10298]
NACA	ENSG00000196531	733.727033333333	299.417566666667	0.00574483612540458	2.45051431518102	nascent polypeptide-associated complex alpha subunit [Source:HGNC Symbol;Acc:7629]
HNRNPA1	ENSG00000135486	1331.78666666667	625.5649	0.00589465118898276	2.12893445055288	heterogeneous nuclear ribonucleoprotein A1 [Source:HGNC Symbol;Acc:5031]
PCIF1	ENSG00000100982	233.604166666667	154.746466666667	0.0488170906923732	1.50959289538975	PDX1 C-terminal inhibiting factor 1 [Source:HGNC Symbol;Acc:16200]
SLC2A14//SLC2A3	ENSG00000173262//ENSG00000059804	1538.95766666667	216.992866666667	7.78358965799957E-06	7.09220395263377	solute carrier family 2 (facilitated glucose transporter), member 14 [Source:HGNC Symbol;Acc:18301]//solute carrier family 2 (facilitated glucose transporter), member 3 [Source:HGNC Symbol;Acc:11007]
DYX1C1-CCPG1//CCPG1	ENSG00000261771//ENSG00000260916	1127.505	743.9221	0.0187855921145013	1.5156224018617	DYX1C1-CCPG1 readthrough (NMD candidate) [Source:HGNC Symbol;Acc:43019]//cell cycle progression 1 [Source:HGNC Symbol;Acc:24227]
DESI2	ENSG00000121644	1337.26133333333	871.127466666667	0.0193896590955269	1.53509260642453	desumoylating isopeptidase 2 [Source:HGNC Symbol;Acc:24264]
SMEK2	ENSG00000138041	349.033466666667	187.805433333333	0.0277065238087167	1.85848439244658	SMEK homolog 2, suppressor of mek1 (Dictyostelium) [Source:HGNC Symbol;Acc:29267]
SNAPC3	ENSG00000164975	148.429466666667	57.0333766666667	0.00784638838919218	2.60250182159417	small nuclear RNA activating complex, polypeptide 3, 50kDa [Source:HGNC Symbol;Acc:11136]
SCAF4	ENSG00000156304	174.812133333333	73.2051733333333	0.0397872372917934	2.38797513035509	SR-related CTD-associated factor 4 [Source:HGNC Symbol;Acc:19304]
MAST4	ENSG00000069020	168.9143	43.7738033333333	0.00716702405092466	3.85879880516056	microtubule associated serine/threonine kinase family member 4 [Source:HGNC Symbol;Acc:19037]
ERBB2IP	ENSG00000112851	1718.13733333333	1017.45756666667	0.00325829139550122	1.68865748275104	erbb2 interacting protein [Source:HGNC Symbol;Acc:15842]
ANLN	ENSG00000011426	8318.50233333333	3622.35933333333	0.000507077392001674	2.29643212278406	anillin, actin binding protein [Source:HGNC Symbol;Acc:14082]
USP16	ENSG00000156256	2074.76133333333	1106.87966666667	0.000709399006547597	1.87442356727124	ubiquitin specific peptidase 16 [Source:HGNC Symbol;Acc:12614]
HAUS6	ENSG00000147874	3396.86133333333	2032.47666666667	0.00642265023479138	1.67129167534519	HAUS augmin-like complex, subunit 6 [Source:HGNC Symbol;Acc:25948]
ATAD2	ENSG00000156802	2117.228	1382.30266666667	0.0498367875693984	1.5316674495793	ATPase family, AAA domain containing 2 [Source:HGNC Symbol;Acc:30123]
PTER	ENSG00000165983	2217.725	1389.001	0.00928300533368696	1.59663311977457	phosphotriesterase related [Source:HGNC Symbol;Acc:9590]
ZCCHC2	ENSG00000141664	1784.694	1162.94766666667	0.00421869986175155	1.53462967522471	zinc finger, CCHC domain containing 2 [Source:HGNC Symbol;Acc:22916]
RAB8B	ENSG00000166128	246.952933333333	156.198233333333	0.0117693430818249	1.58102257665313	RAB8B, member RAS oncogene family [Source:HGNC Symbol;Acc:30273]
EGLN3	ENSG00000129521	9699.181	2326.30033333333	0.00108119621523702	4.16935890049164	egl nine homolog 3 (C. elegans) [Source:HGNC Symbol;Acc:14661]
DNAJB14	ENSG00000164031	878.213433333333	546.136933333333	0.00722613336846038	1.6080462238164	DnaJ (Hsp40) homolog, subfamily B, member 14 [Source:HGNC Symbol;Acc:25881]
EGLN1	ENSG00000135766	8805.06166666667	4752.82566666667	0.000892676417482907	1.85259512639393	egl nine homolog 1 (C. elegans) [Source:HGNC Symbol;Acc:1232]
RNF19A	ENSG00000034677	1781.34033333333	1176.549	0.00270457391136992	1.51403837267579	ring finger protein 19A, E3 ubiquitin protein ligase [Source:HGNC Symbol;Acc:13432]
VEZT	ENSG00000028203	510.536466666667	330.317466666667	0.0213389806998427	1.54559331003184	vezatin, adherens junctions transmembrane protein [Source:HGNC Symbol;Acc:18258]
USP25	ENSG00000155313	388.6755	178.247233333333	0.00979996972121765	2.18054155866281	ubiquitin specific peptidase 25 [Source:HGNC Symbol;Acc:12624]
KMT2E	ENSG00000005483	1843.78533333333	1208.327	0.00940697503720053	1.52589930816189	lysine (K)-specific methyltransferase 2E [Source:HGNC Symbol;Acc:18541]
SESN2	ENSG00000130766	521.809066666667	291.3874	0.00230342205752016	1.79077429795065	sestrin 2 [Source:HGNC Symbol;Acc:20746]
SESN2	ENSG00000130766	909.5835	416.9309	0.0222344414972847	2.181616905823	sestrin 2 [Source:HGNC Symbol;Acc:20746]
ZNF395//FBXO16	ENSG00000186918//ENSG00000214050	1616.9	855.7001	0.000691729026849352	1.88956387874677	zinc finger protein 395 [Source:HGNC Symbol;Acc:18737]//F-box protein 16 [Source:HGNC Symbol;Acc:13618]
NFKBIZ	ENSG00000144802	500.453733333333	299.66	0.039979475971688	1.67007185921823	nuclear factor of kappa light polypeptide gene enhancer in B-cells inhibitor, zeta [Source:HGNC Symbol;Acc:29805]
NFKBIZ	ENSG00000144802	1981.73566666667	1175.32966666667	0.00659097796363937	1.68611047850688	nuclear factor of kappa light polypeptide gene enhancer in B-cells inhibitor, zeta [Source:HGNC Symbol;Acc:29805]
FGFR1OP2	ENSG00000111790	926.977466666667	615.3018	0.0177277220899971	1.50654112610538	FGFR1 oncogene partner 2 [Source:HGNC Symbol;Acc:23098]
GJB2	ENSG00000165474	149.776966666667	29.6474716666667	0.00341028888449295	5.05193051031952	gap junction protein, beta 2, 26kDa [Source:HGNC Symbol;Acc:4284]
CCDC82	ENSG00000149231	1709.51233333333	911.965833333333	0.0346293742424508	1.87453550434547	coiled-coil domain containing 82 [Source:HGNC Symbol;Acc:26282]
ANGPTL4	ENSG00000167772	957.9677	339.508066666667	0.000206464680406532	2.82163457677294	angiopoietin-like 4 [Source:HGNC Symbol;Acc:16039]
LRRFIP1	ENSG00000124831	468.5612	141.615233333333	0.00839019458303756	3.30869207338099	leucine rich repeat (in FLII) interacting protein 1 [Source:HGNC Symbol;Acc:6702]
ZNF763//ZNF700	ENSG00000267179//ENSG00000196757	377.447766666667	245.563633333333	0.00430008889164294	1.53706703856393	Uncharacterized protein; Zinc finger protein 763 [Source:UniProtKB/TrEMBL;Acc:F5H0A9]//zinc finger protein 700 [Source:HGNC Symbol;Acc:25292]
SLC25A36	ENSG00000114120	148.861166666667	53.4203233333333	0.0100190984428435	2.78660175337763	solute carrier family 25 (pyrimidine nucleotide carrier ), member 36 [Source:HGNC Symbol;Acc:25554]
USP47	ENSG00000170242	904.0815	545.653166666667	0.0156628859227735	1.65687941577052	ubiquitin specific peptidase 47 [Source:HGNC Symbol;Acc:20076]
ARL6	ENSG00000113966	396.970966666667	256.909766666667	0.00425951591636073	1.54517662686497	ADP-ribosylation factor-like 6 [Source:HGNC Symbol;Acc:13210]
STK4	ENSG00000101109	318.227133333333	114.460773333333	0.0265025362652417	2.78022875493415	serine/threonine kinase 4 [Source:HGNC Symbol;Acc:11408]
RBBP6	ENSG00000122257	1120.95133333333	637.2346	0.00306945121245583	1.75908736489408	retinoblastoma binding protein 6 [Source:HGNC Symbol;Acc:9889]
EPC1	ENSG00000120616	203.450933333333	107.955926666667	0.0131227527661836	1.88457400733102	enhancer of polycomb homolog 1 (Drosophila) [Source:HGNC Symbol;Acc:19876]
INPP4B	ENSG00000109452	212.868433333333	121.449533333333	0.0411942734956547	1.75273158727658	inositol polyphosphate-4-phosphatase, type II, 105kDa [Source:HGNC Symbol;Acc:6075]
CEP70	ENSG00000114107	259.258633333333	154.3943	0.000954084750714606	1.67919821737806	centrosomal protein 70kDa [Source:HGNC Symbol;Acc:29972]
AK3	ENSG00000147853	1145.85633333333	693.482933333333	0.00184060422594776	1.65232088384006	adenylate kinase 3 [Source:HGNC Symbol;Acc:17376]
RP11-199F11.2	ENSG00000262251	584.021866666667	276.178633333333	0.00294259432196779	2.11465260587984
EGLN1	ENSG00000135766	1048.34833333333	657.477433333333	0.00209435405410795	1.5945008606886	egl nine homolog 1 (C. elegans) [Source:HGNC Symbol;Acc:1232]
MST4	ENSG00000134602	188.0115	116.4194	0.0424679351585629	1.61494991384597	Serine/threonine-protein kinase MST4 [Source:UniProtKB/Swiss-Prot;Acc:Q9P289]
OLA1	ENSG00000138430	195.371833333333	114.462413333333	0.0488540157675725	1.70686452996914	Obg-like ATPase 1 [Source:HGNC Symbol;Acc:28833]
MALAT1	ENSG00000251562	14728.0166666667	5382.94366666667	0.0342079151572983	2.73605253531974	metastasis associated lung adenocarcinoma transcript 1 (non-protein coding) [Source:HGNC Symbol;Acc:29665]
NEAT1	ENSG00000245532	29175.1866666667	14075.86	0.0347490691329837	2.07271077338555	nuclear paraspeckle assembly transcript 1 (non-protein coding) [Source:HGNC Symbol;Acc:30815]
NEAT1	ENSG00000245532	16972.75	8470.72766666667	0.0343724753735208	2.00369444844624	nuclear paraspeckle assembly transcript 1 (non-protein coding) [Source:HGNC Symbol;Acc:30815]
MALAT1	ENSG00000251562	25199.76	10692.919	0.0125289566132387	2.35667734881373	metastasis associated lung adenocarcinoma transcript 1 (non-protein coding) [Source:HGNC Symbol;Acc:29665]
C4orf3	ENSG00000164096	976.278	475.333433333333	0.00371013850980793	2.0538803533211	chromosome 4 open reading frame 3 [Source:HGNC Symbol;Acc:19225]
KLF6	ENSG00000067082	2667.72166666667	1502.37733333333	0.00843248983703222	1.77566687640832	Kruppel-like factor 6 [Source:HGNC Symbol;Acc:2235]
SNHG1	ENSG00000255717	13173.4	7886.21666666667	0.000673836561851739	1.67043343555106	small nucleolar RNA host gene 1 (non-protein coding) [Source:HGNC Symbol;Acc:32688]
ERRFI1	ENSG00000116285	16573.5133333333	3616.821	0.000152568731488178	4.58234270740336	ERBB receptor feedback inhibitor 1 [Source:HGNC Symbol;Acc:18185]
TM9SF3	ENSG00000077147	2598.78566666667	1665.144	0.010472628193847	1.56069725301035	transmembrane 9 superfamily member 3 [Source:HGNC Symbol;Acc:21529]
RPL37	ENSG00000145592	785.752833333333	431.151333333333	0.000414634365826526	1.82245251860522	ribosomal protein L37 [Source:HGNC Symbol;Acc:10347]
ARRDC3	ENSG00000113369	7324.16966666667	2162.00766666667	0.00928795713146077	3.38767053400828	arrestin domain containing 3 [Source:HGNC Symbol;Acc:29263]
ETS1	ENSG00000134954	4013.46833333333	1942.463	0.0139541753618224	2.06617491984832	v-ets avian erythroblastosis virus E26 oncogene homolog 1 [Source:HGNC Symbol;Acc:3488]
GPT2	ENSG00000166123	393.547366666667	246.814866666667	0.0263424891872926	1.59450430187485	glutamic pyruvate transaminase (alanine aminotransferase) 2 [Source:HGNC Symbol;Acc:18062]
MRPS25	ENSG00000131368	284.433933333333	177.8208	0.0023835697362435	1.59955378298452	mitochondrial ribosomal protein S25 [Source:HGNC Symbol;Acc:14511]
WDR26	ENSG00000162923	1979.68633333333	1290.288	0.0129313666811213	1.53429802752047	WD repeat domain 26 [Source:HGNC Symbol;Acc:21208]
MIR21//VMP1	ENSG00000199004//ENSG00000062716	19203.18	12588.92	0.00294835524427427	1.52540329114809	microRNA 21 [Source:HGNC Symbol;Acc:31586]//vacuole membrane protein 1 [Source:HGNC Symbol;Acc:29559]
PHF10	ENSG00000130024	1281.91866666667	737.696166666667	0.00885455885399476	1.73773258502767	PHD finger protein 10 [Source:HGNC Symbol;Acc:18250]
HNRNPA2B1	ENSG00000122566	2858.856	951.1777	0.0421123537508816	3.00559611521591	heterogeneous nuclear ribonucleoprotein A2/B1 [Source:HGNC Symbol;Acc:5033]
JHDM1D	ENSG00000006459	470.281333333333	276.544533333333	0.00757646276983041	1.70056275444968	jumonji C domain containing histone demethylase 1 homolog D (S. cerevisiae) [Source:HGNC Symbol;Acc:22224]
ARHGAP18	ENSG00000146376	229.6619	127.646013333333	0.0450783009112006	1.79920934467623	Rho GTPase activating protein 18 [Source:HGNC Symbol;Acc:21035]
FAM199X	ENSG00000123575	3287.09	2026.60266666667	0.000183880015259158	1.62197062801983	family with sequence similarity 199, X-linked [Source:HGNC Symbol;Acc:25195]
CCDC80	ENSG00000091986	463.791166666667	284.941766666667	0.000779897483435145	1.62767000461966	coiled-coil domain containing 80 [Source:HGNC Symbol;Acc:30649]
PRKAB2	ENSG00000131791	2745.99233333333	1619.921	0.0175361610932191	1.69513966010277	protein kinase, AMP-activated, beta 2 non-catalytic subunit [Source:HGNC Symbol;Acc:9379]
RBM27	ENSG00000091009	6245.94733333333	4022.083	0.000246318549518999	1.55291358565533	RNA binding motif protein 27 [Source:HGNC Symbol;Acc:29243]
NCOA7	ENSG00000111912	3470.70533333333	1743.32	0.00170142953695071	1.99085958592418	nuclear receptor coactivator 7 [Source:HGNC Symbol;Acc:21081]
ARID2	ENSG00000189079	1811.312	1085.395	0.037763562230591	1.66880444446492	AT rich interactive domain 2 (ARID, RFX-like) [Source:HGNC Symbol;Acc:18037]
MKLN1	ENSG00000128585	1782.347	1053.54333333333	0.000916453608366341	1.69176430015535	muskelin 1, intracellular mediator containing kelch motifs [Source:HGNC Symbol;Acc:7109]
CEBPG	ENSG00000153879	1707.64666666667	898.516633333333	0.0342778321564911	1.90051759012141	CCAAT/enhancer binding protein (C/EBP), gamma [Source:HGNC Symbol;Acc:1837]
RAP2A	ENSG00000125249	4799.02966666667	2960.99133333333	0.000216270460612843	1.62075100073466	RAP2A, member of RAS oncogene family [Source:HGNC Symbol;Acc:9861]
UHRF2	ENSG00000147854	3168.06	2015.31833333333	0.000383008650690112	1.5719898676057	ubiquitin-like with PHD and ring finger domains 2, E3 ubiquitin protein ligase [Source:HGNC Symbol;Acc:12557]
PAG1	ENSG00000076641	643.2118	290.7245	0.00357717016254389	2.21244442762822	phosphoprotein associated with glycosphingolipid microdomains 1 [Source:HGNC Symbol;Acc:30043]
PAG1	ENSG00000076641	2297.14166666667	953.630766666667	0.00866481634006774	2.40883762034663	phosphoprotein associated with glycosphingolipid microdomains 1 [Source:HGNC Symbol;Acc:30043]
EFHC1	ENSG00000096093	414.514033333333	175.939	0.0185416706897111	2.35600994284004	EF-hand domain (C-terminal) containing 1 [Source:HGNC Symbol;Acc:16406]
SPOPL	ENSG00000144228	1283.31333333333	844.913333333333	0.00944300208066349	1.51886978546123	speckle-type POZ protein-like [Source:HGNC Symbol;Acc:27934]
KIAA1715	ENSG00000144320	693.8136	348.792033333333	0.000296784421144209	1.98918992893664	KIAA1715 [Source:HGNC Symbol;Acc:21610]
RP11-349A22.5	ENSG00000257621	1698.54466666667	968.1338	0.00611246041654205	1.75445239766101
ERO1L	ENSG00000197930	6956.05266666667	4303.915	0.0153768841799337	1.61621515914386	ERO1-like (S. cerevisiae) [Source:HGNC Symbol;Acc:13280]
MYSM1	ENSG00000162601	1284.403	679.6619	0.00751812718466401	1.88976754471598	Myb-like, SWIRM and MPN domains 1 [Source:HGNC Symbol;Acc:29401]
HNRNPU-AS1	ENSG00000188206	2400.08433333333	776.793433333333	0.0217860789490764	3.08973303627738	HNRNPU antisense RNA 1 [Source:HGNC Symbol;Acc:27651]
RBM33	ENSG00000184863	220.972133333333	134.029266666667	0.0415863919539169	1.64868568506679	RNA binding motif protein 33 [Source:HGNC Symbol;Acc:27223]
PHLDA1	ENSG00000139289	4376.54966666667	2607.267	0.00169254838149119	1.67859665568071	pleckstrin homology-like domain, family A, member 1 [Source:HGNC Symbol;Acc:8933]
EEA1	ENSG00000102189	739.877	459.1588	0.00310384793688357	1.61137497528088	early endosome antigen 1 [Source:HGNC Symbol;Acc:3185]
CCSAP	ENSG00000154429	2148.25333333333	1021.78766666667	0.00136825223944727	2.10244594196511	centriole, cilia and spindle-associated protein [Source:HGNC Symbol;Acc:29578]
SAMD8	ENSG00000156671	677.635833333333	381.2767	0.00151947971036509	1.77728099653961	sterile alpha motif domain containing 8 [Source:HGNC Symbol;Acc:26320]
METRNL	ENSG00000176845	2862.17566666667	1756.65933333333	0.0000472045945328312	1.62932881313736	meteorin, glial cell differentiation regulator-like [Source:HGNC Symbol;Acc:27584]
CREBRF	ENSG00000164463	496.5812	329.1717	0.0169487407154878	1.50857804604709	CREB3 regulatory factor [Source:HGNC Symbol;Acc:24050]
CREBRF	ENSG00000164463	394.6512	256.4996	0.0166676611987087	1.53860356897243	CREB3 regulatory factor [Source:HGNC Symbol;Acc:24050]
C1GALT1	ENSG00000106392	385.362833333333	231.427033333333	0.0294846070538646	1.6651591120657	core 1 synthase, glycoprotein-N-acetylgalactosamine 3-beta-galactosyltransferase, 1 [Source:HGNC Symbol;Acc:24337]
GLIPR1	ENSG00000139278	386.257866666667	238.439266666667	0.0200344441165779	1.61994235289545	GLI pathogenesis-related 1 [Source:HGNC Symbol;Acc:17001]
GLIPR1	ENSG00000139278	497.704866666667	297.920033333333	0.00126250119542795	1.67059885533042	GLI pathogenesis-related 1 [Source:HGNC Symbol;Acc:17001]
RIMKLB	ENSG00000166532	497.921233333333	237.893933333333	0.00979856773451147	2.09303880244669	ribosomal modification protein rimK-like family member B [Source:HGNC Symbol;Acc:29228]
TUBE1	ENSG00000074935	1250.172	719.7148	0.0209390899036123	1.73703806007602	tubulin, epsilon 1 [Source:HGNC Symbol;Acc:20775]
KIAA1432	ENSG00000107036	1684.36	734.040233333333	0.00005175511574647	2.29464261427632	KIAA1432 [Source:HGNC Symbol;Acc:17686]
KIAA1432	ENSG00000107036	1389.45866666667	709.0604	0.00119289664509915	1.95957730352261	KIAA1432 [Source:HGNC Symbol;Acc:17686]
RAB21	ENSG00000080371	339.3842	207.386033333333	0.00883033203227286	1.63648532422868	RAB21, member RAS oncogene family [Source:HGNC Symbol;Acc:18263]
MXD1	ENSG00000059728	4299.23733333333	1251.18366666667	0.00785610399751524	3.43613607487949	MAX dimerization protein 1 [Source:HGNC Symbol;Acc:6761]
POC1B	ENSG00000139323	838.7481	526.4729	0.0357403630688553	1.59314582004126	POC1 centriolar protein homolog B (Chlamydomonas) [Source:HGNC Symbol;Acc:30836]
RICTOR	ENSG00000164327	1054.52466666667	601.077733333333	0.000391571523222649	1.75438983709927	RPTOR independent companion of MTOR, complex 2 [Source:HGNC Symbol;Acc:28611]
RICTOR	ENSG00000164327	6492.20833333333	4179.08433333333	0.00156788825751562	1.55350019657416	RPTOR independent companion of MTOR, complex 2 [Source:HGNC Symbol;Acc:28611]
PPP4R2	ENSG00000163605	2357.36466666667	1503.86966666667	0.00307766815394527	1.56753255878335	protein phosphatase 4, regulatory subunit 2 [Source:HGNC Symbol;Acc:18296]
PCGF5	ENSG00000180628	2332.55166666667	1301.962	0.00187817339786152	1.79156662534442	polycomb group ring finger 5 [Source:HGNC Symbol;Acc:28264]
AHSA2	ENSG00000173209	945.330166666667	563.508133333333	0.0299195085994132	1.6775803413426	AHA1, activator of heat shock 90kDa protein ATPase homolog 2 (yeast) [Source:HGNC Symbol;Acc:20437]
ARL5B	ENSG00000165997	3001.07666666667	1832.41966666667	0.000112509204954921	1.63776711266469	ADP-ribosylation factor-like 5B [Source:HGNC Symbol;Acc:23052]
CHML	ENSG00000203668	10879.9626666667	7044.289	0.00962166788143166	1.54450827708327	choroideremia-like (Rab escort protein 2) [Source:HGNC Symbol;Acc:1941]
STARD4	ENSG00000164211	889.2617	508.123833333333	0.00167871228223976	1.75008854468875	StAR-related lipid transfer (START) domain containing 4 [Source:HGNC Symbol;Acc:18058]
DNAJB14	ENSG00000164031	1346.80266666667	813.9134	0.003574434112924	1.65472477374948	DnaJ (Hsp40) homolog, subfamily B, member 14 [Source:HGNC Symbol;Acc:25881]
CLIP4	ENSG00000115295	242.235466666667	127.159566666667	0.0231433352274414	1.90497241392508	CAP-GLY domain containing linker protein family, member 4 [Source:HGNC Symbol;Acc:26108]
CEP120	ENSG00000168944	1051.65946666667	689.9902	0.0142219955592272	1.52416580216163	centrosomal protein 120kDa [Source:HGNC Symbol;Acc:26690]
PDK1	ENSG00000152256	3907.754	1792.208	0.0447977078330247	2.18041321096658	pyruvate dehydrogenase kinase, isozyme 1 [Source:HGNC Symbol;Acc:8809]
RP1-39G22.7	ENSG00000259943	1036.41986666667	661.592633333333	0.00589600607426228	1.56655291254503
RP1-39G22.7	ENSG00000259943	1313.23766666667	796.623433333333	0.000778507909469362	1.64850494187906
FNIP2	ENSG00000052795	661.7284	403.9881	0.00162116328408847	1.63798983187871	folliculin interacting protein 2 [Source:HGNC Symbol;Acc:29280]
C3orf58	ENSG00000181744	5972.59066666667	3732.98733333333	0.00182879904918221	1.59994935244891	chromosome 3 open reading frame 58 [Source:HGNC Symbol;Acc:28490]
KITLG	ENSG00000049130	227.093233333333	147.236233333333	0.028493412606404	1.54237328809688	KIT ligand [Source:HGNC Symbol;Acc:6343]
CDCA2	ENSG00000184661	3506.177	1442.11	0.000203846226517322	2.4312826344731	cell division cycle associated 2 [Source:HGNC Symbol;Acc:14623]
AHSA2	ENSG00000173209	612.699333333333	119.869966666667	0.0220467189756844	5.11136651132241	AHA1, activator of heat shock 90kDa protein ATPase homolog 2 (yeast) [Source:HGNC Symbol;Acc:20437]
MALAT1	ENSG00000251562	9299.396	4027.338	0.0134916432421536	2.3090676769618	metastasis associated lung adenocarcinoma transcript 1 (non-protein coding) [Source:HGNC Symbol;Acc:29665]
RORA	ENSG00000069667	5091.25733333333	1955.71533333333	0.0129621477417942	2.60327116454917	RAR-related orphan receptor A [Source:HGNC Symbol;Acc:10258]
ATG2B	ENSG00000066739	1038.74146666667	624.879133333333	0.0276004737184683	1.66230781483395	autophagy related 2B [Source:HGNC Symbol;Acc:20187]
PRPF40A	ENSG00000196504	498.506866666667	267.862666666667	0.0423028158233834	1.86105392315465	PRP40 pre-mRNA processing factor 40 homolog A (S. cerevisiae) [Source:HGNC Symbol;Acc:16463]
IFIT2	ENSG00000119922	534.065433333333	218.3565	0.0145451109839867	2.4458417007661	interferon-induced protein with tetratricopeptide repeats 2 [Source:HGNC Symbol;Acc:5409]
OGFRL1	ENSG00000119900	879.993466666667	566.126333333333	0.0318591574541171	1.55441182445143	opioid growth factor receptor-like 1 [Source:HGNC Symbol;Acc:21378]
LSM11	ENSG00000155858	141.144566666667	91.7004266666667	0.0177211998091081	1.53919203865573	LSM11, U7 small nuclear RNA associated [Source:HGNC Symbol;Acc:30860]
MRPS25	ENSG00000131368	873.464266666667	431.710866666667	0.00464485744093868	2.02326217408163	mitochondrial ribosomal protein S25 [Source:HGNC Symbol;Acc:14511]
FAM110C	ENSG00000184731	1690.29533333333	439.8376	0.00260519384651537	3.8429987189211	family with sequence similarity 110, member C [Source:HGNC Symbol;Acc:33340]
ESCO1	ENSG00000141446	3169.39833333333	2042.669	0.00382542371114721	1.55159662839811	establishment of sister chromatid cohesion N-acetyltransferase 1 [Source:HGNC Symbol;Acc:24645]
RNF217	ENSG00000146373	1240.96366666667	728.8757	0.0153403758681167	1.70257242307113	ring finger protein 217 [Source:HGNC Symbol;Acc:21487]
SLC35A3	ENSG00000117620	3269.13766666667	1883.74866666667	0.00217525373478155	1.73544259089058	solute carrier family 35 (UDP-N-acetylglucosamine (UDP-GlcNAc) transporter), member A3 [Source:HGNC Symbol;Acc:11023]
FAM101B	ENSG00000183688	155.821633333333	95.3285633333333	0.029873867345849	1.63457444321777	family with sequence similarity 101, member B [Source:HGNC Symbol;Acc:28705]
CPSF6	ENSG00000111605	1122.15333333333	711.752033333333	0.0243766827464151	1.5766071339171	cleavage and polyadenylation specific factor 6, 68kDa [Source:HGNC Symbol;Acc:13871]
AFAP1L1	ENSG00000157510	279.842533333333	139.143766666667	0.0122053674789125	2.0111754916318	actin filament associated protein 1-like 1 [Source:HGNC Symbol;Acc:26714]
RNPC3	ENSG00000185946	231.336366666667	94.3100666666667	0.0039087734806644	2.45293397452799	RNA-binding region (RNP1, RRM) containing 3 [Source:HGNC Symbol;Acc:18666]
CTA-29F11.1	ENSG00000260708	1247.306	588.5022	0.0213217939984368	2.11945851689255
MAP3K2	ENSG00000169967	757.8086	415.316166666667	0.00479764386947199	1.8246547108488	mitogen-activated protein kinase kinase kinase 2 [Source:HGNC Symbol;Acc:6854]
RP4-717I23.3	ENSG00000223745	437.8755	228.170866666667	0.0431346921017354	1.91906839990966
PLEKHH2	ENSG00000152527	97.3642733333333	45.32512	0.0468508490550694	2.14813051423434	pleckstrin homology domain containing, family H (with MyTH4 domain) member 2 [Source:HGNC Symbol;Acc:30506]
KIAA1551	ENSG00000174718	259.3483	142.1096	0.0495434522983524	1.82498789666567	KIAA1551 [Source:HGNC Symbol;Acc:25559]
LMO4	ENSG00000143013	230.894566666667	98.73626	0.0129976047888896	2.33849820386823	LIM domain only 4 [Source:HGNC Symbol;Acc:6644]
ZBTB26	ENSG00000171448	720.908566666667	443.647933333333	0.0192833185466388	1.62495644068517	zinc finger and BTB domain containing 26 [Source:HGNC Symbol;Acc:23383]
CCDC84	ENSG00000186166	641.910866666667	384.6304	0.0024023808317708	1.66890309935633	coiled-coil domain containing 84 [Source:HGNC Symbol;Acc:30460]
C8orf58	ENSG00000241852	1004.19556666667	621.8371	0.000106947820777618	1.61488525960684	chromosome 8 open reading frame 58 [Source:HGNC Symbol;Acc:32233]
FAM200B	ENSG00000237765	947.359866666667	585.746933333333	0.00851841028460369	1.61735352377432	family with sequence similarity 200, member B [Source:HGNC Symbol;Acc:27740]
YOD1	ENSG00000180667	7800.664	4557.39366666667	0.00487698222109177	1.71165024804748	YOD1 deubiquitinase [Source:HGNC Symbol;Acc:25035]
ANKRD37	ENSG00000186352	2044.85666666667	809.424733333333	4.76731119814241E-06	2.52630860221634	ankyrin repeat domain 37 [Source:HGNC Symbol;Acc:29593]
C16orf52	ENSG00000185716	1222.76066666667	614.837933333333	0.000209795397475183	1.98875280846367	chromosome 16 open reading frame 52 [Source:HGNC Symbol;Acc:27087]
PAG1	ENSG00000076641	1123.94886666667	520.088266666667	0.0210860005319943	2.16107329986551	phosphoprotein associated with glycosphingolipid microdomains 1 [Source:HGNC Symbol;Acc:30043]
PPP1R3E	ENSG00000235194	302.6912	149.251666666667	0.0130756947759941	2.02805909481748	protein phosphatase 1, regulatory subunit 3E [Source:HGNC Symbol;Acc:14943]
TET2	ENSG00000168769	974.032433333333	538.785633333333	0.000789880937417752	1.80782926097572	tet methylcytosine dioxygenase 2 [Source:HGNC Symbol;Acc:25941]
TMF1	ENSG00000144747	1554.83433333333	1021.355	0.00748420409182588	1.5223250812238	TATA element modulatory factor 1 [Source:HGNC Symbol;Acc:11870]
RAB40C//WFIKKN1	ENSG00000197562//ENSG00000127578	6571.043	3406.71333333333	0.000802193727555881	1.92885117033622	RAB40C, member RAS oncogene family [Source:HGNC Symbol;Acc:18285]//WAP, follistatin/kazal, immunoglobulin, kunitz and netrin domain containing 1 [Source:HGNC Symbol;Acc:30912]
ARHGEF37	ENSG00000183111	205.561266666667	101.33903	0.000147354780971077	2.02845109793005	Rho guanine nucleotide exchange factor (GEF) 37 [Source:HGNC Symbol;Acc:34430]
SMAD9	ENSG00000120693	333.0682	122.856966666667	0.000497528184200505	2.71102412046095	SMAD family member 9 [Source:HGNC Symbol;Acc:6774]
RP11-383J24.5	ENSG00000245149	455.455533333333	109.662716666667	0.0276628405906824	4.15323956197206
MIRLET7D	ENSG00000199133	784.506366666667	306.4857	0.000438437731594816	2.55968342623054	microRNA let-7d [Source:HGNC Symbol;Acc:31481]
AC007383.3	ENSG00000227946	798.684666666667	460.211233333333	0.0236080047991954	1.73547407976497
TMEM161B	ENSG00000164180	3480.31433333333	2015.28833333333	0.00405246959875209	1.7269560269705	transmembrane protein 161B [Source:HGNC Symbol;Acc:28483]
RP11-61L23.2	ENSG00000253882	588.198533333333	196.6161	0.00404328220747537	2.9916091985007
AGO4	ENSG00000134698	584.385166666667	368.674866666667	0.00911493433544937	1.58509629894308	argonaute RISC catalytic component 4 [Source:HGNC Symbol;Acc:18424]
KPNA5	ENSG00000196911	741.3658	483.2525	0.00357180180772321	1.53411684367903	karyopherin alpha 5 (importin alpha 6) [Source:HGNC Symbol;Acc:6398]
TUBGCP5	ENSG00000153575	759.7516	447.264666666667	0.000267587392494406	1.69866223876392	tubulin, gamma complex associated protein 5 [Source:HGNC Symbol;Acc:18600]
VPS13A	ENSG00000197969	211.374333333333	117.200283333333	0.0465169315825974	1.80353090727739	vacuolar protein sorting 13 homolog A (S. cerevisiae) [Source:HGNC Symbol;Acc:1908]
CEP85L	ENSG00000111860	1612.534	1015.28206666667	0.00186659551035462	1.58826207311453	centrosomal protein 85kDa-like [Source:HGNC Symbol;Acc:21638]
RNPC3//AMY2B	ENSG00000185946//ENSG00000240038	1688.412	461.555333333333	0.0219605865675233	3.65809227640456	RNA-binding region (RNP1, RRM) containing 3 [Source:HGNC Symbol;Acc:18666]//amylase, alpha 2B (pancreatic) [Source:HGNC Symbol;Acc:478]
DENND1B	ENSG00000213047	308.677366666667	193.3623	0.034750700949034	1.59636788901801	DENN/MADD domain containing 1B [Source:HGNC Symbol;Acc:28404]
DDX46	ENSG00000145833	1027.3763	648.378966666667	0.000816112958824283	1.58453057982705	DEAD (Asp-Glu-Ala-Asp) box polypeptide 46 [Source:HGNC Symbol;Acc:18681]
RP11-304L19.5//SNORD60	ENSG00000260260//ENSG00000206630	3265.4	1703.65533333333	0.00746987508419207	1.9167022437637	//small nucleolar RNA, C/D box 60 [Source:HGNC Symbol;Acc:10217]
KIAA1244	ENSG00000112379	690.392066666667	446.452666666667	0.000907975439113839	1.5463947652532	KIAA1244 [Source:HGNC Symbol;Acc:21213]
CCDC66	ENSG00000180376	601.033	381.818066666667	0.0418550915077625	1.57413452235803	coiled-coil domain containing 66 [Source:HGNC Symbol;Acc:27709]
ZNF300	ENSG00000145908	1204.75733333333	546.969033333333	0.000486477819979303	2.20260610731711	zinc finger protein 300 [Source:HGNC Symbol;Acc:13091]
C7orf60	ENSG00000164603	1392.25933333333	741.645566666667	0.0177451650570226	1.8772570024127	chromosome 7 open reading frame 60 [Source:HGNC Symbol;Acc:26475]
ZNF207	ENSG00000010244	995.516733333333	436.904766666667	0.029949647339244	2.27856688524723	zinc finger protein 207 [Source:HGNC Symbol;Acc:12998]
RP5-1180C10.2	ENSG00000230124	263.953133333333	153.4264	0.0144345204726883	1.7203892767694
H2AFJ	ENSG00000246705	225.136366666667	107.208023333333	0.00531343447219094	2.09999550095862	H2A histone family, member J [Source:HGNC Symbol;Acc:14456]
SMIM11	ENSG00000205670	785.8868	424.953766666667	0.027301033468183	1.84934659166452	small integral membrane protein 11 [Source:HGNC Symbol;Acc:1293]
N4BP2	ENSG00000078177	1328.97666666667	694.6429	0.0305011456367063	1.91317965916972	NEDD4 binding protein 2 [Source:HGNC Symbol;Acc:29851]
FNIP1	ENSG00000217128	331.238066666667	171.4617	0.00401615384339863	1.9318487257893	folliculin interacting protein 1 [Source:HGNC Symbol;Acc:29418]
EPB41L4A-AS1	ENSG00000224032	460.732	255.5272	0.042269570286792	1.80306440958145	EPB41L4A antisense RNA 1 [Source:HGNC Symbol;Acc:30749]
PLK1S1	ENSG00000088970	138.848563333333	12.1524876666667	0.040796452464349	11.4255259615843	polo-like kinase 1 substrate 1 [Source:HGNC Symbol;Acc:15865]
C11orf31	ENSG00000211450	115.776966666667	64.1255766666667	0.0153061227200659	1.80547252258628	chromosome 11 open reading frame 31 [Source:HGNC Symbol;Acc:18251]
ZEB2	ENSG00000169554	709.857966666667	447.670666666667	0.00367466622471179	1.58567004613511	zinc finger E-box binding homeobox 2 [Source:HGNC Symbol;Acc:14881]
PFKFB4	ENSG00000114268	3044.91966666667	975.739166666667	0.00103680601684732	3.12062871993625	6-phosphofructo-2-kinase/fructose-2,6-biphosphatase 4 [Source:HGNC Symbol;Acc:8875]
NSMCE4A	ENSG00000107672	193.8676	111.17126	0.0070741060900334	1.74386437645845	non-SMC element 4 homolog A (S. cerevisiae) [Source:HGNC Symbol;Acc:25935]
SAMD9	ENSG00000205413	1040.836	646.1984	0.0292073907971185	1.6107065569955	sterile alpha motif domain containing 9 [Source:HGNC Symbol;Acc:1348]
RPRD1A	ENSG00000141425	410.3292	183.572833333333	0.0431542603787958	2.23523923746887	regulation of nuclear pre-mRNA domain containing 1A [Source:HGNC Symbol;Acc:25560]
ACTR3	ENSG00000115091	1476.649	747.7865	0.00381360087208382	1.97469331152675	ARP3 actin-related protein 3 homolog (yeast) [Source:HGNC Symbol;Acc:170]
TMEM144	ENSG00000164124	306.676266666667	182.207833333333	0.016024967534426	1.68311241649874	transmembrane protein 144 [Source:HGNC Symbol;Acc:25633]
RAB30-AS1	ENSG00000246067	87.9595266666667	53.2317433333333	0.017938867475264	1.65238861548964	RAB30 antisense RNA 1 (head to head) [Source:HGNC Symbol;Acc:48672]
CCDC50	ENSG00000152492	503.967433333333	310.116633333333	0.023553965488467	1.62508997958725	coiled-coil domain containing 50 [Source:HGNC Symbol;Acc:18111]
UBE2V2	ENSG00000169139	424.1323	276.774533333333	0.0356310419724811	1.53241085764634	ubiquitin-conjugating enzyme E2 variant 2 [Source:HGNC Symbol;Acc:12495]
ZDBF2	ENSG00000204186	767.4891	448.433866666667	0.0174160477768982	1.71148781804764	zinc finger, DBF-type containing 2 [Source:HGNC Symbol;Acc:29313]
CLK4	ENSG00000113240	604.328533333333	286.580233333333	0.00126492092048953	2.10875860593781	CDC-like kinase 4 [Source:HGNC Symbol;Acc:13659]
JMJD1C	ENSG00000171988	769.262733333333	378.1175	0.0249461173129595	2.03445419303083	jumonji domain containing 1C [Source:HGNC Symbol;Acc:12313]
PTGR1	ENSG00000106853	1135.361	702.106933333333	0.0077945490902339	1.61707703783773	prostaglandin reductase 1 [Source:HGNC Symbol;Acc:18429]
MXD1	ENSG00000059728	2662.96066666667	801.843033333333	0.000108901455956206	3.32104982641865	MAX dimerization protein 1 [Source:HGNC Symbol;Acc:6761]
TET1	ENSG00000138336	124.604633333333	78.5398133333333	0.00398569937860332	1.58651552690219	tet methylcytosine dioxygenase 1 [Source:HGNC Symbol;Acc:29484]
LACC1	ENSG00000179630	307.9158	191.890166666667	0.00846928980397074	1.60464606055026	laccase (multicopper oxidoreductase) domain containing 1 [Source:HGNC Symbol;Acc:26789]
NDUFB4	ENSG00000065518	256.9741	49.9033966666667	0.02841884422847	5.14943104407255	NADH dehydrogenase (ubiquinone) 1 beta subcomplex, 4, 15kDa [Source:HGNC Symbol;Acc:7699]
ZNF711	ENSG00000147180	826.350966666667	447.3274	0.0404502925192396	1.84730684207287	zinc finger protein 711 [Source:HGNC Symbol;Acc:13128]
CHD2	ENSG00000173575	1559.87733333333	731.596233333333	0.00479482905870862	2.1321560476414	chromodomain helicase DNA binding protein 2 [Source:HGNC Symbol;Acc:1917]
RP11-420A23.1	ENSG00000251432	168.911966666667	94.25786	0.00857177523608537	1.79201996169515
ZFP36L1	ENSG00000185650	274.833733333333	126.1087	0.0246241024564211	2.1793399926677	ZFP36 ring finger protein-like 1 [Source:HGNC Symbol;Acc:1107]
SARNP	ENSG00000205323	1427.894	908.256266666667	0.000250678339263999	1.57212678007763	SAP domain containing ribonucleoprotein [Source:HGNC Symbol;Acc:24432]
PRTG	ENSG00000166450	897.783666666667	589.352	0.0032908378588077	1.52334032406213	protogenin [Source:HGNC Symbol;Acc:26373]
ZEB1-AS1	ENSG00000237036	204.925733333333	108.357733333333	0.0085070131849283	1.89119619827165	ZEB1 antisense RNA 1 [Source:HGNC Symbol;Acc:42354]
RP4-635E18.8	ENSG00000271895	718.4403	393.124433333333	0.0462203743475575	1.82751373123336
WDR33	ENSG00000136709	130.0561	42.5071433333333	0.00288939260802911	3.05962927172319	WD repeat domain 33 [Source:HGNC Symbol;Acc:25651]
PRKAG2-AS1	ENSG00000239911	166.022533333333	104.228416666667	0.00988285591948098	1.59287206543961	PRKAG2 antisense RNA 1 [Source:HGNC Symbol;Acc:40468]
KIAA1715	ENSG00000144320	796.9125	408.195466666667	0.000856338367662993	1.95228160299673	KIAA1715 [Source:HGNC Symbol;Acc:21610]
MLF1IP	ENSG00000151725	121.03412	54.0175033333333	0.0230745633310512	2.24064631889997	MLF1 interacting protein [Source:HGNC Symbol;Acc:21348]
KPNA5	ENSG00000196911	447.989333333333	280.851733333333	0.046252554790376	1.59510973286973	karyopherin alpha 5 (importin alpha 6) [Source:HGNC Symbol;Acc:6398]
RIMKLB	ENSG00000166532	1111.62	681.298	0.00135716608777623	1.63162081790934	ribosomal modification protein rimK-like family member B [Source:HGNC Symbol;Acc:29228]
RP11-152N13.5	ENSG00000227540	516.059	210.402633333333	0.00952153075326323	2.45272120326758
RFXAP	ENSG00000133111	524.151566666667	279.126533333333	0.0178957847076589	1.87782780951435	regulatory factor X-associated protein [Source:HGNC Symbol;Acc:9988]
MIR155HG	ENSG00000234883	191.500666666667	76.256	0.000970530682735178	2.51128654357253	MIR155 host gene (non-protein coding) [Source:HGNC Symbol;Acc:35460]
AC083843.1	ENSG00000259820	427.6023	71.7508333333333	0.00468583027606125	5.95954472073495
ANKHD1	ENSG00000131503	120.8611	76.32978	0.00308183422473411	1.58340689570964	ankyrin repeat and KH domain containing 1 [Source:HGNC Symbol;Acc:24714]
RBPJ	ENSG00000168214	97.5770166666667	10.2730753333333	0.0029426588884333	9.4983258177866	recombination signal binding protein for immunoglobulin kappa J region [Source:HGNC Symbol;Acc:5724]
LUM	ENSG00000139329	676.097633333333	393.966466666667	0.023068559854953	1.71612990073436	lumican [Source:HGNC Symbol;Acc:6724]
CSTF3	ENSG00000176102	443.1032	250.688866666667	0.0397774269168145	1.76754239584633	cleavage stimulation factor, 3' pre-RNA, subunit 3, 77kDa [Source:HGNC Symbol;Acc:2485]
MIRLET7I	ENSG00000199179	352.422933333333	163.268833333333	0.03406779797314	2.15854383312594	microRNA let-7i [Source:HGNC Symbol;Acc:31486]
AC132192.1	ENSG00000268403	613.7563	314.945466666667	0.0217461524231794	1.9487700727872	LOC644656 protein; Uncharacterized protein [Source:UniProtKB/TrEMBL;Acc:Q9BT31]
RP11-277L2.3//AL592284.1	ENSG00000233368//ENSG00000231360	829.916966666667	393.320566666667	0.00144876678756213	2.11002687629607	//Protein LOC642441 [Source:UniProtKB/TrEMBL;Acc:F5H305]
RP4-798A10.4//RP11-108M9.4	ENSG00000224174//ENSG00000238142	2777.167	1841.059	0.00885525480735249	1.50846170600725	//
RPS15A	ENSG00000134419	250.4641	157.145133333333	0.0226902756766783	1.5938393680237	ribosomal protein S15a [Source:HGNC Symbol;Acc:10389]
BMPR1B	ENSG00000138696	595.7018	283.9184	0.00582456833306289	2.09814439641813	bone morphogenetic protein receptor, type IB [Source:HGNC Symbol;Acc:1077]
SNX5	ENSG00000089006	140.272266666667	16.480574	0.000456767669588076	8.51137021481574	sorting nexin 5 [Source:HGNC Symbol;Acc:14969]
LINC00969//SDHAP1//AC024560.3	ENSG00000242086//ENSG00000185485//ENSG00000214135	329.640766666667	171.582566666667	0.0128527304779828	1.92117866675266	long intergenic non-protein coding RNA 969 [Source:HGNC Symbol;Acc:48729]//succinate dehydrogenase complex, subunit A, flavoprotein pseudogene 1 [Source:HGNC Symbol;Acc:32455]//
USP53	ENSG00000145390	658.3632	413.837033333333	0.00415570669817568	1.5908755064695	ubiquitin specific peptidase 53 [Source:HGNC Symbol;Acc:29255]
GART//GART	ENSG00000262473//ENSG00000159131	822.553566666667	389.0793	0.0347916912226565	2.11410261781253	phosphoribosylglycinamide formyltransferase, phosphoribosylglycinamide synthetase, phosphoribosylaminoimidazole synthetase [Source:HGNC Symbol;Acc:4163]//phosphoribosylglycinamide formyltransferase, phosphoribosylglycinamide synthetase, phosphoribosylaminoimidazole synthetase [Source:HGNC Symbol;Acc:4163]
BCAP29	ENSG00000075790	453.709466666667	275.724466666667	0.0123404221855601	1.64551761456546	B-cell receptor-associated protein 29 [Source:HGNC Symbol;Acc:24131]
RP11-173M1.8	ENSG00000264469	279.137833333333	164.0675	0.0115748530640639	1.70135970459313
PRPF38B	ENSG00000134186	1524.686	709.6588	0.000198856647932218	2.14847755005645	PRP38 pre-mRNA processing factor 38 (yeast) domain containing B [Source:HGNC Symbol;Acc:25512]
CTB-31O20.2	ENSG00000261526	2136.93966666667	955.2965	0.00348773855711536	2.23693865377573
SLC25A21-AS1	ENSG00000258708	114.028726666667	67.5752666666667	0.0388515633799364	1.68743287731507	SLC25A21 antisense RNA 1 [Source:HGNC Symbol;Acc:44298]
SEPT7P2	ENSG00000214765	93.1432133333333	54.07668	0.02554231418352	1.72242847255662	septin 7 pseudogene 2 [Source:HGNC Symbol;Acc:32339]
NREP	ENSG00000134986	194.876966666667	114.204066666667	0.0173857260906938	1.70639253359921	neuronal regeneration related protein [Source:HGNC Symbol;Acc:16834]
NUMB	ENSG00000133961	122.316833333333	47.1315966666667	0.0398951072610733	2.59521938538188	numb homolog (Drosophila) [Source:HGNC Symbol;Acc:8060]
SLC25A27	ENSG00000153291	182.364133333333	61.4387333333333	0.000430406069674591	2.9682274265637	solute carrier family 25, member 27 [Source:HGNC Symbol;Acc:21065]
MIR210HG//MIR210	ENSG00000247095//ENSG00000199038	1183.81933333333	697.253633333333	0.0245817728425003	1.69783171680855	MIR210 host gene (non-protein coding) [Source:HGNC Symbol;Acc:39524]//microRNA 210 [Source:HGNC Symbol;Acc:31587]
RP11-196G18.23	ENSG00000264207	195.595866666667	92.8229366666667	0.0449914087344454	2.10719326160801
FAM210A	ENSG00000177150	1393.49966666667	818.032366666667	0.000376636262122405	1.70347742149241	family with sequence similarity 210, member A [Source:HGNC Symbol;Acc:28346]
SLC16A6	ENSG00000108932	10450.6916666667	6342.05366666667	0.00285715086644258	1.64784030787924	solute carrier family 16, member 6 (monocarboxylic acid transporter 7) [Source:HGNC Symbol;Acc:10927]
GCNT2	ENSG00000111846	544.594833333333	328.149633333333	0.0235662015145785	1.65959299665021	glucosaminyl (N-acetyl) transferase 2, I-branching enzyme (I blood group) [Source:HGNC Symbol;Acc:4204]
FSD1L	ENSG00000106701	434.748466666667	173.427433333333	0.00624634432347203	2.50680332580985	fibronectin type III and SPRY domain containing 1-like [Source:HGNC Symbol;Acc:13753]
C6orf223	ENSG00000181577	355.854166666667	198.326766666667	0.00395960620015753	1.79428209639882	chromosome 6 open reading frame 223 [Source:HGNC Symbol;Acc:28692]
CBX3	ENSG00000122565	842.1059	530.4634	0.00267164623871375	1.58749105027793	chromobox homolog 3 [Source:HGNC Symbol;Acc:1553]
MIR302B	ENSG00000249532	158.943933333333	80.3657033333333	0.00652389899244291	1.97775825682855	microRNA 302b [Source:HGNC Symbol;Acc:31763]
MORF4L2-AS1	ENSG00000231154	166.285033333333	72.69745	0.0267319609420305	2.28735716773193	MORF4L2 antisense RNA 1 [Source:HGNC Symbol;Acc:27991]
ALDH1L2	ENSG00000136010	65.3678733333333	17.6492873333333	0.00810077699304575	3.70371177593535	aldehyde dehydrogenase 1 family, member L2 [Source:HGNC Symbol;Acc:26777]
ASCC3	ENSG00000112249	510.0316	248.916566666667	0.00774406607528111	2.04900624667141	activating signal cointegrator 1 complex subunit 3 [Source:HGNC Symbol;Acc:18697]
RP11-37B2.1	ENSG00000251136	216.190833333333	81.68717	0.00171013460140529	2.64657024271172
GBP1	ENSG00000117228	150.144466666667	77.7496166666667	0.00436953372572515	1.93112806343954	guanylate binding protein 1, interferon-inducible [Source:HGNC Symbol;Acc:4182]
HOXA13	ENSG00000106031	981.904266666667	507.4943	0.00251541928454171	1.93480846320179	homeobox A13 [Source:HGNC Symbol;Acc:5102]
NOG	ENSG00000183691	2021.038	873.2196	0.00189601664356948	2.31446705960333	noggin [Source:HGNC Symbol;Acc:7866]
USP53	ENSG00000145390	883.183066666667	543.684166666667	0.00741285505048565	1.62444139596978	ubiquitin specific peptidase 53 [Source:HGNC Symbol;Acc:29255]
LARP1B	ENSG00000138709	184.752933333333	119.842913333333	0.0366866726227973	1.54162585166349	La ribonucleoprotein domain family, member 1B [Source:HGNC Symbol;Acc:24704]
ZNF207	ENSG00000010244	691.5932	376.239233333333	0.0443541491132365	1.83817406247816	zinc finger protein 207 [Source:HGNC Symbol;Acc:12998]
ZNF33A	ENSG00000189180	900.8877	564.594133333333	0.0315961435225312	1.59563772772701	zinc finger protein 33A [Source:HGNC Symbol;Acc:13096]
RP11-345J4.8//RP11-347C12.2//CTD-2547E10.2//RP11-645C24.2//SMG1P1//SMG1//NPIPB3//NPIPB4//NPIPB5	ENSG00000205534//ENSG00000183604//ENSG00000180747//ENSG00000185710//ENSG00000237296//ENSG00000157106//ENSG00000169246//ENSG00000185864//ENSG00000243716	273.730533333333	167.4891	0.0182396500122483	1.63431849196953	////////SMG1 pseudogene 1 [Source:HGNC Symbol;Acc:44186]//SMG1 phosphatidylinositol 3-kinase-related kinase [Source:HGNC Symbol;Acc:30045]//nuclear pore complex interacting protein family, member B3 [Source:HGNC Symbol;Acc:28989]//nuclear pore complex interacting protein family, member B4 [Source:HGNC Symbol;Acc:41985]//nuclear pore complex interacting protein family, member B5 [Source:HGNC Symbo…
HNRNPR	ENSG00000125944	1174.20733333333	672.724733333333	0.00147882910615597	1.74544992201367	heterogeneous nuclear ribonucleoprotein R [Source:HGNC Symbol;Acc:5047]
AGPAT5	ENSG00000155189	1152.35533333333	700.9781	0.00276015566329725	1.64392487202287	1-acylglycerol-3-phosphate O-acyltransferase 5 [Source:HGNC Symbol;Acc:20886]
TMEM67	ENSG00000164953	156.609166666667	74.6522733333333	0.00510589778737503	2.09784859420669	transmembrane protein 67 [Source:HGNC Symbol;Acc:28396]
RBBP6	ENSG00000122257	608.9405	398.722233333333	0.0137762836001379	1.52722985851387	retinoblastoma binding protein 6 [Source:HGNC Symbol;Acc:9889]
SETD5-AS1	ENSG00000206573	479.560033333333	187.185566666667	0.00212397583269133	2.56194984406739	SETD5 antisense RNA 1 [Source:HGNC Symbol;Acc:44478]
SCEL	ENSG00000136155	32.7105266666667	13.811735	0.0401321957183747	2.36831409425873	sciellin [Source:HGNC Symbol;Acc:10573]
DST	ENSG00000151914	558.337866666667	315.716166666667	0.0430589990995453	1.76848044419645	dystonin [Source:HGNC Symbol;Acc:1090]
U2AF1	ENSG00000160201	436.2063	204.574566666667	0.0312304489777804	2.13226065736096	U2 small nuclear RNA auxiliary factor 1 [Source:HGNC Symbol;Acc:12453]
UGP2	ENSG00000169764	245.337533333333	52.1149333333333	0.0409109211838481	4.70762443010577	UDP-glucose pyrophosphorylase 2 [Source:HGNC Symbol;Acc:12527]
MIR17HG	ENSG00000215417	601.344866666667	374.446566666667	0.0420211093129746	1.60595641727965	miR-17-92 cluster host gene (non-protein coding) [Source:HGNC Symbol;Acc:23564]
GFM1	ENSG00000168827	730.036733333333	335.183266666667	0.00596836713096532	2.17802261011837	G elongation factor, mitochondrial 1 [Source:HGNC Symbol;Acc:13780]
CCDC150	ENSG00000144395	136.5233	71.9175166666667	0.00623952596012259	1.89833167672873	coiled-coil domain containing 150 [Source:HGNC Symbol;Acc:26834]
RP11-274H2.5	ENSG00000261051	1125.87253333333	309.954333333333	0.00656737844720636	3.63238197454894
GPBP1	ENSG00000062194	192.598366666667	120.501133333333	0.0125176570199955	1.59831166179903	GC-rich promoter binding protein 1 [Source:HGNC Symbol;Acc:29520]
SLITRK6	ENSG00000184564	1091.457	616.194333333333	0.000807329287630835	1.77128698035198	SLIT and NTRK-like family, member 6 [Source:HGNC Symbol;Acc:23503]
MED17	ENSG00000042429	229.929333333333	139.1147	0.0358225067797951	1.65280400513629	mediator complex subunit 17 [Source:HGNC Symbol;Acc:2375]
SFT2D1	ENSG00000198818	72.0986666666667	22.8708836666667	0.0391716845894654	3.15242155561079	SFT2 domain containing 1 [Source:HGNC Symbol;Acc:21102]
RALGAPA2	ENSG00000188559	104.117533333333	44.9701166666667	0.0011147484611934	2.3152604674141	Ral GTPase activating protein, alpha subunit 2 (catalytic) [Source:HGNC Symbol;Acc:16207]
ZNF395//FBXO16	ENSG00000186918//ENSG00000214050	1368.59733333333	705.366133333333	0.00635164541439786	1.94026515969201	zinc finger protein 395 [Source:HGNC Symbol;Acc:18737]//F-box protein 16 [Source:HGNC Symbol;Acc:13618]
Y_RNA	ENSG00000200164	135.4029	80.38105	0.00766956486760101	1.68451270542	Y RNA [Source:RFAM;Acc:RF00019]
RBM41	ENSG00000089682	766.153933333333	444.063866666667	0.00265361019935865	1.72532374472261	RNA binding motif protein 41 [Source:HGNC Symbol;Acc:25617]
AFF4	ENSG00000072364	128.323966666667	50.77851	0.0272821996662383	2.52713139213157	AF4/FMR2 family, member 4 [Source:HGNC Symbol;Acc:17869]
HAUS6	ENSG00000147874	848.899333333333	439.056833333333	0.00040785265980088	1.93346115783796	HAUS augmin-like complex, subunit 6 [Source:HGNC Symbol;Acc:25948]
FAM135A	ENSG00000082269	72.0679333333333	30.93812	0.0201174529659527	2.3294218696331	family with sequence similarity 135, member A [Source:HGNC Symbol;Acc:21084]
TTC37	ENSG00000198677	205.042966666667	114.236503333333	0.0394405838132117	1.79489883429263	tetratricopeptide repeat domain 37 [Source:HGNC Symbol;Acc:23639]
HELLS	ENSG00000119969	151.564733333333	80.9574866666667	0.00236742102971666	1.87215215755627	helicase, lymphoid-specific [Source:HGNC Symbol;Acc:4861]
ZNF470	ENSG00000197016	91.84342	36.3366833333333	0.0297535812315162	2.5275675040971	zinc finger protein 470 [Source:HGNC Symbol;Acc:22220]
SPICE1	ENSG00000163611	1239.117	743.3865	0.0242689891101322	1.66685432140616	spindle and centriole associated protein 1 [Source:HGNC Symbol;Acc:25083]
RP11-488L18.10	ENSG00000259865	924.2567	576.589433333333	0.00462695969542739	1.60297197029221
MKLN1	ENSG00000128585	1157.42633333333	609.664766666667	0.020313650713587	1.8984635435988	muskelin 1, intracellular mediator containing kelch motifs [Source:HGNC Symbol;Acc:7109]
THBS1	ENSG00000137801	155.828233333333	95.7630133333333	0.0437597191942914	1.62722775640867	thrombospondin 1 [Source:HGNC Symbol;Acc:11785]
MAN2A1	ENSG00000112893	888.4515	519.044166666667	0.0115045030323048	1.7117069356654	mannosidase, alpha, class 2A, member 1 [Source:HGNC Symbol;Acc:6824]
RP11-395G23.3	ENSG00000254615	768.929933333333	427.033633333333	0.00864415588919263	1.8006308480464
RP11-325F22.3	ENSG00000228393	468.549	133.577396666667	0.0278883028364773	3.50769674879375
PACRGL	ENSG00000163138	239.572966666667	132.71582	0.0243077922939403	1.80515756649559	PARK2 co-regulated-like [Source:HGNC Symbol;Acc:28442]
ZNF782	ENSG00000196597	151.222933333333	59.49303	0.00887402193478117	2.54185966546557	zinc finger protein 782 [Source:HGNC Symbol;Acc:33110]
ARL6	ENSG00000113966	423.862533333333	225.1767	0.00601409618912259	1.88235520519367	ADP-ribosylation factor-like 6 [Source:HGNC Symbol;Acc:13210]
C14orf28	ENSG00000179476	225.9861	146.245066666667	0.0145963721277063	1.54525622744653	chromosome 14 open reading frame 28 [Source:HGNC Symbol;Acc:19834]
MDH1	ENSG00000014641	366.882466666667	198.8642	0.0381176754102504	1.84488946057997	malate dehydrogenase 1, NAD (soluble) [Source:HGNC Symbol;Acc:6970]
CHD9	ENSG00000177200	421.888366666667	197.787566666667	0.00267749677778188	2.1330378535759	chromodomain helicase DNA binding protein 9 [Source:HGNC Symbol;Acc:25701]
PLAA	ENSG00000137055	708.601633333333	467.438766666667	0.0040061082914664	1.51592397521158	phospholipase A2-activating protein [Source:HGNC Symbol;Acc:9043]
SGOL2	ENSG00000163535	738.4994	410.6263	0.017734965233362	1.79847077500881	shugoshin-like 2 (S. pombe) [Source:HGNC Symbol;Acc:30812]
NAA38	ENSG00000128534	441.761	235.542333333333	0.00417928227610823	1.87550574772829	N(alpha)-acetyltransferase 38, NatC auxiliary subunit [Source:HGNC Symbol;Acc:20471]
PTAR1	ENSG00000188647	373.6741	229.1477	0.0117421058513605	1.63071285463481	protein prenyltransferase alpha subunit repeat containing 1 [Source:HGNC Symbol;Acc:30449]
PPP2CA	ENSG00000113575	397.1649	204.4002	0.00078515040409513	1.94307490892866	protein phosphatase 2, catalytic subunit, alpha isozyme [Source:HGNC Symbol;Acc:9299]
DEPDC1	ENSG00000024526	677.6595	445.439733333333	0.00228212713564772	1.52132701528198	DEP domain containing 1 [Source:HGNC Symbol;Acc:22949]
CREBRF	ENSG00000164463	301.2083	169.371733333333	0.0292519359612682	1.7783858857204	CREB3 regulatory factor [Source:HGNC Symbol;Acc:24050]
TMF1	ENSG00000144747	646.659	422.574366666667	0.0315025134664987	1.53028449193676	TATA element modulatory factor 1 [Source:HGNC Symbol;Acc:11870]
RORA	ENSG00000069667	517.200866666667	165.098533333333	0.00882813374342123	3.13267995920012	RAR-related orphan receptor A [Source:HGNC Symbol;Acc:10258]
ZEB2	ENSG00000169554	87.0225833333333	57.98682	0.00723576315548841	1.50073039586122	zinc finger E-box binding homeobox 2 [Source:HGNC Symbol;Acc:14881]
ARHGEF2	ENSG00000116584	535.007433333333	274.6569	0.0100230896114577	1.94791186142905	Rho/Rac guanine nucleotide exchange factor (GEF) 2 [Source:HGNC Symbol;Acc:682]
SREK1	ENSG00000153914	596.383133333333	225.505066666667	0.000782278921867335	2.64465513856895	splicing regulatory glutamine/lysine-rich protein 1 [Source:HGNC Symbol;Acc:17882]
ARHGAP5	ENSG00000100852	684.9276	314.465866666667	0.000726073249179601	2.17806659673503	Rho GTPase activating protein 5 [Source:HGNC Symbol;Acc:675]
PPTC7	ENSG00000196850	174.914833333333	81.5989933333333	0.0200724418455999	2.14359057860926	PTC7 protein phosphatase homolog (S. cerevisiae) [Source:HGNC Symbol;Acc:30695]
LIN54	ENSG00000189308	211.9907	120.039033333333	0.00701254944933085	1.76601472132259	lin-54 homolog (C. elegans) [Source:HGNC Symbol;Acc:25397]
FAM162A	ENSG00000114023	1069.2399	185.554766666667	0.00112207252389636	5.76239521736889	family with sequence similarity 162, member A [Source:HGNC Symbol;Acc:17865]
KCTD11	ENSG00000213859	884.439666666667	439.783933333333	0.00608680374702203	2.01107771255551	potassium channel tetramerization domain containing 11 [Source:HGNC Symbol;Acc:21302]
ATP6V1D	ENSG00000100554	214.685466666667	129.549633333333	0.0305156698329956	1.65716769042702	ATPase, H+ transporting, lysosomal 34kDa, V1 subunit D [Source:HGNC Symbol;Acc:13527]
ANAPC5	ENSG00000089053	427.009866666667	150.869633333333	0.0178456892788635	2.83032348678959	anaphase promoting complex subunit 5 [Source:HGNC Symbol;Acc:15713]
FXR1	ENSG00000114416	283.844066666667	153.358933333333	0.00459813026503767	1.85084794538651	fragile X mental retardation, autosomal homolog 1 [Source:HGNC Symbol;Acc:4023]
MSL3	ENSG00000005302	321.7214	136.842756666667	0.0242854255532814	2.35102980849528	male-specific lethal 3 homolog (Drosophila) [Source:HGNC Symbol;Acc:7370]
COPS8	ENSG00000198612	82.1787566666667	40.1875366666667	0.00991588704295699	2.04488165941331	COP9 signalosome subunit 8 [Source:HGNC Symbol;Acc:24335]
MED31	ENSG00000108590	747.417566666667	336.976166666667	0.0166732076519123	2.21801314336276	mediator complex subunit 31 [Source:HGNC Symbol;Acc:24260]
RORA	ENSG00000069667	451.8478	171.169933333333	0.0291267866690037	2.63976150017001	RAR-related orphan receptor A [Source:HGNC Symbol;Acc:10258]
RP11-129K12.3//EPM2AIP1	ENSG00000272127//ENSG00000178567	490.791	121.523733333333	0.00933458185824847	4.0386432060459	//EPM2A (laforin) interacting protein 1 [Source:HGNC Symbol;Acc:19735]
FAM200B	ENSG00000237765	221.0031	134.654566666667	0.0115115433477361	1.6412595983253	family with sequence similarity 200, member B [Source:HGNC Symbol;Acc:27740]
AC009299.3	ENSG00000227403	142.4881	87.31428	0.0148698799319529	1.6318991578468
MIR210HG	ENSG00000247095	463.536366666667	193.4438	0.00934863157576774	2.39623273874204	MIR210 host gene (non-protein coding) [Source:HGNC Symbol;Acc:39524]
RP11-285J16.1	ENSG00000271993	179.711166666667	83.3328233333333	0.0399087657838916	2.15654719806885
SLC2A3	ENSG00000059804	286.192266666667	69.90531	0.0189658002689921	4.09399896326426	solute carrier family 2 (facilitated glucose transporter), member 3 [Source:HGNC Symbol;Acc:11007]
RBM25	ENSG00000119707	127.634366666667	71.91432	0.0458568956472831	1.77481156279677	RNA binding motif protein 25 [Source:HGNC Symbol;Acc:23244]
NT5C2	ENSG00000076685	292.9903	154.141266666667	0.00749125257587606	1.90079078974741	5'-nucleotidase, cytosolic II [Source:HGNC Symbol;Acc:8022]
UACA	ENSG00000137831	550.006833333333	311.049666666667	0.00486417718250774	1.76822833223847	uveal autoantigen with coiled-coil domains and ankyrin repeats [Source:HGNC Symbol;Acc:15947]
FGFR1OP2	ENSG00000111790	257.689966666667	98.8512733333333	0.008814603226065	2.60684519255223	FGFR1 oncogene partner 2 [Source:HGNC Symbol;Acc:23098]
NAA25	ENSG00000111300	125.998066666667	55.68657	0.0197388969110909	2.2626293317521	N(alpha)-acetyltransferase 25, NatB auxiliary subunit [Source:HGNC Symbol;Acc:25783]
RIMKLA	ENSG00000177181	106.789023333333	63.61978	0.0309624780052382	1.67855065410998	ribosomal modification protein rimK-like family member A [Source:HGNC Symbol;Acc:28725]
VPS8	ENSG00000156931	149.521466666667	88.7605266666667	0.0357044563513282	1.68454911526362	vacuolar protein sorting 8 homolog (S. cerevisiae) [Source:HGNC Symbol;Acc:29122]
CDCA2	ENSG00000184661	752.8561	351.289133333333	0.0115497768708617	2.14312379337287	cell division cycle associated 2 [Source:HGNC Symbol;Acc:14623]
ENO1-AS1	ENSG00000230679	186.307433333333	123.346443333333	0.0297592866995325	1.51044025509397	ENO1 antisense RNA 1 [Source:HGNC Symbol;Acc:40214]
TPBGL	ENSG00000261594	98.6403566666667	57.8329933333333	0.0430026481512796	1.70560697244445	trophoblast glycoprotein-like [Source:HGNC Symbol;Acc:44159]
C14orf182	ENSG00000214900	1055.955	627.6669	0.00022464249452349	1.68234934803795	chromosome 14 open reading frame 182 [Source:HGNC Symbol;Acc:27503]
USP53	ENSG00000145390	1817.62533333333	970.518866666667	0.00838548663457556	1.87283874199801	ubiquitin specific peptidase 53 [Source:HGNC Symbol;Acc:29255]
TMEM56	ENSG00000152078	222.6697	120.231233333333	0.00109709767206406	1.85201210888907	transmembrane protein 56 [Source:HGNC Symbol;Acc:26477]
SLC25A36	ENSG00000114120	366.497133333333	127.2963	0.00323887896022961	2.87908708527532	solute carrier family 25 (pyrimidine nucleotide carrier ), member 36 [Source:HGNC Symbol;Acc:25554]
RAP1GDS1	ENSG00000138698	142.833133333333	64.5541266666667	0.0321661457652061	2.21261042025818	RAP1, GTP-GDP dissociation stimulator 1 [Source:HGNC Symbol;Acc:9859]
FAM150B	ENSG00000189292	556.851133333333	271.875433333333	0.0133102269279872	2.04818481208858	family with sequence similarity 150, member B [Source:HGNC Symbol;Acc:27683]
PCMTD1	ENSG00000168300	285.212166666667	101.028226666667	0.00262500423383716	2.82309386274489	protein-L-isoaspartate (D-aspartate) O-methyltransferase domain containing 1 [Source:HGNC Symbol;Acc:30483]
CREBRF	ENSG00000164463	193.356466666667	110.93067	0.0212472974319242	1.74303884278953	CREB3 regulatory factor [Source:HGNC Symbol;Acc:24050]
RP11-690D19.3	ENSG00000260966	285.933166666667	164.636533333333	0.0427692662189987	1.73675405377826
KLF7	ENSG00000118263	845.143133333333	379.4771	0.00312132202109809	2.22712551912443	Kruppel-like factor 7 (ubiquitous) [Source:HGNC Symbol;Acc:6350]
IPO11//LRRC70	ENSG00000086200//ENSG00000186105	131.747433333333	64.8602666666667	0.0163990892166569	2.03125025696266	importin 11 [Source:HGNC Symbol;Acc:20628]//leucine rich repeat containing 70 [Source:HGNC Symbol;Acc:35155]
WHSC1L1	ENSG00000147548	496.158266666667	289.467633333333	0.00306273597052708	1.71403711341821	Wolf-Hirschhorn syndrome candidate 1-like 1 [Source:HGNC Symbol;Acc:12767]
RP11-196G18.23	ENSG00000264207	147.949066666667	75.12166	0.00907405145566087	1.96945949632458
FUT11	ENSG00000196968	1080.22366666667	454.635666666667	0.000806198367580403	2.37602050579695	fucosyltransferase 11 (alpha (1,3) fucosyltransferase) [Source:HGNC Symbol;Acc:19233]
HOXA13	ENSG00000106031	716.173466666667	313.4622	0.000665344034285098	2.28472034799305	homeobox A13 [Source:HGNC Symbol;Acc:5102]
PTGS1	ENSG00000095303	1087.74033333333	605.9813	0.00213243178226058	1.79500643556713	prostaglandin-endoperoxide synthase 1 (prostaglandin G/H synthase and cyclooxygenase) [Source:HGNC Symbol;Acc:9604]
DGKE	ENSG00000153933	284.449366666667	173.708166666667	0.0203120232251975	1.637512916779	diacylglycerol kinase, epsilon 64kDa [Source:HGNC Symbol;Acc:2852]
IPMK	ENSG00000151151	558.188866666667	199.4944	0.000224898604271506	2.79801772213489	inositol polyphosphate multikinase [Source:HGNC Symbol;Acc:20739]
MPP7	ENSG00000150054	349.609266666667	193.481366666667	0.00825183640573893	1.80694023765596	membrane protein, palmitoylated 7 (MAGUK p55 subfamily member 7) [Source:HGNC Symbol;Acc:26542]
TRIM11	ENSG00000154370	245.2065	147.1765	0.0411615216503536	1.66607100997782	tripartite motif containing 11 [Source:HGNC Symbol;Acc:16281]
HECTD2	ENSG00000165338	300.620366666667	105.683686666667	0.0432240728539172	2.8445295215225	HECT domain containing E3 ubiquitin protein ligase 2 [Source:HGNC Symbol;Acc:26736]
HOXA13	ENSG00000106031	958.926533333333	471.179333333333	0.00523348332698055	2.03516254957419	homeobox A13 [Source:HGNC Symbol;Acc:5102]
MIR103A2	ENSG00000199024	329.784533333333	216.1475	0.000206715033224279	1.52573836539092	microRNA 103a-2 [Source:HGNC Symbol;Acc:31491]
UACA	ENSG00000137831	290.420666666667	168.1595	0.0462196685268166	1.72705477042134	uveal autoantigen with coiled-coil domains and ankyrin repeats [Source:HGNC Symbol;Acc:15947]
RP4-714D9.5	ENSG00000261254	187.283033333333	109.69988	0.0366319045953069	1.70723097722015
ACER3	ENSG00000078124	60.41122	36.7581533333333	0.0198515861613527	1.64347810000611	alkaline ceramidase 3 [Source:HGNC Symbol;Acc:16066]
PSORS1C3	ENSG00000204528	251.947566666667	47.4666733333333	0.044698374380319	5.30788338372424	psoriasis susceptibility 1 candidate 3 (non-protein coding) [Source:HGNC Symbol;Acc:17203]
ITCH	ENSG00000078747	307.950633333333	189.3618	0.00414509297646009	1.6262553130216	itchy E3 ubiquitin protein ligase [Source:HGNC Symbol;Acc:13890]
CTDSPL2	ENSG00000137770	1229.83266666667	635.3281	0.0267489106851659	1.93574417165976	CTD (carboxy-terminal domain, RNA polymerase II, polypeptide A) small phosphatase like 2 [Source:HGNC Symbol;Acc:26936]
HOTAIR	ENSG00000228630	175.768666666667	94.23662	0.0202346317119458	1.8651843271402	HOX transcript antisense RNA [Source:HGNC Symbol;Acc:33510]
ACTR3	ENSG00000115091	177.422133333333	71.1939566666667	0.0033653237159633	2.49209541989683	ARP3 actin-related protein 3 homolog (yeast) [Source:HGNC Symbol;Acc:170]
LSMEM1	ENSG00000181016	140.087033333333	79.6173966666667	0.0480774001165399	1.75950281217853	leucine-rich single-pass membrane protein 1 [Source:HGNC Symbol;Acc:22036]
RP11-486G15.2	ENSG00000271576	356.823533333333	102.626476666667	0.0159004597732869	3.47691497285155
AC005154.6	ENSG00000196295	181.914733333333	110.56872	0.0495322057903348	1.64526398906791
RP11-690D19.3	ENSG00000260966	173.582866666667	86.52745	0.0334265791442285	2.0061017245587
RP11-349A22.5	ENSG00000257621	198.752866666667	85.79523	0.00591785863252795	2.31659576723166
MKX	ENSG00000150051	460.7123	210.4472	0.0393264478141924	2.18920612866315	mohawk homeobox [Source:HGNC Symbol;Acc:23729]
FAM133A	ENSG00000179083	300.706266666667	184.155766666667	0.0341450236748212	1.63289085163955	family with sequence similarity 133, member A [Source:HGNC Symbol;Acc:26748]
RPL7	ENSG00000147604	162.404166666667	74.9409466666667	0.00248793824420008	2.16709521150075	ribosomal protein L7 [Source:HGNC Symbol;Acc:10363]
MTUS1	ENSG00000129422	111.388706666667	41.8687366666667	0.0146204109008037	2.66042674163961	microtubule associated tumor suppressor 1 [Source:HGNC Symbol;Acc:29789]
RP3-368A4.6	ENSG00000271533	521.692966666667	230.2411	0.0327910678997826	2.26585508263584
RNU7-45P//CFLAR	ENSG00000238829//ENSG00000003402	117.7092	53.57714	0.000622874234318094	2.19700417006208	RNA, U7 small nuclear 45 pseudogene [Source:HGNC Symbol;Acc:34141]//CASP8 and FADD-like apoptosis regulator [Source:HGNC Symbol;Acc:1876]
FOXO6	ENSG00000204060	286.911866666667	151.0249	0.00984437113197332	1.89976531463796	forkhead box O6 [Source:HGNC Symbol;Acc:24814]
PGAP1	ENSG00000197121	88.8413066666667	59.1363666666667	0.0383455552858819	1.50231256457532	post-GPI attachment to proteins 1 [Source:HGNC Symbol;Acc:25712]
ITPR1-AS1	ENSG00000231249	466.330833333333	100.62215	0.00180726482268602	4.63447494744779	ITPR1 antisense RNA 1 (head to head) [Source:HGNC Symbol;Acc:44470]
CAND1	ENSG00000111530	199.3543	90.6056033333333	0.000445602722885573	2.20024250891621	cullin-associated and neddylation-dissociated 1 [Source:HGNC Symbol;Acc:30688]
AC005682.5	ENSG00000228649	170.050166666667	96.3308133333333	0.00682578731923323	1.76527282166966
RIT1	ENSG00000143622	305.644933333333	199.393	0.0123733891010065	1.53287694820447	Ras-like without CAAX 1 [Source:HGNC Symbol;Acc:10023]
OSBP2	ENSG00000184792	202.254333333333	122.2249	0.0286887907097921	1.65477192726959	oxysterol binding protein 2 [Source:HGNC Symbol;Acc:8504]
TPBG	ENSG00000146242	476.558166666667	301.771933333333	0.0148592786448607	1.57919976653451	trophoblast glycoprotein [Source:HGNC Symbol;Acc:12004]
RP11-727A23.11	ENSG00000269939	63.14481	19.6240833333333	0.00890943744852002	3.21772023321684
LINC00478	ENSG00000215386	195.838066666667	84.2848033333333	0.0098999130576042	2.32352759835195	long intergenic non-protein coding RNA 478 [Source:HGNC Symbol;Acc:1274]
TARS	ENSG00000113407	269.4385	109.000896666667	0.0140404282156881	2.4718925095081	threonyl-tRNA synthetase [Source:HGNC Symbol;Acc:11572]
CTB-89H12.4	ENSG00000230551	460.906666666667	202.502633333333	0.00285880917746469	2.27605270647509
NCOR1	ENSG00000141027	134.193	51.57233	0.0270483075677881	2.60203485085898	nuclear receptor corepressor 1 [Source:HGNC Symbol;Acc:7672]
YTHDC1	ENSG00000083896	209.764233333333	136.200566666667	0.00172524521790064	1.54011277975593	YTH domain containing 1 [Source:HGNC Symbol;Acc:30626]
ALCAM	ENSG00000170017	330.4329	114.681456666667	0.0166748780476419	2.88131062862619	activated leukocyte cell adhesion molecule [Source:HGNC Symbol;Acc:400]
HNRNPK	ENSG00000165119	127.1518	71.1870133333333	0.00721927237980671	1.78616567890847	heterogeneous nuclear ribonucleoprotein K [Source:HGNC Symbol;Acc:5044]
ZFYVE16	ENSG00000039319	97.2602333333333	58.41216	0.010445055197512	1.66506825519435	zinc finger, FYVE domain containing 16 [Source:HGNC Symbol;Acc:20756]
CARS	ENSG00000110619	418.324633333333	245.8424	0.00167632723044481	1.70159676822767	cysteinyl-tRNA synthetase [Source:HGNC Symbol;Acc:1493]
RPL31	ENSG00000071082	219.284233333333	144.7435	0.0124258496002141	1.51498501371967	ribosomal protein L31 [Source:HGNC Symbol;Acc:10334]
HPS3	ENSG00000163755	975.969633333333	419.702466666667	0.0158762326404924	2.32538455416909	Hermansky-Pudlak syndrome 3 [Source:HGNC Symbol;Acc:15597]
RIMKLA	ENSG00000177181	83.3289166666667	39.87049	0.0196405727082096	2.08998978108036	ribosomal modification protein rimK-like family member A [Source:HGNC Symbol;Acc:28725]
RBAK	ENSG00000146587	144.4496	79.0700666666667	0.0301976561324673	1.82685567484029	RB-associated KRAB zinc finger [Source:HGNC Symbol;Acc:17680]
GK5	ENSG00000175066	97.1614566666667	36.49246	0.0409861400728565	2.66250772534016	glycerol kinase 5 (putative) [Source:HGNC Symbol;Acc:28635]
PTK2	ENSG00000169398	330.459333333333	182.1981	0.0160806963647899	1.81373644035439	protein tyrosine kinase 2 [Source:HGNC Symbol;Acc:9611]
NUPL1	ENSG00000139496	304.7806	164.4224	0.000348229297601816	1.85364402903741	nucleoporin like 1 [Source:HGNC Symbol;Acc:20261]
TOMM20	ENSG00000173726	197.4564	120.600366666667	0.0465116512093421	1.63727860418335	translocase of outer mitochondrial membrane 20 homolog (yeast) [Source:HGNC Symbol;Acc:20947]
CCNL1	ENSG00000163660	52.68731	30.9974766666667	0.0206801011466981	1.69972899944651	cyclin L1 [Source:HGNC Symbol;Acc:20569]
AC011242.6	ENSG00000223658	621.797766666667	398.097166666667	0.0345279853137015	1.56192462225512
MCL1	ENSG00000143384	970.161133333333	357.665633333333	0.0388373266335765	2.7124807163935	myeloid cell leukemia sequence 1 (BCL2-related) [Source:HGNC Symbol;Acc:6943]
OFD1	ENSG00000046651	223.4375	72.28003	0.0233292651490759	3.09127569537533	oral-facial-digital syndrome 1 [Source:HGNC Symbol;Acc:2567]
DYNC2LI1	ENSG00000138036	110.698503333333	39.1456066666667	0.02227614066796	2.82786531515414	dynein, cytoplasmic 2, light intermediate chain 1 [Source:HGNC Symbol;Acc:24595]
AK3P3	ENSG00000230042	89.57818	42.41011	0.00494680592018407	2.11218928694125	adenylate kinase 3 pseudogene 3 [Source:HGNC Symbol;Acc:39062]
FAM98A	ENSG00000119812	126.8725	53.8699966666667	0.00613477428552315	2.35516071747792	family with sequence similarity 98, member A [Source:HGNC Symbol;Acc:24520]
SNHG14	ENSG00000224078	45.2961333333333	22.2222833333333	0.0406929835990916	2.03832039461891	small nucleolar RNA host gene 14 (non-protein coding) [Source:HGNC Symbol;Acc:37462]
TTC14	ENSG00000163728	336.098766666667	132.661666666667	0.00735329622397972	2.53350327273641	tetratricopeptide repeat domain 14 [Source:HGNC Symbol;Acc:24697]
MECP2	ENSG00000169057	244.938333333333	153.867566666667	0.0261407245493828	1.59187760383551	methyl CpG binding protein 2 (Rett syndrome) [Source:HGNC Symbol;Acc:6990]
ZDHHC21	ENSG00000175893	149.171966666667	86.52396	0.0149716481826759	1.72405385359924	zinc finger, DHHC-type containing 21 [Source:HGNC Symbol;Acc:20750]
FAM210A	ENSG00000177150	387.161966666667	245.840366666667	0.00876953389559201	1.57485107883693	family with sequence similarity 210, member A [Source:HGNC Symbol;Acc:28346]
ATXN1	ENSG00000124788	221.1861	114.45471	0.020866555674592	1.93252073243644	ataxin 1 [Source:HGNC Symbol;Acc:10548]
CLIP1	ENSG00000130779	240.0097	146.078733333333	0.0285131258744479	1.64301602651721	CAP-GLY domain containing linker protein 1 [Source:HGNC Symbol;Acc:10461]
RREB1	ENSG00000124782	386.198733333333	202.665733333333	0.0151049063796781	1.90559463102791	ras responsive element binding protein 1 [Source:HGNC Symbol;Acc:10449]
GSK3B	ENSG00000082701	113.746946666667	65.3163866666667	0.0349094927189694	1.7414764115345	glycogen synthase kinase 3 beta [Source:HGNC Symbol;Acc:4617]
NRG4	ENSG00000169752	137.8173	39.94212	0.00874518943218849	3.45042526535897	neuregulin 4 [Source:HGNC Symbol;Acc:29862]
ASXL1	ENSG00000171456	291.7512	180.444633333333	0.0496340151399228	1.61684609073993	additional sex combs like 1 (Drosophila) [Source:HGNC Symbol;Acc:18318]
FNBP4	ENSG00000109920	192.1246	86.3670933333333	0.00554499845556139	2.22451158867297	formin binding protein 4 [Source:HGNC Symbol;Acc:19752]
FSD1L	ENSG00000106701	329.1463	184.7353	0.0332408936321408	1.78171849126832	fibronectin type III and SPRY domain containing 1-like [Source:HGNC Symbol;Acc:13753]
snoU13	ENSG00000238465	332.568266666667	198.747766666667	0.0429411069406789	1.673318257832	Small nucleolar RNA U13 [Source:RFAM;Acc:RF01210]
NPEPPS	ENSG00000141279	244.134366666667	59.09637	0.0143596600246886	4.13112288735614	aminopeptidase puromycin sensitive [Source:HGNC Symbol;Acc:7900]
PRDM5	ENSG00000138738	59.44181	39.2769366666667	0.0263901486692242	1.51340239450106	PR domain containing 5 [Source:HGNC Symbol;Acc:9349]
RGPD5	ENSG00000015568	121.6329	70.0210666666667	0.0404497858000877	1.73709007574863	RANBP2-like and GRIP domain containing 5 [Source:HGNC Symbol;Acc:32418]
AP001347.6//ERLEC1P1	ENSG00000224905//ENSG00000240755	97.4701366666667	57.5048666666667	0.0318499320656548	1.69498935162589	//endoplasmic reticulum lectin 1 pseudogene 1 [Source:HGNC Symbol;Acc:38012]
KCMF1	ENSG00000176407	479.665533333333	220.047866666667	0.0175874128064841	2.17982360201629	potassium channel modulatory factor 1 [Source:HGNC Symbol;Acc:20589]
PAN3-AS1	ENSG00000261485	116.052116666667	32.2635833333333	0.0260972464341721	3.59700022987734	PAN3 antisense RNA 1 [Source:HGNC Symbol;Acc:39932]
RP1-151F17.2	ENSG00000272341	317.0595	123.548133333333	0.0318469789201919	2.56628320837978
MRPL50	ENSG00000136897	211.358866666667	67.07459	0.00183358350592358	3.15110188025997	mitochondrial ribosomal protein L50 [Source:HGNC Symbol;Acc:16654]
FOXP2	ENSG00000128573	131.369866666667	71.8209833333333	0.0187694875624362	1.82912932362617	forkhead box P2 [Source:HGNC Symbol;Acc:13875]
NAMPT	ENSG00000105835	388.0952	118.618243333333	0.012582849834374	3.27180026523745	nicotinamide phosphoribosyltransferase [Source:HGNC Symbol;Acc:30092]
RIT1	ENSG00000143622	935.2531	534.391533333333	0.00698091663988228	1.75012709158441	Ras-like without CAAX 1 [Source:HGNC Symbol;Acc:10023]
RAB18	ENSG00000099246	235.5918	113.343436666667	0.0114369055166238	2.07856587843595	RAB18, member RAS oncogene family [Source:HGNC Symbol;Acc:14244]
C20orf196	ENSG00000171984	160.6647	106.329173333333	0.0260996738307959	1.5110124057518	chromosome 20 open reading frame 196 [Source:HGNC Symbol;Acc:26318]
C20orf196	ENSG00000171984	95.6132233333333	55.0331	0.0453626664201132	1.73737665756305	chromosome 20 open reading frame 196 [Source:HGNC Symbol;Acc:26318]
WDFY2	ENSG00000139668	110.32597	45.18172	0.00428401547964879	2.44182757982653	WD repeat and FYVE domain containing 2 [Source:HGNC Symbol;Acc:20482]
ORAOV1	ENSG00000149716	164.057866666667	74.07501	0.0495182876119614	2.21475321659311	oral cancer overexpressed 1 [Source:HGNC Symbol;Acc:17589]
ZNF827	ENSG00000151612	247.467766666667	157.595533333333	0.0110940039378374	1.57027145016377	zinc finger protein 827 [Source:HGNC Symbol;Acc:27193]
MORF4L2	ENSG00000123562	898.754266666667	401.412966666667	0.0137735717506622	2.23897666816775	mortality factor 4 like 2 [Source:HGNC Symbol;Acc:16849]
RP11-486G15.2	ENSG00000271576	409.3747	231.907433333333	0.0067672718249571	1.76525044547228
RNU6-1016P	ENSG00000252498	813.5113	473.103433333333	0.0339154437191589	1.71952102369721	RNA, U6 small nuclear 1016, pseudogene [Source:HGNC Symbol;Acc:47979]
LANCL3	ENSG00000147036	196.3381	85.9434433333333	0.0186200466125117	2.28450353377743	LanC lantibiotic synthetase component C-like 3 (bacterial) [Source:HGNC Symbol;Acc:24767]
RP11-380M21.4	ENSG00000269365	170.768566666667	73.51303	0.0273087461965545	2.32297004580911
RP11-361F15.2	ENSG00000225135	152.724266666667	101.78796	0.0471714062334851	1.50041583176111
BNIP2	ENSG00000140299	165.561466666667	69.1756166666667	0.0278669303015475	2.3933500653048	BCL2/adenovirus E1B 19kDa interacting protein 2 [Source:HGNC Symbol;Acc:1083]
PARP8	ENSG00000151883	525.405366666667	206.7385	0.000605276266066827	2.54140069056642	poly (ADP-ribose) polymerase family, member 8 [Source:HGNC Symbol;Acc:26124]
KMT2A	ENSG00000118058	125.0956	65.42749	0.0219262616604676	1.91197308654206	lysine (K)-specific methyltransferase 2A [Source:HGNC Symbol;Acc:7132]
SNHG5	ENSG00000203875	429.406333333333	244.755066666667	0.000344216819121361	1.75443286703496	small nucleolar RNA host gene 5 (non-protein coding) [Source:HGNC Symbol;Acc:21026]
SEC61B	ENSG00000106803	130.729766666667	59.18888	0.02442916656941	2.20868796075659	Sec61 beta subunit [Source:HGNC Symbol;Acc:16993]
DCP2	ENSG00000172795	121.302033333333	57.4123833333333	0.0186160038552515	2.11282002750278	decapping mRNA 2 [Source:HGNC Symbol;Acc:24452]
GART//GART	ENSG00000262473//ENSG00000159131	163.712366666667	48.0384766666667	0.00207643541568963	3.4079425083074	phosphoribosylglycinamide formyltransferase, phosphoribosylglycinamide synthetase, phosphoribosylaminoimidazole synthetase [Source:HGNC Symbol;Acc:4163]//phosphoribosylglycinamide formyltransferase, phosphoribosylglycinamide synthetase, phosphoribosylaminoimidazole synthetase [Source:HGNC Symbol;Acc:4163]
CALM1	ENSG00000198668	59.45629	31.5917833333333	0.0104109293026493	1.88201752881947	calmodulin 1 (phosphorylase kinase, delta) [Source:HGNC Symbol;Acc:1442]
USP32	ENSG00000170832	90.4476966666667	33.4916456666667	0.0313289786330034	2.70060472891862	ubiquitin specific peptidase 32 [Source:HGNC Symbol;Acc:19143]
RBBP4	ENSG00000162521	274.625133333333	174.746766666667	0.0139780503914271	1.57156059921376	retinoblastoma binding protein 4 [Source:HGNC Symbol;Acc:9887]
CYLD	ENSG00000083799	1002.8674	534.739666666667	0.00405217444642948	1.87543109762445	cylindromatosis (turban tumor syndrome) [Source:HGNC Symbol;Acc:2584]
HEY1	ENSG00000164683	10946.68	3017.907	0.00142086890225369	3.62724232390196	hairy/enhancer-of-split related with YRPW motif 1 [Source:HGNC Symbol;Acc:4880]
STAT1	ENSG00000115415	169.255333333333	112.589926666667	0.0418142195295417	1.50329019961466	signal transducer and activator of transcription 1, 91kDa [Source:HGNC Symbol;Acc:11362]
SLC46A1	ENSG00000076351	127.548933333333	271.756333333333	0.026999304119139	-2.13060451570482	solute carrier family 46 (folate transporter), member 1 [Source:HGNC Symbol;Acc:30521]
CENPBD1	ENSG00000177946	456.225366666667	880.2502	0.00550573522211657	-1.92941967789165	CENPB DNA-binding domains containing 1 [Source:HGNC Symbol;Acc:28272]
TNFRSF10A	ENSG00000104689	352.5524	584.6312	0.0132166078126409	-1.65828171925649	tumor necrosis factor receptor superfamily, member 10a [Source:HGNC Symbol;Acc:11904]
ZNF547	ENSG00000152433	32.5726633333333	82.2536866666667	0.0459064701568132	-2.52523675527915	zinc finger protein 547 [Source:HGNC Symbol;Acc:26432]
ATRIP//TREX1	ENSG00000164053//ENSG00000213689	239.557666666667	376.8368	0.0231252560841129	-1.57305255658693	ATR interacting protein [Source:HGNC Symbol;Acc:33499]//three prime repair exonuclease 1 [Source:HGNC Symbol;Acc:12269]
CNPY3	ENSG00000137161	184.597733333333	286.278533333333	0.0021748315437414	-1.55082366486262	canopy 3 homolog (zebrafish) [Source:HGNC Symbol;Acc:11968]
KBTBD6	ENSG00000165572	248.175766666667	470.061333333333	0.000798146364331724	-1.89406620818337	kelch repeat and BTB (POZ) domain containing 6 [Source:HGNC Symbol;Acc:25340]
STK38	ENSG00000112079	163.213366666667	284.041833333333	0.0135481316641329	-1.74030987249615	serine/threonine kinase 38 [Source:HGNC Symbol;Acc:17847]
ZNF777	ENSG00000196453	446.587366666667	704.449733333333	0.000209646004169354	-1.57740631713645	zinc finger protein 777 [Source:HGNC Symbol;Acc:22213]
MT-ND6//MT-TE	ENSG00000198695//ENSG00000210194	1287.44333333333	3440.56933333333	0.00592808896542279	-2.67240448123283	mitochondrially encoded NADH dehydrogenase 6 [Source:HGNC Symbol;Acc:7462]//mitochondrially encoded tRNA glutamic acid [Source:HGNC Symbol;Acc:7479]
KLHL35	ENSG00000149243	390.137666666667	602.110166666667	0.0228508713802849	-1.54332744082644	kelch-like family member 35 [Source:HGNC Symbol;Acc:26597]
ASPHD1	ENSG00000174939	991.774233333333	1632.72133333333	0.00628399511450388	-1.64626310954439	aspartate beta-hydroxylase domain containing 1 [Source:HGNC Symbol;Acc:27380]
DDX51	ENSG00000185163	225.2932	383.525533333333	0.0283773710858874	-1.70233958829354	DEAD (Asp-Glu-Ala-Asp) box polypeptide 51 [Source:HGNC Symbol;Acc:20082]
ZADH2	ENSG00000180011	387.343933333333	622.4007	0.0303919927734477	-1.60684251498109	zinc binding alcohol dehydrogenase domain containing 2 [Source:HGNC Symbol;Acc:28697]
LMNA	ENSG00000160789	2972.75766666667	4637.22866666667	0.0169150989897263	-1.55990806740274	lamin A/C [Source:HGNC Symbol;Acc:6636]
IPP	ENSG00000197429	123.085366666667	194.703933333333	0.000787198085422365	-1.58186093608203	intracisternal A particle-promoted polypeptide [Source:HGNC Symbol;Acc:6108]
ZBED1	ENSG00000214717	262.181133333333	472.081866666667	0.000679913053662822	-1.8005943473685	zinc finger, BED-type containing 1 [Source:HGNC Symbol;Acc:447]
PAK6//RP11-133K1.2	ENSG00000137843//ENSG00000259288	294.742	673.969166666667	0.00811210208498585	-2.28664108497149	p21 protein (Cdc42/Rac)-activated kinase 6 [Source:HGNC Symbol;Acc:16061]//Uncharacterized protein [Source:UniProtKB/TrEMBL;Acc:H3BSN5]
CAMTA1	ENSG00000171735	73.61187	136.110233333333	0.00504956045073838	-1.84902561683779	calmodulin binding transcription activator 1 [Source:HGNC Symbol;Acc:18806]
NOP9	ENSG00000196943	108.669313333333	204.669766666667	0.0456103244613844	-1.88341823821837	NOP9 nucleolar protein [Source:HGNC Symbol;Acc:19826]
EARS2	ENSG00000103356	40.4899833333333	92.0793166666667	0.0368908426066697	-2.27412582288871	glutamyl-tRNA synthetase 2, mitochondrial [Source:HGNC Symbol;Acc:29419]
BAP1	ENSG00000163930	113.501166666667	179.8522	0.0276548097295545	-1.58458459310991	BRCA1 associated protein-1 (ubiquitin carboxy-terminal hydrolase) [Source:HGNC Symbol;Acc:950]
PQLC2	ENSG00000040487	181.2167	281.513	0.0429718917465619	-1.55346058061978	PQ loop repeat containing 2 [Source:HGNC Symbol;Acc:26001]
HEXDC	ENSG00000169660	184.9537	302.940433333333	0.0271034795142736	-1.63792577998349	hexosaminidase (glycosyl hydrolase family 20, catalytic domain) containing [Source:HGNC Symbol;Acc:26307]
PXMP2//PGAM5	ENSG00000176894//ENSG00000247077	190.745966666667	314.742433333333	0.0181744309425365	-1.65006075270443	peroxisomal membrane protein 2, 22kDa [Source:HGNC Symbol;Acc:9716]//phosphoglycerate mutase family member 5 [Source:HGNC Symbol;Acc:28763]
TAF8	ENSG00000137413	76.69093	131.174466666667	0.0362393270809049	-1.71042999043911	TAF8 RNA polymerase II, TATA box binding protein (TBP)-associated factor, 43kDa [Source:HGNC Symbol;Acc:17300]
RP11-428J1.5	ENSG00000272142	76.1994733333333	133.8364	0.0227519848676814	-1.75639534166509
POLR1B	ENSG00000125630	248.552833333333	430.923466666667	0.0000656238081908081	-1.73372985086336	polymerase (RNA) I polypeptide B, 128kDa [Source:HGNC Symbol;Acc:20454]
PTRF	ENSG00000177469	1816.18133333333	2993.45466666667	0.000343150539691418	-1.64821354108547	polymerase I and transcript release factor [Source:HGNC Symbol;Acc:9688]
ZKSCAN1	ENSG00000106261	568.2907	932.356	0.0324306934191773	-1.64063216237746	zinc finger with KRAB and SCAN domains 1 [Source:HGNC Symbol;Acc:13101]
LINC00622	ENSG00000260941	74.4598966666667	182.3312	0.0111364431379942	-2.44871680142452	long intergenic non-protein coding RNA 622 [Source:HGNC Symbol;Acc:44251]
CTD-2292M16.8//TTC5	ENSG00000258768//ENSG00000136319	211.266666666667	345.153766666667	0.0228723040567898	-1.63373508993373	//tetratricopeptide repeat domain 5 [Source:HGNC Symbol;Acc:19274]
BX936347.1	ENSG00000197180	290.054366666667	442.965633333333	0.0266428534228119	-1.52718139852173
FOXN1//FOXN1	ENSG00000109101//ENSG00000264253	443.369633333333	1622.38766666667	0.00076789110227966	-3.65922143668086	forkhead box N1 [Source:HGNC Symbol;Acc:12765]//forkhead box N1 [Source:HGNC Symbol;Acc:12765]
SLC46A1	ENSG00000076351	275.068033333333	427.2778	0.0151674227568247	-1.55335316438685	solute carrier family 46 (folate transporter), member 1 [Source:HGNC Symbol;Acc:30521]
ELFN2	ENSG00000166897	450.897266666667	738.929566666667	0.0363338512756666	-1.638798061761	extracellular leucine-rich repeat and fibronectin type III domain containing 2 [Source:HGNC Symbol;Acc:29396]
CTD-2017D11.1	ENSG00000268362	109.645496666667	199.3122	0.00415434907770934	-1.81778737895574
NAP1L4	ENSG00000205531	1362.873	2259.27466666667	0.000995025692111249	-1.65772941915106	nucleosome assembly protein 1-like 4 [Source:HGNC Symbol;Acc:7640]
KCNQ1-AS1	ENSG00000229414	63.04953	129.757466666667	0.035520482707552	-2.05802432891517	KCNQ1 antisense RNA 1 [Source:HGNC Symbol;Acc:42790]
RP11-697E2.4	ENSG00000259894	43.47657	71.8917833333333	0.0495556105628195	-1.65357532421103
RETSAT	ENSG00000042445	216.555166666667	361.3219	0.00166160894784777	-1.66849817329072	retinol saturase (all-trans-retinol 13,14-reductase) [Source:HGNC Symbol;Acc:25991]
CLN6	ENSG00000128973	552.123466666667	973.520866666667	0.0135981879748195	-1.76323037407575	ceroid-lipofuscinosis, neuronal 6, late infantile, variant [Source:HGNC Symbol;Acc:2077]
AC016629.8	ENSG00000267858	60.85257	99.7910033333333	0.0123270060945372	-1.63988149281671
LYPD8//AHCYP8	ENSG00000232694//ENSG00000242529	62.7940566666667	157.0516	0.0361656230802151	-2.50105835387712	LY6/PLAUR domain containing 8 [Source:HGNC Symbol;Acc:44208]//adenosylhomocysteinase pseudogene 8 [Source:HGNC Symbol;Acc:45000]
CAPNS1	ENSG00000126247	939.866866666667	1618.24066666667	0.00808520339660676	-1.72177648139244	calpain, small subunit 1 [Source:HGNC Symbol;Acc:1481]
MLEC	ENSG00000110917	2183.484	3317.607	0.00226299719663054	-1.51940980561341	malectin [Source:HGNC Symbol;Acc:28973]
CALM3	ENSG00000160014	256.5765	423.803433333333	0.0214010779205987	-1.6517624698027	calmodulin 3 (phosphorylase kinase, delta) [Source:HGNC Symbol;Acc:1449]
PHB	ENSG00000167085	605.8184	922.260733333333	0.0114261171934009	-1.52233859739706	prohibitin [Source:HGNC Symbol;Acc:8912]
DNAJB1	ENSG00000132002	2667.95133333333	4229.912	0.000267511968056348	-1.58545320791709	DnaJ (Hsp40) homolog, subfamily B, member 1 [Source:HGNC Symbol;Acc:5270]
UBE2L3	ENSG00000185651	244.419566666667	484.6437	0.00946326819952819	-1.98283511671938	ubiquitin-conjugating enzyme E2L 3 [Source:HGNC Symbol;Acc:12488]
UBE2L3	ENSG00000185651	546.331	937.823233333333	0.00278789002721167	-1.71658432952429	ubiquitin-conjugating enzyme E2L 3 [Source:HGNC Symbol;Acc:12488]
LITAF	ENSG00000189067	1545.72166666667	2320.69466666667	0.00532813750557208	-1.50136645989522	lipopolysaccharide-induced TNF factor [Source:HGNC Symbol;Acc:16841]
PRKCSH	ENSG00000130175	90.12782	144.7675	0.0303129736927041	-1.60624655073206	protein kinase C substrate 80K-H [Source:HGNC Symbol;Acc:9411]
CAPN1	ENSG00000014216	214.611333333333	338.3589	0.0166670675194509	-1.57661244979296	calpain 1, (mu/I) large subunit [Source:HGNC Symbol;Acc:1476]
HSPA1A	ENSG00000204389	16240.9333333333	26456.81	0.011085870485024	-1.62902029440016	heat shock 70kDa protein 1A [Source:HGNC Symbol;Acc:5232]
HSPA1A//HSPA1B	ENSG00000204389//ENSG00000204388	7641.74466666667	15483.1166666667	0.000380039603929226	-2.02612326661529	heat shock 70kDa protein 1A [Source:HGNC Symbol;Acc:5232]//heat shock 70kDa protein 1B [Source:HGNC Symbol;Acc:5233]
FKBP4	ENSG00000004478	987.3315	1497.99033333333	0.0029448926736963	-1.51721112243794	FK506 binding protein 4, 59kDa [Source:HGNC Symbol;Acc:3720]
UBA1	ENSG00000130985	661.304833333333	1166.74266666667	0.0275244340669262	-1.76430385482842	ubiquitin-like modifier activating enzyme 1 [Source:HGNC Symbol;Acc:12469]
PSME3	ENSG00000131467	141.00607	309.365333333333	0.0171243913168073	-2.1939859279344	proteasome (prosome, macropain) activator subunit 3 (PA28 gamma; Ki) [Source:HGNC Symbol;Acc:9570]
TRIM28	ENSG00000130726	957.3804	1437.34533333333	0.0495192351971877	-1.50133148049964	tripartite motif containing 28 [Source:HGNC Symbol;Acc:16384]
GNAI2	ENSG00000114353	195.355433333333	295.989366666667	0.0306822129240145	-1.51513250292672	guanine nucleotide binding protein (G protein), alpha inhibiting activity polypeptide 2 [Source:HGNC Symbol;Acc:4385]
RRBP1	ENSG00000125844	1010.9612	1663.887	0.00538452158842544	-1.64584654683088	ribosome binding protein 1 [Source:HGNC Symbol;Acc:10448]
DAB2	ENSG00000153071	538.827566666667	821.925466666667	0.0189803377243577	-1.52539609610421	Dab, mitogen-responsive phosphoprotein, homolog 2 (Drosophila) [Source:HGNC Symbol;Acc:2662]
SDC1	ENSG00000115884	2025.17133333333	3677.50566666667	0.000187299235337002	-1.81589853961327	syndecan 1 [Source:HGNC Symbol;Acc:10658]
CYR61	ENSG00000142871	11991.1433333333	19524.15	0.0251979047761711	-1.6282142125452	cysteine-rich, angiogenic inducer, 61 [Source:HGNC Symbol;Acc:2654]
ENC1	ENSG00000171617	385.6227	768.482566666667	0.0023149647789546	-1.99283539757039	ectodermal-neural cortex 1 (with BTB domain) [Source:HGNC Symbol;Acc:3345]
PSMD3	ENSG00000108344	1684.218	2724.156	0.00214539422818655	-1.61746044751926	proteasome (prosome, macropain) 26S subunit, non-ATPase, 3 [Source:HGNC Symbol;Acc:9560]
COPS6	ENSG00000168090	2207.71833333333	3536.739	0.00601867193389002	-1.60198832731531	COP9 signalosome subunit 6 [Source:HGNC Symbol;Acc:21749]
PLEKHB2	ENSG00000115762	492.89	747.2207	0.0270591075990668	-1.51599890442086	pleckstrin homology domain containing, family B (evectins) member 2 [Source:HGNC Symbol;Acc:19236]
WDR77	ENSG00000116455	1166.99606666667	2190.92133333333	0.0159687144097451	-1.87740250024265	WD repeat domain 77 [Source:HGNC Symbol;Acc:29652]
DPYSL3	ENSG00000113657	309.284733333333	551.583366666667	0.0239964730271218	-1.78341607981082	dihydropyrimidinase-like 3 [Source:HGNC Symbol;Acc:3015]
PPIF	ENSG00000108179	1859.514	3081.88666666667	0.00751595661311863	-1.65736136789864	peptidylprolyl isomerase F [Source:HGNC Symbol;Acc:9259]
AHSA1	ENSG00000100591	3312.84266666667	5367.866	0.00602556134343107	-1.62032023253343	AHA1, activator of heat shock 90kDa protein ATPase homolog 1 (yeast) [Source:HGNC Symbol;Acc:1189]
TOMM70A	ENSG00000154174	2440.381	3664.632	0.00253117972350618	-1.50166387953356	translocase of outer mitochondrial membrane 70 homolog A (S. cerevisiae) [Source:HGNC Symbol;Acc:11985]
SRM	ENSG00000116649	1664.33566666667	2712.19033333333	0.00294488887140721	-1.62959334925827	spermidine synthase [Source:HGNC Symbol;Acc:11296]
LAMP1	ENSG00000185896	311.424	525.756366666667	0.0115479730390569	-1.68823329822578	lysosomal-associated membrane protein 1 [Source:HGNC Symbol;Acc:6499]
SEC23B	ENSG00000101310	491.848166666667	743.112033333333	0.0235092351496627	-1.51085656854131	Sec23 homolog B (S. cerevisiae) [Source:HGNC Symbol;Acc:10702]
RUVBL1	ENSG00000175792	1352.56	2032.362	0.0179320006590122	-1.5026039510262	RuvB-like 1 (E. coli) [Source:HGNC Symbol;Acc:10474]
GPAA1	ENSG00000197858	502.793266666667	829.0105	0.0269954774432001	-1.64880986870813	glycosylphosphatidylinositol anchor attachment 1 [Source:HGNC Symbol;Acc:4446]
BST2	ENSG00000130303	1877.757	3110.79533333333	0.0416671427679585	-1.65665489908084	bone marrow stromal cell antigen 2 [Source:HGNC Symbol;Acc:1119]
AKAP1	ENSG00000121057	1219.23766666667	1881.04933333333	0.00181834182717141	-1.54280775993086	A kinase (PRKA) anchor protein 1 [Source:HGNC Symbol;Acc:367]
PPP1R10	ENSG00000204569	635.5223	1024.22316666667	0.00126879695414827	-1.61162427607445	protein phosphatase 1, regulatory subunit 10 [Source:HGNC Symbol;Acc:9284]
SGK1	ENSG00000118515	3555.02	5385.98133333333	0.000313972500568244	-1.51503545221499	serum/glucocorticoid regulated kinase 1 [Source:HGNC Symbol;Acc:10810]
TP53	ENSG00000141510	175.0154	297.3445	0.0193578650718117	-1.69896191992248	tumor protein p53 [Source:HGNC Symbol;Acc:11998]
SAFB	ENSG00000160633	195.3746	334.003833333333	0.0289779368802966	-1.70955606989513	scaffold attachment factor B [Source:HGNC Symbol;Acc:10520]
RPA2	ENSG00000117748	1255.355	1918.675	0.0106648594977466	-1.52839236709935	replication protein A2, 32kDa [Source:HGNC Symbol;Acc:10290]
ELAC2	ENSG00000006744	534.437333333333	949.0512	0.0136285778071069	-1.77579510413444	elaC ribonuclease Z 2 [Source:HGNC Symbol;Acc:14198]
LPCAT1	ENSG00000153395	1828.42633333333	3136.63633333333	0.00621384573908827	-1.71548411666936	lysophosphatidylcholine acyltransferase 1 [Source:HGNC Symbol;Acc:25718]
SMARCD2	ENSG00000108604	345.9466	539.9815	0.00977467383788642	-1.56088107239672	SWI/SNF related, matrix associated, actin dependent regulator of chromatin, subfamily d, member 2 [Source:HGNC Symbol;Acc:11107]
CDC25B	ENSG00000101224	1281.94933333333	2024.88333333333	0.0128466456428912	-1.57953460459176	cell division cycle 25B [Source:HGNC Symbol;Acc:1726]
CBX6	ENSG00000183741	316.871733333333	562.2726	0.0221797069194752	-1.77444858866132	chromobox homolog 6 [Source:HGNC Symbol;Acc:1556]
NUP62	ENSG00000213024	1035.6277	1770.53266666667	0.0104294728750553	-1.70962274055306	nucleoporin 62kDa [Source:HGNC Symbol;Acc:8066]
GAS6	ENSG00000183087	168.1119	328.128433333333	0.0400519838955178	-1.95184536807527	growth arrest-specific 6 [Source:HGNC Symbol;Acc:4168]
MVP	ENSG00000013364	733.503066666667	1291.97733333333	0.00286923965509609	-1.76137959341411	major vault protein [Source:HGNC Symbol;Acc:7531]
LIMK2	ENSG00000182541	435.024666666667	796.834566666667	0.00379489630315346	-1.83169973503418	LIM domain kinase 2 [Source:HGNC Symbol;Acc:6614]
CHERP	ENSG00000085872	3271.01133333333	5782.81133333333	0.00199603202458467	-1.76789706425148	calcium homeostasis endoplasmic reticulum protein [Source:HGNC Symbol;Acc:16930]
GTF3C1	ENSG00000077235	420.9906	633.988033333333	0.00292073613915605	-1.5059434422843	general transcription factor IIIC, polypeptide 1, alpha 220kDa [Source:HGNC Symbol;Acc:4664]
CSK	ENSG00000103653	526.235933333333	1025.6226	0.0233747967272147	-1.94897865203428	c-src tyrosine kinase [Source:HGNC Symbol;Acc:2444]
HSF1	ENSG00000185122	191.088633333333	349.497466666667	0.00605257455234703	-1.82898093188519	heat shock transcription factor 1 [Source:HGNC Symbol;Acc:5224]
PSPN//GTF2F1	ENSG00000125650//ENSG00000125651	418.684766666667	631.229666666667	0.0348629212196008	-1.50764899256346	persephin [Source:HGNC Symbol;Acc:9579]//general transcription factor IIF, polypeptide 1, 74kDa [Source:HGNC Symbol;Acc:4652]
SNX19	ENSG00000120451	185.1918	278.899766666667	0.0366355455657153	-1.50600494550335	sorting nexin 19 [Source:HGNC Symbol;Acc:21532]
ACADS	ENSG00000122971	116.540266666667	198.8056	0.00539109974588297	-1.70589621670107	acyl-CoA dehydrogenase, C-2 to C-3 short chain [Source:HGNC Symbol;Acc:90]
KEAP1	ENSG00000079999	1145.62243333333	2025.469	0.00168521141196847	-1.7680074526008	kelch-like ECH-associated protein 1 [Source:HGNC Symbol;Acc:23177]
YIF1A	ENSG00000174851	2382.43133333333	4170.29933333333	0.00134585771295104	-1.75043841767248	Yip1 interacting factor homolog A (S. cerevisiae) [Source:HGNC Symbol;Acc:16688]
RXRA//RXRA	ENSG00000186350//ENSG00000269571	268.168633333333	591.2348	0.0038218721829078	-2.204712731131	retinoid X receptor, alpha [Source:HGNC Symbol;Acc:10477]//retinoid X receptor, alpha [Source:HGNC Symbol;Acc:10477]
MLXIP	ENSG00000175727	800.6871	1375.374	0.0378384364390464	-1.71774217419014	MLX interacting protein [Source:HGNC Symbol;Acc:17055]
FADD	ENSG00000168040	1896.42033333333	3707.96033333333	0.00203383398655731	-1.95524181435867	Fas (TNFRSF6)-associated via death domain [Source:HGNC Symbol;Acc:3573]
ARL2	ENSG00000213465	600.887766666667	921.575266666667	0.0333400993466666	-1.53368951373226	ADP-ribosylation factor-like 2 [Source:HGNC Symbol;Acc:693]
HSPA1B	ENSG00000204388	5598.49733333333	8988.82466666667	0.00592140754680934	-1.60557809202612	heat shock 70kDa protein 1B [Source:HGNC Symbol;Acc:5233]
NDST1	ENSG00000070614	257.020833333333	441.119333333333	0.00699682040667017	-1.71627851179379	N-deacetylase/N-sulfotransferase (heparan glucosaminyl) 1 [Source:HGNC Symbol;Acc:7680]
MEN1	ENSG00000133895	528.812866666667	933.422566666667	0.039572334393051	-1.765128319495	multiple endocrine neoplasia I [Source:HGNC Symbol;Acc:7010]
CAD	ENSG00000084774	699.153433333333	1062.92406666667	0.00821214363633027	-1.52030157614902	carbamoyl-phosphate synthetase 2, aspartate transcarbamylase, and dihydroorotase [Source:HGNC Symbol;Acc:1424]
R3HDM1	ENSG00000048991	862.648833333333	1421.024	0.0140094721851571	-1.64727980273163	R3H domain containing 1 [Source:HGNC Symbol;Acc:9757]
GPC1	ENSG00000063660	670.974566666667	1046.67033333333	0.00307049820465501	-1.55992549543731	glypican 1 [Source:HGNC Symbol;Acc:4449]
MAPKAPK3	ENSG00000114738	691.816733333333	1522.54633333333	0.000900534849056156	-2.20079431440947	mitogen-activated protein kinase-activated protein kinase 3 [Source:HGNC Symbol;Acc:6888]
HEXIM1	ENSG00000186834	1955.379	3013.411	0.00225829807209768	-1.54108794254209	hexamethylene bis-acetamide inducible 1 [Source:HGNC Symbol;Acc:24953]
TCEB3	ENSG00000011007	473.468533333333	893.4842	0.00138462092247713	-1.88710365546292	transcription elongation factor B (SIII), polypeptide 3 (110kDa, elongin A) [Source:HGNC Symbol;Acc:11620]
RALBP1	ENSG00000017797	483.106366666667	730.6781	0.0306174350097146	-1.51245802252934	ralA binding protein 1 [Source:HGNC Symbol;Acc:9841]
SIRPAP1//SIRPA	ENSG00000225774//ENSG00000198053	165.723666666667	251.041166666667	0.0179650728754941	-1.51481783933496	signal-regulatory protein alpha pseudogene 1 [Source:HGNC Symbol;Acc:9663]//signal-regulatory protein alpha [Source:HGNC Symbol;Acc:9662]
WFS1	ENSG00000109501	520.0889	839.512133333333	0.00741117052564648	-1.61417044919308	Wolfram syndrome 1 (wolframin) [Source:HGNC Symbol;Acc:12762]
CD97	ENSG00000123146	861.7152	1773.41466666667	0.00986060602484719	-2.05800555295609	CD97 molecule [Source:HGNC Symbol;Acc:1711]
PLAGL2	ENSG00000126003	274.534666666667	460.5566	0.0104310258864509	-1.67758995828092	pleiomorphic adenoma gene-like 2 [Source:HGNC Symbol;Acc:9047]
STK38	ENSG00000112079	1270.25466666667	2238.55366666667	0.00415140189137327	-1.76228729986953	serine/threonine kinase 38 [Source:HGNC Symbol;Acc:17847]
LTBR	ENSG00000111321	348.7716	698.7787	0.00372001036553078	-2.00354243292745	lymphotoxin beta receptor (TNFR superfamily, member 3) [Source:HGNC Symbol;Acc:6718]
NOP16	ENSG00000048162	1352.50133333333	2053.89333333333	0.0141190657118847	-1.51858876787306	NOP16 nucleolar protein [Source:HGNC Symbol;Acc:26934]
RP11-325D5.3//ZBED1	ENSG00000248421//ENSG00000214717	912.0796	1667.41966666667	0.0108967459308671	-1.82815147566799	//zinc finger, BED-type containing 1 [Source:HGNC Symbol;Acc:447]
SEMA3B	ENSG00000012171	1526.72	2331.51666666667	0.00880640654024646	-1.52714097324111	sema domain, immunoglobulin domain (Ig), short basic domain, secreted, (semaphorin) 3B [Source:HGNC Symbol;Acc:10724]
TIMM44	ENSG00000104980	372.856533333333	560.0832	0.00199552468421984	-1.50214130618247	translocase of inner mitochondrial membrane 44 homolog (yeast) [Source:HGNC Symbol;Acc:17316]
PRPF19	ENSG00000110107	2057.04233333333	3553.65066666667	0.00478065160594501	-1.72755349225514	pre-mRNA processing factor 19 [Source:HGNC Symbol;Acc:17896]
TNXB//ATF6B	ENSG00000168477//ENSG00000213676	362.4872	578.923533333333	0.030681601283023	-1.59708683046831	tenascin XB [Source:HGNC Symbol;Acc:11976]//activating transcription factor 6 beta [Source:HGNC Symbol;Acc:2349]
THOP1	ENSG00000172009	316.1038	522.5406	0.00909649458022491	-1.65306649271537	thimet oligopeptidase 1 [Source:HGNC Symbol;Acc:11793]
CDK2AP2	ENSG00000167797	763.921366666667	1170.55533333333	0.0213262365232186	-1.53229819770717	cyclin-dependent kinase 2 associated protein 2 [Source:HGNC Symbol;Acc:30833]
LMNB1	ENSG00000113368	337.5463	643.3379	0.00970926953045325	-1.90592490570923	lamin B1 [Source:HGNC Symbol;Acc:6637]
BAMBI	ENSG00000095739	1120.056	1981.22	0.00012272763615663	-1.76885798567214	BMP and activin membrane-bound inhibitor homolog (Xenopus laevis) [Source:HGNC Symbol;Acc:30251]
GTPBP6	ENSG00000178605	347.570333333333	533.9393	0.00192517777372714	-1.53620504626881	GTP binding protein 6 (putative) [Source:HGNC Symbol;Acc:30189]
AP1G1	ENSG00000166747	1066.9403	1647.66233333333	0.00209015935649572	-1.54428727955382	adaptor-related protein complex 1, gamma 1 subunit [Source:HGNC Symbol;Acc:555]
FKBP2	ENSG00000173486	804.983933333333	1617.182	0.043549356381357	-2.00896183518031	FK506 binding protein 2, 13kDa [Source:HGNC Symbol;Acc:3718]
KCNAB2	ENSG00000069424	196.6892	466.612233333333	0.0486554666241109	-2.37233276322916	potassium voltage-gated channel, shaker-related subfamily, beta member 2 [Source:HGNC Symbol;Acc:6229]
ARMCX2	ENSG00000184867	191.4267	399.690166666667	0.0000846269255547212	-2.08795411855643	armadillo repeat containing, X-linked 2 [Source:HGNC Symbol;Acc:16869]
LMNA	ENSG00000160789	4413.348	7509.43966666667	0.00740236321375988	-1.70152901304558	lamin A/C [Source:HGNC Symbol;Acc:6636]
MFAP2//RP11-397A15.4	ENSG00000117122//ENSG00000235386	781.519233333333	1229.027	0.00894243616181219	-1.57261260833973	microfibrillar-associated protein 2 [Source:HGNC Symbol;Acc:7033]//
MTA2	ENSG00000149480	111.825633333333	170.588333333333	0.0207641063636154	-1.52548506320405	metastasis associated 1 family, member 2 [Source:HGNC Symbol;Acc:7411]
PRAF2	ENSG00000243279	127.0625	287.191433333333	0.0268577997324015	-2.26023754713888	PRA1 domain family, member 2 [Source:HGNC Symbol;Acc:28911]
SPR	ENSG00000116096	486.283833333333	827.090866666667	0.000692062422217959	-1.70083973591555	sepiapterin reductase (7,8-dihydrobiopterin:NADP+ oxidoreductase) [Source:HGNC Symbol;Acc:11257]
COL15A1	ENSG00000204291	198.6147	334.7182	0.0423255084230266	-1.68526398096415	collagen, type XV, alpha 1 [Source:HGNC Symbol;Acc:2192]
PMVK	ENSG00000163344	1334.75433333333	2291.93466666667	0.000247202998984245	-1.71712097831736	phosphomevalonate kinase [Source:HGNC Symbol;Acc:9141]
CCS	ENSG00000173992	407.452333333333	647.729166666667	0.00120609371374941	-1.58970538067029	copper chaperone for superoxide dismutase [Source:HGNC Symbol;Acc:1613]
CIAO1	ENSG00000144021	487.451633333333	997.103133333333	0.0195742093466026	-2.04554270649348	cytosolic iron-sulfur protein assembly 1 [Source:HGNC Symbol;Acc:14280]
IPO13	ENSG00000117408	235.4968	376.777333333333	0.0192389661528779	-1.59992549084885	importin 13 [Source:HGNC Symbol;Acc:16853]
FSTL3	ENSG00000070404	2419.258	3727.12366666667	0.00939233248244537	-1.54060611421629	follistatin-like 3 (secreted glycoprotein) [Source:HGNC Symbol;Acc:3973]
ALDH5A1	ENSG00000112294	516.5348	779.523866666667	0.0331570006832051	-1.50914104270742	aldehyde dehydrogenase 5 family, member A1 [Source:HGNC Symbol;Acc:408]
IGF1R	ENSG00000140443	1452.16666666667	2761.50433333333	0.00411372076092583	-1.90164420980145	insulin-like growth factor 1 receptor [Source:HGNC Symbol;Acc:5465]
SKIV2L	ENSG00000204351	477.644633333333	732.704433333333	0.0168979118792385	-1.53399490374259	superkiller viralicidic activity 2-like (S. cerevisiae) [Source:HGNC Symbol;Acc:10898]
PPRC1	ENSG00000148840	857.384833333333	1440.167	0.0092759392841924	-1.6797206388652	peroxisome proliferator-activated receptor gamma, coactivator-related 1 [Source:HGNC Symbol;Acc:30025]
DDX28	ENSG00000182810	611.747866666667	938.3717	0.0293746248271497	-1.53391903941253	DEAD (Asp-Glu-Ala-Asp) box polypeptide 28 [Source:HGNC Symbol;Acc:17330]
PCGF2	ENSG00000056661	125.1149	276.365166666667	0.0000195593974656692	-2.20889092079894	polycomb group ring finger 2 [Source:HGNC Symbol;Acc:12929]
BRD3	ENSG00000169925	973.979966666667	1564.744	0.0264141113022505	-1.60654639063589	bromodomain containing 3 [Source:HGNC Symbol;Acc:1104]
LRRC32	ENSG00000137507	210.062833333333	364.6457	0.0284150047240819	-1.73588870631565	leucine rich repeat containing 32 [Source:HGNC Symbol;Acc:4161]
NR1H3	ENSG00000025434	249.299	446.687966666667	0.0038616992413676	-1.79177600658914	nuclear receptor subfamily 1, group H, member 3 [Source:HGNC Symbol;Acc:7966]
CSTF3	ENSG00000176102	1737.863	2941.77933333333	0.037108152847281	-1.69275675547114	cleavage stimulation factor, 3' pre-RNA, subunit 3, 77kDa [Source:HGNC Symbol;Acc:2485]
MORC2	ENSG00000133422	1929.55566666667	3236.43533333333	0.00139457389416331	-1.67729565373168	MORC family CW-type zinc finger 2 [Source:HGNC Symbol;Acc:23573]
LCMT2	ENSG00000168806	1340.88233333333	2316.91333333333	0.00250073137492378	-1.72790205056521	leucine carboxyl methyltransferase 2 [Source:HGNC Symbol;Acc:17558]
DUSP4	ENSG00000120875	6225.86066666667	10756.704	0.0154011202796167	-1.72774570070151	dual specificity phosphatase 4 [Source:HGNC Symbol;Acc:3070]
DUSP4	ENSG00000120875	2651.67	4086.14533333333	0.0151892509200353	-1.54097053303516	dual specificity phosphatase 4 [Source:HGNC Symbol;Acc:3070]
WWP2	ENSG00000198373	452.473866666667	755.9339	0.00938055752433361	-1.67066864119445	WW domain containing E3 ubiquitin protein ligase 2 [Source:HGNC Symbol;Acc:16804]
CELSR2	ENSG00000143126	187.6274	289.948166666667	0.00953665394597111	-1.54534021505743	cadherin, EGF LAG seven-pass G-type receptor 2 [Source:HGNC Symbol;Acc:3231]
LPAR1	ENSG00000198121	193.506366666667	299.904633333333	0.0129074029383399	-1.54984375191101	lysophosphatidic acid receptor 1 [Source:HGNC Symbol;Acc:3166]
PRKY//PRKX	ENSG00000099725//ENSG00000183943	293.4779	524.886166666667	0.00149490021413385	-1.78850321154222	protein kinase, Y-linked, pseudogene [Source:HGNC Symbol;Acc:9444]//protein kinase, X-linked [Source:HGNC Symbol;Acc:9441]
PRKX	ENSG00000183943	141.0743	320.336433333333	0.0020343732723273	-2.27069305559789	protein kinase, X-linked [Source:HGNC Symbol;Acc:9441]
SUOX	ENSG00000139531	343.566066666667	717.4624	0.000293050279042485	-2.08828074018175	sulfite oxidase [Source:HGNC Symbol;Acc:11460]
CEP104	ENSG00000116198	176.618633333333	299.756033333333	0.00491540734639616	-1.69719370870457	centrosomal protein 104kDa [Source:HGNC Symbol;Acc:24866]
LEPREL4	ENSG00000141696	920.4858	1394.47233333333	0.000145740071424993	-1.51493084774728	leprecan-like 4 [Source:HGNC Symbol;Acc:16946]
GPR137B	ENSG00000077585	140.493566666667	255.2359	0.00232113664035889	-1.81670880778171	G protein-coupled receptor 137B [Source:HGNC Symbol;Acc:11862]
PIGQ	ENSG00000007541	87.76217	136.828733333333	0.0292840205351634	-1.55908557563394	phosphatidylinositol glycan anchor biosynthesis, class Q [Source:HGNC Symbol;Acc:14135]
ZNF593	ENSG00000142684	1490.78166666667	2473.58	0.000279256763589234	-1.6592503485308	zinc finger protein 593 [Source:HGNC Symbol;Acc:30943]
RBM14	ENSG00000239306	1075.572	1634.758	0.00856934004363441	-1.51989639001387	RNA binding motif protein 14 [Source:HGNC Symbol;Acc:14219]
IQCE	ENSG00000106012	315.864166666667	488.771266666667	0.0120355862894564	-1.54740967240665	IQ motif containing E [Source:HGNC Symbol;Acc:29171]
HDAC4	ENSG00000068024	329.4896	568.8517	0.00888150839917443	-1.72646329353036	histone deacetylase 4 [Source:HGNC Symbol;Acc:14063]
DNPH1	ENSG00000112667	771.603866666667	1267.797	0.0126354820271612	-1.64306719389172	2'-deoxynucleoside 5'-phosphate N-hydrolase 1 [Source:HGNC Symbol;Acc:21218]
VDR	ENSG00000111424	167.0307	303.526266666667	0.000410697281185226	-1.8171884968851	vitamin D (1,25- dihydroxyvitamin D3) receptor [Source:HGNC Symbol;Acc:12679]
MRPS12	ENSG00000128626	3945.86533333333	5930.24533333333	0.0111294367369733	-1.50290109579682	mitochondrial ribosomal protein S12 [Source:HGNC Symbol;Acc:10380]
FLRT2	ENSG00000185070	202.029966666667	439.358666666667	0.0054013344433258	-2.17472028489503	fibronectin leucine rich transmembrane protein 2 [Source:HGNC Symbol;Acc:3761]
GAS1	ENSG00000180447	702.251066666667	1078.15166666667	0.00150591882207526	-1.53527950022812	growth arrest-specific 1 [Source:HGNC Symbol;Acc:4165]
GEM	ENSG00000164949	2476.54766666667	4125.17366666667	0.00486389219039184	-1.66569524269201	GTP binding protein overexpressed in skeletal muscle [Source:HGNC Symbol;Acc:4234]
ZNF142	ENSG00000115568	205.865	336.231166666667	0.0210576489224001	-1.63326047004914	zinc finger protein 142 [Source:HGNC Symbol;Acc:12927]
PC	ENSG00000173599	313.252166666667	471.4244	0.0230098830726504	-1.50493579985879	pyruvate carboxylase [Source:HGNC Symbol;Acc:8636]
KCNQ1	ENSG00000053918	336.199	526.1706	0.0493258996976685	-1.56505700492863	potassium voltage-gated channel, KQT-like subfamily, member 1 [Source:HGNC Symbol;Acc:6294]
DOLK	ENSG00000175283	442.860633333333	699.175	0.00408477488118006	-1.57876981464221	dolichol kinase [Source:HGNC Symbol;Acc:23406]
C15orf39	ENSG00000167173	457.393166666667	835.758466666667	0.000660852285936178	-1.82722114708753	chromosome 15 open reading frame 39 [Source:HGNC Symbol;Acc:24497]
NOV	ENSG00000136999	597.8067	1025.27713333333	0.0105146914137503	-1.71506464101746	nephroblastoma overexpressed [Source:HGNC Symbol;Acc:7885]
PLLP	ENSG00000102934	89.9924966666667	179.1665	0.00999430802883197	-1.99090487136539	plasmolipin [Source:HGNC Symbol;Acc:18553]
PEX6	ENSG00000124587	130.931166666667	263.8943	0.0136117391506456	-2.01551935049842	peroxisomal biogenesis factor 6 [Source:HGNC Symbol;Acc:8859]
DZIP1	ENSG00000134874	22.00943	64.5494766666667	0.0250719805903019	-2.93281001219326	DAZ interacting zinc finger protein 1 [Source:HGNC Symbol;Acc:20908]
DKK1	ENSG00000107984	12455.3533333333	19453.3333333333	0.00020757967011304	-1.56184516109004	dickkopf WNT signaling pathway inhibitor 1 [Source:HGNC Symbol;Acc:2891]
CCDC85B	ENSG00000175602	1029.2552	1798.32466666667	0.00740651451153816	-1.74720969752367	coiled-coil domain containing 85B [Source:HGNC Symbol;Acc:24926]
NPTX1	ENSG00000171246	3197.569	5220.43333333333	0.001163032809137	-1.63262570200466	neuronal pentraxin I [Source:HGNC Symbol;Acc:7952]
IRS1	ENSG00000169047	240.123	369.135033333333	0.00684947365072052	-1.53727478556129	insulin receptor substrate 1 [Source:HGNC Symbol;Acc:6125]
MAP2K5	ENSG00000137764	179.736433333333	275.5592	0.0364785343168866	-1.53312934328099	mitogen-activated protein kinase kinase 5 [Source:HGNC Symbol;Acc:6845]
MAD1L1	ENSG00000002822	144.727233333333	298.617733333333	0.00680634311339709	-2.06331404570943	MAD1 mitotic arrest deficient-like 1 (yeast) [Source:HGNC Symbol;Acc:6762]
HUS1	ENSG00000136273	32.7825066666667	51.0350133333333	0.0268875658181949	-1.55677580888669	HUS1 checkpoint homolog (S. pombe) [Source:HGNC Symbol;Acc:5309]
SLC10A3	ENSG00000126903	689.000033333333	1322.35966666667	0.000285255628168372	-1.91924470637423	solute carrier family 10 (sodium/bile acid cotransporter family), member 3 [Source:HGNC Symbol;Acc:22979]
TOP3A	ENSG00000177302	118.595853333333	186.184333333333	0.0355779509981764	-1.56990592925734	topoisomerase (DNA) III alpha [Source:HGNC Symbol;Acc:11992]
ITGB4	ENSG00000132470	661.9962	1071.631	0.000972183175085209	-1.61878723775152	integrin, beta 4 [Source:HGNC Symbol;Acc:6158]
CDK5R1	ENSG00000176749	59.3908066666667	118.27515	0.0254975878881622	-1.99147236143506	cyclin-dependent kinase 5, regulatory subunit 1 (p35) [Source:HGNC Symbol;Acc:1775]
MIR4751//ATF5	ENSG00000265438//ENSG00000169136	326.376666666667	534.5106	0.014084563214809	-1.637710824916	microRNA 4751 [Source:HGNC Symbol;Acc:41819]//activating transcription factor 5 [Source:HGNC Symbol;Acc:790]
AHDC1	ENSG00000126705	184.810633333333	286.0609	0.0279292804780786	-1.54785952972764	AT hook, DNA binding motif, containing 1 [Source:HGNC Symbol;Acc:25230]
GNL3L	ENSG00000130119	264.513166666667	445.629366666667	0.000792939554756128	-1.68471525362002	guanine nucleotide binding protein-like 3 (nucleolar)-like [Source:HGNC Symbol;Acc:25553]
IFT27	ENSG00000100360	256.521466666667	385.763333333333	0.00591154492210711	-1.5038247611246	intraflagellar transport 27 homolog (Chlamydomonas) [Source:HGNC Symbol;Acc:18626]
PEX12	ENSG00000108733	595.090966666667	1089.882	0.00340345449867943	-1.83145445158553	peroxisomal biogenesis factor 12 [Source:HGNC Symbol;Acc:8854]
NUFIP1P//NUFIP1	ENSG00000218890//ENSG00000083635	432.083433333333	739.564133333333	0.00189602385925002	-1.7116234418615	nuclear fragile X mental retardation protein interacting protein 1 pseudogene [Source:HGNC Symbol;Acc:8058]//nuclear fragile X mental retardation protein interacting protein 1 [Source:HGNC Symbol;Acc:8057]
SCO2	ENSG00000130489	1606.13	2866.84633333333	0.00688789472146524	-1.78494040540512	SCO2 cytochrome c oxidase assembly protein [Source:HGNC Symbol;Acc:10604]
PARD6A	ENSG00000102981	120.826076666667	195.3421	0.0140186469372462	-1.61672136834259	par-6 partitioning defective 6 homolog alpha (C. elegans) [Source:HGNC Symbol;Acc:15943]
ZBTB39	ENSG00000166860	191.562566666667	335.8127	0.0488211405494549	-1.75301837850366	zinc finger and BTB domain containing 39 [Source:HGNC Symbol;Acc:29014]
CD3EAP	ENSG00000117877	650.123766666667	1591.208	0.0380135877310076	-2.4475462697795	CD3e molecule, epsilon associated protein [Source:HGNC Symbol;Acc:24219]
BAIAP2	ENSG00000175866	363.1687	653.4804	0.001148912766496	-1.79938524437816	BAI1-associated protein 2 [Source:HGNC Symbol;Acc:947]
SNRNP35	ENSG00000184209	290.237866666667	484.4949	0.0269580018656469	-1.6693028568751	small nuclear ribonucleoprotein 35kDa (U11/U12) [Source:HGNC Symbol;Acc:30852]
OGG1	ENSG00000114026	112.319673333333	169.7432	0.00927021955234005	-1.51125083400349	8-oxoguanine DNA glycosylase [Source:HGNC Symbol;Acc:8125]
CLDN10	ENSG00000134873	265.191733333333	490.479533333333	0.00403754501168049	-1.84952798930887	claudin 10 [Source:HGNC Symbol;Acc:2033]
ZBTB24	ENSG00000112365	397.1485	690.4606	0.0392915462786786	-1.7385451537649	zinc finger and BTB domain containing 24 [Source:HGNC Symbol;Acc:21143]
RECK	ENSG00000122707	258.047533333333	420.376733333333	0.0342528054722322	-1.62906704785397	reversion-inducing-cysteine-rich protein with kazal motifs [Source:HGNC Symbol;Acc:11345]
H2AFX	ENSG00000188486	1170.637	1856.804	0.00181931658109723	-1.58614839612963	H2A histone family, member X [Source:HGNC Symbol;Acc:4739]
SAC3D1	ENSG00000168061	1582.79466666667	2473.568	0.0196116647668904	-1.56278514964249	SAC3 domain containing 1 [Source:HGNC Symbol;Acc:30179]
MC1R//AC092143.1	ENSG00000258839//ENSG00000256390	87.7964833333333	135.266466666667	0.0450186905335104	-1.54068205844995	melanocortin 1 receptor (alpha melanocyte stimulating hormone receptor) [Source:HGNC Symbol;Acc:6929]//
GEMIN4	ENSG00000179409	887.753333333333	1455.70366666667	0.00406825757465184	-1.63976142021432	gem (nuclear organelle) associated protein 4 [Source:HGNC Symbol;Acc:15717]
RPP38	ENSG00000152464	693.872733333333	1043.4896	0.00797333685578269	-1.50386310035145	ribonuclease P/MRP 38kDa subunit [Source:HGNC Symbol;Acc:30329]
SNAPC4	ENSG00000165684	245.8719	380.038733333333	0.0173732562889461	-1.54567778315998	small nuclear RNA activating complex, polypeptide 4, 190kDa [Source:HGNC Symbol;Acc:11137]
TRPM2	ENSG00000142185	218.145433333333	429.8614	0.00464716586336154	-1.97052669602832	transient receptor potential cation channel, subfamily M, member 2 [Source:HGNC Symbol;Acc:12339]
FAM50B	ENSG00000145945	699.8333	1069.1799	0.0286777849301308	-1.5277636831514	family with sequence similarity 50, member B [Source:HGNC Symbol;Acc:18789]
MSX1	ENSG00000163132	353.359666666667	543.700433333333	0.0285276146430608	-1.53866013759352	msh homeobox 1 [Source:HGNC Symbol;Acc:7391]
IL6R	ENSG00000160712	367.399833333333	655.076566666667	0.00131781261902782	-1.78300725050229	interleukin 6 receptor [Source:HGNC Symbol;Acc:6019]
HIST1H4C	ENSG00000197061	4495.76766666667	7179.212	0.0437382898602568	-1.59688234185886	histone cluster 1, H4c [Source:HGNC Symbol;Acc:4787]
CCBL1	ENSG00000171097	127.786233333333	192.8972	0.024176306094025	-1.50953036933817	cysteine conjugate-beta lyase, cytoplasmic [Source:HGNC Symbol;Acc:1564]
MOCS3	ENSG00000124217	136.708233333333	262.288166666667	0.00738723291175642	-1.91859817270211	molybdenum cofactor synthesis 3 [Source:HGNC Symbol;Acc:15765]
CRKL	ENSG00000099942	116.635633333333	199.1074	0.0102420031172491	-1.70708894280164	v-crk avian sarcoma virus CT10 oncogene homolog-like [Source:HGNC Symbol;Acc:2363]
ZNF239	ENSG00000196793	396.952033333333	777.4204	0.000182409144884428	-1.9584744118118	zinc finger protein 239 [Source:HGNC Symbol;Acc:13031]
OPA3	ENSG00000125741	101.343856666667	242.936966666667	0.00215463816157762	-2.39715533488841	optic atrophy 3 (autosomal recessive, with chorea and spastic paraplegia) [Source:HGNC Symbol;Acc:8142]
HAS2	ENSG00000170961	240.801533333333	487.348433333333	0.00495027240594465	-2.02385934419576	hyaluronan synthase 2 [Source:HGNC Symbol;Acc:4819]
TLE3	ENSG00000140332	376.572666666667	613.5031	0.026585783798266	-1.6291758651274	transducin-like enhancer of split 3 (E(sp1) homolog, Drosophila) [Source:HGNC Symbol;Acc:11839]
RCC1	ENSG00000180198	687.449866666667	1437.99366666667	0.000118587179802943	-2.09177968662539	regulator of chromosome condensation 1 [Source:HGNC Symbol;Acc:1913]
CLCN5	ENSG00000171365	53.26086	108.813266666667	0.00376182512073727	-2.04302496555006	chloride channel, voltage-sensitive 5 [Source:HGNC Symbol;Acc:2023]
DFFB	ENSG00000169598	155.765566666667	284.0328	0.012364126104125	-1.82346333710467	DNA fragmentation factor, 40kDa, beta polypeptide (caspase-activated DNase) [Source:HGNC Symbol;Acc:2773]
DNAJC4	ENSG00000110011	189.191966666667	310.621633333333	0.0122788336384666	-1.64183310108833	DnaJ (Hsp40) homolog, subfamily C, member 4 [Source:HGNC Symbol;Acc:5271]
FOXE1	ENSG00000178919	594.9104	1024.26143333333	0.00319638204420365	-1.72170705594209	forkhead box E1 (thyroid transcription factor 2) [Source:HGNC Symbol;Acc:3806]
ZNF124	ENSG00000196418	211.626633333333	332.947233333333	0.0256625204434742	-1.57327661499443	zinc finger protein 124 [Source:HGNC Symbol;Acc:12907]
GLI2	ENSG00000074047	132.751533333333	255.319066666667	0.0000149366344338924	-1.92328525521111	GLI family zinc finger 2 [Source:HGNC Symbol;Acc:4318]
SMAD6	ENSG00000137834	420.0241	638.048033333333	0.00524449921021419	-1.51907481816718	SMAD family member 6 [Source:HGNC Symbol;Acc:6772]
DLX2	ENSG00000115844	198.856566666667	391.9094	0.00793345039684883	-1.97081447482163	distal-less homeobox 2 [Source:HGNC Symbol;Acc:2915]
DIO3	ENSG00000197406	811.8026	1737.708	0.00864509133266183	-2.14055485902607	deiodinase, iodothyronine, type III [Source:HGNC Symbol;Acc:2885]
PIP5K1A	ENSG00000143398	736.520266666667	1201.54666666667	0.0276781579693994	-1.63138303322543	phosphatidylinositol-4-phosphate 5-kinase, type I, alpha [Source:HGNC Symbol;Acc:8994]
ZNF177//ZNF177	ENSG00000270011//ENSG00000188629	65.30563	121.522203333333	0.0287924453412613	-1.86082277030837	Zinc finger protein 177 [Source:UniProtKB/Swiss-Prot;Acc:Q13360]//zinc finger protein 177 [Source:HGNC Symbol;Acc:12966]
TBXA2R	ENSG00000006638	339.400033333333	544.110833333333	0.032903766236959	-1.603154920138	thromboxane A2 receptor [Source:HGNC Symbol;Acc:11608]
ZMYM3	ENSG00000147130	180.182166666667	340.659966666667	0.0248404746926934	-1.89064197067227	zinc finger, MYM-type 3 [Source:HGNC Symbol;Acc:13054]
PEMT	ENSG00000133027	401.653933333333	644.907233333333	0.0278354287084382	-1.60562907471424	phosphatidylethanolamine N-methyltransferase [Source:HGNC Symbol;Acc:8830]
MAP2K3	ENSG00000034152	1165.29566666667	1878.421	0.0023331677223039	-1.61196943722723	mitogen-activated protein kinase kinase 3 [Source:HGNC Symbol;Acc:6843]
SERPINH1	ENSG00000149257	1404.98866666667	2536.76633333333	0.000630407112401435	-1.8055422036619	serpin peptidase inhibitor, clade H (heat shock protein 47), member 1, (collagen binding protein 1) [Source:HGNC Symbol;Acc:1546]
NUP62	ENSG00000213024	252.379966666667	527.5571	0.0263003037024625	-2.09032874901983	nucleoporin 62kDa [Source:HGNC Symbol;Acc:8066]
ID3	ENSG00000117318	1909.921	5381.721	0.0024066398246407	-2.81777152039273	inhibitor of DNA binding 3, dominant negative helix-loop-helix protein [Source:HGNC Symbol;Acc:5362]
ART1	ENSG00000129744	53.9974633333333	86.52998	0.0407084091048426	-1.60248231413834	ADP-ribosyltransferase 1 [Source:HGNC Symbol;Acc:723]
ISG20L2	ENSG00000143319	1570.73233333333	2577.33166666667	0.000465263389834374	-1.64084714624622	interferon stimulated exonuclease gene 20kDa-like 2 [Source:HGNC Symbol;Acc:25745]
PRRC2A	ENSG00000204469	453.062566666667	721.033233333333	0.018026175501197	-1.59146503459382	proline-rich coiled-coil 2A [Source:HGNC Symbol;Acc:13918]
TECRP1//TECR	ENSG00000235043//ENSG00000099797	1163.06266666667	2002.357	0.0124594752623911	-1.72162434354354	trans-2,3-enoyl-CoA reductase pseudogene 1 [Source:HGNC Symbol;Acc:44050]//trans-2,3-enoyl-CoA reductase [Source:HGNC Symbol;Acc:4551]
POLR3D	ENSG00000168495	317.914833333333	483.0995	0.0310425208291498	-1.51958779316683	polymerase (RNA) III (DNA directed) polypeptide D, 44kDa [Source:HGNC Symbol;Acc:1080]
BAX	ENSG00000087088	248.594466666667	438.992866666667	0.00585423702682443	-1.76589958961275	BCL2-associated X protein [Source:HGNC Symbol;Acc:959]
DNAJC3	ENSG00000102580	849.672233333333	1291.78266666667	0.00197856345245479	-1.52033056511556	DnaJ (Hsp40) homolog, subfamily C, member 3 [Source:HGNC Symbol;Acc:9439]
PITX1	ENSG00000069011	510.4487	794.835733333333	0.00902539279230959	-1.55713146753696	paired-like homeodomain 1 [Source:HGNC Symbol;Acc:9004]
PDIA3	ENSG00000167004	3615.58066666667	7486.53266666667	0.00973430099301267	-2.07063079402091	protein disulfide isomerase family A, member 3 [Source:HGNC Symbol;Acc:4606]
EIF4G1	ENSG00000114867	3069.06266666667	5120.28233333333	0.00439513950324494	-1.66835379053844	eukaryotic translation initiation factor 4 gamma, 1 [Source:HGNC Symbol;Acc:3296]
CS	ENSG00000062485	4028.05633333333	6348.60266666667	0.00144383013923434	-1.57609579938844	citrate synthase [Source:HGNC Symbol;Acc:2422]
TKT	ENSG00000163931	7373.647	11326.4433333333	0.00561043761507954	-1.53607073044497	transketolase [Source:HGNC Symbol;Acc:11834]
CCND1	ENSG00000110092	1569.646	3156.28833333333	0.0319043931308073	-2.0108281315235	cyclin D1 [Source:HGNC Symbol;Acc:1582]
CCND1	ENSG00000110092	2792.20733333333	5467.73833333333	0.000462688786388935	-1.95821358538084	cyclin D1 [Source:HGNC Symbol;Acc:1582]
DDX17	ENSG00000100201	187.815133333333	283.682466666667	0.00404971691558271	-1.51043455142237	DEAD (Asp-Glu-Ala-Asp) box helicase 17 [Source:HGNC Symbol;Acc:2740]
HSPH1	ENSG00000120694	662.955766666667	1021.16266666667	0.00583237052165273	-1.54031794881438	heat shock 105kDa/110kDa protein 1 [Source:HGNC Symbol;Acc:16969]
PTRF	ENSG00000177469	1041.12986666667	1595.038	0.00345746834160233	-1.5320259758821	polymerase I and transcript release factor [Source:HGNC Symbol;Acc:9688]
RP11-229E13.2//CNP	ENSG00000267548//ENSG00000173786	882.822166666667	1326.149	0.013259029653816	-1.50217002933584	//2',3'-cyclic nucleotide 3' phosphodiesterase [Source:HGNC Symbol;Acc:2158]
RBM10	ENSG00000182872	1002.98523333333	1621.48666666667	0.000331071843231938	-1.61666055768119	RNA binding motif protein 10 [Source:HGNC Symbol;Acc:9896]
DNAJB6	ENSG00000105993	681.566533333333	1066.5472	0.0351855069565092	-1.56484678727379	DnaJ (Hsp40) homolog, subfamily B, member 6 [Source:HGNC Symbol;Acc:14888]
KRT7	ENSG00000135480	15100.2066666667	23779.3	0.00121232201844368	-1.57476652637425	keratin 7 [Source:HGNC Symbol;Acc:6445]
RALGDS	ENSG00000160271	162.880933333333	260.005333333333	0.0325895356550217	-1.59629078746274	ral guanine nucleotide dissociation stimulator [Source:HGNC Symbol;Acc:9842]
MCAM	ENSG00000076706	302.5463	486.513866666667	0.00642351218766747	-1.60806417618284	melanoma cell adhesion molecule [Source:HGNC Symbol;Acc:6934]
UBN1	ENSG00000118900	811.6762	1309.098	0.00839265405618974	-1.61283280204594	ubinuclein 1 [Source:HGNC Symbol;Acc:12506]
RXRB	ENSG00000204231	1035.5782	1564.458	0.00210630075426932	-1.51070966924564	retinoid X receptor, beta [Source:HGNC Symbol;Acc:10478]
SEC23IP	ENSG00000107651	299.5106	527.345533333333	0.0175595048151521	-1.76069071790225	SEC23 interacting protein [Source:HGNC Symbol;Acc:17018]
DHX38	ENSG00000140829	215.734366666667	402.5103	0.0416311685981468	-1.86576810277948	DEAH (Asp-Glu-Ala-His) box polypeptide 38 [Source:HGNC Symbol;Acc:17211]
KLHDC10	ENSG00000128607	84.5703233333333	164.1435	0.0228611003672561	-1.94091134490558	kelch domain containing 10 [Source:HGNC Symbol;Acc:22194]
TSPAN4	ENSG00000214063	701.313733333333	1454.35433333333	0.0134199628765375	-2.07375709929536	tetraspanin 4 [Source:HGNC Symbol;Acc:11859]
TFCP2	ENSG00000135457	564.591933333333	928.243666666667	0.0017198624511651	-1.64409657996058	transcription factor CP2 [Source:HGNC Symbol;Acc:11748]
ABCC5	ENSG00000114770	481.9551	777.6493	0.00371982324930543	-1.61353059652237	ATP-binding cassette, sub-family C (CFTR/MRP), member 5 [Source:HGNC Symbol;Acc:56]
PROSC	ENSG00000147471	964.330666666667	1473.76966666667	0.0183992478390087	-1.52828248401655	proline synthetase co-transcribed homolog (bacterial) [Source:HGNC Symbol;Acc:9457]
PROSC	ENSG00000147471	772.860866666667	1198.938	0.0286365751638096	-1.55129862528943	proline synthetase co-transcribed homolog (bacterial) [Source:HGNC Symbol;Acc:9457]
PATZ1	ENSG00000100105	190.805233333333	305.093533333333	0.0275180640411912	-1.59897885400418	POZ (BTB) and AT hook containing zinc finger 1 [Source:HGNC Symbol;Acc:13071]
CDR2	ENSG00000140743	1368.68533333333	2121.19066666667	0.000260107284267923	-1.54980156140101	cerebellar degeneration-related protein 2, 62kDa [Source:HGNC Symbol;Acc:1799]
BAIAP2	ENSG00000175866	98.84754	180.408533333333	0.0227214105615458	-1.82511910092384	BAI1-associated protein 2 [Source:HGNC Symbol;Acc:947]
AKAP13	ENSG00000170776	695.156266666667	1108.02733333333	0.0176809084308694	-1.59392554805903	A kinase (PRKA) anchor protein 13 [Source:HGNC Symbol;Acc:371]
RRS1//ADHFE1	ENSG00000179041//ENSG00000147576	2023.07966666667	4016.303	0.022019808856042	-1.98524213661713	RRS1 ribosome biogenesis regulator homolog (S. cerevisiae) [Source:HGNC Symbol;Acc:17083]//alcohol dehydrogenase, iron containing, 1 [Source:HGNC Symbol;Acc:16354]
RGL1	ENSG00000143344	208.485666666667	322.622466666667	0.0146937022433945	-1.54745633992425	ral guanine nucleotide dissociation stimulator-like 1 [Source:HGNC Symbol;Acc:30281]
PRUNE	ENSG00000143363	1379.34233333333	2160.366	0.0233699032129179	-1.56622902653849	prune exopolyphosphatase [Source:HGNC Symbol;Acc:13420]
PITX1	ENSG00000069011	519.353666666667	845.010866666667	0.00611621083039772	-1.6270432287311	paired-like homeodomain 1 [Source:HGNC Symbol;Acc:9004]
TST	ENSG00000128311	1095.27566666667	1647.10066666667	0.00316505792982874	-1.50382293407413	thiosulfate sulfurtransferase (rhodanese) [Source:HGNC Symbol;Acc:12388]
CES2	ENSG00000172831	3392.826	5585.81466666667	0.00308136324409146	-1.64636048729486	carboxylesterase 2 [Source:HGNC Symbol;Acc:1864]
GAS2L1	ENSG00000185340	117.345336666667	267.805466666667	0.0107853568193206	-2.28219948294494	growth arrest-specific 2 like 1 [Source:HGNC Symbol;Acc:16955]
NTHL1	ENSG00000065057	520.446733333333	802.257266666667	0.0168430806071754	-1.54147814806792	nth endonuclease III-like 1 (E. coli) [Source:HGNC Symbol;Acc:8028]
CASP2	ENSG00000106144	337.488966666667	526.065666666667	0.00753367226403004	-1.55876404453321	caspase 2, apoptosis-related cysteine peptidase [Source:HGNC Symbol;Acc:1503]
RHOD	ENSG00000173156	1025.7106	1714.51266666667	0.00346348961332292	-1.67153646132415	ras homolog family member D [Source:HGNC Symbol;Acc:670]
FUT4	ENSG00000196371	75.3163133333333	158.586566666667	0.000544595549006141	-2.10560713407197	fucosyltransferase 4 (alpha (1,3) fucosyltransferase, myeloid-specific) [Source:HGNC Symbol;Acc:4015]
UBAP2L	ENSG00000143569	430.879033333333	670.044566666667	0.0366427772303005	-1.55506421717279	ubiquitin associated protein 2-like [Source:HGNC Symbol;Acc:29877]
PIGO	ENSG00000165282	386.219166666667	680.7553	0.000917200693352953	-1.7626139734995	phosphatidylinositol glycan anchor biosynthesis, class O [Source:HGNC Symbol;Acc:23215]
MRPS12	ENSG00000128626	223.773966666667	430.181166666667	0.02400691645495	-1.92239147866322	mitochondrial ribosomal protein S12 [Source:HGNC Symbol;Acc:10380]
BANF1P3//BANF1	ENSG00000237758//ENSG00000175334	422.0089	644.027166666667	0.00515107873414712	-1.5260985412077	barrier to autointegration factor 1 pseudogene 3 [Source:HGNC Symbol;Acc:43883]//barrier to autointegration factor 1 [Source:HGNC Symbol;Acc:17397]
DYRK3	ENSG00000143479	415.718233333333	623.753733333333	0.0140192053744415	-1.50042428577626	dual-specificity tyrosine-(Y)-phosphorylation regulated kinase 3 [Source:HGNC Symbol;Acc:3094]
FZD2	ENSG00000180340	462.3134	733.145566666667	0.0282251246423659	-1.58581941744857	frizzled family receptor 2 [Source:HGNC Symbol;Acc:4040]
RASSF9	ENSG00000198774	212.713466666667	324.925166666667	0.0136722479180056	-1.52752513396738	Ras association (RalGDS/AF-6) domain family (N-terminal) member 9 [Source:HGNC Symbol;Acc:15739]
SSNA1	ENSG00000176101	557.1696	1148.47176666667	0.0270192209908744	-2.06126064068583	Sjogren syndrome nuclear autoantigen 1 [Source:HGNC Symbol;Acc:11321]
PLA2G6	ENSG00000184381	151.275933333333	232.5207	0.0232329102375139	-1.53706339717399	phospholipase A2, group VI (cytosolic, calcium-independent) [Source:HGNC Symbol;Acc:9039]
C21orf33	ENSG00000160221	198.0964	376.0411	0.0013678278107782	-1.89827326493566	chromosome 21 open reading frame 33 [Source:HGNC Symbol;Acc:1273]
NPRL3	ENSG00000103148	273.4822	469.250633333333	0.0158944965638061	-1.7158361068228	nitrogen permease regulator-like 3 (S. cerevisiae) [Source:HGNC Symbol;Acc:14124]
GPAA1	ENSG00000197858	496.972266666667	916.708833333333	0.0117281198745067	-1.84458750481583	glycosylphosphatidylinositol anchor attachment 1 [Source:HGNC Symbol;Acc:4446]
UPF1	ENSG00000005007	627.109666666667	1011.21746666667	0.024192778873412	-1.61250498982368	UPF1 regulator of nonsense transcripts homolog (yeast) [Source:HGNC Symbol;Acc:9962]
CFLAR	ENSG00000003402	117.913633333333	188.506033333333	0.0331430312997145	-1.59867886354108	CASP8 and FADD-like apoptosis regulator [Source:HGNC Symbol;Acc:1876]
ITK	ENSG00000113263	53.72826	105.03587	0.00367301920800877	-1.95494642856478	IL2-inducible T-cell kinase [Source:HGNC Symbol;Acc:6171]
SLC19A1	ENSG00000173638	349.478666666667	684.1256	0.0122864799615924	-1.9575604042593	solute carrier family 19 (folate transporter), member 1 [Source:HGNC Symbol;Acc:10937]
ATF6B	ENSG00000213676	122.627533333333	208.449866666667	0.0417960633689228	-1.69986185810364	activating transcription factor 6 beta [Source:HGNC Symbol;Acc:2349]
MMACHC	ENSG00000132763	221.569833333333	333.666766666667	0.0330171537606211	-1.50592145892303	methylmalonic aciduria (cobalamin deficiency) cblC type, with homocystinuria [Source:HGNC Symbol;Acc:24525]
CFLAR	ENSG00000003402	102.657303333333	162.954233333333	0.0494490671027422	-1.58736132785617	CASP8 and FADD-like apoptosis regulator [Source:HGNC Symbol;Acc:1876]
TRAF4	ENSG00000076604	155.927866666667	298.539	0.0367213767909892	-1.91459683494676	TNF receptor-associated factor 4 [Source:HGNC Symbol;Acc:12034]
SZRD1	ENSG00000055070	344.839	568.647066666667	0.00140560720527896	-1.64902191070809	SUZ RNA binding domain containing 1 [Source:HGNC Symbol;Acc:30232]
TRPC4AP	ENSG00000100991	238.743633333333	380.314333333333	0.0204641873673013	-1.5929820955784	transient receptor potential cation channel, subfamily C, member 4 associated protein [Source:HGNC Symbol;Acc:16181]
GPR56	ENSG00000205336	5137.403	8459.60266666667	0.0000322429879602689	-1.64666907903987	G protein-coupled receptor 56 [Source:HGNC Symbol;Acc:4512]
KMT2A	ENSG00000118058	187.334433333333	306.114666666667	0.00571105798788528	-1.63405446195779	lysine (K)-specific methyltransferase 2A [Source:HGNC Symbol;Acc:7132]
PRRC2A	ENSG00000204469	515.050766666667	809.034	0.030445671363871	-1.57078496404529	proline-rich coiled-coil 2A [Source:HGNC Symbol;Acc:13918]
GRINA	ENSG00000178719	203.360366666667	328.679233333333	0.00260837527358037	-1.61624036542027	glutamate receptor, ionotropic, N-methyl D-aspartate-associated protein 1 (glutamate binding) [Source:HGNC Symbol;Acc:4589]
PEG10	ENSG00000242265	258.195733333333	465.9295	0.0363733401619416	-1.80455925427118	paternally expressed 10 [Source:HGNC Symbol;Acc:14005]
KPNA6	ENSG00000025800	736.0489	1114.682	0.0310272795195831	-1.51441296902964	karyopherin alpha 6 (importin alpha 7) [Source:HGNC Symbol;Acc:6399]
TRIM27	ENSG00000204713	2497.49233333333	3848.45033333333	0.00124858329679679	-1.5409257846237	tripartite motif containing 27 [Source:HGNC Symbol;Acc:9975]
PBX1	ENSG00000185630	4944.90333333333	7503.277	0.0023923530408261	-1.5173758705091	pre-B-cell leukemia homeobox 1 [Source:HGNC Symbol;Acc:8632]
ARID1A	ENSG00000117713	461.125666666667	740.2597	0.0107646995687951	-1.60533180759836	AT rich interactive domain 1A (SWI-like) [Source:HGNC Symbol;Acc:11110]
LARP1	ENSG00000155506	275.979333333333	474.168833333333	0.0297271912008076	-1.71813167169522	La ribonucleoprotein domain family, member 1 [Source:HGNC Symbol;Acc:29531]
PPAP2B	ENSG00000162407	174.696966666667	292.442733333333	0.009882393472506	-1.6740000637294	phosphatidic acid phosphatase type 2B [Source:HGNC Symbol;Acc:9229]
PPAP2B	ENSG00000162407	262.3659	425.8051	0.0196079410360639	-1.62294375907845	phosphatidic acid phosphatase type 2B [Source:HGNC Symbol;Acc:9229]
TMEM97	ENSG00000109084	649.894566666667	1047.5198	0.00878456426227037	-1.61183037022877	transmembrane protein 97 [Source:HGNC Symbol;Acc:28106]
TNPO3	ENSG00000064419	619.497266666667	976.798566666667	0.0168677607983935	-1.5767600911664	transportin 3 [Source:HGNC Symbol;Acc:17103]
ATP6V0A1//AC067852.1	ENSG00000033627//ENSG00000256929	412.940533333333	621.757666666667	0.0181770203611473	-1.50568330419812	ATPase, H+ transporting, lysosomal V0 subunit a1 [Source:HGNC Symbol;Acc:865]//
METTL13	ENSG00000010165	1249.353	1927.86866666667	0.000282284930848362	-1.54309363860067	methyltransferase like 13 [Source:HGNC Symbol;Acc:24248]
METTL13	ENSG00000010165	618.937	1030.96766666667	0.00867614518526411	-1.66570695671234	methyltransferase like 13 [Source:HGNC Symbol;Acc:24248]
KIAA0930	ENSG00000100364	134.6058	223.301966666667	0.0351854987615975	-1.65893272553387	KIAA0930 [Source:HGNC Symbol;Acc:1314]
PDCD11	ENSG00000148843	310.285233333333	495.8685	0.00109685398596186	-1.59810537766487	programmed cell death 11 [Source:HGNC Symbol;Acc:13408]
AMIGO3//IP6K1	ENSG00000176020//ENSG00000176095	617.255166666667	929.800033333333	0.000504211557743274	-1.50634629492773	adhesion molecule with Ig-like domain 3 [Source:HGNC Symbol;Acc:24075]//inositol hexakisphosphate kinase 1 [Source:HGNC Symbol;Acc:18360]
CDC34	ENSG00000099804	1649.09233333333	2559.81933333333	0.0320647114986735	-1.55225955611541	cell division cycle 34 [Source:HGNC Symbol;Acc:1734]
KM-PA-2//BOP1	ENSG00000204775//ENSG00000170727	627.490933333333	978.3902	0.0188238606093036	-1.55921009854697	KM-PA-2 protein; Uncharacterized protein [Source:UniProtKB/TrEMBL;Acc:Q96Q25]//block of proliferation 1 [Source:HGNC Symbol;Acc:15519]
CHD8	ENSG00000100888	283.157233333333	530.254566666667	0.00515385730799619	-1.87265061331649	chromodomain helicase DNA binding protein 8 [Source:HGNC Symbol;Acc:20153]
IL1RN	ENSG00000136689	1157.84066666667	2157.91633333333	0.0244061310353617	-1.86374204625737	interleukin 1 receptor antagonist [Source:HGNC Symbol;Acc:6000]
PHF15	ENSG00000043143	940.4224	1808.74633333333	0.0347232256824708	-1.92333395433088	PHD finger protein 15 [Source:HGNC Symbol;Acc:22984]
PVR	ENSG00000073008	413.5354	631.0903	0.030399087920093	-1.52608531216433	poliovirus receptor [Source:HGNC Symbol;Acc:9705]
MIR1226//DHX30	ENSG00000221585//ENSG00000132153	1574.464	2404.143	0.00797618915188157	-1.52695965103045	microRNA 1226 [Source:HGNC Symbol;Acc:33922]//DEAH (Asp-Glu-Ala-His) box helicase 30 [Source:HGNC Symbol;Acc:16716]
FAM134C	ENSG00000141699	1013.73796666667	1543.413	0.0023060817240476	-1.52249698714056	family with sequence similarity 134, member C [Source:HGNC Symbol;Acc:27258]
NME4	ENSG00000103202	581.000066666667	878.303666666667	0.000499265210427973	-1.51171009618932	NME/NM23 nucleoside diphosphate kinase 4 [Source:HGNC Symbol;Acc:7852]
ANKS1A	ENSG00000064999	803.351566666667	1684.781	0.00120546609518883	-2.09719015921091	ankyrin repeat and sterile alpha motif domain containing 1A [Source:HGNC Symbol;Acc:20961]
TLE3	ENSG00000140332	713.504233333333	1171.13166666667	0.00818468993417947	-1.64138012355638	transducin-like enhancer of split 3 (E(sp1) homolog, Drosophila) [Source:HGNC Symbol;Acc:11839]
MEGF9	ENSG00000106780	853.630033333333	1465.80566666667	0.000918293071305539	-1.7171439727148	multiple EGF-like-domains 9 [Source:HGNC Symbol;Acc:3234]
R3HCC1	ENSG00000104679	536.604733333333	837.329266666667	0.015136626993592	-1.56042094795785	R3H domain and coiled-coil containing 1 [Source:HGNC Symbol;Acc:27329]
SLC38A10	ENSG00000157637	594.422333333333	892.853933333333	0.00916999773389406	-1.50205314178976	solute carrier family 38, member 10 [Source:HGNC Symbol;Acc:28237]
TTI1	ENSG00000101407	619.781266666667	1062.1872	0.00405770337048529	-1.7138097860116	TELO2 interacting protein 1 [Source:HGNC Symbol;Acc:29029]
MISP	ENSG00000099812	1457.49	2569.07466666667	0.00105021333849873	-1.76267052718486	mitotic spindle positioning [Source:HGNC Symbol;Acc:27000]
KIAA1199	ENSG00000103888	376.2378	639.7832	0.000752952582764187	-1.70047560346143	KIAA1199 [Source:HGNC Symbol;Acc:29213]
POLR2I	ENSG00000105258	2121.45466666667	3332.85766666667	0.010848623162153	-1.57102469311938	polymerase (RNA) II (DNA directed) polypeptide I, 14.5kDa [Source:HGNC Symbol;Acc:9196]
HIC2	ENSG00000169635	214.152466666667	338.914866666667	0.00159870591037101	-1.58258679875117	hypermethylated in cancer 2 [Source:HGNC Symbol;Acc:18595]
NACC2	ENSG00000148411	690.879766666667	1077.55133333333	0.00336420368605835	-1.5596799693994	NACC family member 2, BEN and BTB (POZ) domain containing [Source:HGNC Symbol;Acc:23846]
ABHD3	ENSG00000158201	1314.922	2210.71433333333	0.0450462234689677	-1.68125130869613	abhydrolase domain containing 3 [Source:HGNC Symbol;Acc:18718]
ARHGEF18	ENSG00000104880	1300.545	2023.39333333333	0.0410354585568251	-1.55580416927775	Rho/Rac guanine nucleotide exchange factor (GEF) 18 [Source:HGNC Symbol;Acc:17090]
ATP5D	ENSG00000099624	2272.697	3507.09633333333	0.000894637271759182	-1.54314294133065	ATP synthase, H+ transporting, mitochondrial F1 complex, delta subunit [Source:HGNC Symbol;Acc:837]
ZC3HAV1	ENSG00000105939	1203.82366666667	1938.15033333333	0.00251408884942683	-1.60999520693922	zinc finger CCCH-type, antiviral 1 [Source:HGNC Symbol;Acc:23721]
SLC36A1	ENSG00000123643	243.015733333333	407.301233333333	0.00297402825552521	-1.67602824618214	solute carrier family 36 (proton/amino acid symporter), member 1 [Source:HGNC Symbol;Acc:18761]
CDKN1C	ENSG00000129757	3579.17333333333	5927.77566666667	0.0179052878527175	-1.65618569278567	cyclin-dependent kinase inhibitor 1C (p57, Kip2) [Source:HGNC Symbol;Acc:1786]
CDR2L	ENSG00000109089	365.1872	672.175	0.00565313151709326	-1.84063132552291	cerebellar degeneration-related protein 2-like [Source:HGNC Symbol;Acc:29999]
KNOP1	ENSG00000103550	623.451233333333	1106.76266666667	0.00416890961890722	-1.77521930744971	lysine-rich nucleolar protein 1 [Source:HGNC Symbol;Acc:34404]
PFAS	ENSG00000178921	790.293166666667	1264.929	0.00811131750288068	-1.60058197812246	phosphoribosylformylglycinamidine synthase [Source:HGNC Symbol;Acc:8863]
PAPPA2	ENSG00000116183	46.8634366666667	74.3427866666667	0.0471950564691449	-1.5863707818839	pappalysin 2 [Source:HGNC Symbol;Acc:14615]
ZC3H4	ENSG00000130749	1789.707	2765.93766666667	0.0249238046466591	-1.54546954706366	zinc finger CCCH-type containing 4 [Source:HGNC Symbol;Acc:17808]
HSPA7//HSPA6	ENSG00000225217//ENSG00000173110	190.2099	296.039933333333	0.00893674760583664	-1.55638551586081	heat shock 70kDa protein 7 (HSP70B) [Source:HGNC Symbol;Acc:5240]//heat shock 70kDa protein 6 (HSP70B') [Source:HGNC Symbol;Acc:5239]
MTMR1	ENSG00000063601	1493.815	2558.791	0.00265073692774599	-1.71292362173362	myotubularin related protein 1 [Source:HGNC Symbol;Acc:7449]
OSR2	ENSG00000164920	195.743066666667	351.751533333333	0.00492240421709818	-1.79700634777698	odd-skipped related 2 (Drosophila) [Source:HGNC Symbol;Acc:15830]
KRT81	ENSG00000205426	1536.19133333333	2628.60266666667	0.000906179829526003	-1.71111671419402	keratin 81 [Source:HGNC Symbol;Acc:6458]
FLNA	ENSG00000196924	696.979166666667	1160.43243333333	0.0383305900131366	-1.66494565236885	filamin A, alpha [Source:HGNC Symbol;Acc:3754]
NOP16	ENSG00000048162	3755.36466666667	6537.401	0.00722475161957971	-1.74081655984763	NOP16 nucleolar protein [Source:HGNC Symbol;Acc:26934]
PRKCSH	ENSG00000130175	567.594233333333	928.813366666667	0.0203931981660706	-1.6364038112438	protein kinase C substrate 80K-H [Source:HGNC Symbol;Acc:9411]
DGCR2	ENSG00000070413	568.0551	901.651466666667	0.0111099179597504	-1.5872605785366	DiGeorge syndrome critical region gene 2 [Source:HGNC Symbol;Acc:2845]
PRRC2A	ENSG00000204469	381.099966666667	608.548433333333	0.0310630662761435	-1.59682100908082	proline-rich coiled-coil 2A [Source:HGNC Symbol;Acc:13918]
NOV	ENSG00000136999	2186.888	4009.359	0.00247856566361751	-1.83336275108739	nephroblastoma overexpressed [Source:HGNC Symbol;Acc:7885]
NAT1	ENSG00000171428	803.996166666667	1234.468	0.0136274727391837	-1.53541528079425	N-acetyltransferase 1 (arylamine N-acetyltransferase) [Source:HGNC Symbol;Acc:7645]
NIPAL3	ENSG00000001461	204.1087	387.7813	0.0437328213189289	-1.89987638939447	NIPA-like domain containing 3 [Source:HGNC Symbol;Acc:25233]
TNFRSF21	ENSG00000146072	455.7748	696.1699	0.0109737939370782	-1.5274427195185	tumor necrosis factor receptor superfamily, member 21 [Source:HGNC Symbol;Acc:13469]
UBAP2L	ENSG00000143569	330.204566666667	592.923966666667	0.00255127767152521	-1.79562618607031	ubiquitin associated protein 2-like [Source:HGNC Symbol;Acc:29877]
ZNF200	ENSG00000010539	441.441433333333	1019.04286666667	0.000346540613035649	-2.30844408729795	zinc finger protein 200 [Source:HGNC Symbol;Acc:12993]
GATC	ENSG00000257218	249.5527	401.2089	0.00990807899111509	-1.60771211852246	glutamyl-tRNA(Gln) amidotransferase, subunit C [Source:HGNC Symbol;Acc:25068]
FLNA	ENSG00000196924	1136.51333333333	1797.10366666667	0.0160544298380915	-1.58124292426544	filamin A, alpha [Source:HGNC Symbol;Acc:3754]
XPO6	ENSG00000169180	1136.89466666667	1722.363	0.0395452790267816	-1.51497148372585	exportin 6 [Source:HGNC Symbol;Acc:19733]
UBTF	ENSG00000108312	42.4087766666667	180.3739	0.00555166884466113	-4.25322101171982	upstream binding transcription factor, RNA polymerase I [Source:HGNC Symbol;Acc:12511]
MTUS2	ENSG00000132938	442.3253	720.4048	0.0320294510590082	-1.62867645147135	microtubule associated tumor suppressor candidate 2 [Source:HGNC Symbol;Acc:20595]
SPATA2L	ENSG00000158792	400.667133333333	616.227433333333	0.0193574327724963	-1.53800344991279	spermatogenesis associated 2-like [Source:HGNC Symbol;Acc:28393]
FBXL18	ENSG00000155034	73.0590233333333	176.389466666667	0.018366261925429	-2.41434197473303	F-box and leucine-rich repeat protein 18 [Source:HGNC Symbol;Acc:21874]
C15orf39	ENSG00000167173	92.1386133333333	165.530933333333	0.026370241064432	-1.79654248468539	chromosome 15 open reading frame 39 [Source:HGNC Symbol;Acc:24497]
RBM10	ENSG00000182872	1365.80366666667	2057.83	0.00297276467839864	-1.50668068202092	RNA binding motif protein 10 [Source:HGNC Symbol;Acc:9896]
TADA3	ENSG00000171148	292.211766666667	457.4345	0.0122173601114505	-1.56542121906339	transcriptional adaptor 3 [Source:HGNC Symbol;Acc:19422]
SZT2	ENSG00000198198	94.5959933333333	171.933866666667	0.0485773587366228	-1.81755971482654	seizure threshold 2 homolog (mouse) [Source:HGNC Symbol;Acc:29040]
ADCY9	ENSG00000162104	34.59135	58.6324166666667	0.0386118544691763	-1.69500226694439	adenylate cyclase 9 [Source:HGNC Symbol;Acc:240]
AGPAT1	ENSG00000204310	494.178233333333	757.535833333333	0.00617515772613802	-1.53292027498581	1-acylglycerol-3-phosphate O-acyltransferase 1 [Source:HGNC Symbol;Acc:324]
DIAPH1	ENSG00000131504	323.434033333333	489.512266666667	0.00607855885312798	-1.51348409943666	diaphanous-related formin 1 [Source:HGNC Symbol;Acc:2876]
CACTIN	ENSG00000105298	122.741733333333	198.811733333333	0.00327635136688354	-1.61975660546861	cactin, spliceosome C complex subunit [Source:HGNC Symbol;Acc:29938]
MTMR1	ENSG00000063601	1796.08433333333	2741.97266666667	0.00154887084644362	-1.52663915372942	myotubularin related protein 1 [Source:HGNC Symbol;Acc:7449]
YIPF3	ENSG00000137207	437.151733333333	716.285266666667	0.00701649222569626	-1.63852779721336	Yip1 domain family, member 3 [Source:HGNC Symbol;Acc:21023]
C19orf10	ENSG00000074842	1717.933	3163.791	0.00634861407067549	-1.84162653607562	chromosome 19 open reading frame 10 [Source:HGNC Symbol;Acc:16948]
B4GALT1	ENSG00000086062	116.4481	224.284133333333	0.0159973449828835	-1.9260437339324	UDP-Gal:betaGlcNAc beta 1,4- galactosyltransferase, polypeptide 1 [Source:HGNC Symbol;Acc:924]
CDKN1C	ENSG00000129757	2778.33466666667	4455.41566666667	0.00673798226826911	-1.60362814462956	cyclin-dependent kinase inhibitor 1C (p57, Kip2) [Source:HGNC Symbol;Acc:1786]
RRP12	ENSG00000052749	514.600766666667	843.3772	0.0180539989330102	-1.63889612031281	ribosomal RNA processing 12 homolog (S. cerevisiae) [Source:HGNC Symbol;Acc:29100]
GEMIN4	ENSG00000179409	439.801833333333	811.753066666667	0.00337612846955672	-1.84572460854529	gem (nuclear organelle) associated protein 4 [Source:HGNC Symbol;Acc:15717]
RBM10	ENSG00000182872	847.406033333333	1349.93033333333	0.0366139854371455	-1.59301477713498	RNA binding motif protein 10 [Source:HGNC Symbol;Acc:9896]
C18orf25	ENSG00000152242	154.8481	248.683866666667	0.00193841700637403	-1.60598590920177	chromosome 18 open reading frame 25 [Source:HGNC Symbol;Acc:28172]
C18orf25	ENSG00000152242	51.95434	84.4169833333333	0.0141308073674659	-1.62483025158886	chromosome 18 open reading frame 25 [Source:HGNC Symbol;Acc:28172]
ST3GAL2	ENSG00000157350	289.824233333333	531.617766666667	0.0332096687425267	-1.8342764528432	ST3 beta-galactoside alpha-2,3-sialyltransferase 2 [Source:HGNC Symbol;Acc:10863]
C16orf58	ENSG00000140688	118.726036666667	186.8033	0.0136899687363858	-1.57339792723365	chromosome 16 open reading frame 58 [Source:HGNC Symbol;Acc:25848]
BAG3	ENSG00000151929	2959.301	4618.07266666667	0.00150360313124222	-1.5605282013106	BCL2-associated athanogene 3 [Source:HGNC Symbol;Acc:939]
UQCC	ENSG00000101019	359.7433	572.323433333333	0.0216185026238616	-1.59092173039313	ubiquinol-cytochrome c reductase complex chaperone [Source:HGNC Symbol;Acc:15891]
SLC25A38	ENSG00000144659	839.5912	1289.71566666667	0.00291412125847767	-1.53612337369266	solute carrier family 25, member 38 [Source:HGNC Symbol;Acc:26054]
MRPS2	ENSG00000122140	1249.92166666667	1972.06333333333	0.00104710941874199	-1.57774953897111	mitochondrial ribosomal protein S2 [Source:HGNC Symbol;Acc:14495]
VRK3	ENSG00000105053	164.411333333333	265.700566666667	0.00756569819842672	-1.61607208748789	vaccinia related kinase 3 [Source:HGNC Symbol;Acc:18996]
FAM65A	ENSG00000039523	189.247333333333	360.646	0.0396479428066809	-1.90568603344477	family with sequence similarity 65, member A [Source:HGNC Symbol;Acc:25836]
SNN	ENSG00000184602	223.461633333333	341.725166666667	0.0431409670809195	-1.52923417576977	stannin [Source:HGNC Symbol;Acc:11149]
AKAP8L	ENSG00000011243	385.735566666667	674.4327	0.00538230959840194	-1.74843275622238	A kinase (PRKA) anchor protein 8-like [Source:HGNC Symbol;Acc:29857]
FXYD5	ENSG00000089327	902.329433333333	1359.73566666667	0.001725936354111	-1.50691711523097	FXYD domain containing ion transport regulator 5 [Source:HGNC Symbol;Acc:4029]
MRPL4	ENSG00000105364	303.020933333333	635.7518	0.0050351575762601	-2.09804581157649	mitochondrial ribosomal protein L4 [Source:HGNC Symbol;Acc:14276]
ASF1B	ENSG00000105011	643.609466666667	983.146966666667	0.00110853695107796	-1.52755206003806	anti-silencing function 1B histone chaperone [Source:HGNC Symbol;Acc:20996]
SCAMP2	ENSG00000140497	554.127666666667	857.419766666667	0.0128131540037942	-1.54733253407909	secretory carrier membrane protein 2 [Source:HGNC Symbol;Acc:10564]
ADCK3	ENSG00000163050	506.3988	1012.66146666667	0.0324789014468008	-1.99973117366524	aarF domain containing kinase 3 [Source:HGNC Symbol;Acc:16812]
EPS8L2	ENSG00000177106	325.3108	520.979066666667	0.012943079595076	-1.6014810042171	EPS8-like 2 [Source:HGNC Symbol;Acc:21296]
FYCO1	ENSG00000163820	323.293033333333	537.712733333333	0.00214075877564192	-1.66323637657518	FYVE and coiled-coil domain containing 1 [Source:HGNC Symbol;Acc:14673]
NAGK	ENSG00000124357	1382.107	2236.79133333333	0.00103726748742229	-1.61839230488908	N-acetylglucosamine kinase [Source:HGNC Symbol;Acc:17174]
MUL1	ENSG00000090432	280.324966666667	512.489966666667	0.00589411174085459	-1.82819950987836	mitochondrial E3 ubiquitin protein ligase 1 [Source:HGNC Symbol;Acc:25762]
PAGR1//CTD-2574D22.6	ENSG00000185928//ENSG00000263136	960.7429	1658.02166666667	0.00393474614286636	-1.72577040815672	PAXIP1 associated glutamate-rich protein 1 [Source:HGNC Symbol;Acc:28707]//
TACC3	ENSG00000013810	248.3753	377.351866666667	0.0319330699461362	-1.51928096983342	transforming, acidic coiled-coil containing protein 3 [Source:HGNC Symbol;Acc:11524]
DARS2	ENSG00000117593	330.4725	603.090666666667	0.00293449064201522	-1.82493450034925	aspartyl-tRNA synthetase 2, mitochondrial [Source:HGNC Symbol;Acc:25538]
USP21	ENSG00000143258	298.398533333333	493.100966666667	0.0023304421163587	-1.65249125442529	ubiquitin specific peptidase 21 [Source:HGNC Symbol;Acc:12620]
U2AF2	ENSG00000063244	1709.296	2796.50766666667	0.0320367049518901	-1.63605815883654	U2 small nuclear RNA auxiliary factor 2 [Source:HGNC Symbol;Acc:23156]
KANK2	ENSG00000197256	2165.419	3835.46633333333	0.0029965560220972	-1.7712351897408	KN motif and ankyrin repeat domains 2 [Source:HGNC Symbol;Acc:29300]
TOR3A	ENSG00000186283	689.347466666667	1110.92266666667	0.00173194871038952	-1.61155690038077	torsin family 3, member A [Source:HGNC Symbol;Acc:11997]
EXOSC5	ENSG00000077348	856.524333333333	1331.125	0.0173695941203101	-1.55410062294397	exosome component 5 [Source:HGNC Symbol;Acc:24662]
SLC35C1	ENSG00000181830	291.174566666667	519.711033333333	0.0125616402972623	-1.7848778459016	solute carrier family 35 (GDP-fucose transporter), member C1 [Source:HGNC Symbol;Acc:20197]
THEM6//THEM6	ENSG00000263194//ENSG00000130193	179.9564	279.8874	0.0402554436805101	-1.55530672985234	thioesterase superfamily member 6 [Source:HGNC Symbol;Acc:29656]//thioesterase superfamily member 6 [Source:HGNC Symbol;Acc:29656]
SMG8	ENSG00000167447	1546.83	2423.42933333333	0.000542540432066397	-1.56670696413525	SMG8 nonsense mediated mRNA decay factor [Source:HGNC Symbol;Acc:25551]
FAM13B	ENSG00000031003	1605.795	2539.049	0.00172101218498378	-1.58117879305889	family with sequence similarity 13, member B [Source:HGNC Symbol;Acc:1335]
MAP1S	ENSG00000130479	161.746533333333	246.0443	0.0404735458030997	-1.52117201481495	microtubule-associated protein 1S [Source:HGNC Symbol;Acc:15715]
RP11-66N24.4//THTPA	ENSG00000157306//ENSG00000259431	131.8345	236.624433333333	0.00550633424112969	-1.79485971679138	//thiamine triphosphatase [Source:HGNC Symbol;Acc:18987]
JMJD4	ENSG00000081692	341.6921	670.203333333333	0.000735796228511879	-1.96142472516436	jumonji domain containing 4 [Source:HGNC Symbol;Acc:25724]
NDUFA3	ENSG00000170906	1439.11633333333	2182.85866666667	0.00375216544992308	-1.51680487261975	NADH dehydrogenase (ubiquinone) 1 alpha subcomplex, 3, 9kDa [Source:HGNC Symbol;Acc:7686]
DHX35	ENSG00000101452	185.398133333333	326.1014	0.038083323378246	-1.7589249370364	DEAH (Asp-Glu-Ala-His) box polypeptide 35 [Source:HGNC Symbol;Acc:15861]
C10orf2	ENSG00000107815	866.9945	1682.89566666667	0.00287607887148596	-1.94106844583981	chromosome 10 open reading frame 2 [Source:HGNC Symbol;Acc:1160]
TSSC4	ENSG00000184281	234.996033333333	515.670733333333	0.000715249185813261	-2.19438058599854	tumor suppressing subtransferable candidate 4 [Source:HGNC Symbol;Acc:12386]
ACTR8	ENSG00000113812	248.144233333333	375.3732	0.0437671392407404	-1.51272183502955	ARP8 actin-related protein 8 homolog (yeast) [Source:HGNC Symbol;Acc:14672]
NAA60	ENSG00000122390	400.354033333333	667.1018	0.0054666265196336	-1.66627970360567	N(alpha)-acetyltransferase 60, NatF catalytic subunit [Source:HGNC Symbol;Acc:25875]
PUS1	ENSG00000177192	715.368933333333	1105.32176666667	0.0202359624019433	-1.54510730780034	pseudouridylate synthase 1 [Source:HGNC Symbol;Acc:15508]
NES	ENSG00000132688	43.094872	128.121433333333	0.038684174946818	-2.97300879170342	nestin [Source:HGNC Symbol;Acc:7756]
SDF2L1	ENSG00000128228	707.8724	1153.23733333333	0.00297554296529463	-1.62915990697382	stromal cell-derived factor 2-like 1 [Source:HGNC Symbol;Acc:10676]
EXOSC4	ENSG00000178896	1408.46966666667	2209.14766666667	0.00225089100286808	-1.56847372644873	exosome component 4 [Source:HGNC Symbol;Acc:18189]
RNF43	ENSG00000108375	73.8474	162.8417	0.0212168611092754	-2.20511080958842	ring finger protein 43 [Source:HGNC Symbol;Acc:18505]
SEZ6L2	ENSG00000174938	756.888133333333	1211.64366666667	0.0270118097775509	-1.60082264908896	seizure related 6 homolog (mouse)-like 2 [Source:HGNC Symbol;Acc:30844]
TGIF2	ENSG00000118707	97.4376533333333	178.319333333333	0.0418906208895952	-1.83008649359919	TGFB-induced factor homeobox 2 [Source:HGNC Symbol;Acc:15764]
PACSIN3	ENSG00000165912	426.553766666667	676.150566666667	0.0167809799586767	-1.58514733547072	protein kinase C and casein kinase substrate in neurons 3 [Source:HGNC Symbol;Acc:8572]
ZNF574	ENSG00000105732	187.403066666667	370.680766666667	0.0330588726315673	-1.97798666403894	zinc finger protein 574 [Source:HGNC Symbol;Acc:26166]
REXO4	ENSG00000148300	466.171566666667	725.792966666667	0.00633837511905805	-1.55692242634275	REX4, RNA exonuclease 4 homolog (S. cerevisiae) [Source:HGNC Symbol;Acc:12820]
DCPS	ENSG00000110063	343.0418	545.009266666667	0.0231810755592478	-1.58875468431738	decapping enzyme, scavenger [Source:HGNC Symbol;Acc:29812]
REEP4	ENSG00000168476	360.990733333333	597.6637	0.0310160822400951	-1.65562061519215	receptor accessory protein 4 [Source:HGNC Symbol;Acc:26176]
TNFRSF21	ENSG00000146072	1011.33686666667	2077.20266666667	0.0012218756413928	-2.05391767583146	tumor necrosis factor receptor superfamily, member 21 [Source:HGNC Symbol;Acc:13469]
NOC4L	ENSG00000184967	436.805	727.7812	0.0145926572706202	-1.66614667872392	nucleolar complex associated 4 homolog (S. cerevisiae) [Source:HGNC Symbol;Acc:28461]
ASB13	ENSG00000196372	2151.51433333333	3235.49066666667	0.0115294295774161	-1.50382017750908	ankyrin repeat and SOCS box containing 13 [Source:HGNC Symbol;Acc:19765]
POLR3K	ENSG00000161980	1831.22133333333	3096.15066666667	0.00139346988146799	-1.69075720684774	polymerase (RNA) III (DNA directed) polypeptide K, 12.3 kDa [Source:HGNC Symbol;Acc:14121]
WDR3	ENSG00000065183	2865.17233333333	4569.35933333333	0.000215095718850246	-1.59479389081541	WD repeat domain 3 [Source:HGNC Symbol;Acc:12755]
PCYOX1L	ENSG00000145882	163.5765	286.029633333333	0.0156427366385399	-1.74859856601244	prenylcysteine oxidase 1 like [Source:HGNC Symbol;Acc:28477]
ATF7IP	ENSG00000171681	309.8918	477.338033333333	0.000454025348324334	-1.54033773508474	activating transcription factor 7 interacting protein [Source:HGNC Symbol;Acc:20092]
MIS18A	ENSG00000159055	673.039	1040.07146666667	0.010359493456716	-1.54533610484187	MIS18 kinetochore protein homolog A (S. pombe) [Source:HGNC Symbol;Acc:1286]
C2orf43	ENSG00000118961	272.1271	409.586833333333	0.00198277838261704	-1.50513062952324	chromosome 2 open reading frame 43 [Source:HGNC Symbol;Acc:26145]
RNF34	ENSG00000170633	1293.74766666667	2089.76966666667	0.0290816224079371	-1.61528381500463	ring finger protein 34, E3 ubiquitin protein ligase [Source:HGNC Symbol;Acc:17297]
ZNF668	ENSG00000167394	94.58999	181.579533333333	0.00661445013889379	-1.91964850967141	zinc finger protein 668 [Source:HGNC Symbol;Acc:25821]
ZNHIT2	ENSG00000174276	397.549233333333	646.809366666667	0.0442787904450316	-1.62699186021153	zinc finger, HIT-type containing 2 [Source:HGNC Symbol;Acc:1177]
HPS6	ENSG00000166189	536.2369	874.254666666667	0.011688116196028	-1.63035156041419	Hermansky-Pudlak syndrome 6 [Source:HGNC Symbol;Acc:18817]
PPCDC	ENSG00000138621	114.222606666667	172.936466666667	0.0151482856215153	-1.51403011814766	phosphopantothenoylcysteine decarboxylase [Source:HGNC Symbol;Acc:28107]
FAM203A//FAM203B	ENSG00000235173//ENSG00000230567	345.1048	680.8405	0.00326956727090776	-1.97285143527415	family with sequence similarity 203, member A [Source:HGNC Symbol;Acc:24161]//family with sequence similarity 203, member B [Source:HGNC Symbol;Acc:32323]
SHQ1	ENSG00000144736	1506.74733333333	2369.234	0.00685175400618645	-1.57241625558986	SHQ1, H/ACA ribonucleoprotein assembly factor [Source:HGNC Symbol;Acc:25543]
ZNF576	ENSG00000124444	241.263233333333	416.640433333333	0.00721118691028062	-1.72691225089277	zinc finger protein 576 [Source:HGNC Symbol;Acc:28357]
GAR1	ENSG00000109534	1605.37266666667	2627.449	0.0258583914667459	-1.63665985758655	GAR1 ribonucleoprotein homolog (yeast) [Source:HGNC Symbol;Acc:14264]
UBIAD1	ENSG00000120942	264.667066666667	498.493166666667	0.0109666288754612	-1.88347259424797	UbiA prenyltransferase domain containing 1 [Source:HGNC Symbol;Acc:30791]
PHACTR4	ENSG00000204138	645.3456	998.517166666667	0.00979575648011348	-1.54725958721446	phosphatase and actin regulator 4 [Source:HGNC Symbol;Acc:25793]
ZDHHC14	ENSG00000175048	423.068933333333	682.612833333333	0.00233847782605295	-1.61347898545769	zinc finger, DHHC-type containing 14 [Source:HGNC Symbol;Acc:20341]
FKBP10	ENSG00000141756	994.923533333333	1524.07566666667	0.0219114676013058	-1.53185206260072	FK506 binding protein 10, 65 kDa [Source:HGNC Symbol;Acc:18169]
TMEM185B	ENSG00000226479	567.116633333333	1326.188	0.0101036573636681	-2.33847487809533	transmembrane protein 185B [Source:HGNC Symbol;Acc:18896]
FLVCR2	ENSG00000119686	524.478966666667	827.282633333333	0.0207319360327854	-1.57734186861894	feline leukemia virus subgroup C cellular receptor family, member 2 [Source:HGNC Symbol;Acc:20105]
DDX31	ENSG00000125485	480.421566666667	793.8129	0.0098783008951616	-1.65232569700763	DEAD (Asp-Glu-Ala-Asp) box polypeptide 31 [Source:HGNC Symbol;Acc:16715]
AEN	ENSG00000181026	506.0953	868.849466666667	0.00188331896872012	-1.7167704712268	apoptosis enhancing nuclease [Source:HGNC Symbol;Acc:25722]
SELRC1	ENSG00000162377	486.389366666667	737.5554	0.0231209150478219	-1.5163888245638	Sel1 repeat containing 1 [Source:HGNC Symbol;Acc:25716]
TMEM127	ENSG00000135956	687.3116	1056.47006666667	0.00767661540712264	-1.537104955986	transmembrane protein 127 [Source:HGNC Symbol;Acc:26038]
PAK6//RP11-133K1.2	ENSG00000137843//ENSG00000259288	180.022633333333	362.604133333333	0.0196303477410479	-2.01421413862961	p21 protein (Cdc42/Rac)-activated kinase 6 [Source:HGNC Symbol;Acc:16061]//Uncharacterized protein [Source:UniProtKB/TrEMBL;Acc:H3BSN5]
TMEM53	ENSG00000126106	103.37775	170.4384	0.044610718367083	-1.6486951979512	transmembrane protein 53 [Source:HGNC Symbol;Acc:26186]
LRFN4	ENSG00000173621	758.544666666667	1256.64433333333	0.0155925137302304	-1.65665172870506	leucine rich repeat and fibronectin type III domain containing 4 [Source:HGNC Symbol;Acc:28456]
AC005280.1//C14orf169	ENSG00000170468//ENSG00000255242	771.972866666667	1594.248	0.0274349172600839	-2.06516066670046	//chromosome 14 open reading frame 169 [Source:HGNC Symbol;Acc:20968]
CDKN1C	ENSG00000129757	3756.40666666667	6019.64466666667	0.000234409118438986	-1.60250079419871	cyclin-dependent kinase inhibitor 1C (p57, Kip2) [Source:HGNC Symbol;Acc:1786]
WDR5B	ENSG00000196981	253.7982	483.281933333333	0.0138329766047343	-1.9041976394369	WD repeat domain 5B [Source:HGNC Symbol;Acc:17826]
LINC00341	ENSG00000229645	59.4917733333333	151.159066666667	0.0260559494350552	-2.54083982031801	long intergenic non-protein coding RNA 341 [Source:HGNC Symbol;Acc:20353]
NINJ2	ENSG00000171840	248.580033333333	382.5136	0.00431710895591093	-1.53879454785923	ninjurin 2 [Source:HGNC Symbol;Acc:7825]
LSM14B	ENSG00000149657	82.47756	144.443333333333	0.0133508508981428	-1.75130463768973	LSM14B, SCD6 homolog B (S. cerevisiae) [Source:HGNC Symbol;Acc:15887]
MED18	ENSG00000130772	281.3191	517.69	0.023094044034482	-1.84022343310497	mediator complex subunit 18 [Source:HGNC Symbol;Acc:25944]
HEY2	ENSG00000135547	73.89167	123.682733333333	0.00775245638227375	-1.67383865235869	hairy/enhancer-of-split related with YRPW motif 2 [Source:HGNC Symbol;Acc:4881]
ZNF329	ENSG00000181894	166.475	304.648966666667	0.00604179049211556	-1.82999829804275	zinc finger protein 329 [Source:HGNC Symbol;Acc:14209]
MEPCE	ENSG00000146834	1299.399	2145.60533333333	0.0326085035287991	-1.65122901690192	methylphosphate capping enzyme [Source:HGNC Symbol;Acc:20247]
DHRS9	ENSG00000073737	1133.85196666667	1931.98266666667	0.00708606316064634	-1.70391084856198	dehydrogenase/reductase (SDR family) member 9 [Source:HGNC Symbol;Acc:16888]
THNSL1	ENSG00000185875	94.3174033333333	177.952333333333	0.0264035274222304	-1.88673910693258	threonine synthase-like 1 (S. cerevisiae) [Source:HGNC Symbol;Acc:26160]
IPP	ENSG00000197429	142.483966666667	243.2714	0.0221683204466516	-1.70735982223965	intracisternal A particle-promoted polypeptide [Source:HGNC Symbol;Acc:6108]
ZNF14	ENSG00000105708	210.2282	328.7439	0.00782675919457163	-1.56374787017156	zinc finger protein 14 [Source:HGNC Symbol;Acc:12924]
MCOLN1	ENSG00000090674	276.050933333333	420.518833333333	0.0233427814823712	-1.52333784296811	mucolipin 1 [Source:HGNC Symbol;Acc:13356]
BANP	ENSG00000172530	843.0822	1325.72166666667	0.0299940524532583	-1.57247023678909	BTG3 associated nuclear protein [Source:HGNC Symbol;Acc:13450]
FOXL2	ENSG00000183770	757.751166666667	1163.03966666667	0.0086388930833456	-1.53485697921503	forkhead box L2 [Source:HGNC Symbol;Acc:1092]
FAM46C	ENSG00000183508	50.1070733333333	143.0887	0.00790220988232383	-2.85565870207812	family with sequence similarity 46, member C [Source:HGNC Symbol;Acc:24712]
N6AMT1	ENSG00000156239	217.026366666667	363.229833333333	0.000906353597819216	-1.67366684017349	N-6 adenine-specific DNA methyltransferase 1 (putative) [Source:HGNC Symbol;Acc:16021]
ZBTB3	ENSG00000185670	112.66274	221.354466666667	0.0485821434903121	-1.96475309109886	zinc finger and BTB domain containing 3 [Source:HGNC Symbol;Acc:22918]
ZSCAN2	ENSG00000176371	76.8550833333333	119.9011	0.00642632009512853	-1.56009329246276	zinc finger and SCAN domain containing 2 [Source:HGNC Symbol;Acc:20994]
PNPLA3	ENSG00000100344	101.877446666667	180.930633333333	0.0176991123047667	-1.77596356458875	patatin-like phospholipase domain containing 3 [Source:HGNC Symbol;Acc:18590]
BEGAIN	ENSG00000183092	984.712933333333	1504.925	0.0253708383891119	-1.52828804117125	brain-enriched guanylate kinase-associated [Source:HGNC Symbol;Acc:24163]
TIGD6	ENSG00000164296	33.9081133333333	60.94605	0.0299030463539796	-1.79738841264539	tigger transposable element derived 6 [Source:HGNC Symbol;Acc:18332]
NUAK2	ENSG00000163545	395.974233333333	681.257933333333	0.0136299068781759	-1.72046026227127	NUAK family, SNF1-like kinase, 2 [Source:HGNC Symbol;Acc:29558]
TSPAN14	ENSG00000108219	306.941633333333	522.207566666667	0.00842438546815898	-1.70132530082538	tetraspanin 14 [Source:HGNC Symbol;Acc:23303]
GFOD2	ENSG00000141098	183.397133333333	320.487266666667	0.00375130480336441	-1.74750423216357	glucose-fructose oxidoreductase domain containing 2 [Source:HGNC Symbol;Acc:28159]
METTL2A//METTL2B	ENSG00000087995//ENSG00000165055	345.5696	572.824133333333	0.0263270763242102	-1.65762304708902	methyltransferase like 2A [Source:HGNC Symbol;Acc:25755]//methyltransferase like 2B [Source:HGNC Symbol;Acc:18272]
PRDM13	ENSG00000112238	415.024733333333	740.953766666667	0.00304966076860748	-1.78532436058831	PR domain containing 13 [Source:HGNC Symbol;Acc:13998]
SH3BGRL3	ENSG00000142669	1171.026	1858.43066666667	0.0125238663257012	-1.58701059298996	SH3 domain binding glutamic acid-rich protein like 3 [Source:HGNC Symbol;Acc:15568]
UTP14A	ENSG00000156697	1538.36166666667	2405.88133333333	0.00504766891217302	-1.56392439142508	UTP14, U3 small nucleolar ribonucleoprotein, homolog A (yeast) [Source:HGNC Symbol;Acc:10665]
PLXNA1	ENSG00000114554	928.4143	1492.53033333333	0.000408510219983705	-1.60761239172354	plexin A1 [Source:HGNC Symbol;Acc:9099]
GRWD1	ENSG00000105447	296.6733	681.702533333333	0.0125939829390515	-2.29782232959061	glutamate-rich WD repeat containing 1 [Source:HGNC Symbol;Acc:21270]
ST6GALNAC4	ENSG00000136840	140.2461	247.461233333333	0.021530329548903	-1.76447853689574	ST6 (alpha-N-acetyl-neuraminyl-2,3-beta-galactosyl-1,3)-N-acetylgalactosaminide alpha-2,6-sialyltransferase 4 [Source:HGNC Symbol;Acc:17846]
ABHD6	ENSG00000163686	371.218233333333	691.575566666667	0.000623312301871847	-1.86298921918975	abhydrolase domain containing 6 [Source:HGNC Symbol;Acc:21398]
C19orf24	ENSG00000228300	477.241166666667	813.529133333333	0.00646821978964237	-1.70464995510656	chromosome 19 open reading frame 24 [Source:HGNC Symbol;Acc:26073]
ASB6	ENSG00000148331	247.105533333333	375.960466666667	0.0161028399789603	-1.52145709404052	ankyrin repeat and SOCS box containing 6 [Source:HGNC Symbol;Acc:17181]
VPS37B	ENSG00000139722	361.097166666667	604.291366666667	0.0132494469661085	-1.67348686849292	vacuolar protein sorting 37 homolog B (S. cerevisiae) [Source:HGNC Symbol;Acc:25754]
CANT1	ENSG00000171302	1632.41866666667	2553.77	0.0223213917257853	-1.56440872194551	calcium activated nucleotidase 1 [Source:HGNC Symbol;Acc:19721]
PRRC1	ENSG00000164244	893.137866666667	1556.40466666667	0.0308389162705477	-1.74262532667596	proline-rich coiled-coil 1 [Source:HGNC Symbol;Acc:28164]
C19orf10	ENSG00000074842	2301.575	3469.55966666667	0.00295108456971282	-1.50747191234988	chromosome 19 open reading frame 10 [Source:HGNC Symbol;Acc:16948]
DCAF7	ENSG00000136485	456.679666666667	791.696066666667	0.035801416357965	-1.73359167147797	DDB1 and CUL4 associated factor 7 [Source:HGNC Symbol;Acc:30915]
DCAF7	ENSG00000136485	243.257	368.908366666667	0.020341481101073	-1.51653751656342	DDB1 and CUL4 associated factor 7 [Source:HGNC Symbol;Acc:30915]
MICALL1	ENSG00000100139	318.3268	503.218133333333	0.0456728173797167	-1.58082239174752	MICAL-like 1 [Source:HGNC Symbol;Acc:29804]
DOCK6	ENSG00000130158	137.1323	291.539333333333	0.0068369091721967	-2.12597129438749	dedicator of cytokinesis 6 [Source:HGNC Symbol;Acc:19189]
DOLPP1	ENSG00000167130	335.119633333333	542.493733333333	0.00610813355712397	-1.61880617956433	dolichyldiphosphatase 1 [Source:HGNC Symbol;Acc:29565]
INTS5	ENSG00000185085	282.015466666667	511.8963	0.0215140120084802	-1.81513555284911	integrator complex subunit 5 [Source:HGNC Symbol;Acc:29352]
H6PD	ENSG00000049239	194.172433333333	301.835833333333	0.0205217532146723	-1.55447314611944	hexose-6-phosphate dehydrogenase (glucose 1-dehydrogenase) [Source:HGNC Symbol;Acc:4795]
RPUSD2	ENSG00000166133	391.750733333333	656.076233333333	0.00367635707300403	-1.67472879438132	RNA pseudouridylate synthase domain containing 2 [Source:HGNC Symbol;Acc:24180]
SDF4	ENSG00000078808	619.630066666667	1033.91746666667	0.0166355945437778	-1.66860441784028	stromal cell derived factor 4 [Source:HGNC Symbol;Acc:24188]
VRK3	ENSG00000105053	172.2412	313.7582	0.0269482233412387	-1.82162107556148	vaccinia related kinase 3 [Source:HGNC Symbol;Acc:18996]
C1orf174	ENSG00000198912	1547.27033333333	2531.84066666667	0.00193362775763469	-1.63632728691453	chromosome 1 open reading frame 174 [Source:HGNC Symbol;Acc:27915]
AKAP13	ENSG00000170776	803.630466666667	1391.84666666667	0.00299649979616561	-1.73194860622921	A kinase (PRKA) anchor protein 13 [Source:HGNC Symbol;Acc:371]
P4HTM	ENSG00000178467	575.351866666667	955.4753	0.005062187598463	-1.6606799340647	prolyl 4-hydroxylase, transmembrane (endoplasmic reticulum) [Source:HGNC Symbol;Acc:28858]
MTMR14	ENSG00000163719	574.807166666667	906.833466666667	0.0010377541316821	-1.57763075906906	myotubularin related protein 14 [Source:HGNC Symbol;Acc:26190]
SLC52A2	ENSG00000185803	356.941266666667	646.086533333333	0.00140620354673124	-1.81006398998603	solute carrier family 52 (riboflavin transporter), member 2 [Source:HGNC Symbol;Acc:30224]
TBC1D2	ENSG00000095383	384.495	686.1998	0.0107481282816457	-1.78467808424037	TBC1 domain family, member 2 [Source:HGNC Symbol;Acc:18026]
NCLN	ENSG00000125912	264.2419	399.830466666667	0.0152105533390171	-1.51312288727362	nicalin [Source:HGNC Symbol;Acc:26923]
HOMER3//AC002985.3	ENSG00000051128//ENSG00000268193	737.583733333333	1302.98133333333	0.0136974254934505	-1.76655378155484	homer homolog 3 (Drosophila) [Source:HGNC Symbol;Acc:17514]//
HNRNPUL2	ENSG00000214753	258.193966666667	410.5595	0.00837110426490279	-1.59012042496733	heterogeneous nuclear ribonucleoprotein U-like 2 [Source:HGNC Symbol;Acc:25451]
TGS1	ENSG00000137574	271.575066666667	447.954733333333	0.0166366426669973	-1.64946929345011	trimethylguanosine synthase 1 [Source:HGNC Symbol;Acc:17843]
FBXO31	ENSG00000103264	148.4245	246.410966666667	0.0254164855974965	-1.66017717200777	F-box protein 31 [Source:HGNC Symbol;Acc:16510]
CTD-2144E22.10//VPS35	ENSG00000260809//ENSG00000069329	679.5951	1448.79066666667	0.000171027966677217	-2.13184389744227	//vacuolar protein sorting 35 homolog (S. cerevisiae) [Source:HGNC Symbol;Acc:13487]
TMEM43	ENSG00000170876	768.716833333333	1153.79333333333	0.0134199655885952	-1.50093413244279	transmembrane protein 43 [Source:HGNC Symbol;Acc:28472]
BACE1	ENSG00000186318	517.347533333333	778.2763	0.00974516559670155	-1.50435877211102	beta-site APP-cleaving enzyme 1 [Source:HGNC Symbol;Acc:933]
RBM22	ENSG00000086589	281.401933333333	477.661166666667	0.0013404073838412	-1.69743384847628	RNA binding motif protein 22 [Source:HGNC Symbol;Acc:25503]
NOL6	ENSG00000165271	88.04454	202.318466666667	0.0410999031377061	-2.29791042882008	nucleolar protein 6 (RNA-associated) [Source:HGNC Symbol;Acc:19910]
MAFB	ENSG00000204103	1291.83	2272.15766666667	0.00351853683241443	-1.75886739483265	v-maf avian musculoaponeurotic fibrosarcoma oncogene homolog B [Source:HGNC Symbol;Acc:6408]
POLR1A	ENSG00000068654	172.207866666667	310.039633333333	0.00271380049863905	-1.8003801994334	polymerase (RNA) I polypeptide A, 194kDa [Source:HGNC Symbol;Acc:17264]
C17orf85	ENSG00000074356	205.458766666667	399.854533333333	0.0150154574167841	-1.94615464611472	chromosome 17 open reading frame 85 [Source:HGNC Symbol;Acc:24612]
SMOC1	ENSG00000198732	1574.885	3993.99233333333	0.000729498075388449	-2.53605332029534	SPARC related modular calcium binding 1 [Source:HGNC Symbol;Acc:20318]
SMOC1	ENSG00000198732	4239.00166666667	6501.374	0.000929094922587847	-1.53370404430917	SPARC related modular calcium binding 1 [Source:HGNC Symbol;Acc:20318]
CHST12	ENSG00000136213	126.0038	222.815633333333	0.0109002933197866	-1.76832471190022	carbohydrate (chondroitin 4) sulfotransferase 12 [Source:HGNC Symbol;Acc:17423]
AC021593.1//TNRC6C	ENSG00000224512//ENSG00000078687	77.19074	123.025466666667	0.0478321385088663	-1.59378529946295	//trinucleotide repeat containing 6C [Source:HGNC Symbol;Acc:29318]
GEMIN8	ENSG00000046647	153.4095	252.991966666667	0.00127296502954626	-1.64912842207729	gem (nuclear organelle) associated protein 8 [Source:HGNC Symbol;Acc:26044]
ELAC1	ENSG00000141642	134.095433333333	222.564266666667	0.00363033135661638	-1.65974531074014	elaC ribonuclease Z 1 [Source:HGNC Symbol;Acc:14197]
NABP1	ENSG00000173559	367.5785	641.179033333333	0.0311509002530231	-1.74433225374534	nucleic acid binding protein 1 [Source:HGNC Symbol;Acc:26232]
EXO5	ENSG00000164002	419.178666666667	665.851366666667	0.0426026174758529	-1.58846673176752	exonuclease 5 [Source:HGNC Symbol;Acc:26115]
ARRB1	ENSG00000137486	266.999533333333	501.012966666667	0.0063126241576191	-1.87645633837562	arrestin, beta 1 [Source:HGNC Symbol;Acc:711]
THNSL1	ENSG00000185875	249.274633333333	383.353066666667	0.0053854293518958	-1.5378743578535	threonine synthase-like 1 (S. cerevisiae) [Source:HGNC Symbol;Acc:26160]
LAMTOR1	ENSG00000149357	4041.05933333333	6554.04366666667	0.00426329953113989	-1.62186276568735	late endosomal/lysosomal adaptor, MAPK and MTOR activator 1 [Source:HGNC Symbol;Acc:26068]
AP1M1	ENSG00000072958	112.172566666667	177.2205	0.00819138089920428	-1.57989163720066	adaptor-related protein complex 1, mu 1 subunit [Source:HGNC Symbol;Acc:13667]
CHID1	ENSG00000177830	276.945866666667	421.313133333333	0.0276029883601072	-1.52128334105245	chitinase domain containing 1 [Source:HGNC Symbol;Acc:28474]
TMEM138	ENSG00000149483	1091.95583333333	1962.127	0.0301370904056267	-1.79689227357334	transmembrane protein 138 [Source:HGNC Symbol;Acc:26944]
PITHD1	ENSG00000057757	1480.21433333333	2449.834	0.00302448205248148	-1.65505355868508	PITH (C-terminal proteasome-interacting domain of thioredoxin-like) domain containing 1 [Source:HGNC Symbol;Acc:25022]
RABL6	ENSG00000196642	382.289	615.0263	0.00591881184141666	-1.60879936383207	RAB, member RAS oncogene family-like 6 [Source:HGNC Symbol;Acc:24703]
FEM1A	ENSG00000141965	526.3357	856.912733333333	0.0298471710512706	-1.62807260334675	fem-1 homolog a (C. elegans) [Source:HGNC Symbol;Acc:16934]
AGPAT3	ENSG00000160216	198.793533333333	367.971066666667	0.00541073513779716	-1.85102131088771	1-acylglycerol-3-phosphate O-acyltransferase 3 [Source:HGNC Symbol;Acc:326]
COMMD5//ZNF250	ENSG00000170619//ENSG00000196150	1021.33816666667	1696.41933333333	0.00160316377931504	-1.66097712657691	COMM domain containing 5 [Source:HGNC Symbol;Acc:17902]//zinc finger protein 250 [Source:HGNC Symbol;Acc:13044]
MESDC1	ENSG00000140406	1488.747	2472.95733333333	0.010452943547362	-1.66109979286832	mesoderm development candidate 1 [Source:HGNC Symbol;Acc:13519]
TSHZ1	ENSG00000179981	235.597833333333	361.098233333333	0.0000985049420823245	-1.53268910933674	teashirt zinc finger homeobox 1 [Source:HGNC Symbol;Acc:10669]
TXNDC11	ENSG00000153066	517.6319	836.964866666667	0.00204649509320808	-1.6169112967471	thioredoxin domain containing 11 [Source:HGNC Symbol;Acc:28030]
MUM1	ENSG00000160953	358.9937	592.007866666667	0.0373820023476038	-1.64907592157374	melanoma associated antigen (mutated) 1 [Source:HGNC Symbol;Acc:29641]
DNAJC30	ENSG00000176410	641.5804	1044.9829	0.00590881673612786	-1.62876375275803	DnaJ (Hsp40) homolog, subfamily C, member 30 [Source:HGNC Symbol;Acc:16410]
LYAR	ENSG00000145220	1388.368	2173.546	0.00411000055777891	-1.56554026021919	Ly1 antibody reactive [Source:HGNC Symbol;Acc:26021]
C1orf56	ENSG00000143443	317.450866666667	562.0223	0.00633519955801014	-1.77042295049124	chromosome 1 open reading frame 56 [Source:HGNC Symbol;Acc:26045]
C6orf203	ENSG00000130349	762.8503	1171.18433333333	0.0155319172224434	-1.53527413351392	chromosome 6 open reading frame 203 [Source:HGNC Symbol;Acc:17971]
SPSB2	ENSG00000111671	359.912266666667	670.021366666667	0.00695875065558316	-1.86162414766265	splA/ryanodine receptor domain and SOCS box containing 2 [Source:HGNC Symbol;Acc:29522]
ACTRT3	ENSG00000184378	353.778166666667	684.695866666667	0.0112623206655679	-1.93538191776485	actin-related protein T3 [Source:HGNC Symbol;Acc:24022]
CENPBD1	ENSG00000177946	512.330866666667	816.126633333333	0.0127155602926363	-1.59296791669654	CENPB DNA-binding domains containing 1 [Source:HGNC Symbol;Acc:28272]
MRPL4	ENSG00000105364	200.526466666667	324.656	0.00478317200269247	-1.61901820441325	mitochondrial ribosomal protein L4 [Source:HGNC Symbol;Acc:14276]
TSPAN10	ENSG00000182612	197.981166666667	400.561	0.0296557119009207	-2.02322779860374	tetraspanin 10 [Source:HGNC Symbol;Acc:29942]
COMMD5//ZNF250	ENSG00000170619//ENSG00000196150	979.972133333333	1614.09266666667	0.0107013370026051	-1.64708016867418	COMM domain containing 5 [Source:HGNC Symbol;Acc:17902]//zinc finger protein 250 [Source:HGNC Symbol;Acc:13044]
DHRS9	ENSG00000073737	823.820933333333	1482.512	0.00209286349341734	-1.79955611713031	dehydrogenase/reductase (SDR family) member 9 [Source:HGNC Symbol;Acc:16888]
CDIP1	ENSG00000089486	331.810733333333	511.306266666667	0.00140796411057618	-1.54095758606161	cell death-inducing p53 target 1 [Source:HGNC Symbol;Acc:13234]
DHRS9	ENSG00000073737	846.1293	1396.94866666667	0.0314385506511819	-1.65098722697189	dehydrogenase/reductase (SDR family) member 9 [Source:HGNC Symbol;Acc:16888]
MRPS25	ENSG00000131368	221.925	338.086433333333	0.00490144571840168	-1.52342653298787	mitochondrial ribosomal protein S25 [Source:HGNC Symbol;Acc:14511]
C2orf15//MRPL30	ENSG00000241962//ENSG00000185414	139.273166666667	219.070433333333	0.0260576226882051	-1.57295506791808	chromosome 2 open reading frame 15 [Source:HGNC Symbol;Acc:28436]//mitochondrial ribosomal protein L30 [Source:HGNC Symbol;Acc:14036]
FZD8	ENSG00000177283	27.84449	43.2288433333333	0.00330458485622093	-1.55250979038701	frizzled family receptor 8 [Source:HGNC Symbol;Acc:4046]
UBE2J2	ENSG00000160087	217.2766	333.2559	0.037002069963062	-1.53378642707038	ubiquitin-conjugating enzyme E2, J2 [Source:HGNC Symbol;Acc:19268]
WDR83	ENSG00000123154	194.377733333333	361.4009	0.000641436869529459	-1.85927108934974	WD repeat domain 83 [Source:HGNC Symbol;Acc:32672]
ZFYVE21	ENSG00000100711	860.846533333333	1456.211	0.00018940443603248	-1.69160348983613	zinc finger, FYVE domain containing 21 [Source:HGNC Symbol;Acc:20760]
WIBG	ENSG00000170473	860.8769	1491.236	0.00142911698844588	-1.73222907944214	within bgcn homolog (Drosophila) [Source:HGNC Symbol;Acc:30258]
SDF4	ENSG00000078808	1336.214	2134.41666666667	0.00189986693484262	-1.5973614006938	stromal cell derived factor 4 [Source:HGNC Symbol;Acc:24188]
MON1A	ENSG00000164077	159.033033333333	373.347633333333	0.000197628482767189	-2.34761059075567	MON1 homolog A (yeast) [Source:HGNC Symbol;Acc:28207]
FBXO18	ENSG00000134452	204.130866666667	324.881966666667	0.0306731596405092	-1.59153768350565	F-box protein, helicase, 18 [Source:HGNC Symbol;Acc:13620]
SMIM7	ENSG00000214046	88.60713	179.730566666667	0.00847695515263076	-2.02839846710605	small integral membrane protein 7 [Source:HGNC Symbol;Acc:28419]
CHTF8//CHTF8	ENSG00000168802//ENSG00000263203	2987.90466666667	4776.37133333333	0.00361002953074505	-1.59856885215213	CTF8, chromosome transmission fidelity factor 8 homolog (S. cerevisiae) [Source:HGNC Symbol;Acc:24353]//Alternative protein CHTF8 [Source:UniProtKB/TrEMBL;Acc:L0R4W3]
KIAA1522	ENSG00000162522	361.047733333333	670.6356	0.00246363108380343	-1.85747073886445	KIAA1522 [Source:HGNC Symbol;Acc:29301]
DCAF7	ENSG00000136485	632.884833333333	1098.015	0.00153101974808008	-1.73493650371882	DDB1 and CUL4 associated factor 7 [Source:HGNC Symbol;Acc:30915]
ABHD16A//XXbac-BPG32J3.20	ENSG00000204427//ENSG00000204422	400.129733333333	634.323933333333	0.0135534688584906	-1.58529566910465	abhydrolase domain containing 16A [Source:HGNC Symbol;Acc:13921]//
POLR1D	ENSG00000186184	541.667733333333	844.873366666667	0.00152307896373419	-1.55976314385104	polymerase (RNA) I polypeptide D, 16kDa [Source:HGNC Symbol;Acc:20422]
ZDHHC5	ENSG00000156599	167.560633333333	255.290233333333	0.00620547507512436	-1.52356927910076	zinc finger, DHHC-type containing 5 [Source:HGNC Symbol;Acc:18472]
TTC7A	ENSG00000068724	390.0451	613.7758	0.00869222672269916	-1.57360212959988	tetratricopeptide repeat domain 7A [Source:HGNC Symbol;Acc:19750]
SCAMP2	ENSG00000140497	238.873333333333	479.062933333333	0.00155956344226492	-2.00551031229941	secretory carrier membrane protein 2 [Source:HGNC Symbol;Acc:10564]
PTGFRN	ENSG00000134247	627.5334	964.536366666667	0.000140365097572724	-1.53702793614916	prostaglandin F2 receptor inhibitor [Source:HGNC Symbol;Acc:9601]
PTGFRN	ENSG00000134247	401.404133333333	625.679566666667	0.0170019945030148	-1.55872726439289	prostaglandin F2 receptor inhibitor [Source:HGNC Symbol;Acc:9601]
C2orf15//MRPL30	ENSG00000241962//ENSG00000185414	1746.14966666667	2971.356	0.00235200168329717	-1.70166169413886	chromosome 2 open reading frame 15 [Source:HGNC Symbol;Acc:28436]//mitochondrial ribosomal protein L30 [Source:HGNC Symbol;Acc:14036]
C6orf89	ENSG00000198663	973.1974	1513.94233333333	0.0209794960390673	-1.55563746197157	chromosome 6 open reading frame 89 [Source:HGNC Symbol;Acc:21114]
C6orf89	ENSG00000198663	262.4378	431.8861	0.013088419319488	-1.6456703264545	chromosome 6 open reading frame 89 [Source:HGNC Symbol;Acc:21114]
UBL7	ENSG00000138629	278.583533333333	537.407633333333	0.0400566162655613	-1.92907178289791	ubiquitin-like 7 (bone marrow stromal cell-derived) [Source:HGNC Symbol;Acc:28221]
SFXN4	ENSG00000183605	486.053466666667	770.429833333333	0.00356180163003832	-1.58507219096061	sideroflexin 4 [Source:HGNC Symbol;Acc:16088]
NCOA5	ENSG00000124160	783.4425	1253.35933333333	0.016104493910775	-1.59981023921134	nuclear receptor coactivator 5 [Source:HGNC Symbol;Acc:15909]
MLXIP	ENSG00000175727	859.816266666667	1548.595	0.000210617498224256	-1.80107664862354	MLX interacting protein [Source:HGNC Symbol;Acc:17055]
WDR5	ENSG00000196363	739.656733333333	1424.89	0.00610574495705447	-1.92642064323351	WD repeat domain 5 [Source:HGNC Symbol;Acc:12757]
CCDC97	ENSG00000142039	518.6179	810.835766666667	0.0220740875312744	-1.56345503436474	coiled-coil domain containing 97 [Source:HGNC Symbol;Acc:28289]
TRAPPC1	ENSG00000170043	101.248883333333	173.154166666667	0.00188261708721884	-1.71018347033622	trafficking protein particle complex 1 [Source:HGNC Symbol;Acc:19894]
FAM217B	ENSG00000196227	859.797133333333	1423.899	0.0348107604977829	-1.65608716846928	family with sequence similarity 217, member B [Source:HGNC Symbol;Acc:16170]
CC2D1B	ENSG00000154222	117.185666666667	187.845633333333	0.0022804992634597	-1.60297448208968	coiled-coil and C2 domain containing 1B [Source:HGNC Symbol;Acc:29386]
PYGO2	ENSG00000163348	205.7229	311.358733333333	0.0464612203552488	-1.51348602092102	pygopus homolog 2 (Drosophila) [Source:HGNC Symbol;Acc:30257]
RABL6	ENSG00000196642	240.609266666667	406.2785	0.0273206260555333	-1.68854053556818	RAB, member RAS oncogene family-like 6 [Source:HGNC Symbol;Acc:24703]
CSRP2BP	ENSG00000149474	294.697166666667	451.122266666667	0.0172125749798636	-1.53079947041681	CSRP2 binding protein [Source:HGNC Symbol;Acc:15904]
CCDC124	ENSG00000007080	212.5948	324.635633333333	0.0209038285087178	-1.52701586931258	coiled-coil domain containing 124 [Source:HGNC Symbol;Acc:25171]
NOP9//LTB4R2	ENSG00000196943//ENSG00000213906	334.069633333333	570.964533333333	0.00953166017710176	-1.70911832852412	NOP9 nucleolar protein [Source:HGNC Symbol;Acc:19826]//leukotriene B4 receptor 2 [Source:HGNC Symbol;Acc:19260]
SPRYD4	ENSG00000176422	105.2674	201.7462	0.00168331953074652	-1.91651166457992	SPRY domain containing 4 [Source:HGNC Symbol;Acc:27468]
SLAIN1	ENSG00000139737	337.047966666667	573.972866666667	0.00909742352862541	-1.70294119363228	SLAIN motif family, member 1 [Source:HGNC Symbol;Acc:26387]
ZC3HAV1	ENSG00000105939	1263.31	1994.037	0.00870620644442556	-1.57842255661714	zinc finger CCCH-type, antiviral 1 [Source:HGNC Symbol;Acc:23721]
KTI12	ENSG00000198841	657.873666666667	1256.65566666667	0.00778437701352812	-1.91017778996069	KTI12 homolog, chromatin associated (S. cerevisiae) [Source:HGNC Symbol;Acc:25160]
TMTC4	ENSG00000125247	533.166266666667	900.278266666667	0.00164153481708041	-1.68855068850317	transmembrane and tetratricopeptide repeat containing 4 [Source:HGNC Symbol;Acc:25904]
LRWD1	ENSG00000161036	245.3322	418.068166666667	0.00546153184225532	-1.70409007324219	leucine-rich repeats and WD repeat domain containing 1 [Source:HGNC Symbol;Acc:21769]
FAM83D	ENSG00000101447	733.298066666667	1150.05066666667	0.00836530628632781	-1.56832633132993	family with sequence similarity 83, member D [Source:HGNC Symbol;Acc:16122]
COPS7B	ENSG00000144524	148.676566666667	249.901266666667	0.00566854836691982	-1.68083829395217	COP9 signalosome subunit 7B [Source:HGNC Symbol;Acc:16760]
GEMIN5	ENSG00000082516	1536.68766666667	2362.41933333333	0.00243983102474461	-1.53734515124848	gem (nuclear organelle) associated protein 5 [Source:HGNC Symbol;Acc:20043]
B3GALT6	ENSG00000176022	962.5662	1735.869	0.0000285110969577242	-1.80337622492874	UDP-Gal:betaGal beta 1,3-galactosyltransferase polypeptide 6 [Source:HGNC Symbol;Acc:17978]
ZDHHC8	ENSG00000099904	154.802133333333	239.601833333333	0.00592402195220842	-1.54779413031345	zinc finger, DHHC-type containing 8 [Source:HGNC Symbol;Acc:18474]
CCDC137	ENSG00000185298	567.3383	1028.57496666667	0.0126218572600476	-1.812983482107	coiled-coil domain containing 137 [Source:HGNC Symbol;Acc:33451]
NAPEPLD	ENSG00000161048	138.063333333333	210.7198	0.0237260732444759	-1.5262546174461	N-acyl phosphatidylethanolamine phospholipase D [Source:HGNC Symbol;Acc:21683]
TMEM218	ENSG00000150433	324.259333333333	491.250033333333	0.0381833952474226	-1.51499119017905	transmembrane protein 218 [Source:HGNC Symbol;Acc:27344]
FLYWCH2	ENSG00000162076	87.2557366666667	178.552533333333	0.0109918510039049	-2.04631282886806	FLYWCH family member 2 [Source:HGNC Symbol;Acc:25178]
ZC3H18	ENSG00000158545	291.0344	620.644966666667	0.003969633199105	-2.13254847765991	zinc finger CCCH-type containing 18 [Source:HGNC Symbol;Acc:25091]
MANEAL	ENSG00000185090	647.400066666667	1373.38	0.00515660783355013	-2.12137760051719	mannosidase, endo-alpha-like [Source:HGNC Symbol;Acc:26452]
ZBTB9	ENSG00000213588	498.5559	990.832566666667	0.00327534457140385	-1.98740515690751	zinc finger and BTB domain containing 9 [Source:HGNC Symbol;Acc:28323]
CHAMP1	ENSG00000198824	1493.22	2506.28	0.0028391776371774	-1.67843988159816	chromosome alignment maintaining phosphoprotein 1 [Source:HGNC Symbol;Acc:20311]
C22orf29	ENSG00000215012	619.156366666667	1067.8522	0.00319030189843944	-1.72468904058754	chromosome 22 open reading frame 29 [Source:HGNC Symbol;Acc:26112]
NDUFV3	ENSG00000160194	224.916166666667	410.758366666667	0.000209800833217979	-1.82627319660585	NADH dehydrogenase (ubiquinone) flavoprotein 3, 10kDa [Source:HGNC Symbol;Acc:7719]
MED19	ENSG00000156603	767.246066666667	1173.18433333333	0.010795988351864	-1.52908484553109	mediator complex subunit 19 [Source:HGNC Symbol;Acc:29600]
IL6R	ENSG00000160712	730.0021	1119.16933333333	0.00678640681469091	-1.53310426549914	interleukin 6 receptor [Source:HGNC Symbol;Acc:6019]
POC1A	ENSG00000164087	245.6176	384.7037	0.00460303299246201	-1.5662709024109	POC1 centriolar protein homolog A (Chlamydomonas) [Source:HGNC Symbol;Acc:24488]
ZNRF3	ENSG00000183579	360.154666666667	770.8304	0.00726976813352015	-2.14027602955767	zinc and ring finger 3 [Source:HGNC Symbol;Acc:18126]
YIF1B	ENSG00000167645	256.1593	387.294833333333	0.0185890880244405	-1.51192962087784	Yip1 interacting factor homolog B (S. cerevisiae) [Source:HGNC Symbol;Acc:30511]
NLRC5	ENSG00000140853	247.091366666667	392.205	0.00819668228008872	-1.5872873475547	NLR family, CARD domain containing 5 [Source:HGNC Symbol;Acc:29933]
KBTBD6	ENSG00000165572	437.7048	804.9793	0.0176083461569124	-1.83909178057906	kelch repeat and BTB (POZ) domain containing 6 [Source:HGNC Symbol;Acc:25340]
ZBTB47	ENSG00000114853	195.9832	408.0454	0.00580784564692347	-2.08204274652113	zinc finger and BTB domain containing 47 [Source:HGNC Symbol;Acc:26955]
MAVS	ENSG00000088888	429.6271	769.9785	0.00192963198806027	-1.79220188856802	mitochondrial antiviral signaling protein [Source:HGNC Symbol;Acc:29233]
NRARP	ENSG00000198435	179.5692	314.450633333333	0.0313572371103363	-1.75113902235647	NOTCH-regulated ankyrin repeat protein [Source:HGNC Symbol;Acc:33843]
BMF	ENSG00000104081	750.805533333333	1846.277	0.0154493210808543	-2.45906152529687	Bcl2 modifying factor [Source:HGNC Symbol;Acc:24132]
TTC5	ENSG00000136319	148.275533333333	261.163733333333	0.00530622861568451	-1.76134071118948	tetratricopeptide repeat domain 5 [Source:HGNC Symbol;Acc:19274]
ZFAT	ENSG00000066827	219.4776	340.105333333333	0.0136843632330096	-1.5496129597432	zinc finger and AT hook domain containing [Source:HGNC Symbol;Acc:19899]
RP11-73M18.8	ENSG00000269958	503.995133333333	929.513366666667	0.0201700517296519	-1.84429036153391
NDUFV3	ENSG00000160194	1136.87	1911.15333333333	0.000609525432056821	-1.6810658503904	NADH dehydrogenase (ubiquinone) flavoprotein 3, 10kDa [Source:HGNC Symbol;Acc:7719]
WDR81	ENSG00000167716	406.5291	635.075766666667	0.0320948680167459	-1.56219017695576	WD repeat domain 81 [Source:HGNC Symbol;Acc:26600]
LYSMD2	ENSG00000140280	1359.39433333333	2507.96233333333	0.0415214321138357	-1.84491156968679	LysM, putative peptidoglycan-binding, domain containing 2 [Source:HGNC Symbol;Acc:28571]
TAMM41	ENSG00000144559	314.049166666667	475.0195	0.0274424672796147	-1.51256411549147	TAM41, mitochondrial translocator assembly and maintenance protein, homolog (S. cerevisiae) [Source:HGNC Symbol;Acc:25187]
HEYL	ENSG00000163909	40.7669333333333	76.0053266666667	0.00534110859696928	-1.86438665977655	hairy/enhancer-of-split related with YRPW motif-like [Source:HGNC Symbol;Acc:4882]
RP11-61A14.3	ENSG00000261088	274.347533333333	456.2579	0.00201521787941102	-1.66306543549508
WDR4	ENSG00000160193	118.0914	208.8254	0.00558079641293882	-1.76833706772889	WD repeat domain 4 [Source:HGNC Symbol;Acc:12756]
NFIC	ENSG00000141905	1497.13266666667	2477.504	0.0154168202932572	-1.65483263785574	nuclear factor I/C (CCAAT-binding transcription factor) [Source:HGNC Symbol;Acc:7786]
ACPL2	ENSG00000155893	463.242933333333	720.166266666667	0.00148964337518834	-1.55461900192325	acid phosphatase-like 2 [Source:HGNC Symbol;Acc:26303]
WIPI2	ENSG00000157954	404.1265	649.618966666667	0.00493696846635631	-1.60746441192712	WD repeat domain, phosphoinositide interacting 2 [Source:HGNC Symbol;Acc:32225]
RGMB	ENSG00000174136	530.9119	985.719166666667	0.00213856724108528	-1.85665299019793	RGM domain family, member B [Source:HGNC Symbol;Acc:26896]
PLD6	ENSG00000179598	501.295033333333	921.076266666667	0.000237939217483495	-1.8373935615161	phospholipase D family, member 6 [Source:HGNC Symbol;Acc:30447]
YDJC	ENSG00000161179	780.335933333333	1173.949	0.0272700741691911	-1.50441489344888	YdjC homolog (bacterial) [Source:HGNC Symbol;Acc:27158]
METTL7B	ENSG00000170439	106.882743333333	165.577966666667	0.0175159104102839	-1.54915528459334	methyltransferase like 7B [Source:HGNC Symbol;Acc:28276]
TRIM35	ENSG00000104228	419.829966666667	658.938133333333	0.0117817858083061	-1.56953573029843	tripartite motif containing 35 [Source:HGNC Symbol;Acc:16285]
ZNF213	ENSG00000085644	253.354066666667	448.745933333333	0.0207694295732673	-1.77122056589579	zinc finger protein 213 [Source:HGNC Symbol;Acc:13005]
ZNF689	ENSG00000156853	606.0651	1258.65266666667	0.00147130355008587	-2.07676150081347	zinc finger protein 689 [Source:HGNC Symbol;Acc:25173]
MEGF8	ENSG00000105429	149.0064	266.389066666667	0.024228035849586	-1.78776929492067	multiple EGF-like-domains 8 [Source:HGNC Symbol;Acc:3233]
RGMB	ENSG00000174136	258.597066666667	435.353366666667	0.00510593626163492	-1.68352012758072	RGM domain family, member B [Source:HGNC Symbol;Acc:26896]
EARS2	ENSG00000103356	306.2544	483.797333333333	0.00683123381871051	-1.57972369811938	glutamyl-tRNA synthetase 2, mitochondrial [Source:HGNC Symbol;Acc:29419]
UTP23	ENSG00000147679	403.641166666667	612.6651	0.00195298750705295	-1.5178459250316	UTP23, small subunit (SSU) processome component, homolog (yeast) [Source:HGNC Symbol;Acc:28224]
ZNF689	ENSG00000156853	582.402533333333	1204.06366666667	0.00362449951337524	-2.06740801722703	zinc finger protein 689 [Source:HGNC Symbol;Acc:25173]
DHRS4-AS1	ENSG00000215256	438.855133333333	662.556633333333	0.00266973710215993	-1.50973882497596	DHRS4 antisense RNA 1 [Source:HGNC Symbol;Acc:23175]
ITPRIPL2	ENSG00000205730	804.1154	1337.738	0.000161810688107084	-1.6636144513586	inositol 1,4,5-trisphosphate receptor interacting protein-like 2 [Source:HGNC Symbol;Acc:27257]
PRKAG1//KMT2D	ENSG00000181929//ENSG00000167548	183.243433333333	282.290033333333	0.0269346475653666	-1.5405192327947	protein kinase, AMP-activated, gamma 1 non-catalytic subunit [Source:HGNC Symbol;Acc:9385]//lysine (K)-specific methyltransferase 2D [Source:HGNC Symbol;Acc:7133]
MED26	ENSG00000105085	1244.18766666667	1993.48566666667	0.000940998881999325	-1.60223872979505	mediator complex subunit 26 [Source:HGNC Symbol;Acc:2376]
WDR20	ENSG00000140153	285.2964	427.987466666667	0.0133490426559426	-1.50015025309351	WD repeat domain 20 [Source:HGNC Symbol;Acc:19667]
ALDH16A1	ENSG00000161618	82.7019033333333	160.022766666667	0.00249063375895377	-1.93493450835936	aldehyde dehydrogenase 16 family, member A1 [Source:HGNC Symbol;Acc:28114]
HNRNPUL2	ENSG00000214753	376.251	585.2293	0.00107261882386651	-1.55542257694996	heterogeneous nuclear ribonucleoprotein U-like 2 [Source:HGNC Symbol;Acc:25451]
ATXN7L1	ENSG00000146776	77.12748	117.513963333333	0.0495876351159073	-1.52363286513877	ataxin 7-like 1 [Source:HGNC Symbol;Acc:22210]
SRPRB	ENSG00000144867	460.060866666667	701.450266666667	0.00377770125451255	-1.52469013882656	signal recognition particle receptor, B subunit [Source:HGNC Symbol;Acc:24085]
TLCD1	ENSG00000160606	298.914166666667	541.338433333333	0.0136788266334526	-1.81101631739323	TLC domain containing 1 [Source:HGNC Symbol;Acc:25177]
MVB12A	ENSG00000141971	608.517733333333	998.911	0.0261547733383117	-1.64154788805936	multivesicular body subunit 12A [Source:HGNC Symbol;Acc:25153]
MYPOP	ENSG00000176182	180.658466666667	274.489933333333	0.0236935449443584	-1.51938593522879	Myb-related transcription factor, partner of profilin [Source:HGNC Symbol;Acc:20178]
ITPRIPL2	ENSG00000205730	1098.02133333333	1795.83533333333	0.00381524222054576	-1.63551952846089	inositol 1,4,5-trisphosphate receptor interacting protein-like 2 [Source:HGNC Symbol;Acc:27257]
ACOX1	ENSG00000161533	513.248	898.921166666667	0.00302929499792774	-1.75143627771889	acyl-CoA oxidase 1, palmitoyl [Source:HGNC Symbol;Acc:119]
CYB561D1	ENSG00000174151	348.324466666667	600.2109	0.00364420581177718	-1.72313735450108	cytochrome b561 family, member D1 [Source:HGNC Symbol;Acc:26804]
IL17RD	ENSG00000144730	105.73315	160.464766666667	0.0159140539796608	-1.5176391384033	interleukin 17 receptor D [Source:HGNC Symbol;Acc:17616]
PWWP2B	ENSG00000171813	547.037	828.236033333333	0.0100592114248776	-1.5140402446879	PWWP domain containing 2B [Source:HGNC Symbol;Acc:25150]
ZNF503-AS2	ENSG00000237149	155.1993	237.410733333333	0.00232628308094399	-1.52971523282214	ZNF503 antisense RNA 2 [Source:HGNC Symbol;Acc:23525]
NAP1L5	ENSG00000177432	116.3983	176.061	0.0160505712792427	-1.51257363724384	nucleosome assembly protein 1-like 5 [Source:HGNC Symbol;Acc:19968]
NAP1L5	ENSG00000177432	149.617	264.3302	0.00357712533688888	-1.7667123388385	nucleosome assembly protein 1-like 5 [Source:HGNC Symbol;Acc:19968]
BCL9L	ENSG00000186174	178.840133333333	314.596433333333	0.0317582015180539	-1.75909303728246	B-cell CLL/lymphoma 9-like [Source:HGNC Symbol;Acc:23688]
CREBBP	ENSG00000005339	179.8901	284.602066666667	0.00897717294272532	-1.58208854554346	CREB binding protein [Source:HGNC Symbol;Acc:2348]
DISP1	ENSG00000154309	338.995566666667	588.4154	0.0106254933140876	-1.73576134279829	dispatched homolog 1 (Drosophila) [Source:HGNC Symbol;Acc:19711]
ATG4C	ENSG00000125703	302.07	503.757866666667	0.0252919030128077	-1.66768585647918	autophagy related 4C, cysteine peptidase [Source:HGNC Symbol;Acc:16040]
ZSWIM3	ENSG00000132801	116.93365	196.527733333333	0.0345812000265859	-1.68067731857625	zinc finger, SWIM-type containing 3 [Source:HGNC Symbol;Acc:16157]
ZNF526	ENSG00000167625	166.503	316.5178	0.010763008841956	-1.90097355603202	zinc finger protein 526 [Source:HGNC Symbol;Acc:29415]
BLOC1S3	ENSG00000189114	250.999033333333	389.6146	0.0212471271211352	-1.55225538053201	biogenesis of lysosomal organelles complex-1, subunit 3 [Source:HGNC Symbol;Acc:20914]
NFYA	ENSG00000001167	302.9055	607.205933333333	0.00916371405676809	-2.004605176642	nuclear transcription factor Y, alpha [Source:HGNC Symbol;Acc:7804]
AC005523.2	ENSG00000269604	123.668233333333	204.069766666667	0.0212514909192243	-1.6501389335499
ABHD2	ENSG00000140526	256.5131	417.776766666667	0.00570672823044694	-1.62867614428529	abhydrolase domain containing 2 [Source:HGNC Symbol;Acc:18717]
GLI2	ENSG00000074047	423.057266666667	794.462333333333	0.00510972190061096	-1.87790730931778	GLI family zinc finger 2 [Source:HGNC Symbol;Acc:4318]
HTRA3	ENSG00000170801	60.8733566666667	99.1468566666667	0.0494786143001065	-1.62873976556903	HtrA serine peptidase 3 [Source:HGNC Symbol;Acc:30406]
TMEM201	ENSG00000188807	127.508466666667	259.663833333333	0.0453607843758184	-2.03644385444731	transmembrane protein 201 [Source:HGNC Symbol;Acc:33719]
HINT3	ENSG00000111911	182.391466666667	326.061066666667	0.00167006295826883	-1.78769913212314	histidine triad nucleotide binding protein 3 [Source:HGNC Symbol;Acc:18468]
ZSWIM7	ENSG00000214941	127.1182	215.685966666667	0.00921762244692185	-1.69673553170724	zinc finger, SWIM-type containing 7 [Source:HGNC Symbol;Acc:26993]
LFNG	ENSG00000106003	418.403	632.120333333333	0.00420910218985903	-1.51079302331325	LFNG O-fucosylpeptide 3-beta-N-acetylglucosaminyltransferase [Source:HGNC Symbol;Acc:6560]
ZSCAN22	ENSG00000182318	218.3155	361.111766666667	0.0208302559709033	-1.6540821273188	zinc finger and SCAN domain containing 22 [Source:HGNC Symbol;Acc:4929]
SIMC1	ENSG00000170085	602.041066666667	962.979133333333	0.00190581656460515	-1.59952399703409	SUMO-interacting motifs containing 1 [Source:HGNC Symbol;Acc:24779]
ZNF747	ENSG00000169955	230.579	346.104233333333	0.026510046781279	-1.50102235387149	zinc finger protein 747 [Source:HGNC Symbol;Acc:28350]
SLC38A7	ENSG00000103042	253.678633333333	400.007466666667	0.0133223408543182	-1.57682758461197	solute carrier family 38, member 7 [Source:HGNC Symbol;Acc:25582]
AC013283.1	ENSG00000221625	636.903266666667	1121.8949	0.0190941978666884	-1.76148397836239
ADAMTS15	ENSG00000166106	146.1662	318.085466666667	0.00421487892141425	-2.1761903002655	ADAM metallopeptidase with thrombospondin type 1 motif, 15 [Source:HGNC Symbol;Acc:16305]
SIX5	ENSG00000177045	377.101666666667	574.087933333333	0.00294940821975056	-1.52236912238521	SIX homeobox 5 [Source:HGNC Symbol;Acc:10891]
RAB30	ENSG00000137502	282.706366666667	433.0939	0.00255711176035004	-1.53195665561594	RAB30, member RAS oncogene family [Source:HGNC Symbol;Acc:9770]
ZBTB49	ENSG00000168826	157.258633333333	262.8445	0.0245117724208889	-1.67141539023083	zinc finger and BTB domain containing 49 [Source:HGNC Symbol;Acc:19883]
KANK4	ENSG00000132854	129.620933333333	206.460766666667	0.0019115589855437	-1.59280419726443	KN motif and ankyrin repeat domains 4 [Source:HGNC Symbol;Acc:27263]
SFXN4	ENSG00000183605	207.6696	365.124166666667	0.0302508032358754	-1.75819747650434	sideroflexin 4 [Source:HGNC Symbol;Acc:16088]
TNFSF15	ENSG00000181634	626.748033333333	1075.89866666667	0.00283503655194142	-1.71663668563034	tumor necrosis factor (ligand) superfamily, member 15 [Source:HGNC Symbol;Acc:11931]
RNASEL	ENSG00000135828	35.89718	78.6011566666667	0.0442588597933997	-2.18961925885729	ribonuclease L (2',5'-oligoisoadenylate synthetase-dependent) [Source:HGNC Symbol;Acc:10050]
JPH3	ENSG00000154118	508.283	819.881166666667	0.0216541303555783	-1.61304070107925	junctophilin 3 [Source:HGNC Symbol;Acc:14203]
IL17RA	ENSG00000177663	411.6658	638.949766666667	0.0215125274154319	-1.55210796395199	interleukin 17 receptor A [Source:HGNC Symbol;Acc:5985]
UBIAD1	ENSG00000120942	591.696533333333	902.621933333333	0.00336280094676862	-1.52548119261135	UbiA prenyltransferase domain containing 1 [Source:HGNC Symbol;Acc:30791]
AHRR	ENSG00000063438	1533.85133333333	2616.75333333333	0.0158731734354597	-1.70600192891358	aryl-hydrocarbon receptor repressor [Source:HGNC Symbol;Acc:346]
ELFN1	ENSG00000225968	86.2562333333333	179.865966666667	0.0326473675973033	-2.08525180982089	extracellular leucine-rich repeat and fibronectin type III domain containing 1 [Source:HGNC Symbol;Acc:33154]
RPL13	ENSG00000167526	833.718133333333	1284.02233333333	0.0448455576852586	-1.54011563620383	ribosomal protein L13 [Source:HGNC Symbol;Acc:10303]
FAM132B	ENSG00000178752	336.055866666667	703.301533333333	0.000206763274814045	-2.09281135398519	family with sequence similarity 132, member B [Source:HGNC Symbol;Acc:26727]
RP11-422J8.1	ENSG00000233621	69.5399766666667	143.8979	0.0219406835332468	-2.06928312170366
BAG1	ENSG00000107262	1483.90133333333	2729.95066666667	9.17673647506557E-06	-1.83971171488491	BCL2-associated athanogene [Source:HGNC Symbol;Acc:937]
SCARA5	ENSG00000168079	398.087466666667	613.9199	0.00259441717713904	-1.54217339505958	scavenger receptor class A, member 5 (putative) [Source:HGNC Symbol;Acc:28701]
ZBTB45	ENSG00000119574	237.4484	444.486433333333	0.022124697367201	-1.87192852566424	zinc finger and BTB domain containing 45 [Source:HGNC Symbol;Acc:23715]
KBTBD7	ENSG00000120696	110.378313333333	177.512033333333	0.0225710864235151	-1.6082147658595	kelch repeat and BTB (POZ) domain containing 7 [Source:HGNC Symbol;Acc:25266]
QSER1	ENSG00000060749	434.043033333333	682.940733333333	0.0293520619724047	-1.57344014506703	glutamine and serine rich 1 [Source:HGNC Symbol;Acc:26154]
VANGL1	ENSG00000173218	511.559666666667	810.511666666667	0.00731781303571369	-1.58439321838639	VANGL planar cell polarity protein 1 [Source:HGNC Symbol;Acc:15512]
AARS2	ENSG00000124608	104.456846666667	157.338433333333	0.0270901043767007	-1.50625294898493	alanyl-tRNA synthetase 2, mitochondrial [Source:HGNC Symbol;Acc:21022]
ATXN7L2	ENSG00000162650	73.0351166666667	125.434333333333	0.0258882402711372	-1.71745235796387	ataxin 7-like 2 [Source:HGNC Symbol;Acc:28713]
HAS2	ENSG00000170961	192.649266666667	311.7088	0.00981226189324387	-1.61801186889197	hyaluronan synthase 2 [Source:HGNC Symbol;Acc:4819]
AL450992.2	ENSG00000234614	275.418633333333	440.313866666667	0.0050042647596126	-1.5987076158851
PHOSPHO2	ENSG00000144362	257.8794	419.522266666667	0.0387275174421848	-1.62681573893326	phosphatase, orphan 2 [Source:HGNC Symbol;Acc:28316]
SLC38A10	ENSG00000157637	224.866666666667	354.360966666667	0.0388434616076424	-1.5758714793952	solute carrier family 38, member 10 [Source:HGNC Symbol;Acc:28237]
WNT9A	ENSG00000143816	232.039733333333	461.5897	0.0040880607938867	-1.98927008477858	wingless-type MMTV integration site family, member 9A [Source:HGNC Symbol;Acc:12778]
WIPF1	ENSG00000115935	110.089066666667	188.641866666667	0.000715420612231757	-1.71353861358318	WAS/WASL interacting protein family, member 1 [Source:HGNC Symbol;Acc:12736]
POLR3A	ENSG00000148606	576.249766666667	980.488833333333	0.00166664530394478	-1.70149974898038	polymerase (RNA) III (DNA directed) polypeptide A, 155kDa [Source:HGNC Symbol;Acc:30074]
EOMES	ENSG00000163508	256.194766666667	591.612	0.00335858611201435	-2.30922749788149	eomesodermin [Source:HGNC Symbol;Acc:3372]
FOXRED2	ENSG00000100350	122.06039	215.467733333333	0.0325781709389599	-1.76525516044421	FAD-dependent oxidoreductase domain containing 2 [Source:HGNC Symbol;Acc:26264]
CBX5	ENSG00000094916	361.060433333333	550.474966666667	0.0345238742714398	-1.52460617626985	chromobox homolog 5 [Source:HGNC Symbol;Acc:1555]
AL589743.1//CTD-2314B22.3//AP000525.9	ENSG00000225210//ENSG00000244306//ENSG00000206195	1127.05403333333	1735.684	0.0105745210738661	-1.54001844513755	////
HOXD8	ENSG00000175879	161.860333333333	251.352866666667	0.0233893396485742	-1.55289972218847	homeobox D8 [Source:HGNC Symbol;Acc:5139]
LINC00958	ENSG00000251381	132.298266666667	240.505633333333	0.0141005860392376	-1.81790464374943	long intergenic non-protein coding RNA 958 [Source:HGNC Symbol;Acc:48671]
EPS15L1	ENSG00000127527	94.0478066666667	148.592133333333	0.031922121572224	-1.57996383541392	epidermal growth factor receptor pathway substrate 15-like 1 [Source:HGNC Symbol;Acc:24634]
PRKAG1//KMT2D	ENSG00000181929//ENSG00000167548	146.2819	243.423066666667	0.0148098205993961	-1.66406825907147	protein kinase, AMP-activated, gamma 1 non-catalytic subunit [Source:HGNC Symbol;Acc:9385]//lysine (K)-specific methyltransferase 2D [Source:HGNC Symbol;Acc:7133]
TBCEL	ENSG00000154114	38.4393433333333	69.0380366666667	0.0382985353693135	-1.79602539169287	tubulin folding cofactor E-like [Source:HGNC Symbol;Acc:28115]
SDF4	ENSG00000078808	2321.83833333333	3779.47533333333	0.0000460897497976257	-1.62779435547838	stromal cell derived factor 4 [Source:HGNC Symbol;Acc:24188]
ZNF616	ENSG00000204611	48.8774866666667	110.997773333333	0.0101685570162636	-2.27093864482666	zinc finger protein 616 [Source:HGNC Symbol;Acc:28062]
ZBTB11-AS1	ENSG00000256628	157.0807	276.450366666667	0.0270692260805362	-1.75992573668609	ZBTB11 antisense RNA 1 [Source:HGNC Symbol;Acc:48573]
KCNJ12	ENSG00000184185	199.189266666667	314.5025	0.000590581371791618	-1.57891288653773	potassium inwardly-rectifying channel, subfamily J, member 12 [Source:HGNC Symbol;Acc:6258]
CRB3	ENSG00000130545	111.37859	198.3491	0.0121847844022041	-1.78085483035833	crumbs homolog 3 (Drosophila) [Source:HGNC Symbol;Acc:20237]
ZNF596	ENSG00000172748	94.30227	171.341	0.0281421935864861	-1.8169339932114	zinc finger protein 596 [Source:HGNC Symbol;Acc:27268]
PDP2	ENSG00000172840	98.4764033333333	208.369466666667	0.00418933785641793	-2.11593295057046	pyruvate dehyrogenase phosphatase catalytic subunit 2 [Source:HGNC Symbol;Acc:30263]
KIAA1549	ENSG00000122778	198.558033333333	320.9223	0.0195745677794035	-1.61626449765065	KIAA1549 [Source:HGNC Symbol;Acc:22219]
MYBBP1A	ENSG00000132382	166.681566666667	270.329966666667	0.0119933674928874	-1.62183480796817	MYB binding protein (P160) 1a [Source:HGNC Symbol;Acc:7546]
TOR3A	ENSG00000186283	140.296933333333	243.003833333333	0.0112216207614658	-1.73206803284843	torsin family 3, member A [Source:HGNC Symbol;Acc:11997]
SRGAP1	ENSG00000196935	298.9852	607.301766666667	0.00753821209204994	-2.03121012901865	SLIT-ROBO Rho GTPase activating protein 1 [Source:HGNC Symbol;Acc:17382]
BCDIN3D	ENSG00000186666	338.9808	625.761666666667	0.0133575304591475	-1.84600917416758	BCDIN3 domain containing [Source:HGNC Symbol;Acc:27050]
SAMHD1	ENSG00000101347	146.001833333333	232.3787	0.00906908569589887	-1.59161494547443	SAM domain and HD domain 1 [Source:HGNC Symbol;Acc:15925]
C12orf66	ENSG00000174206	245.1214	397.3706	0.00511457806437916	-1.6211175360454	chromosome 12 open reading frame 66 [Source:HGNC Symbol;Acc:26517]
VTI1A	ENSG00000151532	113.897783333333	192.4071	0.0268777977830112	-1.68929626520387	vesicle transport through interaction with t-SNAREs 1A [Source:HGNC Symbol;Acc:17792]
SGK223	ENSG00000182319	394.075366666667	776.807233333333	0.00531544049774573	-1.97121489704888	Tyrosine-protein kinase SgK223 [Source:UniProtKB/Swiss-Prot;Acc:Q86YV5]
HIVEP3	ENSG00000127124	49.7025066666667	117.437333333333	0.0148679748152698	-2.36280504162366	human immunodeficiency virus type I enhancer binding protein 3 [Source:HGNC Symbol;Acc:13561]
TMCC3	ENSG00000057704	415.2942	647.262833333333	0.0310268268146114	-1.55856458706462	transmembrane and coiled-coil domain family 3 [Source:HGNC Symbol;Acc:29199]
RP11-498C9.15	ENSG00000263731	617.954433333333	1003.66403333333	0.0361657658220548	-1.62417158805614
MYPN	ENSG00000138347	211.392366666667	346.903266666667	0.0184743381225571	-1.6410397032627	myopalladin [Source:HGNC Symbol;Acc:23246]
FUT10	ENSG00000172728	111.02115	181.392233333333	0.0148093591725049	-1.63385294904019	fucosyltransferase 10 (alpha (1,3) fucosyltransferase) [Source:HGNC Symbol;Acc:19234]
RP11-529E10.6//LRPAP1	ENSG00000261643//ENSG00000163956	109.39488	203.0261	0.000975121688202297	-1.85590129995115	//low density lipoprotein receptor-related protein associated protein 1 [Source:HGNC Symbol;Acc:6701]
ZNF398	ENSG00000197024	124.0497	190.6552	0.0234689073620964	-1.53692592565722	zinc finger protein 398 [Source:HGNC Symbol;Acc:18373]
PIGM//RP11-226L15.5	ENSG00000143315//ENSG00000260766	735.324733333333	1149.54566666667	0.00867688011722176	-1.56331701431504	phosphatidylinositol glycan anchor biosynthesis, class M [Source:HGNC Symbol;Acc:18858]//
SSTR1	ENSG00000139874	1586.85666666667	2797.30866666667	0.00174183329391775	-1.76279857243986	somatostatin receptor 1 [Source:HGNC Symbol;Acc:11330]
DHFRL1	ENSG00000178700	318.226866666667	545.408066666667	0.000123329053233377	-1.71389698292811	dihydrofolate reductase-like 1 [Source:HGNC Symbol;Acc:27309]
SMKR1	ENSG00000240204	375.842133333333	565.8051	0.00951926761088823	-1.50543286613954	small lysine-rich protein 1 [Source:HGNC Symbol;Acc:43561]
CCDC127	ENSG00000164366	238.967433333333	524.849033333333	0.000869950243858696	-2.19632033542088	coiled-coil domain containing 127 [Source:HGNC Symbol;Acc:30520]
TRIM32	ENSG00000119401	213.441133333333	336.4331	0.0342348284198192	-1.57623366567581	tripartite motif containing 32 [Source:HGNC Symbol;Acc:16380]
NBPF1	ENSG00000219481	190.038866666667	394.218733333333	0.0128579074571059	-2.07441109415162	neuroblastoma breakpoint family, member 1 [Source:HGNC Symbol;Acc:26088]
ZNF285	ENSG00000267508	98.9707833333333	169.660666666667	0.0000716797155587155	-1.71425001351409	zinc finger protein 285 [Source:HGNC Symbol;Acc:13079]
WRAP73	ENSG00000116213	346.787766666667	523.897233333333	0.00279654563172659	-1.51071428605757	WD repeat containing, antisense to TP73 [Source:HGNC Symbol;Acc:12759]
RP11-21L23.2	ENSG00000261578	292.989233333333	563.9117	0.0479910921054452	-1.92468403560222
WNT7B	ENSG00000188064	441.022166666667	710.3961	0.0472814652725595	-1.61079454434074	wingless-type MMTV integration site family, member 7B [Source:HGNC Symbol;Acc:12787]
AGTRAP	ENSG00000177674	156.955866666667	266.717733333333	0.0387256710835431	-1.699316750611	angiotensin II receptor-associated protein [Source:HGNC Symbol;Acc:13539]
ZNF747	ENSG00000169955	367.420933333333	574.559366666667	0.00400741664375434	-1.56376328766606	zinc finger protein 747 [Source:HGNC Symbol;Acc:28350]
AC004257.3//BRD4	ENSG00000270143//ENSG00000141867	876.8085	1403.732	0.00136911865271913	-1.60095619510988	//bromodomain containing 4 [Source:HGNC Symbol;Acc:13575]
TRAPPC2L	ENSG00000167515	245.880166666667	381.237566666667	0.0304286117217377	-1.55050149768078	trafficking protein particle complex 2-like [Source:HGNC Symbol;Acc:30887]
METTL16	ENSG00000127804	115.163296666667	208.0569	0.00318761896346739	-1.80662507953561	methyltransferase like 16 [Source:HGNC Symbol;Acc:28484]
AC003665.1	ENSG00000234494	106.52885	170.036566666667	0.0128574841296089	-1.59615509476228
SHROOM1	ENSG00000164403	527.921333333333	904.267533333333	0.0254105213125297	-1.7128831063214	shroom family member 1 [Source:HGNC Symbol;Acc:24084]
TRIM7	ENSG00000146054	48.6871233333333	100.590583333333	0.0305164757103288	-2.06606134120199	tripartite motif containing 7 [Source:HGNC Symbol;Acc:16278]
PRDM11	ENSG00000019485	282.1263	483.714566666667	0.0202778458728982	-1.71453199034144	PR domain containing 11 [Source:HGNC Symbol;Acc:13996]
DOK7	ENSG00000175920	272.5572	685.166866666667	0.00266606100085147	-2.51384614556749	docking protein 7 [Source:HGNC Symbol;Acc:26594]
HR	ENSG00000168453	298.9131	488.765433333333	0.0122146590554663	-1.63514223141553	hair growth associated [Source:HGNC Symbol;Acc:5172]
HARBI1	ENSG00000180423	125.2743	273.802633333333	0.0320464914035228	-2.18562493131738	harbinger transposase derived 1 [Source:HGNC Symbol;Acc:26522]
SIM2	ENSG00000159263	1063.1094	1598.281	0.0133222533454452	-1.50340218984048	single-minded homolog 2 (Drosophila) [Source:HGNC Symbol;Acc:10883]
ZNF250	ENSG00000196150	34.54937	53.39227	0.0356603595139187	-1.54539055270762	zinc finger protein 250 [Source:HGNC Symbol;Acc:13044]
AC010642.1//ERVK3-1	ENSG00000267216//ENSG00000142396	974.448533333333	1635.517	0.000114180774695034	-1.67840264934806	Uncharacterized protein [Source:UniProtKB/TrEMBL;Acc:K7EQD1]//endogenous retrovirus group K3, member 1 [Source:HGNC Symbol;Acc:30466]
AC010642.1//ERVK3-1	ENSG00000267216//ENSG00000142396	717.5727	1206.18633333333	0.00282860342376644	-1.68092561678187	Uncharacterized protein [Source:UniProtKB/TrEMBL;Acc:K7EQD1]//endogenous retrovirus group K3, member 1 [Source:HGNC Symbol;Acc:30466]
PTPN14	ENSG00000152104	30.5149166666667	61.8947266666667	0.0408605559888653	-2.02834329658446	protein tyrosine phosphatase, non-receptor type 14 [Source:HGNC Symbol;Acc:9647]
AL589743.1//CTD-2314B22.3//AP000525.9	ENSG00000225210//ENSG00000244306//ENSG00000206195	1353.43366666667	2157.56466666667	0.00594121520803842	-1.59414141956471	////
ZSCAN25	ENSG00000197037	258.500633333333	467.039066666667	0.0303543433277551	-1.80672310409555	zinc finger and SCAN domain containing 25 [Source:HGNC Symbol;Acc:21961]
PNO1	ENSG00000115946	49.14176	78.15543	0.0435889011437182	-1.59040762886799	partner of NOB1 homolog (S. cerevisiae) [Source:HGNC Symbol;Acc:32790]
CTC-444N24.11	ENSG00000268205	93.8261633333333	169.5799	0.0240966692413396	-1.80738393189476
RP11-29G8.3//LMO7	ENSG00000261553//ENSG00000136153	2824.83433333333	4843.03066666667	0.0342112086060071	-1.71444767911463	//LIM domain 7 [Source:HGNC Symbol;Acc:6646]
TTC30B	ENSG00000196659	55.7851566666667	87.07295	0.0376880928144633	-1.56086233691674	tetratricopeptide repeat domain 30B [Source:HGNC Symbol;Acc:26425]
37316	ENSG00000247626	177.071166666667	367.051966666667	0.00496059371103074	-2.07290646792674	methionyl-tRNA synthetase 2, mitochondrial [Source:HGNC Symbol;Acc:25133]
ZNF585A	ENSG00000196967	133.630266666667	218.131033333333	0.020606657938749	-1.63234751209057	zinc finger protein 585A [Source:HGNC Symbol;Acc:26305]
ELF4	ENSG00000102034	743.6921	1260.902	0.00407001527898545	-1.69546240977953	E74-like factor 4 (ets domain transcription factor) [Source:HGNC Symbol;Acc:3319]
RHOD	ENSG00000173156	2593.05766666667	4032.48433333333	0.00133530923745863	-1.55510785015322	ras homolog family member D [Source:HGNC Symbol;Acc:670]
DGCR14	ENSG00000100056	876.313166666667	1344.568	0.012596203688719	-1.53434645415005	DiGeorge syndrome critical region gene 14 [Source:HGNC Symbol;Acc:16817]
AGPAT2	ENSG00000169692	630.676033333333	964.164633333333	0.0058507048899198	-1.52877956728021	1-acylglycerol-3-phosphate O-acyltransferase 2 [Source:HGNC Symbol;Acc:325]
SFN	ENSG00000175793	7740.725	11734.8766666667	0.00653284067496868	-1.51599193443336	stratifin [Source:HGNC Symbol;Acc:10773]
STOML1	ENSG00000067221	390.078633333333	633.212966666667	0.00667577521887048	-1.62329569619254	stomatin (EPB72)-like 1 [Source:HGNC Symbol;Acc:14560]
PACS2	ENSG00000179364	197.890266666667	329.859833333333	0.00761236050958379	-1.66688255511304	phosphofurin acidic cluster sorting protein 2 [Source:HGNC Symbol;Acc:23794]
RTN2	ENSG00000125744	287.662466666667	460.414666666667	0.00784138899774382	-1.60053785258047	reticulon 2 [Source:HGNC Symbol;Acc:10468]
TRAFD1	ENSG00000135148	544.0619	833.310166666667	0.00243325756336353	-1.53164587828456	TRAF-type zinc finger domain containing 1 [Source:HGNC Symbol;Acc:24808]
CTNS	ENSG00000040531	198.512566666667	301.7252	0.0138749078622749	-1.51992997252735	cystinosin, lysosomal cystine transporter [Source:HGNC Symbol;Acc:2518]
TSTA3	ENSG00000104522	1016.83933333333	1527.17933333333	0.010663681379332	-1.50188853171822	tissue specific transplantation antigen P35B [Source:HGNC Symbol;Acc:12390]
SF3A2//AMH	ENSG00000104897//ENSG00000104899	746.301166666667	1213.932	0.0240720000530316	-1.62659801996826	splicing factor 3a, subunit 2, 66kDa [Source:HGNC Symbol;Acc:10766]//anti-Mullerian hormone [Source:HGNC Symbol;Acc:464]
CLCN7	ENSG00000103249	511.106266666667	778.376466666667	0.0453739713479213	-1.52292491294048	chloride channel, voltage-sensitive 7 [Source:HGNC Symbol;Acc:2025]
OTUB1	ENSG00000167770	942.312866666667	1580.833	0.0030893209073826	-1.6776094818614	OTU domain, ubiquitin aldehyde binding 1 [Source:HGNC Symbol;Acc:23077]
SOX13	ENSG00000143842	175.276366666667	276.616033333333	0.00453737583097468	-1.57817074026523	SRY (sex determining region Y)-box 13 [Source:HGNC Symbol;Acc:11192]
CSPG5	ENSG00000114646	479.7613	736.419333333333	0.000694718173675194	-1.53497027236947	chondroitin sulfate proteoglycan 5 (neuroglycan C) [Source:HGNC Symbol;Acc:2467]
LPCAT4	ENSG00000176454	107.90779	177.1412	0.00535163516049957	-1.64159788649179	lysophosphatidylcholine acyltransferase 4 [Source:HGNC Symbol;Acc:30059]
GNA11	ENSG00000088256	1463.34666666667	2515.857	0.027280181992883	-1.71924879955536	guanine nucleotide binding protein (G protein), alpha 11 (Gq class) [Source:HGNC Symbol;Acc:4379]
MED16	ENSG00000175221	241.4613	509.4213	0.00828540595212791	-2.10974305199218	mediator complex subunit 16 [Source:HGNC Symbol;Acc:17556]
C12orf52	ENSG00000139405	305.3917	533.655133333333	0.0119113812039031	-1.74744478429942	chromosome 12 open reading frame 52 [Source:HGNC Symbol;Acc:25925]
ADCK2	ENSG00000133597	424.2614	676.648333333333	0.0131702011619627	-1.59488544876657	aarF domain containing kinase 2 [Source:HGNC Symbol;Acc:19039]
TBC1D13	ENSG00000107021	493.3134	821.195633333333	0.000238175203892571	-1.66465300422274	TBC1 domain family, member 13 [Source:HGNC Symbol;Acc:25571]
MIER2	ENSG00000105556	170.638866666667	288.996433333333	0.00834745991345809	-1.69361435046256	mesoderm induction early response 1, family member 2 [Source:HGNC Symbol;Acc:29210]
ABHD6	ENSG00000163686	378.048433333333	719.5959	0.0036831287684047	-1.90344896725314	abhydrolase domain containing 6 [Source:HGNC Symbol;Acc:21398]
FAM65A	ENSG00000039523	1046.66013333333	1804.28833333333	0.00589982317856806	-1.72385311704493	family with sequence similarity 65, member A [Source:HGNC Symbol;Acc:25836]
PRR5	ENSG00000186654	130.181566666667	195.851666666667	0.0368394091097862	-1.50445006679133	proline rich 5 (renal) [Source:HGNC Symbol;Acc:31682]
DUS2L	ENSG00000167264	318.378166666667	535.842466666667	0.0126313355876876	-1.68303772924127	dihydrouridine synthase 2-like [Source:HGNC Symbol;Acc:26014]
SLC48A1	ENSG00000211584	141.804733333333	224.422433333333	0.030396408917984	-1.58261595405137	solute carrier family 48 (heme transporter), member 1 [Source:HGNC Symbol;Acc:26035]
TFEB	ENSG00000112561	211.675266666667	403.4954	0.0340029577713382	-1.90620003155777	transcription factor EB [Source:HGNC Symbol;Acc:11753]
C20orf27	ENSG00000101220	114.189333333333	206.277566666667	0.0011471183841038	-1.8064521496462	chromosome 20 open reading frame 27 [Source:HGNC Symbol;Acc:15873]
PIGV	ENSG00000060642	192.190933333333	334.872533333333	0.0181995227981328	-1.74239506268766	phosphatidylinositol glycan anchor biosynthesis, class V [Source:HGNC Symbol;Acc:26031]
TMEM222	ENSG00000186501	625.7709	939.200233333333	0.0199955981804727	-1.50086914129969	transmembrane protein 222 [Source:HGNC Symbol;Acc:25363]
INTS5	ENSG00000185085	1289.02033333333	2170.56866666667	0.00273105271974045	-1.6838901687871	integrator complex subunit 5 [Source:HGNC Symbol;Acc:29352]
MIR671//CHPF2	ENSG00000211517//ENSG00000033100	1092.257	1662.80033333333	0.00163434804323328	-1.52235264533286	microRNA 671 [Source:HGNC Symbol;Acc:33134]//chondroitin polymerizing factor 2 [Source:HGNC Symbol;Acc:29270]
ZNF512B	ENSG00000196700	517.7882	789.078633333333	0.0344226610604885	-1.5239409344078	zinc finger protein 512B [Source:HGNC Symbol;Acc:29212]
GNA11	ENSG00000088256	1957.62566666667	2966.64	0.000123766920971105	-1.51542761750331	guanine nucleotide binding protein (G protein), alpha 11 (Gq class) [Source:HGNC Symbol;Acc:4379]
CALHM2	ENSG00000138172	45.2467266666667	73.11345	0.0433013465341824	-1.6158837420136	calcium homeostasis modulator 2 [Source:HGNC Symbol;Acc:23493]
EXOSC4	ENSG00000178896	1483.172	2475.86	0.0135411429182101	-1.66930066101572	exosome component 4 [Source:HGNC Symbol;Acc:18189]
INO80B	ENSG00000115274	57.9089766666667	87.9568033333333	0.0324136184493755	-1.51888029104066	INO80 complex subunit B [Source:HGNC Symbol;Acc:13324]
FAM86DP//FAM86B1//FAM86C1	ENSG00000244026//ENSG00000186523//ENSG00000158483	235.872733333333	362.944833333333	0.00165940778440895	-1.53873162109171	family with sequence similarity 86, member D, pseudogene [Source:HGNC Symbol;Acc:32659]//family with sequence similarity 86, member B1 [Source:HGNC Symbol;Acc:28268]//family with sequence similarity 86, member C1 [Source:HGNC Symbol;Acc:25561]
EXOSC4	ENSG00000178896	641.1799	1150.78366666667	0.00462669682132714	-1.79479061440739	exosome component 4 [Source:HGNC Symbol;Acc:18189]
RNA18S5	ENSG00000272060	12825.8733333333	27402.1566666667	0.0000559699584460016	-2.13647491710766	RNA, 18S ribosomal 5 [Source:HGNC Symbol;Acc:37657]
RNA18S5	ENSG00000272060	20016.77	37033.8533333333	0.000181074316140459	-1.85014132316719	RNA, 18S ribosomal 5 [Source:HGNC Symbol;Acc:37657]
RNA18S5	ENSG00000272060	13761.0933333333	26546.98	0.000120844842949198	-1.92913305338142	RNA, 18S ribosomal 5 [Source:HGNC Symbol;Acc:37657]
