# Supplementary material for: Differential miRNA-Gene Expression in M Cells in Response to Crohn’s Disease-Associated AIEC
Source: Microorganisms. 2020 Aug 7;8(8):1205. doi: 10.3390/microorganisms8081205 (PMC7466023; doi:10.3390/microorganisms8081205)
Supplement: Supplementary file 1 [file microorganisms-08-01205-s001.zip › Table 11.xlsx]

## Sheet: Feuil1
Table 11. Genes that were dysregulated in both Caco-2 cells and M cells upon AIEC LF82 infection.
Upregulated genes = 177	Downregulated genes = 128
RBBP6	SLC46A1
EFCAB3	MT-ND6
RP11-155G14.5	ZBTB3
TCP11L2	PAK6
CHD2	CTD-2292M16.8
ASH1L-AS1	FOXN1
ZNF638	KCNQ1-AS1
CDKN2AIPNL	AC016629.8
HILPDA	DNAJB1
PTGS2	HSPA1A
FGD6	CYR61
ARMC8	ENC1
KLF7	AHSA1
TRIB3	LPCAT1
RP11-372E1.4	NUP62
TBC1D3	MEN1
RP11-1407O15.2	TCEB3
RP11-21L23.3	WFS1
RP11-156E8.1	ARMCX2
CEP128	CIAO1
AC005154.6	LRRC32
CCDC66	LCMT2
RP11-158H5.7	CEP104
FAM115C	DOLK
MLLT3	CDK5R1
NDRG1	ZBTB24
BTG1	MSX1
PJA2	ZNF239
BHLHE40	PRKY
GNAI3	ZNF177
WSB1	ID3
ENO2	CCND1
JUN	SEC23IP
RB1CC1	PATZ1
RIOK3	C21orf33
DHRS3	MMACHC
SLC2A3	PPAP2B
HSPA13	METTL13
PLOD2	NACC2
SERPINE1	KNOP1
TNFAIP3	DGCR2
IL8	NIPAL3
HK2	TNFRSF21
FAM13A	ZNF200
RASSF2	CLN6
PPP1R3C	ADCK3
VPRBP	FYCO1
NUPL1	NAGK
STC1	PAGR1
EEA1	THEM6
SAP30	FAM13B
RP11-57H12.6	JMJD4
PIGA	C10orf2
IGFBP1	ZNF668
TNFAIP6	TMEM185B
GLRX	FLVCR2
PDK1	LRFN4
EDN2	LINC00341
GADD45B	DHRS9
C1S	FOXL2
PLIN2	N6AMT1
FOS	PRDM13
PIM1	MUM1
CA2	ABHD6
DDIT3	VRK3
INSIG2	TBC1D2
TMEM47	TGS1
VLDLR	ELAC1
IGFBP3	THNSL1
IL1A	TMEM138
CDC42	AGPAT3
ZMYM2	KBTBD7
EED	ACTRT3
PDE4D	FBXO18
GPRC5A	SCAMP2
FUBP1	NCOA5
SOD2	FAM217B
NPEPPS	ZC3HAV1
LOX	B3GALT6
SMC4	ZBTB9
SLC2A14	C22orf29
NAMPT	IL6R
PHLDA1	ZNRF3
C8orf4	ZBTB47
HEY1	TTC5
FOSL2	RP11-73M18.8
EGLN3	PLD6
CCDC88A	ZNF689
CTC-338M12.4	RGMB
LINC00115	SRPRB
NGLY1	DISP1
H2AFJ	RAB30
ANGPTL4	NFYA
TNS1	GLI2
BNIP3L	TMEM201
AC009469.1	LFNG
JHDM1D	VANGL1
RBCK1	BAG1
AC135048.13	AL450992.2
ANLN	AP000525.9
SESN2	EOMES
ZNF395	AL589743.1
GJB2	PRKAG1
LRRFIP1	ZBTB11-AS1
SNX5	ZNF596
INPP4B	SGK223
ZCCHC2	POLR1A
C4orf3	DDX31
ERRFI1	FUT10
ARRDC3	RP11-529E10.6
ETS1	DHFRL1
NCOA7	CCDC127
CEBPG	NBPF1
PAG1	RP11-21L23.2
METRNL	TRIM7
C1GALT1	HARBI1
KIAA1432	AC010642.1
MXD1	LRPAP1
CLIP4	37316
RP1-39G22.7	ZNF585A
IFIT2	HIVEP3
FAM110C	MT-TE
CTA-29F11.1	RP11-133K1.2
MAP3K2	HSPA1B
LMO4	CTD-2574D22.6
ANKRD37	CTD-2314B22.3
RP11-383J24.5	KMT2D
EPB41L4A-AS1	ERVK3-1
PFKFB4
ACTR3
PCGF5
RP11-152N13.5
CSTF3
MIRLET7I
RP11-277L2.3
CTB-31O20.2
MIR210HG
RP11-196G18.23
NOG
FAM126B
HNRNPR
RP11-274H2.5
SPICE1
RORA
ARHGEF2
ARHGAP5
FAM162A
KCTD11
RBM25
FGFR1OP2
VPS8
CDCA2
C14orf182
OGFRL1
IPO11
FUT11
HOXA13
PSORS1C3
MKX
ITPR1-AS1
HNRNPK
AK3P3
MECP2
RGPD5
MRPL50
RP11-486G15.2
PARP8
RP11-61L23.2
RWDD3
NAMPTL
AC008443.1
ORAI3
FBXO16
AL592284.1
MIR210
GNRH1
LRRC70
