# Supplementary material for: Differential miRNA-Gene Expression in M Cells in Response to Crohn’s Disease-Associated AIEC
Source: Microorganisms. 2020 Aug 7;8(8):1205. doi: 10.3390/microorganisms8081205 (PMC7466023; doi:10.3390/microorganisms8081205)
Supplement: Supplementary file 1 [file microorganisms-08-01205-s001.zip › Table 12.xlsx]

## Sheet: Feuil1
Table 12. Dysregulated genes in LF82-infected versus uninfected Caco-2 cells that were potentially regulated by miRNAs.
Upregulated genes potentially targeted by downregulated miRNAs in LF82-infected vs uninfected Caco-2 cells = 57	Downregulated genes potentially targeted by upregulated miRNAs in LF82-infected vs uninfected Caco-2 cells = 98
FGD6	USP46
KLF7	EIF2AK2
TBC1D3	ZC3HAV1
HOOK3	ZBTB3
KRAS	TSC1
FAM115C	SLC30A4
MLLT3	ONECUT2
BTG1	SLC9A8
BHLHE40	SUFU
RIOK3	FYCO1
NEDD9	TBC1D16
PLOD2	PPARGC1B
TNFAIP3	BAG1
RASSF2	IL6R
COBLL1	LRPAP1
VPRBP	TCEB3
NUPL1	JRK
ABCG1	AATK
STC1	ZBTB24
EEA1	CSNK1G1
PIGA	FLVCR2
PTPRB	ZNRF3
P2RY2	NACC2
GLRX	SEC23IP
RUNX1	STRBP
RGS5	SRPRB
ZMYM2	TRMT1L
PDE4D	PTPRE
SULT1C2	TMEM185B
GPRC5A	LFNG
CLIC2	C21orf33
PHTF2	ARHGAP32
NAMPT	AP3S2
H2AFJ	RAB30
TNS1	SLC46A1
BNIP3L	EIF4EBP2
ENAH	HSPA1A
SESN2	MKLN1
ZNF395	SH3PXD2A
LRRFIP1	SAP30BP
NAV1	TBC1D2
PAG1	NAF1
C1GALT1	ZNF783
KIAA1432	C11orf95
MXD1	LPCAT1
MAP3K2	DNAJC14
RNF144B	TNFRSF21
PFKFB4	DDI2
SLC20A1	TMEM201
FAM126B	ZNF180
SPICE1	N4BP1
RORA	DGCR2
CNTLN	AGPAT3
FLRT2	NIPAL3
MECP2	NCOA5
RGPD5	JMJD4
SUZ12	C22orf29
	VANGL1
	ZBTB47
	TADA2B
	GLI2
	PPID
	PDE4DIP
	PATZ1
	ACSL5
	HIVEP3
	ZNF585A
	SCAMP2
	MAN1A2
	TTC5
	ZNF778
	PLD6
	ADAMTS5
	KBTBD7
	DUSP19
	SHOX2
	GIT2
	CYBRD1
	KDM1B
	EOMES
	ZNF792
	NFYA
	PAGR1
	ZFAND4
	DDX31
	CIAO1
	COL8A1
	LRRC32
	NUP62
	CCDC127
	KCTD21
	DNAJB1
	MDH2
	MEN1
	WFS1
	DHRS9
	PAK6
	ZAR1
