# Supplementary material for: Differential miRNA-Gene Expression in M Cells in Response to Crohn’s Disease-Associated AIEC
Source: Microorganisms. 2020 Aug 7;8(8):1205. doi: 10.3390/microorganisms8081205 (PMC7466023; doi:10.3390/microorganisms8081205)
Supplement: Supplementary file 1 [file microorganisms-08-01205-s001.zip › Table 13.xlsx]

## Sheet: Feuil1
Table 13: Dysregulated genes in LF82-infected versus uninfected M cells that were potentially regulated by miRNAs.
Upregulated genes potentially targeted by downregulated miRNAs in LF82-infected vs uninfected M cells = 476	Downregulated genes potentially targeted by upregulated miRNAs in LF82-infected vs uninfected M cells = 652
RBBP6	SLC46A1
CRYZL1	CENPBD1
C4orf33	ZNF547
RICTOR	ATRIP
BRWD1	KBTBD6
ARID2	STK38
TCP11L2	ZNF777
CHD2	ASPHD1
MYO10	DDX51
GDAP2	ZADH2
FAM126B	LMNA
CKAP2	IPP
HILPDA	ZBED1
ATP11B	PAK6
PTBP2	CAMTA1
TIA1	NOP9
PTGS2	EARS2
FGD6	BAP1
QKI	PQLC2
NAMPT	HEXDC
ARMC8	PXMP2
KLF7	TAF8
CXADR	PTRF
THSD4	ZKSCAN1
KLF6	FOXN1
ZNF207	ELFN2
NAP1L4	NAP1L4
RBM25	RETSAT
LRPPRC	CLN6
SHB	LYPD8
RNF165	CAPNS1
RAF1	MLEC
RPAP3	CALM3
FAR1	PHB
PRKAB2	UBE2L3
PEX13	LITAF
BLZF1	PRKCSH
SSBP2	CAPN1
ZNF548	FKBP4
ZNF664	UBA1
AKNAD1	PSME3
EXOSC1	TRIM28
FBXO9	GNAI2
ATXN1	RRBP1
ZC3H12D	DAB2
ZNF12	SDC1
MKLN1	CYR61
DIP2A	ENC1
TMEM67	PSMD3
AK9	PLEKHB2
CAST	WDR77
FAM115C	DPYSL3
C12orf79	PPIF
CHML	AHSA1
PNN	TOMM70A
ALCAM	SRM
TET2	LAMP1
GDA	BST2
MLLT3	PPP1R10
EIF3A	TP53
SCD	RPA2
BTG1	ELAC2
BHLHE40	LPCAT1
GNAI3	SMARCD2
SLC2A1	CDC25B
WSB1	CBX6
ENO2	NUP62
JUN	LIMK2
PPP1R12A	CHERP
INSIG1	GTF3C1
TPD52	CSK
EGR1	HSF1
BNIP3	SNX19
SLC25A36	ACADS
PRPF4B	KEAP1
RIOK3	RXRA
CNOT8	MLXIP
GBP1	FADD
RSRC2	ARL2
MXI1	NDST1
PFKFB3	MEN1
DHRS3	CAD
SLC2A3	R3HDM1
DLG1	GPC1
PRSS8	MAPKAPK3
HSPA13	HEXIM1
SLC30A9	TCEB3
TNFAIP3	RALBP1
RNMT	WFS1
EPM2AIP1	CD97
GCLC	PLAGL2
YES1	LTBR
HK2	SEMA3B
FAM13A	TIMM44
CREBZF	PRPF19
SSX2IP	TNXB
RASSF2	THOP1
KRR1	CDK2AP2
PHF21A	LMNB1
DMTF1	AP1G1
ABCA1	KCNAB2
MAP4K5	MFAP2
ERF	MTA2
KDM6A	PRAF2
BACH1	SPR
PDGFB	COL15A1
GLIPR1	PMVK
TRAF5	CIAO1
VPRBP	IPO13
TMED2	FSTL3
NUPL1	ALDH5A1
FZD1	IGF1R
DST	PPRC1
PDE4D	DDX28
SEC14L2	PCGF2
STC1	BRD3
CCNT2	LRRC32
KCNK1	NR1H3
IL6ST	CSTF3
MPDZ	DUSP4
PTGS1	WWP2
GAD1	CELSR2
PIGA	PRKX
JAK2	SUOX
ING2	CEP104
ZNF91	LEPREL4
HERC3	GPR137B
SLCO1B3	PIGQ
CDK17	RBM14
RASA2	IQCE
GLRX	HDAC4
PDK1	VDR
EDN2	MRPS12
KLF12	FLRT2
SLC16A6	GAS1
ZNF345	GEM
HBP1	ZNF142
RBPJ	PC
FGFR1	KCNQ1
MALT1	C15orf39
MEF2A	NOV
ESM1	PLLP
HIST1H2BH	PEX6
LUC7L3	DZIP1
VDAC3	DKK1
ATRX	NPTX1
LGALS8	IRS1
PIM1	MAP2K5
KLF5	MAD1L1
STX3	HUS1
CA2	TOP3A
HBS1L	ITGB4
GRB10	CDK5R1
BTAF1	AHDC1
PKM	GNL3L
TMEM47	IFT27
PRKCI	PEX12
ITCH	ZBTB39
HABP4	CD3EAP
VLDLR	BAIAP2
PTPN11	OGG1
SLC16A1	CLDN10
IGFBP3	ZBTB24
IL1A	RECK
CDC42	H2AFX
ZMYM2	SAC3D1
CLK4	MC1R
RORA	GEMIN4
VEGFA	SNAPC4
BIRC3	TRPM2
USP15	FAM50B
CLIP1	MSX1
ASPH	IL6R
NAB1	CCBL1
HSF2	MOCS3
PIK3R3	CRKL
HNRNPA3	ZNF239
PNISR	OPA3
ANKRD12	HAS2
ATP13A3	TLE3
GPRC5A	RCC1
HNRNPDL	CLCN5
ZNF451	DFFB
SPRY1	FOXE1
KDM3A	ZNF124
DCUN1D4	GLI2
SOS2	DLX2
HMHA1	DIO3
ZDHHC17	PIP5K1A
ATF2	ZNF177
NEDD4	TBXA2R
BBX	ZMYM3
SLC5A3	PEMT
DIDO1	MAP2K3
CYLD	SERPINH1
VAMP1	ID3
HNRNPD	ISG20L2
KIAA0895	POLR3D
PCBP2	BAX
ENOSF1	DNAJC3
SRSF7	PITX1
PDLIM5	PDIA3
VPS13A	EIF4G1
RSBN1	CS
SRSF11	TKT
MFAP5	CCND1
METTL21B	DDX17
METAP2	HSPH1
SFPQ	RBM10
RYR2	KRT7
FUBP1	RALGDS
NPEPPS	MCAM
ROCK1	UBN1
ZFX	RXRB
BRCA2	SEC23IP
TRIM33	KLHDC10
RPL13	TSPAN4
PPFIA4	TFCP2
SOD2	ABCC5
JMJD6	PROSC
SMARCA1	PATZ1
PARVA	CDR2
LOX	AKAP13
SMC4	RRS1
WEE1	RGL1
KIAA1033	PRUNE
FAM69A	CES2
SLC2A14	CASP2
TRIO	RHOD
PRDM1	FUT4
SGSM2	UBAP2L
YPEL5	PIGO
SYNCRIP	FZD2
ARHGAP5	SSNA1
PHLDA1	PLA2G6
SLC25A37	C21orf33
ZNF395	NPRL3
CAPRIN2	UPF1
ERO1L	CFLAR
C8orf4	ITK
KCTD9	SLC19A1
HEY1	MMACHC
TNS1	TRAF4
FOSL2	SZRD1
ZFAND1	TRPC4AP
DDX58	GPR56
PARP8	KMT2A
PPARGC1A	GRINA
EGLN3	PEG10
DNAJB14	KPNA6
IFT81	TRIM27
CCDC88A	PBX1
SOWAHC	ARID1A
DENND1B	LARP1
TRIM36	PPAP2B
PRR7	TMEM97
RBM41	TNPO3
PYROXD1	ATP6V0A1
LRRFIP1	METTL13
PGAP1	KIAA0930
SENP7	PDCD11
AHI1	AMIGO3
PSAT1	CDC34
VMP1	CHD8
APOLD1	IL1RN
CSAD	PHF15
RIPK4	PVR
TARDBP	FAM134C
BNIP3L	NME4
RRAGD	ANKS1A
JHDM1D	MEGF9
DNAJC10	SLC38A10
FBXO42	MISP
HNRNPA1	KIAA1199
DESI2	POLR2I
SMEK2	HIC2
SNAPC3	NACC2
MAST4	ABHD3
ERBB2IP	ARHGEF18
HAUS6	ATP5D
ZCCHC2	ZC3HAV1
RAB8B	SLC36A1
EGLN1	CDR2L
RNF19A	PFAS
USP25	PAPPA2
KMT2E	ZC3H4
SESN2	MTMR1
ZNF763	OSR2
USP47	KRT81
STK4	FLNA
EPC1	DGCR2
INPP4B	NAT1
CEP70	NIPAL3
AK3	TNFRSF21
MST4	ZNF200
OLA1	GATC
TM9SF3	UBTF
RPL37	MTUS2
ETS1	SPATA2L
GPT2	FBXL18
MRPS25	TADA3
WDR26	SZT2
HNRNPA2B1	ADCY9
ARHGAP18	AGPAT1
FAM199X	DIAPH1
RBM27	CACTIN
NCOA7	C19orf10
CEBPG	B4GALT1
RAP2A	C18orf25
PAG1	ST3GAL2
EFHC1	C16orf58
KIAA1715	SLC25A38
MYSM1	MRPS2
RBM33	VRK3
EEA1	FAM65A
CCSAP	SNN
SAMD8	FXYD5
CREBRF	MRPL4
C1GALT1	SCAMP2
RIMKLB	ADCK3
KIAA1432	EPS8L2
RAB21	FYCO1
MXD1	NAGK
PPP4R2	MUL1
PCGF5	PAGR1
ARL5B	TACC3
STARD4	DARS2
CLIP4	U2AF2
FNIP2	KANK2
C3orf58	EXOSC5
KITLG	SLC35C1
ATG2B	THEM6
PRPF40A	FAM13B
IFIT2	MAP1S
LSM11	JMJD4
FAM110C	DHX35
RNF217	C10orf2
SLC35A3	TSSC4
FAM101B	ACTR8
CPSF6	NAA60
MAP3K2	NES
PLEKHH2	RNF43
KIAA1551	SEZ6L2
LMO4	TGIF2
C8orf58	PACSIN3
YOD1	REXO4
ANKRD37	REEP4
C16orf52	ASB13
PPP1R3E	ATF7IP
TMF1	MIS18A
RAB40C	C2orf43
ARHGEF37	RNF34
SMAD9	ZNF668
TMEM161B	PPCDC
AGO4	FAM203A
CEP85L	SHQ1
KIAA1244	ZNF576
C7orf60	UBIAD1
N4BP2	PHACTR4
FNIP1	ZDHHC14
C11orf31	FKBP10
ZEB2	TMEM185B
PFKFB4	FLVCR2
ACTR3	DDX31
CCDC50	AEN
UBE2V2	SELRC1
JMJD1C	TMEM127
LACC1	TMEM53
NDUFB4	LRFN4
ZFP36L1	WDR5B
SARNP	NINJ2
PRTG	LSM14B
WDR33	MED18
MLF1IP	HEY2
RFXAP	ZNF329
BMPR1B	MEPCE
BCAP29	THNSL1
NREP	ZNF14
SLC25A27	BANP
FAM210A	FOXL2
GCNT2	FAM46C
FSD1L	N6AMT1
C6orf223	ZBTB3
ALDH1L2	ZSCAN2
ASCC3	PNPLA3
LARP1B	BEGAIN
ZNF33A	TIGD6
AGPAT5	NUAK2
GPBP1	TSPAN14
SLITRK6	GFOD2
RALGAPA2	METTL2A
AFF4	SH3BGRL3
FAM135A	PLXNA1
ZNF470	GRWD1
SPICE1	ST6GALNAC4
THBS1	ABHD6
MDH1	C19orf24
CHD9	ASB6
PLAA	VPS37B
NAA38	CANT1
PTAR1	PRRC1
PPP2CA	DCAF7
DEPDC1	MICALL1
SREK1	DOCK6
LIN54	DOLPP1
FXR1	H6PD
MSL3	SDF4
MED31	C1orf174
NT5C2	MTMR14
UACA	TBC1D2
NAA25	NCLN
RIMKLA	HOMER3
TPBGL	HNRNPUL2
TMEM56	TGS1
RAP1GDS1	FBXO31
PCMTD1	TMEM43
WHSC1L1	BACE1
DGKE	RBM22
IPMK	NOL6
MPP7	MAFB
TRIM11	POLR1A
HECTD2	C17orf85
ACER3	SMOC1
CTDSPL2	CHST12
LSMEM1	GEMIN8
MKX	NABP1
FAM133A	ARRB1
FOXO6	LAMTOR1
CAND1	AP1M1
RIT1	CHID1
YTHDC1	TMEM138
ZFYVE16	RABL6
RPL31	FEM1A
RBAK	AGPAT3
GK5	COMMD5
PTK2	MESDC1
TOMM20	TSHZ1
MCL1	TXNDC11
TTC14	MUM1
MECP2	DNAJC30
ZDHHC21	C1orf56
RREB1	SPSB2
GSK3B	TSPAN10
NRG4	CDIP1
ASXL1	MRPS25
FNBP4	C2orf15
PRDM5	FZD8
RGPD5	UBE2J2
KCMF1	WIBG
FOXP2	MON1A
RAB18	SMIM7
WDFY2	CHTF8
ORAOV1	KIAA1522
ZNF827	POLR1D
BNIP2	ZDHHC5
KMT2A	TTC7A
DCP2	PTGFRN
CALM1	C6orf89
USP32	NCOA5
RBBP4	WDR5
STAT1	CCDC97
SMG1	TRAPPC1
VDAC1	FAM217B
GOLGA6L9	CC2D1B
EIF4A2	PYGO2
ARL17A	CSRP2BP
RASA4	SPRYD4
TWF1	TMTC4
TBC1D3	COPS7B
SRSF1	GEMIN5
CENPC	B3GALT6
ARL17B	ZDHHC8
ORAI3	CCDC137
RPL10	NAPEPLD
CCPG1	TMEM218
CFLAR	ZC3H18
	MANEAL
	CHAMP1
	C22orf29
	NDUFV3
	MED19
	POC1A
	ZNRF3
	YIF1B
	NLRC5
	ZBTB47
	MAVS
	NRARP
	BMF
	TTC5
	ZFAT
	WDR81
	HEYL
	WDR4
	NFIC
	ACPL2
	WIPI2
	RGMB
	PLD6
	YDJC
	METTL7B
	TRIM35
	ZNF213
	ZNF689
	MEGF8
	UTP23
	ITPRIPL2
	PRKAG1
	MED26
	WDR20
	ALDH16A1
	ATXN7L1
	SRPRB
	MYPOP
	ACOX1
	CYB561D1
	IL17RD
	PWWP2B
	NAP1L5
	BCL9L
	CREBBP
	ATG4C
	ZSWIM3
	ZNF526
	BLOC1S3
	NFYA
	ABHD2
	HTRA3
	TMEM201
	HINT3
	ZSWIM7
	LFNG
	ZSCAN22
	ZNF747
	SLC38A7
	ADAMTS15
	SIX5
	RAB30
	ZBTB49
	KANK4
	TNFSF15
	RNASEL
	JPH3
	IL17RA
	AHRR
	ELFN1
	RPL13
	FAM132B
	BAG1
	SCARA5
	ZBTB45
	KBTBD7
	QSER1
	VANGL1
	AARS2
	WNT9A
	WIPF1
	POLR3A
	EOMES
	FOXRED2
	CBX5
	EPS15L1
	TBCEL
	ZNF616
	KCNJ12
	CRB3
	PDP2
	KIAA1549
	MYBBP1A
	SRGAP1
	BCDIN3D
	SAMHD1
	C12orf66
	VTI1A
	SGK223
	HIVEP3
	TMCC3
	MYPN
	FUT10
	ZNF398
	PIGM
	SSTR1
	DHFRL1
	TRIM32
	NBPF1
	ZNF285
	WRAP73
	WNT7B
	AGTRAP
	TRAPPC2L
	METTL16
	SHROOM1
	TRIM7
	PRDM11
	DOK7
	HR
	SIM2
	ZNF250
	PTPN14
	ZSCAN25
	PNO1
	TTC30B
	37316
	ZNF585A
	ELF4
	DGCR14
	AGPAT2
	PACS2
	RTN2
	TRAFD1
	CTNS
	TSTA3
	SF3A2
	CLCN7
	OTUB1
	SOX13
	CSPG5
	LPCAT4
	GNA11
	MED16
	C12orf52
	TBC1D13
	MIER2
	PRR5
	SLC48A1
	TFEB
	C20orf27
	PIGV
	TMEM222
	ZNF512B
	PGAM5
	GTF2F1
	SIRPA
	NUFIP1
	CNP
	ADHFE1
	BANF1
	IP6K1
	HSPA6
	THTPA
	FAM203B
	METTL2B
	TNRC6C
	MRPL30
	KMT2D
	LRPAP1
	BRD4
	LMO7
	AMH
	CHPF2
	FAM86B1
	FAM86C1
