# Supplementary material for: Differential miRNA-Gene Expression in M Cells in Response to Crohn’s Disease-Associated AIEC
Source: Microorganisms. 2020 Aug 7;8(8):1205. doi: 10.3390/microorganisms8081205 (PMC7466023; doi:10.3390/microorganisms8081205)
Supplement: Supplementary file 1 [file microorganisms-08-01205-s001.zip › Table 14.xlsx]

## Sheet: Feuil1
Table 14. Genes that were dysregulated in both Caco-2 cells and M cells upon LF82 infection and were potentially targeted by miRNAs.
Total potential target genes of upregulated miRNAs = 702	Common potential target genes of upregulated miRNAs = 48	Total potential target genes of downregulated miRNAs = 497	Common potential target genes of downregulated miRNAs = 36
SLC46A1	ZC3HAV1	RBBP6	FGD6
CENPBD1	ZBTB3	CRYZL1	KLF7
ZNF547	FYCO1	C4orf33	TBC1D3
ATRIP	BAG1	RICTOR	FAM115C
KBTBD6	IL6R	BRWD1	MLLT3
STK38	LRPAP1	ARID2	BTG1
ZNF777	TCEB3	TCP11L2	BHLHE40
ASPHD1	ZBTB24	CHD2	RIOK3
DDX51	FLVCR2	MYO10	TNFAIP3
ZADH2	ZNRF3	GDAP2	RASSF2
LMNA	NACC2	FAM126B	VPRBP
IPP	SEC23IP	CKAP2	NUPL1
ZBED1	SRPRB	HILPDA	STC1
PAK6	TMEM185B	ATP11B	EEA1
CAMTA1	LFNG	PTBP2	PIGA
NOP9	C21orf33	TIA1	GLRX
EARS2	RAB30	PTGS2	ZMYM2
BAP1	SLC46A1	FGD6	PDE4D
PQLC2	TBC1D2	QKI	GPRC5A
HEXDC	LPCAT1	NAMPT	NAMPT
PXMP2	TNFRSF21	ARMC8	TNS1
TAF8	TMEM201	KLF7	BNIP3L
PTRF	DGCR2	CXADR	SESN2
ZKSCAN1	AGPAT3	THSD4	ZNF395
FOXN1	NIPAL3	KLF6	LRRFIP1
ELFN2	NCOA5	ZNF207	PAG1
NAP1L4	JMJD4	NAP1L4	C1GALT1
RETSAT	C22orf29	RBM25	KIAA1432
CLN6	VANGL1	LRPPRC	MXD1
LYPD8	ZBTB47	SHB	MAP3K2
CAPNS1	GLI2	RNF165	PFKFB4
MLEC	PATZ1	RAF1	FAM126B
CALM3	HIVEP3	RPAP3	SPICE1
PHB	ZNF585A	FAR1	RORA
UBE2L3	SCAMP2	PRKAB2	MECP2
LITAF	TTC5	PEX13	RGPD5
PRKCSH	PLD6	BLZF1
CAPN1	KBTBD7	SSBP2
FKBP4	EOMES	ZNF548
UBA1	NFYA	ZNF664
PSME3	PAGR1	AKNAD1
TRIM28	DDX31	EXOSC1
GNAI2	CIAO1	FBXO9
RRBP1	LRRC32	ATXN1
DAB2	NUP62	ZC3H12D
SDC1	MEN1	ZNF12
CYR61	WFS1	MKLN1
ENC1	PAK6	DIP2A
PSMD3		TMEM67
PLEKHB2		AK9
WDR77		CAST
DPYSL3		FAM115C
PPIF		C12orf79
AHSA1		CHML
TOMM70A		PNN
SRM		ALCAM
LAMP1		TET2
BST2		GDA
PPP1R10		MLLT3
TP53		EIF3A
RPA2		SCD
ELAC2		BTG1
LPCAT1		BHLHE40
SMARCD2		GNAI3
CDC25B		SLC2A1
CBX6		WSB1
NUP62		ENO2
LIMK2		JUN
CHERP		PPP1R12A
GTF3C1		INSIG1
CSK		TPD52
HSF1		EGR1
SNX19		BNIP3
ACADS		SLC25A36
KEAP1		PRPF4B
RXRA		RIOK3
MLXIP		CNOT8
FADD		GBP1
ARL2		RSRC2
NDST1		MXI1
MEN1		PFKFB3
CAD		DHRS3
R3HDM1		SLC2A3
GPC1		DLG1
MAPKAPK3		PRSS8
HEXIM1		HSPA13
TCEB3		SLC30A9
RALBP1		TNFAIP3
WFS1		RNMT
CD97		EPM2AIP1
PLAGL2		GCLC
LTBR		YES1
SEMA3B		HK2
TIMM44		FAM13A
PRPF19		CREBZF
TNXB		SSX2IP
THOP1		RASSF2
CDK2AP2		KRR1
LMNB1		PHF21A
AP1G1		DMTF1
KCNAB2		ABCA1
MFAP2		MAP4K5
MTA2		ERF
PRAF2		KDM6A
SPR		BACH1
COL15A1		PDGFB
PMVK		GLIPR1
CIAO1		TRAF5
IPO13		VPRBP
FSTL3		TMED2
ALDH5A1		NUPL1
IGF1R		FZD1
PPRC1		DST
DDX28		PDE4D
PCGF2		SEC14L2
BRD3		STC1
LRRC32		CCNT2
NR1H3		KCNK1
CSTF3		IL6ST
DUSP4		MPDZ
WWP2		PTGS1
CELSR2		GAD1
PRKX		PIGA
SUOX		JAK2
CEP104		ING2
LEPREL4		ZNF91
GPR137B		HERC3
PIGQ		SLCO1B3
RBM14		CDK17
IQCE		RASA2
HDAC4		GLRX
VDR		PDK1
MRPS12		EDN2
FLRT2		KLF12
GAS1		SLC16A6
GEM		ZNF345
ZNF142		HBP1
PC		RBPJ
KCNQ1		FGFR1
C15orf39		MALT1
NOV		MEF2A
PLLP		ESM1
PEX6		HIST1H2BH
DZIP1		LUC7L3
DKK1		VDAC3
NPTX1		ATRX
IRS1		LGALS8
MAP2K5		PIM1
MAD1L1		KLF5
HUS1		STX3
TOP3A		CA2
ITGB4		HBS1L
CDK5R1		GRB10
AHDC1		BTAF1
GNL3L		PKM
IFT27		TMEM47
PEX12		PRKCI
ZBTB39		ITCH
CD3EAP		HABP4
BAIAP2		VLDLR
OGG1		PTPN11
CLDN10		SLC16A1
ZBTB24		IGFBP3
RECK		IL1A
H2AFX		CDC42
SAC3D1		ZMYM2
MC1R		CLK4
GEMIN4		RORA
SNAPC4		VEGFA
TRPM2		BIRC3
FAM50B		USP15
MSX1		CLIP1
IL6R		ASPH
CCBL1		NAB1
MOCS3		HSF2
CRKL		PIK3R3
ZNF239		HNRNPA3
OPA3		PNISR
HAS2		ANKRD12
TLE3		ATP13A3
RCC1		GPRC5A
CLCN5		HNRNPDL
DFFB		ZNF451
FOXE1		SPRY1
ZNF124		KDM3A
GLI2		DCUN1D4
DLX2		SOS2
DIO3		HMHA1
PIP5K1A		ZDHHC17
ZNF177		ATF2
TBXA2R		NEDD4
ZMYM3		BBX
PEMT		SLC5A3
MAP2K3		DIDO1
SERPINH1		CYLD
ID3		VAMP1
ISG20L2		HNRNPD
POLR3D		KIAA0895
BAX		PCBP2
DNAJC3		ENOSF1
PITX1		SRSF7
PDIA3		PDLIM5
EIF4G1		VPS13A
CS		RSBN1
TKT		SRSF11
CCND1		MFAP5
DDX17		METTL21B
HSPH1		METAP2
RBM10		SFPQ
KRT7		RYR2
RALGDS		FUBP1
MCAM		NPEPPS
UBN1		ROCK1
RXRB		ZFX
SEC23IP		BRCA2
KLHDC10		TRIM33
TSPAN4		RPL13
TFCP2		PPFIA4
ABCC5		SOD2
PROSC		JMJD6
PATZ1		SMARCA1
CDR2		PARVA
AKAP13		LOX
RRS1		SMC4
RGL1		WEE1
PRUNE		KIAA1033
CES2		FAM69A
CASP2		SLC2A14
RHOD		TRIO
FUT4		PRDM1
UBAP2L		SGSM2
PIGO		YPEL5
FZD2		SYNCRIP
SSNA1		ARHGAP5
PLA2G6		PHLDA1
C21orf33		SLC25A37
NPRL3		ZNF395
UPF1		CAPRIN2
CFLAR		ERO1L
ITK		C8orf4
SLC19A1		KCTD9
MMACHC		HEY1
TRAF4		TNS1
SZRD1		FOSL2
TRPC4AP		ZFAND1
GPR56		DDX58
KMT2A		PARP8
GRINA		PPARGC1A
PEG10		EGLN3
KPNA6		DNAJB14
TRIM27		IFT81
PBX1		CCDC88A
ARID1A		SOWAHC
LARP1		DENND1B
PPAP2B		TRIM36
TMEM97		PRR7
TNPO3		RBM41
ATP6V0A1		PYROXD1
METTL13		LRRFIP1
KIAA0930		PGAP1
PDCD11		SENP7
AMIGO3		AHI1
CDC34		PSAT1
CHD8		VMP1
IL1RN		APOLD1
PHF15		CSAD
PVR		RIPK4
FAM134C		TARDBP
NME4		BNIP3L
ANKS1A		RRAGD
MEGF9		JHDM1D
SLC38A10		DNAJC10
MISP		FBXO42
KIAA1199		HNRNPA1
POLR2I		DESI2
HIC2		SMEK2
NACC2		SNAPC3
ABHD3		MAST4
ARHGEF18		ERBB2IP
ATP5D		HAUS6
ZC3HAV1		ZCCHC2
SLC36A1		RAB8B
CDR2L		EGLN1
PFAS		RNF19A
PAPPA2		USP25
ZC3H4		KMT2E
MTMR1		SESN2
OSR2		ZNF763
KRT81		USP47
FLNA		STK4
DGCR2		EPC1
NAT1		INPP4B
NIPAL3		CEP70
TNFRSF21		AK3
ZNF200		MST4
GATC		OLA1
UBTF		TM9SF3
MTUS2		RPL37
SPATA2L		ETS1
FBXL18		GPT2
TADA3		MRPS25
SZT2		WDR26
ADCY9		HNRNPA2B1
AGPAT1		ARHGAP18
DIAPH1		FAM199X
CACTIN		RBM27
C19orf10		NCOA7
B4GALT1		CEBPG
C18orf25		RAP2A
ST3GAL2		PAG1
C16orf58		EFHC1
SLC25A38		KIAA1715
MRPS2		MYSM1
VRK3		RBM33
FAM65A		EEA1
SNN		CCSAP
FXYD5		SAMD8
MRPL4		CREBRF
SCAMP2		C1GALT1
ADCK3		RIMKLB
EPS8L2		KIAA1432
FYCO1		RAB21
NAGK		MXD1
MUL1		PPP4R2
PAGR1		PCGF5
TACC3		ARL5B
DARS2		STARD4
U2AF2		CLIP4
KANK2		FNIP2
EXOSC5		C3orf58
SLC35C1		KITLG
THEM6		ATG2B
FAM13B		PRPF40A
MAP1S		IFIT2
JMJD4		LSM11
DHX35		FAM110C
C10orf2		RNF217
TSSC4		SLC35A3
ACTR8		FAM101B
NAA60		CPSF6
NES		MAP3K2
RNF43		PLEKHH2
SEZ6L2		KIAA1551
TGIF2		LMO4
PACSIN3		C8orf58
REXO4		YOD1
REEP4		ANKRD37
ASB13		C16orf52
ATF7IP		PPP1R3E
MIS18A		TMF1
C2orf43		RAB40C
RNF34		ARHGEF37
ZNF668		SMAD9
PPCDC		TMEM161B
FAM203A		AGO4
SHQ1		CEP85L
ZNF576		KIAA1244
UBIAD1		C7orf60
PHACTR4		N4BP2
ZDHHC14		FNIP1
FKBP10		C11orf31
TMEM185B		ZEB2
FLVCR2		PFKFB4
DDX31		ACTR3
AEN		CCDC50
SELRC1		UBE2V2
TMEM127		JMJD1C
TMEM53		LACC1
LRFN4		NDUFB4
WDR5B		ZFP36L1
NINJ2		SARNP
LSM14B		PRTG
MED18		WDR33
HEY2		MLF1IP
ZNF329		RFXAP
MEPCE		BMPR1B
THNSL1		BCAP29
ZNF14		NREP
BANP		SLC25A27
FOXL2		FAM210A
FAM46C		GCNT2
N6AMT1		FSD1L
ZBTB3		C6orf223
ZSCAN2		ALDH1L2
PNPLA3		ASCC3
BEGAIN		LARP1B
TIGD6		ZNF33A
NUAK2		AGPAT5
TSPAN14		GPBP1
GFOD2		SLITRK6
METTL2A		RALGAPA2
SH3BGRL3		AFF4
PLXNA1		FAM135A
GRWD1		ZNF470
ST6GALNAC4		SPICE1
ABHD6		THBS1
C19orf24		MDH1
ASB6		CHD9
VPS37B		PLAA
CANT1		NAA38
PRRC1		PTAR1
DCAF7		PPP2CA
MICALL1		DEPDC1
DOCK6		SREK1
DOLPP1		LIN54
H6PD		FXR1
SDF4		MSL3
C1orf174		MED31
MTMR14		NT5C2
TBC1D2		UACA
NCLN		NAA25
HOMER3		RIMKLA
HNRNPUL2		TPBGL
TGS1		TMEM56
FBXO31		RAP1GDS1
TMEM43		PCMTD1
BACE1		WHSC1L1
RBM22		DGKE
NOL6		IPMK
MAFB		MPP7
POLR1A		TRIM11
C17orf85		HECTD2
SMOC1		ACER3
CHST12		CTDSPL2
GEMIN8		LSMEM1
NABP1		MKX
ARRB1		FAM133A
LAMTOR1		FOXO6
AP1M1		CAND1
CHID1		RIT1
TMEM138		YTHDC1
RABL6		ZFYVE16
FEM1A		RPL31
AGPAT3		RBAK
COMMD5		GK5
MESDC1		PTK2
TSHZ1		TOMM20
TXNDC11		MCL1
MUM1		TTC14
DNAJC30		MECP2
C1orf56		ZDHHC21
SPSB2		RREB1
TSPAN10		GSK3B
CDIP1		NRG4
MRPS25		ASXL1
C2orf15		FNBP4
FZD8		PRDM5
UBE2J2		RGPD5
WIBG		KCMF1
MON1A		FOXP2
SMIM7		RAB18
CHTF8		WDFY2
KIAA1522		ORAOV1
POLR1D		ZNF827
ZDHHC5		BNIP2
TTC7A		KMT2A
PTGFRN		DCP2
C6orf89		CALM1
NCOA5		USP32
WDR5		RBBP4
CCDC97		STAT1
TRAPPC1		SMG1
FAM217B		VDAC1
CC2D1B		GOLGA6L9
PYGO2		EIF4A2
CSRP2BP		ARL17A
SPRYD4		RASA4
TMTC4		TWF1
COPS7B		TBC1D3
GEMIN5		SRSF1
B3GALT6		CENPC
ZDHHC8		ARL17B
CCDC137		ORAI3
NAPEPLD		RPL10
TMEM218		CCPG1
ZC3H18		CFLAR
MANEAL		HOOK3
CHAMP1		KRAS
C22orf29		NEDD9
NDUFV3		PLOD2
MED19		COBLL1
POC1A		ABCG1
ZNRF3		PTPRB
YIF1B		P2RY2
NLRC5		RUNX1
ZBTB47		RGS5
MAVS		SULT1C2
NRARP		CLIC2
BMF		PHTF2
TTC5		H2AFJ
ZFAT		ENAH
WDR81		NAV1
HEYL		RNF144B
WDR4		SLC20A1
NFIC		CNTLN
ACPL2		FLRT2
WIPI2		SUZ12
RGMB
PLD6
YDJC
METTL7B
TRIM35
ZNF213
ZNF689
MEGF8
UTP23
ITPRIPL2
PRKAG1
MED26
WDR20
ALDH16A1
ATXN7L1
SRPRB
MYPOP
ACOX1
CYB561D1
IL17RD
PWWP2B
NAP1L5
BCL9L
CREBBP
ATG4C
ZSWIM3
ZNF526
BLOC1S3
NFYA
ABHD2
HTRA3
TMEM201
HINT3
ZSWIM7
LFNG
ZSCAN22
ZNF747
SLC38A7
ADAMTS15
SIX5
RAB30
ZBTB49
KANK4
TNFSF15
RNASEL
JPH3
IL17RA
AHRR
ELFN1
RPL13
FAM132B
BAG1
SCARA5
ZBTB45
KBTBD7
QSER1
VANGL1
AARS2
WNT9A
WIPF1
POLR3A
EOMES
FOXRED2
CBX5
EPS15L1
TBCEL
ZNF616
KCNJ12
CRB3
PDP2
KIAA1549
MYBBP1A
SRGAP1
BCDIN3D
SAMHD1
C12orf66
VTI1A
SGK223
HIVEP3
TMCC3
MYPN
FUT10
ZNF398
PIGM
SSTR1
DHFRL1
TRIM32
NBPF1
ZNF285
WRAP73
WNT7B
AGTRAP
TRAPPC2L
METTL16
SHROOM1
TRIM7
PRDM11
DOK7
HR
SIM2
ZNF250
PTPN14
ZSCAN25
PNO1
TTC30B
37316
ZNF585A
ELF4
DGCR14
AGPAT2
PACS2
RTN2
TRAFD1
CTNS
TSTA3
SF3A2
CLCN7
OTUB1
SOX13
CSPG5
LPCAT4
GNA11
MED16
C12orf52
TBC1D13
MIER2
PRR5
SLC48A1
TFEB
C20orf27
PIGV
TMEM222
ZNF512B
PGAM5
GTF2F1
SIRPA
NUFIP1
CNP
ADHFE1
BANF1
IP6K1
HSPA6
THTPA
FAM203B
METTL2B
TNRC6C
MRPL30
KMT2D
LRPAP1
BRD4
LMO7
AMH
CHPF2
FAM86B1
FAM86C1
USP46
EIF2AK2
TSC1
SLC30A4
ONECUT2
SLC9A8
SUFU
TBC1D16
PPARGC1B
JRK
AATK
CSNK1G1
STRBP
TRMT1L
PTPRE
ARHGAP32
AP3S2
EIF4EBP2
HSPA1A
MKLN1
SH3PXD2A
SAP30BP
NAF1
ZNF783
C11orf95
DNAJC14
DDI2
ZNF180
N4BP1
TADA2B
PPID
PDE4DIP
ACSL5
MAN1A2
ZNF778
ADAMTS5
DUSP19
SHOX2
GIT2
CYBRD1
KDM1B
ZNF792
ZFAND4
COL8A1
CCDC127
KCTD21
DNAJB1
MDH2
DHRS9
ZAR1
