# Supplementary material for: Differential miRNA-Gene Expression in M Cells in Response to Crohn’s Disease-Associated AIEC
Source: Microorganisms. 2020 Aug 7;8(8):1205. doi: 10.3390/microorganisms8081205 (PMC7466023; doi:10.3390/microorganisms8081205)
Supplement: Supplementary file 1 [file microorganisms-08-01205-s001.zip › Table 2.xlsx]

## Sheet: Feuil1
Table 2. Potential target genes of dysregulated miRNAs in uninfected M cells versus uninfected Caco-2 cells.
Potential target genes of miRNAs that were upregulated in M cells vs Caco-2 cells					Potential target genes of miRNAs that were downregulated in M cells vs Caco-2 cells
hsa-miR-146a-5p	hsa-miR-487b-3p	hsa-miR-941	Total = 1798 genes		hsa-miR-1226-5p	hsa-miR-1303	Total = 2613 genes
ARSB	PRKCA	GPX1	ARSB		GADD45A	AGTR1	GADD45A
CCK	CLIP1	MN1	CCK		AFF2	ATP6V1C1	AFF2
MS4A1	SRP9	PPP3R1	MS4A1		KCNS1	AXL	KCNS1
ENTPD1	ARHGAP29	VCAM1	ENTPD1		MAX	BTF3	MAX
CREBL2	USP40	ZNF282	CREBL2		MPZ	CALB1	MPZ
TRDMT1	DIABLO	CNN1	TRDMT1		NOV	TNFRSF8	NOV
DTNA	ZNF664	GNAZ	DTNA		PIGR	CDH6	PIGR
EIF4G2	DLAT	MTHFR	EIF4G2		PLXNA1	COL4A3	PLXNA1
FYN	EPHA3	POLH	FYN		PML	CXADR	PML
HNRNPD	GRM3	RBL1	HNRNPD		S100A10	DSG1	S100A10
IRAK1	NAB1	TCTA	IRAK1		SH3GL2	EBF1	SH3GL2
LRP2	POU2F1	TFDP2	LRP2		SIX1	EIF4E	SIX1
SMAD4	MAP2K4	TTF1	SMAD4		SKP2	ESRRG	SKP2
MARK1	ZIC1	ENDOU	MARK1		YWHAG	EVI2A	YWHAG
MTAP	HERPUD1	GMEB1	MTAP		UBL4A	FOXO3	UBL4A
NOS1	KAT6B	KIF1C	NOS1		SUPT3H	GJB2	SUPT3H
NOTCH2	ZMYND8	HEATR5A	NOTCH2		PLEKHM1	GRIN2A	PLEKHM1
PARK2	NSMF	ZBTB44	PARK2		SV2A	NR3C1	SV2A
PHKB	KLHL3	ALKBH4	PHKB		WASF2	KCNE1	WASF2
MED1	ZNF219	PIWIL2	MED1		IKZF1	TNPO1	IKZF1
SDHC	PCF11	DHTKD1	SDHC		CELF2	LPL	CELF2
SRSF6	PAK7	KCMF1	SRSF6		ERC1	MAF	ERC1
SLC1A1	KIAA1549	CABP4	SLC1A1		PEG10	MCL1	PEG10
GCFC2	RHOU	CAMK1D	GCFC2		CBX5	KITLG	CBX5
TRAF6	EFHD2	AARS2	TRAF6		THEM6	MME	THEM6
TSPYL1	WWC2	CACNG8	TSPYL1		SOBP	MYLK	SOBP
YES1	GLCCI1	PRDM16	YES1		CCDC87	MYO6	CCDC87
ZFAND5	ALDH1A3	CDH23	ZFAND5		IPO9	NCAM1	IPO9
FZD3	CTNS	HERPUD2	FZD3		RIOK2	CNOT4	RIOK2
SPOP	CXADR	MRP63	SPOP		NLGN2	NRAS	NLGN2
WISP1	DTNA	LIN28A	WISP1		ARHGEF28	PCDH9	ARHGEF28
SYNJ2	GFPT1	MOB3B	SYNJ2		C10orf76	ENPP1	C10orf76
ONECUT2	GUCY1A3	C11orf63	ONECUT2		CMIP	PEG3	CMIP
PSMF1	SMAD2	OPA3	PSMF1		ZFP91	PGR	ZFP91
USP3	NOS1	ORAI2	USP3		FAM105B	POLH	FAM105B
RASGRP1	ORC4	DUSP16	RASGRP1		ESCO1	POU4F2	ESCO1
MARCH6	OXCT1	CDT1	MARCH6		STK35	PRLR	STK35
SEC23IP	PCDH7	MRI1	SEC23IP		CMTM4	PTCH1	CMTM4
ZNF652	PDK3	GINS4	ZNF652		LRRC55	PURB	LRRC55
CLASP2	MAPK8	RAX2	CLASP2		TTLL6	RAB3B	TTLL6
FAF2	PSMC1	TMEM25	FAF2		C5orf51	RAP1GDS1	C5orf51
TMEM194A	RPL27A	CATSPER2	TMEM194A		KBTBD13	RDX	KBTBD13
FBXW2	RXRA	HINT3	FBXW2		IFITM10	RP2	IFITM10
C16orf72	ITSN1	RASSF6	C16orf72		ATP1A4	SALL1	ATP1A4
PHF20L1	SLIT3	FBXL13	PHF20L1		CACNA1C	SLC6A2	CACNA1C
GOLM1	STAC	NAPEPLD	GOLM1		CISH	SNTB2	CISH
RAB8B	CDKL5	PGM2L1	RAB8B		CS	SSFA2	CS
TMX3	NR2F2	MTRNR2L5	TMX3		KCNJ5	SSR3	KCNJ5
TRIT1	TSG101	GAB1	TRIT1		VWA5A	STAT1	VWA5A
ST7L	EVI5	GRIN2D	ST7L		MPP2	HSPA13	MPP2
STRBP	STAM	LHX1	STRBP		NFATC3	TFAP2B	NFATC3
SCN3B	PSMG1	LIF	SCN3B		NHS	TRAF3	NHS
KIAA1244	OSMR	NFIX	KIAA1244		PIK3R1	ZNF80	PIK3R1
ZBTB2	NDST3	ST5	ZBTB2		PI4KA	ZMYM2	PI4KA
SRPRB	HDAC4	TRPS1	SRPRB		PTPRF	ST8SIA4	PTPRF
WWC2	KIAA0513	SEMA7A	WWC2		RPGR	API5	RPGR
DDHD1	SNAP91	STX16	DDHD1		RPL37	CH25H	RPL37
KIAA1715	TSPAN2	NTN1	KIAA1715		SMARCE1	SPAG9	SMARCE1
TRMT1L	SSX3	CHST3	TRMT1L		SRY	CLDN1	SRY
MSANTD4	CCNO	MAPRE3	MSANTD4		AURKA	BUB3	AURKA
LCOR	SEMA4D	TNRC6B	LCOR		ZNF354A	STK17B	ZNF354A
TRIM5	NEBL	KDM6B	TRIM5		THBD	VAMP3	THBD
TIFA	ZNF318	RGL1	TIFA		TTPA	ADIPOQ	TTPA
OPALIN	KANK2	DNPEP	OPALIN		ZNF22	BAG2	ZNF22
FAM210A	TFB1M	PRX	FAM210A		ZNF185	GCC2	ZNF185
IQGAP3	ARMCX1	ENGASE	IQGAP3		LUZP1	SV2B	LUZP1
TBC1D20	ZRANB1	MTMR9	TBC1D20		FXR1	P2RY14	FXR1
LRRC15	PARP16	MFRP	LRRC15		CDC42BPA	DOPEY2	CDC42BPA
SRSF12	ATG2B	SUV420H2	SRSF12		DGKE	SPRY3	DGKE
CCDC117	LAPTM4B	LRG1	CCDC117		VAMP4	NEBL	VAMP4
UPP2	CDKN2AIP	GPR142	UPP2		FPGT	EXOC5	FPGT
RUNDC3B	FAM212B	ABL2	RUNDC3B		SH3PXD2A	GNA13	SH3PXD2A
FAM122C	ATP10A	ADCY1	FAM122C		ZBTB40	STAG2	ZBTB40
THAP5	THSD4	ADCY2	THAP5		NAMPT	AP3M2	NAMPT
IBA57	L2HGDH	ADCYAP1R1	IBA57		NOD1	ABHD2	NOD1
ZNF449	SPRY4	AHR	ZNF449		NRG3	ZNF507	NRG3
CCDC89	SLC7A3	ANXA8L2	CCDC89		SYNPO	FAN1	SYNPO
JAZF1	MICALCL	ATOX1	JAZF1		ZNF510	ATF6	ZNF510
FAM26E	SLFN11	FXYD2	FAM26E		FNBP1	STK38L	FNBP1
GPX6	MMGT1	ATP2A2	GPX6		SARM1	ANKLE2	SARM1
DTWD2	SLC26A7	ATP2A3	DTWD2		KIAA1045	WDR7	KIAA1045
SPOPL	SLC15A4	BMPR2	SPOPL		NPTXR	TRAM1	NPTXR
PLEKHM3	PRR20A	BSG	PLEKHM3		BHMT2	R3HDM1	BHMT2
IER5L	C4orf32	CAPN5	IER5L		KLF3	ADAT1	KLF3
ZNF605	SLC30A7	CDKN2A	ZNF605		TNFRSF19	SH3BP4	TNFRSF19
AMPH	RNF217	CEBPD	AMPH		ZCCHC8	METTL21B	ZCCHC8
ARF6	RNF182	CHRNA2	ARF6		PAG1	ATRNL1	PAG1
BRCA2	ZDHHC23	CHRNB4	BRCA2		ERGIC1	DNM3	ERGIC1
CASP7	C3orf70	CKS1B	CASP7		BRINP2	CECR6	BRINP2
CASR	SAMD12	CLCN3	CASR		PLEKHA1	MDFIC	PLEKHA1
CD80	GOLGA8K	COL4A3	CD80		HIF3A	A1CF	HIF3A
CLCN6	SFTPA1	CRX	CLCN6		CTAGE1	RRP15	CTAGE1
CNTF	GOLGA8M	CTNS	CNTF		WNK1	COMMD2	WNK1
TOR1A	GOLGA8O	CYP3A4	TOR1A		HMBOX1	HSD17B11	HMBOX1
ERV3-1	PRR20B	CYP21A2	ERV3-1		NLRX1	CLDN18	NLRX1
CFH	SFTPA2	DGKQ	CFH		VEPH1	TRIM33	VEPH1
IFIT3	PRR20C	DBT	IFIT3		TMEM254	CHIC1	TMEM254
IGSF1	PRR20D	DMPK	IGSF1		FAM214B	CCDC93	FAM214B
IL17A	PRR20E	DNM2	IL17A		HSD3B7	RSBN1	HSD3B7
KCNJ16	LOC101928454	DPP6	KCNJ16		C2orf88	SIDT1	C2orf88
LPP		MEGF9	LPP		EFCAB4B	MTMR10	EFCAB4B
MLLT1		CLN8	MLLT1		STX1B	RNF125	STX1B
MPO		FGF2	MPO		WDFY2	GOLPH3L	WDFY2
NEB		FUT6	NEB		PARD3B	STRBP	PARD3B
NOVA1		GFAP	NOVA1		SLC24A4	ETNK1	SLC24A4
CLDN11		GFPT1	CLDN11		SNX20	SLC35E3	SNX20
PCDH1		GFRA2	PCDH1		MOB3A	SCN3B	MOB3A
PMAIP1		GLG1	PMAIP1		IFFO2	PAG1	IFFO2
PPBP		GLP1R	PPBP		FAM216B	KLHL7	FAM216B
PPP2R5C		GOLGA3	PPP2R5C		CRYGN	ANKH	CRYGN
PRKCE		FFAR2	PRKCE		AWAT2	RAD18	AWAT2
PSMD3		GRB2	PSMD3		PRSS35	SMARCAD1	PRSS35
PTGS2		BRF1	PTGS2		ZNF585A	SCYL3	ZNF585A
PTPRE		GUCA1B	PTPRE		DNAJC18	KIAA1244	DNAJC18
RAC1		HAS3	RAC1		RGMB	LYRM2	RGMB
RPL34		PRMT1	RPL34		RELL1	KLHL42	RELL1
SORT1		DNAJB2	SORT1		ACHE	ARHGAP23	ACHE
STIL		NDST1	STIL		ACOX1	ZNF529	ACOX1
SRP72		IDS	SRP72		ADCY1	SPCS3	ADCY1
SVIL		IFNAR1	SVIL		ADCY6	SNX16	ADCY6
TFDP2		TNFRSF9	TFDP2		AKT1	ZMAT3	AKT1
UMPS		IRAK1	UMPS		AKT2	GIGYF1	AKT2
ZNF90		ITGB2	ZNF90		ABCD1	NUCKS1	ABCD1
ZNF138		KCNA3	ZNF138		APBA2	CDCP1	APBA2
SLC10A3		KCNA7	SLC10A3		ARF3	BOLL	ARF3
CASK		KCNJ9	CASK		PHOX2A	SH3TC2	PHOX2A
DCAF5		KCNQ2	DCAF5		ARRB1	VCPIP1	ARRB1
IQGAP1		LAMC2	IQGAP1		RERE	NAA50	RERE
TIMELESS		LEP	TIMELESS		ATP2A2	PDGFD	ATP2A2
TBX18		LPP	TBX18		ATP2B2	TET1	ATP2B2
DLGAP2		LRPAP1	DLGAP2		AUP1	DDHD1	AUP1
BZW1		CHST6	BZW1		NKX3-2	SETD7	NKX3-2
TRIM66		MECP2	TRIM66		BCL2	NETO2	BCL2
LPGAT1		MOCS2	LPGAT1		BCL2L2	THAP2	BCL2L2
GJC1		MOG	GJC1		BMP2	MAGT1	BMP2
PRMT3		NUDT1	PRMT3		BTN1A1	HSDL2	BTN1A1
CD96		MTR	CD96		MYRF	HOPX	MYRF
LANCL1		MYL5	LANCL1		CACNB3	USP38	CACNB3
FTCD		NPHS1	FTCD		CALR	FAM105B	CALR
COPS8		OAZ1	COPS8		CALU	C12orf29	CALU
TDRKH		PAK3	TDRKH		CASP10	MYLK3	CASP10
RHOBTB3		PDK3	RHOBTB3		CD28	SNX18	CD28
AAK1		POLE	AAK1		ENTPD1	L3HYPDH	ENTPD1
LRCH1		POLR2E	LRCH1		CDK6	PALM2	CDK6
POFUT2		PPARA	POFUT2		CDKN1A	GALNT13	CDKN1A
FNBP4		CTSA	FNBP4		COL11A2	KCTD12	COL11A2
NSL1		PPM1B	NSL1		CRHR1	LSM12	CRHR1
FBXO4		PRKAR1B	FBXO4		DLST	SHE	DLST
ARFGAP3		PRKCA	ARFGAP3		DLX3	C1orf173	DLX3
HEYL		MAP2K7	HEYL		DOCK3	CCDC148	DOCK3
RPS6KA6		PSMB2	RPS6KA6		DPH2	DNAJC21	DPH2
RACGAP1		PSMC2	RACGAP1		DRD2	ADAT2	DRD2
ARL17A		PTGIR	ARL17A		DUSP2	SRSF12	DUSP2
ZNF117		PTPN2	ZNF117		DUSP3	ALG10B	DUSP3
UBR5		PTPRN2	UBR5		E2F2	CCDC117	E2F2
VPS54		PTPRS	VPS54		EFNB1	DNAJB7	EFNB1
SIX4		RAD1	SIX4		EMP2	FAM84A	EMP2
ZDHHC13		RAC1	ZDHHC13		EMX2	GPR180	EMX2
PID1		RAD51B	PID1		EPHB2	SPRED1	EPHB2
USP47		RAP1GAP	USP47		ETV6	FBXO45	ETV6
TMEM19		RGS10	TMEM19		EXTL1	KHDRBS2	EXTL1
ZNF331		RPL13	ZNF331		F2RL1	THSD7A	F2RL1
BRK1		RPS6KB2	BRK1		FGF12	IPMK	FGF12
HDAC8		RXRA	HDAC8		FKBP5	CADM2	FKBP5
ZNF253		SCN4A	ZNF253		FLII	MCOLN2	FLII
PMEPA1		CXCL12	PMEPA1		FOSB	WDR72	FOSB
PLSCR4		SDHC	PLSCR4		FYN	NEGR1	FYN
KIAA1199		SFRP1	KIAA1199		GABRG2	AQP11	GABRG2
MRS2		SLC2A1	MRS2		GAD2	ANKRD52	GAD2
KIAA1161		SLC11A1	KIAA1161		GAS8	KSR2	GAS8
ESYT2		SNRPD3	ESYT2		B4GALT1	PRTG	B4GALT1
CRAMP1L		SNTB2	CRAMP1L		GPX3	TPRG1	GPX3
SYT13		SOX1	SYT13		GSK3B	GLDN	GSK3B
BCORL1		SOX12	BCORL1		HMGB3	FAM101B	HMGB3
MRPS14		SPN	MRPS14		HNF4A	VWC2	HNF4A
RFX7		AKR1D1	RFX7		HOXB9	TNFAIP8L3	HOXB9
ZNF649		SSTR1	ZNF649		HOXC10	SHISA6	HOXC10
TMEM185B		SUPT6H	TMEM185B		HOXC13	VGLL3	HOXC13
BHLHE41		MED22	BHLHE41		NDST1	LIN28B	NDST1
HMBOX1		TBXAS1	HMBOX1		IGF1R	SAMD12	IGF1R
AGMAT		TGFB1I1	AGMAT		IGFBP5	SLC25A53	IGFBP5
CCDC170		TIMP2	CCDC170		IL2RB	TMEM151B	IL2RB
SLC38A1		TSPAN4	SLC38A1		ITGAL	FAM196A	ITGAL
DNAL1		CLDN5	DNAL1		JAK1	RGPD8	JAK1
ITCH		TNNC2	ITCH		KCNC1	RGPD6	KCNC1
KRTAP1-5		TOP3A	KRTAP1-5		KCNJ6	ACADL	KCNJ6
PARD6G		TP73	PARD6G		KCNK3	ACTL6A	KCNK3
KDM2B		TPM3	KDM2B		KIF5A	AKT2	KIF5A
PLEKHA8		TWIST1	PLEKHA8		KIFC3	ASL	KIFC3
TBRG1		UQCRB	TBRG1		LEP	ATRX	LEP
FMNL3		WHSC1	FMNL3		LGALS3BP	BACH1	LGALS3BP
MSANTD3		ZNF708	MSANTD3		LIFR	BMPR1A	LIFR
MOB1B		DPF1	MOB1B		FADS1	BNIP3L	FADS1
ZNF257		SMC1A	ZNF257		LTBP2	CEACAM7	LTBP2
DIS3L		HIST2H2BE	DIS3L		MAT1A	FOXN3	MAT1A
ZNF354B		SOX14	ZNF354B		CHST6	CHRNB1	CHST6
LOH12CR1		DOC2A	LOH12CR1		ADAM11	CCR3	ADAM11
FOXR2		GAS7	FOXR2		MEF2C	CSNK1G3	MEF2C
ZNF555		CHST1	ZNF555		MEFV	DBT	MEFV
PPM1K		APOL1	PPM1K		MAP3K3	EGR2	MAP3K3
ZNF540		CDK10	ZNF540		KITLG	ERBB4	KITLG
C9orf72		CASK	C9orf72		MLLT6	EYA4	MLLT6
OR9Q1		GALNT4	OR9Q1		MMP11	FGF11	MMP11
SYT14		MPDZ	SYT14		MOCS1	FUT3	MOCS1
C3orf38		RIOK3	C3orf38		MSI1	GATM	MSI1
ZC3H12B		CFLAR	ZC3H12B		MYL2	GDF9	MYL2
PAQR9		HAP1	PAQR9		PPP1R12B	PDIA3	PPP1R12B
					NCAM1	HNRNPU	NCAM1
PTAR1		CBFA2T2	PTAR1		NCAM2	AGFG1	NCAM2
ZNF662		VAPB	ZNF662		NF2	TNC	NF2
LOC400682		MSC	LOC400682		NFATC2	IGSF1	NFATC2
C4orf3		GRAP2	C4orf3		NFE2L1	ITGAV	NFE2L1
ZNF506		ZNF264	ZNF506		NFIC	KCNMA1	NFIC
MINOS1		MED26	MINOS1		NFYC	KCNQ3	NFYC
CTAGE9		LITAF	CTAGE9		NPHP1	LPP	NPHP1
RHOXF2B		ZNF592	RHOXF2B		NPTX1	LSAMP	NPTX1
CTAGE4		CEP135	CTAGE4		NTRK1	LTBP1	NTRK1
ABL2		GREB1	ABL2		OAS3	MAX	OAS3
ACTC1		NUP93	ACTC1		ODF2	CHST6	ODF2
ADCY2		KIAA0355	ADCY2		PAX7	CD46	PAX7
ADCY5		RAB11FIP3	ADCY5		CDK18	MLF1	CDK18
ADCY9		SCRN1	ADCY9		PDK1	MLLT4	PDK1
ADH5		FAM20B	ADH5		PDPK1	MTHFR	PDPK1
JAG1		SLC12A6	JAG1		PDYN	CEACAM6	PDYN
XIAP		TRIM10	XIAP		PHEX	NFYB	PHEX
AQP1		YAF2	AQP1		PHKG2	NOS3	PHKG2
AQP9		TNK2	AQP9		PKLR	NOVA1	PKLR
AR		INADL	AR		PLAGL2	NSF	PLAGL2
ATP5G2		CD96	ATP5G2		PLCB3	NTRK2	PLCB3
ATP7A		PLIN3	ATP7A		PLCG1	OPRM1	PLCG1
BCL2L2		FSTL3	BCL2L2		PLS3	P2RY1	PLS3
CEACAM1		TLR6	CEACAM1		POLH	PAM	POLH
BICD1		BTN2A2	BICD1		POU2F1	PDE1C	POU2F1
BNC1		TOMM40	BNC1		PPARA	PDK4	PPARA
BMP3		CRTAP	BMP3		PPP1R8	PIK3C2B	PPP1R8
BMPR2		RNASEH2A	BMPR2		PPP2R1B	PLCB4	PPP2R1B
OSGIN2		LEPREL4	OSGIN2		PTAFR	PLOD2	PTAFR
CALU		NUDC	CALU		PTPN3	PPP2R5E	PTPN3
CD8A		SIX2	CD8A		PTPRB	PRKAG1	PTPRB
CDH6		LILRB3	CDH6		PURB	MASP1	PURB
CDR2		BTN2A1	CDR2		PVRL1	PSEN1	PVRL1
CDS1		RCAN3	CDS1		ABCD4	PSMD7	ABCD4
ACKR2		AP4S1	ACKR2		RAB3IL1	ROBO1	RAB3IL1
CNR2		AKAP13	CNR2		RBBP4	SAA2	RBBP4
COL4A3		GALNT6	COL4A3		REN	SALL2	REN
COL9A1		SYNRG	COL9A1		DPF2	SC5D	DPF2
CPM		ACOT7	CPM		RIT2	SEPP1	RIT2
DOCK1		ATF5	DOCK1		ROCK1	SGCB	ROCK1
PHC1		LPHN1	PHC1		SORT1	SLC10A1	SORT1
MEGF9		RALY	MEGF9		SCN2B	SLC12A3	SCN2B
EGFR		ARHGAP26	EGFR		SCN8A	SOS1	SCN8A
ELAVL1		MPRIP	ELAVL1		SCNN1G	SRPK2	SCNN1G
ELF2		RTF1	ELF2		CCL22	STATH	CCL22
ERBB4		DIP2A	ERBB4		ITSN1	ADAM17	ITSN1
ERCC4		MLC1	ERCC4		SLC2A3	TG	SLC2A3
ERG		ANKRD12	ERG		SLC6A6	THRB	SLC6A6
FMO2		KAZN	FMO2		SLC6A9	TLL1	SLC6A9
GABPA		KIAA0930	GABPA		SLC8A2	TMPO	SLC8A2
GABRG1		ANGEL1	GABRG1		SLC8A1	UQCRC2	SLC8A1
NR6A1		FNBP4	NR6A1		SLIT3	CLRN1	SLIT3
GDNF		CRTC1	GDNF		SMARCC2	YWHAZ	SMARCC2
GFRA1		ATP1B4	GFRA1		SMARCD1	ZNF45	SMARCD1
GMFB		CBX6	GMFB		SNAPC3	ZNF69	SNAPC3
GNAO1		CES3	GNAO1		SOX12	PXDN	SOX12
GNL1		KCTD2	GNL1		SP2	NR4A3	SP2
GNS		ATP6V0A2	GNS		SPR	LHX3	SPR
GPR26		CHST5	GPR26		SPTAN1	AP3B2	SPTAN1
GRIA3		AIPL1	GRIA3		SRF	CHST1	SRF
GRID1		MTCH1	GRID1		SSTR3	JRK	SSTR3
GRIK4		BACE2	GRIK4		STX3	AOC3	STX3
GRIN2A		SUMF2	GRIN2A		SUPT6H	F2RL3	SUPT6H
ARHGAP35		RNF19A	ARHGAP35		VAMP2	MAP3K14	VAMP2
GRSF1		NSL1	GRSF1		SYP	DCLK1	SYP
GUCY1A3		NSMF	GUCY1A3		TAF2	LRRFIP1	TAF2
HTT		PTCD1	HTT		MLX	MAGI1	MLX
KCNC3		BLOC1S6	KCNC3		TEAD1	LRAT	TEAD1
KCNK3		TSPAN17	KCNK3		TFAP2A	COPS2	TFAP2A
KCNQ3		NDOR1	KCNQ3		TFAP2B	OTOF	TFAP2B
KPNA1		ZNF544	KPNA1		TGFA	KIAA0101	TGFA
LFNG		SLC43A3	LFNG		TGFBR3	BMS1	TGFBR3
LHCGR		TMOD3	LHCGR		TIMP4	MAGI2	TIMP4
ABLIM1		NCAPH2	ABLIM1		TKT	EBI3	TKT
SH2D1A		YPEL1	SH2D1A		TPM1	RNF41	TPM1
MAPT		STRN4	MAPT		TRAF3	KLRG1	TRAF3
MID1		TIMM22	MID1		TSHR	LANCL1	TSHR
KMT2A		SERTAD3	KMT2A		TUB	KHDRBS1	TUB
MLLT6		POMT2	MLLT6		UBE2N	FRS2	UBE2N
MMP16		SLC39A3	MMP16		USF2	TCERG1	USF2
MN1		AMDHD2	MN1		UVRAG	LILRB3	UVRAG
MYO1B		SDF4	MYO1B		VCL	ERLIN2	VCL
TRIM37		PIPOX	TRIM37		CORO2A	NISCH	CORO2A
MYBL1		ZDHHC3	MYBL1		WNT3	PXMP4	WNT3
MYO5A		CSAD	MYO5A		WNT7A	AAK1	WNT7A
NF2		GTSE1	NF2		ZAP70	TRAPPC8	ZAP70
NFATC2		TMEM14C	NFATC2		ZKSCAN1	ZBTB1	ZKSCAN1
NFIX		PEX5L	NFIX		ZNF75D	PAXIP1	ZNF75D
NHLH2		MBD3	NHLH2		ZNF76	PLCH1	ZNF76
NPR3		KCTD5	NPR3		ZNF135	KIF21B	ZNF135
NRAS		CCDC93	NRAS		ZNF140	TNRC6B	ZNF140
NTF4		MTMR12	NTF4		ZNF202	FBXO28	ZNF202
ROR1		HES2	ROR1		MALL	COBL	MALL
OGN		TBC1D13	OGN		MLF2	ASTN2	MLF2
PAX7		CROT	PAX7		KMT2D	FAM208A	KMT2D
PDCL		AHI1	PDCL		TCL1A	CSTF2T	TCL1A
PBX2		BIVM	PBX2		BAP1	CAPN7	BAP1
PCSK2		PIGX	PCSK2		FZD1	ZFYVE26	FZD1
PDCD2		PTCD3	PDCD2		PIP4K2B	CASP14	PIP4K2B
PDE3A		EPN3	PDE3A		ZNF282	AMACR	ZNF282
PDE6H		C10orf118	PDE6H		RASAL1	ZNF451	RASAL1
PDE7A		SBNO1	PDE7A		OGT	UBXN7	OGT
PDGFRA		VPS53	PDGFRA		NIPSNAP1	SENP6	NIPSNAP1
PDK3		ACOXL	PDK3		ITGA10	GGA1	ITGA10
PGK1		SYNJ2BP	PGK1		MADD	WIPI2	MADD
PGK2		SLC35C1	PGK2		BANF1	SH3YL1	BANF1
PHF1		NDUFAF7	PHF1		SYNGAP1	ST8SIA3	SYNGAP1
PHKG2		ASIC4	PHKG2		CD84	TRNT1	CD84
PLEK		MED29	PLEK		SELENBP1	ABHD5	SELENBP1
PRRX1		IQCC	PRRX1		LARGE	C5orf45	LARGE
PNN		ARFGAP1	PNN		MAPKAPK2	AADAT	MAPKAPK2
POU3F2		PRR11	POU3F2		B4GALT5	C1RL	B4GALT5
PPM1A		WDR52	PPM1A		NTN1	VPS54	NTN1
PPP1R7		PAG1	PPP1R7		MED27	RIPK4	MED27
PPP2R1B		CENPN	PPP2R1B		EIF2AK3	CLIC6	EIF2AK3
PPP3R2		ITFG2	PPP3R2		PGS1	MRPL50	PGS1
PRELP		PCDHGA5	PRELP		ADAMTS4	MANSC1	ADAMTS4
PRKAA2		BARHL1	PRKAA2		FXR2	TET2	FXR2
PRKACB		UGGT1	PRKACB		GTPBP1	TRPM7	GTPBP1
PRKCA		DPYSL5	PRKCA		RGS6	PAQR5	RGS6
PRKCB		PMEPA1	PRKCB		SDC3	ATG2B	SDC3
PRKCI		SMURF1	PRKCI		N4BP1	RBM28	N4BP1
PRLR		CYP20A1	PRLR		FAM131B	MTPAP	FAM131B
PTGFRN		SLC24A3	PTGFRN		HDAC4	SHQ1	HDAC4
PTPN4		ESYT2	PTPN4		KIAA0247	RIC8B	KIAA0247
PTPRA		RPTOR	PTPRA		TATDN2	TMEM40	TATDN2
RAB3B		MICAL3	RAB3B		SPOCK2	BMP2K	SPOCK2
RALGDS		DDX55	RALGDS		ARHGEF11	RABL6	ARHGEF11
RARB		TLDC1	RARB		AREL1	ENAH	AREL1
SCD		RAB40C	SCD		TSPAN32	H2AFJ	TSPAN32
SCML1		SLC4A5	SCML1		ACTR1A	PRR11	ACTR1A
SCN5A		SAV1	SCN5A		FLOT1	DCP1A	FLOT1
SFPQ		ALX4	SFPQ		YAP1	LRP2BP	YAP1
SH3GL2		CELF5	SH3GL2		TGOLN2	CDC42SE1	TGOLN2
SIAH2		SLC22A23	SIAH2		ARID3B	PAPOLB	ARID3B
SLC1A2		FAM217B	SLC1A2		IGF2BP1	PHTF2	IGF2BP1
SLC2A4		ZFYVE20	SLC2A4		SIX2	CAMK1G	SIX2
SLC7A2		NSD1	SLC7A2		KDM5B	KIAA1143	KDM5B
SLC18A2		NXN	SLC18A2		PGRMC1	MAVS	PGRMC1
SLIT3		UNKL	SLIT3		TSPAN9	EDA2R	TSPAN9
SMARCD2		CERK	SMARCD2		MLLT11	MRPS14	MLLT11
SNX1		GNPNAT1	SNX1		GLIPR1	CLSPN	GLIPR1
SRP14		PLEKHG2	SRP14		PAPD7	CENPK	PAPD7
SS18		C12orf43	SS18		TPPP	HIAT1	TPPP
ST13		ZNF655	ST13		PTPRT	FBXL17	PTPRT
STC1		PLEKHF1	STC1		RCAN3	C5orf42	RCAN3
STRN		ZNF557	STRN		KAT7	TMEM108	KAT7
STX3		HAUS3	STX3		LZTS1	PRRG4	LZTS1
SYT1		LRRC2	SYT1		CELF3	PAGR1	CELF3
TCF20		NARG2	TCF20		FZD10	CEP97	FZD10
TCF21		C12orf49	TCF21		NXPH3	ARMC5	NXPH3
PPP1R11		HDAC11	PPP1R11		KLF12	AGBL2	KLF12
TEAD1		ZNF696	TEAD1		RRAS2	PDZD7	RRAS2
TGIF1		DNAJB14	TGIF1		ICK	PGAP1	ICK
THRB		SPSB1	THRB		MLXIP	TMEM254	MLXIP
TIMP4		ARMC9	TIMP4		BAHD1	OPA3	BAHD1
TRAPPC10		CXorf21	TRAPPC10		KDM2A	MTERFD3	KDM2A
TTPA		LRRC27	TTPA		RAB21	ADAM33	RAB21
UBE2D3		SRCIN1	UBE2D3		MYT1L	APOL4	MYT1L
UBE2G1		THUMPD2	UBE2G1		ZNF609	PLA2G12A	ZNF609
UPK1B		APOL6	UPK1B		CDK19	TIGD6	CDK19
VBP1		KCNH6	VBP1		HIC2	FSD1L	HIC2
WAS		HM13	WAS		TTLL12	KATNAL1	TTLL12
WNT2		STK40	WNT2		SYT11	NSRP1	SYT11
WNT3		TSSK6	WNT3		SMG6	ZNF644	SMG6
YWHAB		NCALD	YWHAB		KIAA0930	RGPD5	KIAA0930
ZFX		ING5	ZFX		TTC28	ZCCHC9	TTC28
ZIC1		DDI2	ZIC1		ZNF629	HOOK3	ZNF629
ZNF148		ABLIM2	ZNF148		TENC1	ZMAT1	TENC1
ZXDA		EFCAB7	ZXDA		NUDCD3	ZNF607	NUDCD3
BTG2		ZNF527	BTG2		SLC44A1	NAA11	SLC44A1
ST8SIA4		MCHR2	ST8SIA4		LRRC8B	NUDCD1	LRRC8B
ALDH5A1		KIRREL3	ALDH5A1		POFUT1	PNPT1	POFUT1
CCDC6		TNRC18	CCDC6		CCNDBP1	KBTBD6	CCNDBP1
KMT2D		CBX2	KMT2D		ELP5	HN1L	ELP5
RND2		PPAPDC3	RND2		C22orf24	L3MBTL4	C22orf24
C21orf33		ZNRF1	C21orf33		CLIC4	C12orf65	CLIC4
USP9X		MUM1	USP9X		PNKD	NXPE3	PNKD
ZNF282		CEP19	ZNF282		SNED1	LARP4	SNED1
CUL4B		SMIM3	CUL4B		PPP1R16B	CYP2U1	PPP1R16B
SMARCA5		STON2	SMARCA5		PLA2G2D	SLC2A13	PLA2G2D
CDC42BPA		RSPH1	CDC42BPA		CNNM4	MYSM1	CNNM4
RGS5		SAPCD2	RGS5		AGO1	SORCS1	AGO1
GAS7		ZNF625	GAS7		FAM155B	ANAPC16	FAM155B
DGKD		DPP9	DGKD		CTNNA3	USP43	CTNNA3
CHST1		AP5B1	CHST1		CDIP1	PIFO	CDIP1
PIAS1		L3MBTL4	PIAS1		PACSIN1	TATDN3	PACSIN1
CDC14A		C19orf40	CDC14A		CHST11	C22orf39	CHST11
KLF7		CHURC1	KLF7		NEUROG3	GRPEL2	NEUROG3
UNC5C		KIAA1919	UNC5C		FAM203A	RNF32	FAM203A
NUMB		MYOZ3	NUMB		CEND1	XRRA1	CEND1
IRS2		DSEL	IRS2		FAM53C	KDELC2	FAM53C
EIF3J		MTDH	EIF3J		PHF21A	PTGR2	PHF21A
NRP2		ZNF276	NRP2		FZR1	ERVV-1	FZR1
ARHGEF7		SFXN1	ARHGEF7		HEMK1	PNPLA5	HEMK1
RAB7L1		PHF21B	RAB7L1		HPCAL4	PLEKHG4B	HPCAL4
TAF1C		NACC1	TAF1C		IP6K2	CXorf38	IP6K2
MPZL1		SMYD4	MPZL1		GULP1	SLC35G1	GULP1
USP6		PTPMT1	USP6		C9orf114	ZNF519	C9orf114
ATG12		GPR146	ATG12		TMEM138	ZNF320	TMEM138
TMEM257		DIS3L	TMEM257		RAB6B	TOR1AIP2	RAB6B
MTA2		FAM210B	MTA2		MED15	SNX31	MED15
DLGAP1		TMEM45B	DLGAP1		SYT17	TCEANC	SYT17
GOSR1		SP7	GOSR1		C21orf91	IBA57	C21orf91
CLOCK		SPATA2L	CLOCK		SSH1	C2orf69	SSH1
LPIN2		ZNF491	LPIN2		DGCR8	RNF152	DGCR8
KIAA0430		IRGQ	KIAA0430		SDK2	EPHX4	SDK2
PHF14		RINL	PHF14		FAM46C	SLC25A30	FAM46C
TOX		TCEANC2	TOX		TMEM104	LCLAT1	TMEM104
KIAA0247		FCRLB	KIAA0247		WHSC1L1	BRWD3	WHSC1L1
BCLAF1		TAF8	BCLAF1		FAM120C	MCM9	FAM120C
ATG13		AP1S3	ATG13		SLC35F6	GCSAM	SLC35F6
ZBTB40		SGPP2	ZBTB40		STX17	GATC	STX17
ABCC5		CMBL	ABCC5		SBNO1	RGPD4	SBNO1
HIPK3		ASB10	HIPK3		ETNK2	SREK1IP1	ETNK2
ABI2		CLDN23	ABI2		STRBP	ZNF546	STRBP
AP3S2		ASB6	AP3S2		CDC42BPG	ANKRD34B	CDC42BPG
TIMM17B		MYO3B	TIMM17B		FRMD4A	ABCB5	FRMD4A
HMG20A		SPTY2D1	HMG20A		CNDP2	ANKDD1A	CNDP2
MICU1		FAM101A	MICU1		SCN3B	FAM228B	SCN3B
DLC1		KRT80	DLC1		ZNF395	PTAR1	ZNF395
YAP1		BEAN1	YAP1		GNG12	LOC400499	GNG12
TRIM38		CCBE1	TRIM38		MTFR1L	C7orf76	MTFR1L
VTI1B		CAPN12	VTI1B		NRIP3	ERVFRD-1	NRIP3
SYNCRIP		CCDC140	SYNCRIP		C15orf39	GOLGA6L9	C15orf39
VAT1		CCDC13	VAT1		LHX9	ZNF704	LHX9
MXD4		THAP6	MXD4		C14orf132	FAM110C	C14orf132
EXOC5		PLEKHG4B	EXOC5		ATXN7L3	GOLGA6C	ATXN7L3
CELF1		DENND5B	CELF1		BBX	LOC100127983	BBX
CELF2		TOR1AIP2	CELF2		SMURF1	ZNF605	SMURF1
FUT9		IFNLR1	FUT9		PELI2	ACTB	PELI2
KIF1C		CABP7	KIF1C		NDRG2	ADCY1	NDRG2
ARPP19		APOBEC3H	ARPP19		GALNT16	ADH1B	GALNT16
FAXDC2		OXER1	FAXDC2		NYNRIN	AGL	NYNRIN
AP3M2		UBXN2A	AP3M2		ALPK3	ANGPT2	ALPK3
ADAMTS6		ZNF431	ADAMTS6		WDR48	BIRC5	WDR48
KLF12		POLR3H	KLF12		KIAA1462	RHOB	KIAA1462
TFEC		DNAJC18	TFEC		SHROOM3	ATP5G1	SHROOM3
ICK		CCDC125	ICK		KIAA1614	ATP6V1G2	KIAA1614
ZNF365		ATAD3C	ZNF365		PRX	BARD1	PRX
WDR47		CDHR3	WDR47		GPR107	BICD1	GPR107
USP33		GPATCH11	USP33		MARK4	BRCA1	MARK4
GGA2		UBN2	GGA2		CCAR2	BST1	CCAR2
AVL9		C19orf26	AVL9		CADM3	MPPED2	CADM3
EXPH5		MYADML2	EXPH5		ALX4	CACNA1C	ALX4
ZC3H13		C17orf103	ZC3H13		GPSM3	CAMK4	GPSM3
ARHGAP26		C2orf72	ARHGAP26		C10orf54	CAMLG	C10orf54
NFASC		ALS2CL	NFASC		IKZF4	CASP10	IKZF4
HIC2		ANKRD52	HIC2		GORASP1	CAV2	GORASP1
ATP10B		MORN3	ATP10B		LPIN3	RUNX2	LPIN3
SMC5		PROX2	SMC5		ZSCAN18	CCNA2	ZSCAN18
FBXO28		C14orf177	FBXO28		ZNF747	CTSC	ZNF747
ANKRD12		CEP170B	ANKRD12		OTUB2	CHRM3	OTUB2
MGA		PGP	MGA		C17orf53	AP3S1	C17orf53
WDR7		C19orf54	WDR7		FA2H	COL4A4	FA2H
ANGPTL2		THEM5	ANGPTL2		FYCO1	COL8A1	FYCO1
CBX5		DOK7	CBX5		NKAIN1	CREB1	NKAIN1
DAAM2		CCDC85C	DAAM2		TMEM231	MAPK14	TMEM231
LRRC8B		RAB43	LRRC8B		MUL1	CYBB	MUL1
RBFOX2		METTL2A	RBFOX2		CCNJL	DIO2	CCNJL
DNPEP		C17orf51	DNPEP		C22orf46	DLX6	C22orf46
CLEC5A		CYP27C1	CLEC5A		MCTP1	DYNC1LI2	MCTP1
RABGAP1		NAT8L	RABGAP1		ARHGAP28	DSC3	ARHGAP28
CADM1		ABCB5	CADM1		CPSF7	DUSP3	CPSF7
ARMC8		NANOS1	ARMC8		DHDDS	EFNA5	DHDDS
DCAF12		MURC	DCAF12		UBTD1	EMP1	UBTD1
C3orf17		PDDC1	C3orf17		OPA3	EPB41	OPA3
ATL3		NDUFS7	ATL3		KLHL15	EPB41L2	KLHL15
IPCEF1		NCR3LG1	IPCEF1		WDR82	FKTN	WDR82
TANC2		LHFPL4	TANC2		TNKS2	GPC4	TNKS2
FBXL3		C3orf62	FBXL3		SETD7	FGF1	SETD7
FBXO3		TMEM179	FBXO3		C1orf21	FGF2	C1orf21
STAU2		C15orf52	STAU2		SPRY4	FOXG1	SPRY4
DKK2		TRABD2B	DKK2		RAB1B	MLANA	RAB1B
SLC39A1		LOC389831	SLC39A1		STK40	AFF2	STK40
ERLEC1		ZNF793	ERLEC1		FAM188B	GABRG1	FAM188B
STXBP6		VSIG8	STXBP6		PCGF5	GAD2	PCGF5
CNIH4		FOXI2	CNIH4		FRMPD3	NR6A1	FRMPD3
DNAJC15		LDLRAD2	DNAJC15		SRRM4	GFRA1	SRRM4
CTNNA3		FAM227A	CTNNA3		GLYR1	GNAL	GLYR1
CARD10		ANXA8	CARD10		SUV420H2	GNAQ	SUV420H2
YPEL1		ANXA8L1	YPEL1		PTPN5	GNL1	PTPN5
GRHL1		D2HGDH	GRHL1		LINGO1	MKNK2	LINGO1
TFCP2L1		CDK11A	TFCP2L1		MICALL1	GRSF1	MICALL1
RRM2B		TBC1D3	RRM2B		TRIM4	GSPT1	TRIM4
PI15		PRCD	PI15		KLC4	HLA-DOA	KLC4
METTL9		LOC100129924	METTL9		DUOXA1	HMGN2	DUOXA1
KLF3		LOC100130520	KLF3		TMEM55B	HTR2A	TMEM55B
CHST15		ZNF316	CHST15		FMNL3	IDS	FMNL3
AMOTL2		PPP5D1	AMOTL2		RASL10B	IGJ	RASL10B
PEX5L		LOC100506115	PEX5L		CCDC64	INPP5B	CCDC64
KLF13		LOC100507747	KLF13		PGAP3	KAL1	PGAP3
BCMO1		ATP5J2-PTCD1	BCMO1		SFXN1	KCNA1	SFXN1
XRN1		POC1B-GALNT4	XRN1		TEX261	KCNA2	TEX261
CCNJ		ZNF664-FAM101A	CCNJ		GPRIN1	KCNJ1	GPRIN1
TET2		ISY1-RAB43	TET2		FBXO32	LAMC1	FBXO32
PAQR5		LOC100653515	PAQR5		FOXP4	LGALS8	FOXP4
TMEM214		LOC100996412	TMEM214		SPPL3	LIF	SPPL3
DPP8		LOC100996643	DPP8		SEZ6	MECP2	SEZ6
FAM206A		LOC101927622	FAM206A		TBC1D16	MEF2D	TBC1D16
RALGPS2		LOC101927812	RALGPS2		IRGQ	RAB8A	IRGQ
BSDC1		LOC101928195	BSDC1		GJB4	MFAP3	GJB4
SLC6A15		LOC101928657	SLC6A15		SYT2	MGP	SYT2
MTPAP		LOC101928805	MTPAP		ANKRD54	MGST1	ANKRD54
ZNF532		LOC101928841	ZNF532		C2orf73	MKLN1	C2orf73
UBE2W		LOC101929496	UBE2W		ZFAND2B	MLLT3	ZFAND2B
LARP6		LOC101929583	LARP6		NUDT16	MMP9	NUDT16
LIN7C		LOC101929809	LIN7C		TRIM40	MMP16	TRIM40
SLC39A9		LOC101930236	SLC39A9		NACC2	MOCS2	NACC2
TRIM36		LOC101930424	TRIM36		AMER1	NDP	AMER1
GALNT10			GALNT10		ZBTB46	NEDD9	ZBTB46
FAM46A			FAM46A		C20orf112	NFIB	C20orf112
FERMT1			FERMT1		RIMS4	NID1	RIMS4
ZDHHC7			ZDHHC7		SRXN1	OPA1	SRXN1
SLC48A1			SLC48A1		SLC2A14	OPCML	SLC2A14
HIF1AN			HIF1AN		HAPLN3	OTC	HAPLN3
SLC30A6			SLC30A6		EME1	PAPPA	EME1
FRMD4A			FRMD4A		SHISA4	PDCL	SHISA4
ENAH			ENAH		CDPF1	PBX1	CDPF1
C1orf106			C1orf106		GLIPR2	PCSK2	GLIPR2
WDR52			WDR52		PLEKHG4B	PDE3A	PLEKHG4B
BCAP29			BCAP29		MBOAT1	PDE4C	MBOAT1
ANKH			ANKH		TMPRSS6	PGC	TMPRSS6
CDC42SE1			CDC42SE1		MIER3	PHB	MIER3
KCMF1			KCMF1		BMPER	PKD2	BMPER
STOX2			STOX2		FAM170B	PLD1	FAM170B
C12orf4			C12orf4		ANO6	PLP1	ANO6
SEPN1			SEPN1		ANKRD23	PML	ANKRD23
GPR126			GPR126		SAMD14	POLR2F	SAMD14
THAP11			THAP11		LYRM9	POU3F2	LYRM9
LYRM2			LYRM2		TSNARE1	POU6F1	TSNARE1
RHOJ			RHOJ		SRRM3	PPM1A	SRRM3
RAB22A			RAB22A		FNDC5	PPP1R8	FNDC5
ZNF512B			ZNF512B		ARHGAP30	PPP2R5C	ARHGAP30
USP31			USP31		ALS2CL	PPP3CA	ALS2CL
KIAA1211			KIAA1211		PGM2L1	PRKAA2	PGM2L1
INTS2			INTS2		ZNF740	PRKAB2	ZNF740
KIAA1467			KIAA1467		KSR2	PRKACB	KSR2
WDFY4			WDFY4		GXYLT1	PROX1	GXYLT1
SFMBT2			SFMBT2		SLC25A42	PRRG1	SLC25A42
RAP2C			RAP2C		CYB561D1	PTGFRN	CYB561D1
HRH4			HRH4		LOC285556	PTPRD	LOC285556
ALX4			ALX4		TMEM95	PTPRG	TMEM95
NPAS3			NPAS3		KY	RAB1A	KY
EPB41L4A			EPB41L4A		TSPAN33	RAP2B	TSPAN33
NECAB1			NECAB1		PLCXD3	RASA2	PLCXD3
NSD1			NSD1		RGSL1	RFX3	RGSL1
XPO4			XPO4		BMP8A	RFX5	BMP8A
HIF3A			HIF3A		KIF7	RORA	KIF7
NUCKS1			NUCKS1		C12orf68	RPE	C12orf68
GRAMD3			GRAMD3		SETD8	RPS6KA3	SETD8
ZNF747			ZNF747		C15orf52	SORT1	C15orf52
TRAK2			TRAK2		C4orf50	ATXN1	C4orf50
KCTD15			KCTD15		C9orf171	SCN7A	C9orf171
RBM42			RBM42		LRRC10B	SDHD	LRRC10B
CDC73			CDC73		SLC25A35	SFRP1	SLC25A35
STEAP4			STEAP4		FAM102A	SGCD	FAM102A
ARHGAP28			ARHGAP28		PAIP2B	SKIL	PAIP2B
SNX22			SNX22		PRRT4	SLC1A2	PRRT4
CSRNP3			CSRNP3		SAMD12	SLC5A3	SAMD12
PGAP1			PGAP1		IGLON5	SLC6A4	IGLON5
DCAF17			DCAF17		HAPLN4	SLC7A2	HAPLN4
LRRC8E			LRRC8E		C10orf105	SLC18A2	C10orf105
NAA50			NAA50		TRIM67	SMARCE1	TRIM67
CXXC4			CXXC4		CAPN14	SOAT1	CAPN14
SLC2A10			SLC2A10		TSPAN11	SORD	TSPAN11
NDEL1			NDEL1		RNF165	STC1	RNF165
CAB39L			CAB39L		ZNF704	STIM1	ZNF704
TSPAN14			TSPAN14		FAM203B	STK3	FAM203B
SBF2			SBF2		SHISA7	STRN	SHISA7
FRMD8			FRMD8		ACVR1B	STYX	ACVR1B
SYT16			SYT16		ADARB2	TCF4	ADARB2
TMTC1			TMTC1		ADORA3	TCF12	ADORA3
SPRTN			SPRTN		ADRA2A	TCF21	ADRA2A
B3GNT5			B3GNT5		ADRBK1	TECTB	ADRBK1
ZRANB3			ZRANB3		ALAD	TEF	ALAD
ZNRF3			ZNRF3		ALDH3B2	NR2F2	ALDH3B2
POLDIP3			POLDIP3		ANXA8L2	LEFTY2	ANXA8L2
KIAA1804			KIAA1804		SHROOM2	TGFBR1	SHROOM2
DCTN5			DCTN5		AQP1	TIA1	AQP1
ZC3H8			ZC3H8		ARL1	TJP1	ARL1
KIAA1841			KIAA1841		ARL3	TSPAN6	ARL3
MRPL43			MRPL43		ASPH	NR2C1	ASPH
AFAP1L2			AFAP1L2		ATP1A1	TUB	ATP1A1
USP38			USP38		ATP6V0C	UBE2D3	ATP6V0C
PLXDC2			PLXDC2		ATP6V0A1	UBE2H	ATP6V0A1
KIAA1644			KIAA1644		BAD	WHSC1	BAD
EPT1			EPT1		BOK	YWHAG	BOK
MYLK3			MYLK3		ZFP36L2	ZIC1	ZFP36L2
MTDH			MTDH		C8B	ZNF24	C8B
PRDM6			PRDM6		LDLRAD4	ZNF75A	LDLRAD4
CADPS2			CADPS2		PTTG1IP	ZNF236	PTTG1IP
HTRA3			HTRA3		C21orf2	LUZP1	C21orf2
EPSTI1			EPSTI1		MPPED1	FZD3	MPPED1
EGLN3			EGLN3		CA5A	NCOA4	CA5A
SLC46A1			SLC46A1		CACNA1B	PTP4A2	CACNA1B
GLCCI1			GLCCI1		CACNA2D1	AKAP1	CACNA2D1
PALM2			PALM2		CASP7	EOMES	CASP7
XKR4			XKR4		RUNX1	PDLIM4	RUNX1
TMEM132B			TMEM132B		TNFRSF8	CASK	TNFRSF8
VASN			VASN		CD70	STC2	CD70
RAB3C			RAB3C		CDK3	TP63	CDK3
NUS1			NUS1		CLCN7	UNC5C	CLCN7
GRIN3A			GRIN3A		CLTB	LAMTOR3	CLTB
ZNF641			ZNF641		CMKLR1	SNAP23	CMKLR1
AEBP2			AEBP2		CNGA1	IL18R1	CNGA1
PSMB11			PSMB11		COX15	NRP2	COX15
FSD2			FSD2		CREM	PER3	CREM
EARS2			EARS2		CRIP2	BSN	CRIP2
CYB5D1			CYB5D1		CSF1R	RNF8	CSF1R
TMEM132E			TMEM132E		CSNK1E	SEMA5A	CSNK1E
ZFP3			ZFP3		CTSH	PIAS2	CTSH
ZNF441			ZNF441		DBT	TBX18	DBT
FAM168B			FAM168B		DCN	SEC22C	DCN
RFTN2			RFTN2		DDOST	INA	DDOST
SYNPR			SYNPR		DNMT3A	HGS	DNMT3A
FAM173B			FAM173B		DUSP7	LARGE	DUSP7
NCOA7			NCOA7		ECT2	PPIG	ECT2
PM20D2			PM20D2		EDA	NRXN3	EDA
NACC2			NACC2		EIF1AX	PSMF1	EIF1AX
PTPDC1			PTPDC1		ELF4	SLC4A8	ELF4
HDX			HDX		EPHA4	STXBP5L	EPHA4
SPIN4			SPIN4		CLN8	ENTPD4	CLN8
LDLRAD3			LDLRAD3		BPTF	RNF14	BPTF
SESN3			SESN3		FECH	CLINT1	FECH
SLC2A14			SLC2A14		FOXE1	PUM1	FOXE1
TMEM120B			TMEM120B		NR5A1	AQR	NR5A1
WIPF2			WIPF2		FUT8	FRMPD4	FUT8
FAM117B			FAM117B		G6PC	SCRN1	G6PC
TTC14			TTC14		GABPB1	KIAA0141	GABPB1
PPP4R2			PPP4R2		GABRA2	NUPL1	GABRA2
TMEM167A			TMEM167A		GABRB1	CEP350	GABRB1
VPS13B			VPS13B		OPN1MW	RABGAP1L	OPN1MW
SBSPON			SBSPON		GFRA2	AMMECR1	GFRA2
NOP9			NOP9		GLUL	DMTF1	GLUL
PRICKLE2			PRICKLE2		GNAO1	PTBP3	GNAO1
DCP2			DCP2		RAPGEF1	DNM1L	RAPGEF1
CYS1			CYS1		GRIN2B	ARL4A	GRIN2B
ZNF367			ZNF367		GRM4	CALCRL	GRM4
UBR1			UBR1		GSPT1	SMNDC1	GSPT1
HIPK1			HIPK1		HLA-DPB1	EIF1B	HLA-DPB1
LRRC55			LRRC55		HMGA1	SEMA3A	HMGA1
TBCEL			TBCEL		HOXD11	ATP8A1	HOXD11
TMEM136			TMEM136		HSF4	ARFGEF1	HSF4
FAM171A1			FAM171A1		DNAJB2	STAMBP	DNAJB2
HNRNPUL2			HNRNPUL2		HUS1	MAP3K2	HUS1
ZSCAN25			ZSCAN25		IGFBP6	TRAF3IP2	IGFBP6
FAM185A			FAM185A		IGHMBP2	ZBTB6	IGHMBP2
CDHR3			CDHR3		IL12RB2	RAB10	IL12RB2
CADM2			CADM2		IL18	LYVE1	IL18
TXNDC8			TXNDC8		FOXK2	PNRC1	FOXK2
GK5			GK5		ILF3	PTPRT	ILF3
MAGI3			MAGI3		KCNA2	AP4S1	KCNA2
PRTG			PRTG		KCNE1	SEC63	KCNE1
GLDN			GLDN		KCNJ4	PPM1E	KCNJ4
OSTN			OSTN		KCNJ15	FASTKD2	KCNJ15
ACTBL2			ACTBL2		KIR3DL1	NLGN1	KIR3DL1
MACC1			MACC1		KRT6A	SHANK2	KRT6A
HCN1			HCN1		KRT6B	SORCS3	KRT6B
ATP9B			ATP9B		KRT13	DAAM1	KRT13
ZC3H6			ZC3H6		LCP1	KLHDC10	LCP1
SHISA6			SHISA6		LOXL2	MYT1L	LOXL2
YPEL2			YPEL2		LPP	AVL9	LPP
C2orf68			C2orf68		BCAM	ARHGAP26	BCAM
VGLL3			VGLL3		LY6E	SIPA1L3	LY6E
BEND4			BEND4		MAOB	CDK19	MAOB
IYD			IYD		MAP4	RAP1GAP2	MAP4
PAIP2B			PAIP2B		MKI67	TAB2	MKI67
RGPD1			RGPD1		MKLN1	ZCCHC14	MKLN1
ZBTB34			ZBTB34		MMP15	SYT11	MMP15
HAPLN4			HAPLN4		MNT	ZC3H4	MNT
CAPN14			CAPN14		MPL	PRRC2C	MPL
TSPAN11			TSPAN11		MTHFR	EXOC6B	MTHFR
TARP			TARP		MUC1	ANKRD28	MUC1
GIMAP6			GIMAP6		MUC5AC	OTUD3	MUC5AC
PRR9			PRR9		MX1	MGA	MX1
ZNF704			ZNF704		MYH10	DAAM2	MYH10
POTEM			POTEM		MYO1D	SSBP2	MYO1D
FAM196A			FAM196A		MYO5B	ASF1A	MYO5B
TMEM200C			TMEM200C		MYO9B	POC1A	MYO9B
FAM227A			FAM227A		MYO10	UPF2	MYO10
ZNF705D			ZNF705D		MYOG	IPCEF1	MYOG
ACVR1B			ACVR1B		NAB2	SIPA1L1	NAB2
ADCY1			ADCY1		NDP	CNTNAP2	NDP
ANK2			ANK2		NEU1	TANC2	NEU1
RHOA			RHOA		NEUROD2	SERBP1	NEUROD2
ASTN1			ASTN1		NFATC4	ZBTB20	NFATC4
BAAT			BAAT		NFKBIA	PITPNC1	NFKBIA
BAK1			BAK1		NFKBIE	AGO1	NFKBIE
BCL2L1			BCL2L1		NKX3-1	FOXP1	NKX3-1
BMP7			BMP7		NOS1	RPS6KA6	NOS1
BRCA1			BRCA1		NOS3	UBE2S	NOS3
BSG			BSG		NPR3	STXBP6	NPR3
LDLRAD4			LDLRAD4		DDR2	TRHDE	DDR2
CAPZB			CAPZB		NTSR1	UBQLN2	NTSR1
CASP2			CASP2		NUCB1	PI15	NUCB1
CBL			CBL		NUMA1	KLHL5	NUMA1
CBLB			CBLB		OPCML	SCCPDH	OPCML
CD5L			CD5L		ORC4	DCTN4	ORC4
CD86			CD86		P2RX5	CRIM1	P2RX5
CD36			CD36		P2RY2	FAM198B	P2RY2
CD40LG			CD40LG		P2RY4	FAM8A1	P2RY4
CDKN3			CDKN3		PAFAH1B2	HPCAL4	PAFAH1B2
CTSC			CTSC		PAX3	YTHDF2	PAX3
CHML			CHML		PCOLCE	LIMA1	PCOLCE
CNP			CNP		PDE1A	UBE2D4	PDE1A
COX15			COX15		PFAS	OTUD6B	PFAS
CRK			CRK		PFKL	MRPS33	PFKL
CSE1L			CSE1L		PHKA1	FKBP7	PHKA1
CTSB			CTSB		SERPINB9	DCUN1D1	SERPINB9
CXADR			CXADR		PI4KB	CCSER2	PI4KB
CYP27B1			CYP27B1		PKP1	TMEM106B	PKP1
DBT			DBT		PLD1	CROT	PLD1
DCC			DCC		FXYD3	RNF111	FXYD3
DCN			DCN		PLTP	HAUS6	PLTP
DFFA			DFFA		PLXNA2	SWT1	PLXNA2
DNASE1			DNASE1		PMM2	GDAP2	PMM2
EIF4EBP2			EIF4EBP2		POLR2L	WBP1L	POLR2L
EPHA5			EPHA5		POU2F2	ST7L	POU2F2
CLN8			CLN8		PPARD	UHRF1BP1	PPARD
ETV6			ETV6		PRCP	TTC19	PRCP
FABP7			FABP7		PRELP	FAM120C	PRELP
FKBP5			FKBP5		PRKCA	GPATCH2	PRKCA
FUT4			FUT4		MAPK13	LINS	MAPK13
GABRB1			GABRB1		PRODH	ZNF532	PRODH
GABRE			GABRE		MASP1	AP1AR	MASP1
GALNS			GALNS		PTGIR	CAMK2N1	PTGIR
GART			GART		QSOX1	NDUFAF7	QSOX1
GBP2			GBP2		PTPRE	GALNT10	PTPRE
GPM6B			GPM6B		PEX19	VAC14	PEX19
GPR21			GPR21		PXN	ZFP64	PXN
GRIN2B			GRIN2B		PCYT2	CCAR1	PCYT2
HDAC2			HDAC2		RAB27B	WWC3	RAB27B
HIP1			HIP1		RAD51B	LANCL2	RAD51B
MR1			MR1		RAD52	BCAP29	RAD52
HNF4A			HNF4A		RARA	KLHL4	RARA
HSPA1A			HSPA1A		RASA2	EIF5A2	RASA2
HSPG2			HSPG2		RBL1	KCMF1	RBL1
IDH2			IDH2		RBMS2	AGPAT4	RBMS2
IFIT1			IFIT1		RBP1	DHX33	RBP1
IL5RA			IL5RA		REV3L	BBX	REV3L
INPPL1			INPPL1		RFX4	TULP4	RFX4
IVD			IVD		RPL28	PLSCR4	RPL28
KCNJ14			KCNJ14		RPL32	PELI1	RPL32
KCNK2			KCNK2		RPS3	SENP7	RPS3
KCNMA1			KCNMA1		RRAS	RAB22A	RRAS
KCNN3			KCNN3		RXRA	TENM2	RXRA
KRT6B			KRT6B		SAA1	STRIP2	SAA1
SMAD2			SMAD2		SC5D	PCDH19	SC5D
MAGEA5			MAGEA5		SCD	NCEH1	SCD
MAGEA8			MAGEA8		SCNN1A	SLAIN2	SCNN1A
MBL2			MBL2		SDC4	ZBTB4	SDC4
ME2			ME2		CXCL12	ZBTB26	CXCL12
MECP2			MECP2		SECTM1	KIAA1598	SECTM1
MGAT5			MGAT5		SELPLG	MARK4	SELPLG
ATXN3			ATXN3		SFTPB	JAM2	SFTPB
MKLN1			MKLN1		SH3GL1	PLEKHA1	SH3GL1
MOCS2			MOCS2		SHB	GUF1	SHB
MOG			MOG		SIM1	KIF13A	SIM1
MPP2			MPP2		SKI	PAPD5	SKI
ABCC1			ABCC1		SLC6A2	NOC3L	SLC6A2
MSR1			MSR1		SLC19A1	LMBR1	SLC19A1
MTF1			MTF1		SLC20A1	NOM1	SLC20A1
MTR			MTR		SUMO3	USP46	SUMO3
MVD			MVD		SIGLEC1	LPIN3	SIGLEC1
MYO10			MYO10		SNX1	SOWAHC	SNX1
PPP1R12B			PPP1R12B		SORD	WNK3	SORD
NFE2			NFE2		SOX11	PHACTR4	SOX11
NFIC			NFIC		SPG7	FUNDC2	SPG7
NHLH1			NHLH1		SREBF2	METRN	SREBF2
NME1			NME1		CDKL5	ELOVL6	CDKL5
NODAL			NODAL		STK10	HAUS3	STK10
NT5E			NT5E		STK11	ADIPOR2	STK11
NTRK2			NTRK2		SULT1C2	ZYG11B	SULT1C2
DDR2			DDR2		MED22	MOB3B	MED22
OAS3			OAS3		SYN2	ARHGAP28	SYN2
OPA1			OPA1		TAP2	TMC7	TAP2
OPRK1			OPRK1		TCEA2	ATAT1	TCEA2
ORC4			ORC4		TBX3	CSRNP3	TBX3
PCSK6			PCSK6		TCF21	TRPM3	TCF21
PCDH7			PCDH7		TEAD3	LRRTM4	TEAD3
PECAM1			PECAM1		TFDP2	MYCT1	TFDP2
PGR			PGR		THBS2	WDR26	THBS2
PHEX			PHEX		THRA	SPHKAP	THRA
PLAGL1			PLAGL1		TIMP2	KIAA1715	TIMP2
PLGLB2			PLGLB2		TRAPPC10	FAM49A	TRAPPC10
PLGLB1			PLGLB1		TMPRSS2	SFXN3	TMPRSS2
PLXNA2			PLXNA2		TNFAIP1	FCRL4	TNFAIP1
EXOSC9			EXOSC9		TP73	DNAL1	TP73
POLR2E			POLR2E		TPM4	C19orf12	TPM4
POU2F1			POU2F1		TPO	CALN1	TPO
POU3F1			POU3F1		NR2C2	LONP2	NR2C2
POU6F1			POU6F1		TRAF6	C2orf16	TRAF6
PPP1R1A			PPP1R1A		TRPM2	LDOC1L	TRPM2
PPP1R10			PPP1R10		UBE3A	PCGF5	UBE3A
PPP2R4			PPP2R4		UFD1L	SLC9A7	UFD1L
PRH2			PRH2		UCK2	LRCH3	UCK2
PRKACA			PRKACA		UMPS	ATAD1	UMPS
DNAJC3			DNAJC3		USH2A	NKD1	USH2A
PRPS1			PRPS1		CLRN1	SSH2	CLRN1
PSMC6			PSMC6		VEGFA	EFCAB11	VEGFA
PTAFR			PTAFR		WARS	TMEM41A	WARS
PTGIS			PTGIS		CLIP2	ERI1	CLIP2
PTPN1			PTPN1		WHSC1	TRIM41	WHSC1
PTPN14			PTPN14		XPC	DSEL	XPC
PEX19			PEX19		CNBP	GORAB	CNBP
PCYT2			PCYT2		ZNF33A	DNER	ZNF33A
RAC2			RAC2		ZNF70	ARHGAP18	ZNF70
RAD51B			RAD51B		ZNF141	SMIM12	ZNF141
RARA			RARA		ZBTB16	BTBD9	ZBTB16
RBL1			RBL1		ZNF175	TMEM132B	ZNF175
RBM3			RBM3		ZSCAN26	CCDC85A	ZSCAN26
RBMS2			RBMS2		ZNF208	SLC26A7	ZNF208
RNASEL			RNASEL		SLC30A3	AGAP1	SLC30A3
RPL27A			RPL27A		REEP5	RAB3IP	REEP5
RPS29			RPS29		NUP214	SSX2IP	NUP214
RRBP1			RRBP1		ST8SIA2	PARD3B	ST8SIA2
CCL5			CCL5		DOC2B	ANTXR2	DOC2B
SDCBP			SDCBP		GPR65	FSD2	GPR65
SFRP1			SFRP1		CILP	SEZ6	CILP
SFRP5			SFRP5		PEX3	C1orf216	PEX3
TRA2B			TRA2B		IKBKAP	TYW5	IKBKAP
SGCD			SGCD		DGKD	FAM168B	DGKD
SH3BGR			SH3BGR		PDXK	FAM131A	PDXK
SH3GL1			SH3GL1		KHSRP	B3GAT2	KHSRP
SHOX			SHOX		PPAP2B	UBXN2B	PPAP2B
SKIL			SKIL		KRT37	UNC5D	KRT37
SLC1A5			SLC1A5		DGAT1	FAM199X	DGAT1
SLC1A7			SLC1A7		B3GALT4	SLC32A1	B3GALT4
SLC2A3			SLC2A3		TNFRSF14	SAMD8	TNFRSF14
SLC6A4			SLC6A4		AP1M1	TRUB1	AP1M1
SLC11A1			SLC11A1		CACNA1H	FRMPD2	CACNA1H
CAPN15			CAPN15		PHOX2B	CACUL1	PHOX2B
SOX10			SOX10		RAB7L1	SPTY2D1	RAB7L1
SPARC			SPARC		HIP1R	CPNE8	HIP1R
SPIB			SPIB		SEMA5A	FAM81A	SEMA5A
SPN			SPN		ARTN	NIPAL1	ARTN
SRD5A2			SRD5A2		NFS1	CREBRF	NFS1
SRF			SRF		SYT7	TMEM167A	SYT7
SRMS			SRMS		CLDN1	SLC2A12	CLDN1
SSR1			SSR1		PIGQ	RNF217	PIGQ
STAT1			STAT1		MTA1	MCMDC2	MTA1
STAT2			STAT2		SLC16A5	FREM1	SLC16A5
STK3			STK3		SYNGR1	DENND5B	SYNGR1
CDKL5			CDKL5		DCLK1	PPTC7	DCLK1
SYN2			SYN2		XPR1	C18orf54	XPR1
ADAM17			ADAM17		TAOK2	RASSF6	TAOK2
TACR1			TACR1		HS6ST1	CDC20B	HS6ST1
MLX			MLX		TJP2	METTL7B	TJP2
TEAD3			TEAD3		ZNF264	SPRED2	ZNF264
NR2F2			NR2F2		QKI	SLC44A5	QKI
THRSP			THRSP		RPH3AL	DOK6	RPH3AL
TIMP3			TIMP3		TP53I11	MARCH8	TP53I11
TLR4			TLR4		ATP6V1G1	REEP3	ATP6V1G1
TPD52			TPD52		LRRC14	PHACTR1	LRRC14
TPM1			TPM1		ULK2	SDK1	ULK2
TPM3			TPM3		GPRIN2	UNC5CL	GPRIN2
TRPM2			TRPM2		IFT140	STXBP4	IFT140
TUB			TUB		SNPH	RICTOR	SNPH
UBA52			UBA52		LZTS3	MMS22L	LZTS3
CORO2A			CORO2A		RASSF2	CERS6	RASSF2
WNT7B			WNT7B		KIAA0195	MSRB3	KIAA0195
SF1			SF1		IP6K1	UBN2	IP6K1
ZNF10			ZNF10		KIAA0141	SYT14	KIAA0141
ZNF32			ZNF32		TRIM14	FRMD3	TRIM14
ZNF37A			ZNF37A		IQSEC1	HSPA12A	IQSEC1
ZNF79			ZNF79		MFN2	STEAP2	MFN2
ZNF142			ZNF142		ACOT8	FAM177A1	ACOT8
RNF112			RNF112		BCL2L11	CYB561D1	BCL2L11
ZNF195			ZNF195		ABCC5	RUFY4	ABCC5
ZNF229			ZNF229		ARFRP1	ZNF619	ARFRP1
MAP3K12			MAP3K12		GPA33	DPH3	GPA33
REEP5			REEP5		TRAIP	CNPY1	TRAIP
SLC39A7			SLC39A7		RTN3	TRIQK	RTN3
ADAM12			ADAM12		CACNG2	C9orf47	CACNG2
FXR1			FXR1		SPON1	ZNF260	SPON1
YEATS4			YEATS4		RBM14	FREM2	RBM14
SERF1A			SERF1A		CDC42EP2	PLCXD3	CDC42EP2
DYRK3			DYRK3		BAIAP2	MACC1	BAIAP2
TTF2			TTF2		COG5	TICAM2	COG5
SUPT3H			SUPT3H		SEMA4B	NHLRC2	SEMA4B
PPFIA2			PPFIA2		ARFGEF2	ZNF699	ARFGEF2
PPFIA1			PPFIA1		IVNS1ABP	MIA3	IVNS1ABP
JRK			JRK		PNMA2	C1orf95	PNMA2
AOC3			AOC3		MGEA5	GPR153	MGEA5
B3GALT2			B3GALT2		RFPL2	SKIDA1	RFPL2
ADAM19			ADAM19		GIPC1	C12orf68	GIPC1
CDS2			CDS2		WASF3	PRR23C	WASF3
TNFRSF10D			TNFRSF10D		FAXDC2	ZNF805	FAXDC2
CD84			CD84		ZNF275	AGMO	ZNF275
GYG2			GYG2		SLC26A1	SHC4	SLC26A1
LIMD1			LIMD1		IFI44L	C15orf54	IFI44L
SLC16A7			SLC16A7		UQCR11	DDI1	UQCR11
DCLK1			DCLK1		KIF2C	KPRP	KIF2C
TRIP12			TRIP12		RBPMS	GPX8	RBPMS
GLP2R			GLP2R		TMEM115	ATXN7L3B	TMEM115
ARHGAP29			ARHGAP29		DIDO1	CLLU1	DIDO1
ZNF264			ZNF264		AP4S1	FAM227A	AP4S1
MED27			MED27		SLC2A6	TMED7-TICAM2	SLC2A6
QKI			QKI		CA5B	EPPIN-WFDC6	CA5B
SH3BP5			SH3BP5		SCN11A	ZNF891	SCN11A
MED20			MED20		MGLL	ABL2	MGLL
SLC4A8			SLC4A8		MRAS	ACADSB	MRAS
RNF14			RNF14		AAK1	ACTC1	AAK1
SH3PXD2A			SH3PXD2A		MON1B	ACTN2	MON1B
GREB1			GREB1		ZHX2	ACVR2B	ZHX2
TRAM2			TRAM2		DENND3	PARP1	DENND3
PUM1			PUM1		MAPKBP1	AOC2	MAPKBP1
UTP14C			UTP14C		KDM4C	XIAP	KDM4C
ARHGAP32			ARHGAP32		KIF1B	ARNT	KIF1B
MLEC			MLEC		IQSEC2	STS	IQSEC2
KIAA0513			KIAA0513		RAP1GAP2	ASTN1	RAP1GAP2
ZFYVE16			ZFYVE16		COLGALT2	ATP1B2	COLGALT2
SPOCK2			SPOCK2		MAPK8IP3	ATP4B	MAPK8IP3
NUPL1			NUPL1		MPRIP	BAG1	MPRIP
GINS1			GINS1		MESDC2	PRDM1	MESDC2
TECPR2			TECPR2		GSE1	BLMH	GSE1
RNF10			RNF10		RPRD2	POLR3D	RPRD2
TNFSF15			TNFSF15		ATP11A	CAPN5	ATP11A
ACOT8			ACOT8		EXOC7	CA2	EXOC7
ARPC5			ARPC5		POFUT2	CACNA1E	POFUT2
TSPAN5			TSPAN5		SZT2	CAMK2D	SZT2
CNIH1			CNIH1		SYNM	CAPNS1	SYNM
NUTF2			NUTF2		CRTC1	CASQ2	CRTC1
AKAP8			AKAP8		ICMT	CBS	ICMT
FSTL3			FSTL3		CES3	CD8A	CES3
IKZF1			IKZF1		SEZ6L	MS4A1	SEZ6L
TRDN			TRDN		RASD2	CD80	RASD2
BTN2A2			BTN2A2		PDSS1	CDC5L	PDSS1
OLFM1			OLFM1		AMACR	CHRNA5	AMACR
SLC9A6			SLC9A6		LDOC1	CNGB1	LDOC1
CRTAP			CRTAP		PRPF40B	COL11A2	PRPF40B
SEMA4F			SEMA4F		LMOD1	COPA	LMOD1
PRDX4			PRDX4		BACE2	CRABP2	BACE2
PAICS			PAICS		USP49	CTSO	USP49
CCR9			CCR9		SPEF1	CUX1	SPEF1
ZNF275			ZNF275		POT1	CYP1A2	POT1
PDE10A			PDE10A		SPATS2L	CYP2B6	SPATS2L
MALT1			MALT1		ACOT11	CYP11B1	ACOT11
CCNI			CCNI		PLEKHG3	DCK	PLEKHG3
LILRB4			LILRB4		CHD5	DDX6	CHD5
SNRNP27			SNRNP27		CNTNAP2	DNASE1L3	CNTNAP2
RAB31			RAB31		GPSM1	DTNB	GPSM1
DIDO1			DIDO1		CCDC69	EGR3	CCDC69
POLR3A			POLR3A		ZBTB20	ERN1	ZBTB20
MST1L			MST1L		MTG2	FABP2	MTG2
MRAS			MRAS		GMEB2	ACSL1	GMEB2
COBLL1			COBLL1		NKX2-8	FXN	NKX2-8
HMGXB3			HMGXB3		ERAL1	NR5A2	ERAL1
FBXO21			FBXO21		LATS2	GGCX	LATS2
FAIM2			FAIM2		RANBP6	GM2A	RANBP6
PDZD2			PDZD2		PELP1	GOLGA1	PELP1
ZHX3			ZHX3		PDE7B	GPR21	PDE7B
EMC1			EMC1		CYTH4	GPER1	CYTH4
COLGALT2			COLGALT2		NDOR1	HIP1	NDOR1
MPRIP			MPRIP		SLC43A3	HOXA1	SLC43A3
TTLL12			TTLL12		CCDC59	HSPA9	CCDC59
MESDC2			MESDC2		C11orf21	IL1RAP	C11orf21
ATP11B			ATP11B		YPEL1	IL12B	YPEL1
SYT11			SYT11		TFCP2L1	IMPG1	TFCP2L1
JMJD6			JMJD6		ICOS	IRF4	ICOS
ANKRD28			ANKRD28		RBM15B	ITGA2	RBM15B
OTUD3			OTUD3		HCFC2	IVD	HCFC2
MGRN1			MGRN1		PNMA3	JUNB	PNMA3
NEDD4L			NEDD4L		UBQLN1	KCNA3	UBQLN1
TBC1D30			TBC1D30		LMCD1	KCNJ16	LMCD1
DNAJC16			DNAJC16		KCNIP3	LAMP1	KCNIP3
ZNF629			ZNF629		ZNF354C	LDLR	ZNF354C
HEY2			HEY2		SOCS7	LY9	SOCS7
R3HDM1			R3HDM1		EHD3	CAPRIN1	EHD3
CCNDBP1			CCNDBP1		MINK1	SMAD9	MINK1
DDX58			DDX58		SHANK1	MAP3K1	SHANK1
NPAP1			NPAP1		ASCC1	SCGB2A2	ASCC1
SLC24A2			SLC24A2		ST8SIA3	MGMT	ST8SIA3
LSM4			LSM4		POLR1D	MID1	POLR1D
METTL7A			METTL7A		TFB1M	AFF1	TFB1M
RCHY1			RCHY1		EGFL7	MMP13	EGFL7
FAM98A			FAM98A		ZDHHC3	MOCS1	ZDHHC3
TPGS2			TPGS2		SLC25A37	MOG	SLC25A37
PTCD1			PTCD1		ZBTB7A	MSI1	ZBTB7A
SIPA1L1			SIPA1L1		CHST15	MTM1	CHST15
LRRTM2			LRRTM2		PPME1	MTTP	PPME1
APPL1			APPL1		CHMP3	MYO1A	CHMP3
KLHL3			KLHL3		C11orf71	NFYC	C11orf71
EHF			EHF		MIER2	NGFR	MIER2
PTPN18			PTPN18		MXRA8	NONO	MXRA8
PDE7B			PDE7B		RRN3	NOS1	RRN3
FILIP1			FILIP1		LEPROT	PNP	LEPROT
RAB30			RAB30		FNDC8	NPTX2	FNDC8
KCNMB4			KCNMB4		BSPRY	DDR2	BSPRY
MCTS1			MCTS1		SEMA4C	OAS1	SEMA4C
ZCCHC4			ZCCHC4		ZSCAN32	P2RX5	ZSCAN32
SAP30BP			SAP30BP		DUSP23	P2RX7	DUSP23
UHRF1			UHRF1		SDHAF2	PAK3	SDHAF2
UBN1			UBN1		C1orf27	PAX7	C1orf27
NOX4			NOX4		SSH3	PDGFRA	SSH3
NMD3			NMD3		SPATA6L	PDK3	SPATA6L
TFB1M			TFB1M		RALGPS2	ENPP2	RALGPS2
IRAK4			IRAK4		ZNF532	PFKFB2	ZNF532
HAO2			HAO2		SETD5	SERPINB13	SETD5
SHISA5			SHISA5		LRRC20	PIK3R1	LRRC20
MRPL30			MRPL30		TMEM39A	PLA2G5	TMEM39A
ZDHHC3			ZDHHC3		THNSL2	PLEK	THNSL2
CRNKL1			CRNKL1		PPP6R3	PLIN1	PPP6R3
PCYOX1			PCYOX1		SMPD3	PLS3	SMPD3
ISYNA1			ISYNA1		ASIC4	PPP5C	ASIC4
MPP6			MPP6		NSUN5	PRKAA1	NSUN5
EMCN			EMCN		CCDC94	PRKAR2A	CCDC94
WBP11			WBP11		HHAT	MAPK1	HHAT
WWOX			WWOX		DNAJC11	MAPK10	DNAJC11
SHC3			SHC3		INTS9	MAPK13	INTS9
CLIC5			CLIC5		H2AFJ	PRKX	H2AFJ
CPSF2			CPSF2		ZNF839	PSMA5	ZNF839
RBM11			RBM11		VPS11	PSMB2	VPS11
KCNK10			KCNK10		VIMP	PSMD5	VIMP
WDR5B			WDR5B		TMEM234	PTPN14	TMEM234
TBC1D13			TBC1D13		TEX15	PEX19	TEX15
ZNHIT6			ZNHIT6		ANKH	PCYT2	ANKH
LEPROT			LEPROT		UGGT1	PYGM	UGGT1
DIRAS2			DIRAS2		AGPAT3	RABIF	AGPAT3
BNC2			BNC2		AGPAT4	RAF1	AGPAT4
DCHS2			DCHS2		DPYSL5	RBM4	DPYSL5
MBTD1			MBTD1		PMEPA1	RBMS2	PMEPA1
GIPC2			GIPC2		RALGAPA2	RFC5	RALGAPA2
ZNF280D			ZNF280D		TBC1D24	RPGR	TBC1D24
INO80D			INO80D		ZNF512B	RPL27A	ZNF512B
FKBP14			FKBP14		RPTOR	RPL28	RPTOR
SOBP			SOBP		KIAA1324	RPS3	KIAA1324
PNPO			PNPO		MICAL3	TSPAN31	MICAL3
MRPS10			MRPS10		CARNS1	SCN8A	CARNS1
DPPA4			DPPA4		PDZD4	CCL13	PDZD4
LRRC20			LRRC20		FNIP2	CXCL11	FNIP2
PNMAL1			PNMAL1		USP36	CXCL12	USP36
SLC38A7			SLC38A7		FBRSL1	SELP	FBRSL1
TMEM100			TMEM100		DENND1A	SH3BP2	DENND1A
CPPED1			CPPED1		PPP4R4	ST6GAL1	PPP4R4
ACER3			ACER3		ZFYVE28	ST8SIA1	ZFYVE28
WDR33			WDR33		NGB	SLC1A3	NGB
PLCXD1			PLCXD1		SLC5A7	SLC1A4	SLC5A7
TBC1D2			TBC1D2		UBE2O	SLC2A1	UBE2O
IMPACT			IMPACT		NECAB3	SLC6A1	NECAB3
NPLOC4			NPLOC4		DMRTA2	SLC11A1	DMRTA2
RUFY2			RUFY2		CLSPN	SLC22A3	CLSPN
ARHGEF40			ARHGEF40		MCCC2	SLC22A5	MCCC2
CNDP2			CNDP2		ERAP2	SNAPC1	ERAP2
MCTP2			MCTP2		PDLIM2	SNX2	PDLIM2
MBNL3			MBNL3		MRPS25	SON	MRPS25
FOXJ2			FOXJ2		PLA2G2F	SPTBN2	PLA2G2F
PAG1			PAG1		CSRNP1	SRD5A2	CSRNP1
UBFD1			UBFD1		TNS3	SRI	TNS3
KLHL4			KLHL4		TTC23	ST14	TTC23
KIAA1217			KIAA1217		PYCRL	STAT3	PYCRL
YLPM1			YLPM1		WNK2	STK10	WNK2
DNAJC12			DNAJC12		CAPRIN2	TACR1	CAPRIN2
NRIP3			NRIP3		MIS12	TADA2A	MIS12
SAR1A			SAR1A		DDA1	TBXAS1	DDA1
STARD7			STARD7		METTL16	TDGF1	METTL16
ATXN7L3			ATXN7L3		ZNF343	TLL2	ZNF343
CCNL1			CCNL1		SNRNP25	GPR137B	SNRNP25
PCBP4			PCBP4		SH3TC2	TP53	SH3TC2
C12orf5			C12orf5		EFCAB1	TP53BP1	EFCAB1
PHTF2			PHTF2		HECTD3	TPM1	HECTD3
PPM1H			PPM1H		ZDHHC14	NR2C2	ZDHHC14
AHRR			AHRR		SAP30L	TRAF6	SAP30L
XPO5			XPO5		ZC2HC1C	UBE2G2	ZC2HC1C
ZNF398			ZNF398		AAGAB	UBTF	AAGAB
NLGN2			NLGN2		KLHL36	USH2A	KLHL36
ZNF471			ZNF471		CLMN	XK	CLMN
FNIP2			FNIP2		FBXO31	XRCC2	FBXO31
ZSWIM5			ZSWIM5		C12orf49	ZNF3	C12orf49
MAGEE1			MAGEE1		CCDC134	ZNF124	CCDC134
USP37			USP37		NAA60	ZKSCAN8	NAA60
FANCM			FANCM		ADCK4	ZNF217	ADCK4
GATAD1			GATAD1		SLC35E1	PRDM2	SLC35E1
SNX6			SNX6		C10orf95	BRPF1	C10orf95
PBLD			PBLD		DENND1C	BAG6	DENND1C
IKZF4			IKZF4		PHF17	CUL5	PHF17
GAREM			GAREM		LRRTM4	FGF23	LRRTM4
CERK			CERK		PQLC1	RND2	PQLC1
FBXL17			FBXL17		ATHL1	HIST1H4I	ATHL1
METTL4			METTL4		LRRC27	ACOX3	LRRC27
ZBTB10			ZBTB10		C6orf25	SPOP	C6orf25
GDAP1L1			GDAP1L1		ITIH5	NSMAF	ITIH5
BCL2L14			BCL2L14		ZNF436	GPR65	ZNF436
RHBDF2			RHBDF2		APOL6	KCNAB2	APOL6
CLMN			CLMN		GRIP2	GAS7	GRIP2
MMRN2			MMRN2		CLPTM1L	DGKE	CLPTM1L
ZNF552			ZNF552		CLPB	CDC14A	CLPB
MAP9			MAP9		PITPNM3	AKR7A2	PITPNM3
C2orf54			C2orf54		UCK1	PRKRA	UCK1
ATAT1			ATAT1		RPS6KL1	RUVBL1	RPS6KL1
SIKE1			SIKE1		JAM3	SKAP1	JAM3
LRRC27			LRRC27		NRIP2	ADAM19	NRIP2
COASY			COASY		TMEM120A	RIPK1	TMEM120A
SLC19A3			SLC19A3		HMCN1	ADAM21	HMCN1
LIMD2			LIMD2		BCO2	FADD	BCO2
APOL6			APOL6		CDCA7	RGS11	CDCA7
GRIP2			GRIP2		TMEM133	SCEL	TMEM133
AMMECR1L			AMMECR1L		RASSF4	PEX11B	RASSF4
TM2D2			TM2D2		KREMEN1	CD84	KREMEN1
IMMP2L			IMMP2L		MAGT1	WISP1	MAGT1
LRRIQ1			LRRIQ1		DTNBP1	TSC22D1	DTNBP1
USP48			USP48		PLEKHN1	PRPF4	PLEKHN1
HOOK3			HOOK3		TOMM40L	NEURL	TOMM40L
RHOXF2			RHOXF2		TMEM164	CTDP1	TMEM164
ST6GAL2			ST6GAL2		DCUN1D5	ZBED1	DCUN1D5
USP32			USP32		PHF6	VAPB	PHF6
EFCAB4B			EFCAB4B		AKT1S1	MAPKAPK2	AKT1S1
C9orf3			C9orf3		RAB11FIP4	ITGBL1	RAB11FIP4
ATOH8			ATOH8		DOT1L	RAB28	DOT1L
ZNF587			ZNF587		ACSS1	PPT2	ACSS1
USP45			USP45		GLIS2	ARHGAP29	GLIS2
DIXDC1			DIXDC1		SLC9A7	MED23	SLC9A7
HSFY1			HSFY1		PPP1R9B	RAB3D	PPP1R9B
HPS4			HPS4		PRRC2B	VPS26A	PRRC2B
TSPAN18			TSPAN18		ZNF607	GOSR2	ZNF607
SNX21			SNX21		LRCH3	KIAA0226	LRCH3
FAM110B			FAM110B		ZDHHC12	RIMS3	ZDHHC12
COX19			COX19		PLXDC2	CTIF	PLXDC2
ZNF486			ZNF486		ATOH8	GIT2	ATOH8
HN1L			HN1L		LSM10	OSBPL2	LSM10
ANKRD44			ANKRD44		KRTAP4-2	LPPR4	KRTAP4-2
ZNF765			ZNF765		PAQR8	SUPT7L	PAQR8
SYT12			SYT12		KIAA1644	SEC16A	KIAA1644
YTHDC1			YTHDC1		SHANK3	SLC23A1	SHANK3
CXorf40A			CXorf40A		RGS8	ACOT8	RGS8
CDHR1			CDHR1		SCRT2	TOM1L1	SCRT2
NAF1			NAF1		FCHSD1	RWDD2B	FCHSD1
CRB3			CRB3		MVB12B	CLEC3A	MVB12B
SPSB4			SPSB4		KIAA2013	TRIM13	KIAA2013
ZNF276			ZNF276		COX19	ZNF443	COX19
FBXO44			FBXO44		SPOCD1	ST3GAL6	SPOCD1
ERI2			ERI2		DDX60L	TUBGCP3	DDX60L
WDR89			WDR89		IDI2	MCRS1	IDI2
TP53RK			TP53RK		WDR20	COG5	WDR20
VPS26B			VPS26B		B3GNT7	TRIM38	B3GNT7
CDCA5			CDCA5		CPA5	CRTAP	CPA5
ERMAP			ERMAP		SFXN5	SEMA4D	SFXN5
PTPMT1			PTPMT1		ORMDL3	TACC2	ORMDL3
ZNF618			ZNF618		CEP41	SORBS1	CEP41
FANCD2OS			FANCD2OS		RPUSD1	TGOLN2	RPUSD1
DIRC1			DIRC1		ERMAP	FUT9	ERMAP
LYPD1			LYPD1		BTBD9	SEC24A	BTBD9
AGAP1			AGAP1		TMEM132B	PAPOLA	TMEM132B
THEM4			THEM4		OSBPL10	SMPDL3A	OSBPL10
SH2D1B			SH2D1B		CYYR1	IFI44L	CYYR1
SSX2IP			SSX2IP		C8orf34	CLP1	C8orf34
OR10AD1			OR10AD1		RFFL	KRR1	RFFL
JDP2			JDP2		TTC18	SUPT16H	TTC18
SLC24A4			SLC24A4		TMEM52B	PROSC	TMEM52B
HSF5			HSF5		C14orf79	SYNRG	C14orf79
ZNF813			ZNF813		ZNF720	RBPJL	ZNF720
AADACL3			AADACL3		SLC38A10	VSIG4	SLC38A10
GJB4			GJB4		CYB5D2	ZNF652	CYB5D2
SYT2			SYT2		COX6B2	WDR37	COX6B2
EDARADD			EDARADD		NLRP5	RPH3A	NLRP5
TMEM18			TMEM18		MISP	TRAK1	MISP
PQLC3			PQLC3		LRRC38	NCBP2	LRRC38
WDR36			WDR36		FAM213B	RIMS1	FAM213B
DPCR1			DPCR1		C1orf216	ZHX3	C1orf216
C7orf57			C7orf57		ACVR1C	CLUAP1	ACVR1C
KRTAP13-1			KRTAP13-1		UBE2QL1	ERC1	UBE2QL1
C5orf20			C5orf20		AGPAT6	SARM1	AGPAT6
EIF5AL1			EIF5AL1		LCN8	GGA3	LCN8
SYT9			SYT9		SPIN4	LARP4B	SPIN4
KDELC2			KDELC2		TCP10L	FBXL7	TCP10L
KRT80			KRT80		ASB7	MTUS2	ASB7
FAM216B			FAM216B		ASB9	KIAA1107	ASB9
ZSCAN29			ZSCAN29		KRT80	AHCYL2	KRT80
CCDC42			CCDC42		FAM109A	CBX5	FAM109A
SLFN13			SLFN13		BEAN1	SEZ6L	BEAN1
ZNF578			ZNF578		IL34	TTC33	IL34
ZNF417			ZNF417		ZNF578	RASD2	ZNF578
ZNF558			ZNF558		CAPN12	CCNDBP1	CAPN12
KNCN			KNCN		ZNF714	OPN3	ZNF714
SLC16A14			SLC16A14		TTL	NPAP1	TTL
CCDC50			CCDC50		CCDC13	IL17RA	CCDC13
SCFD2			SCFD2		IGSF11	SLC24A2	IGSF11
PLEKHG4B			PLEKHG4B		ATP6V0E2	RAD54B	ATP6V0E2
SLC7A13			SLC7A13		FAM84B	MMACHC	FAM84B
C9orf66			C9orf66		TTLL11	GPSM1	TTLL11
FAM120AOS			FAM120AOS		RIBC1	PTPN20B	RIBC1
SLFN5			SLFN5		CXorf38	RSL1D1	CXorf38
ZNF550			ZNF550		SLC5A12	TINF2	SLC5A12
ZNF676			ZNF676		C16orf82	OR1J2	C16orf82
LONRF2			LONRF2		FAM134C	ATP2C1	FAM134C
ZNF467			ZNF467		TMEM92	DISC1	TMEM92
SYNPO2			SYNPO2		ZNF320	LSM3	ZNF320
FAM9C			FAM9C		TOR1AIP2	RBMS3	TOR1AIP2
AGO3			AGO3		UBL4B	DESI1	UBL4B
CREG2			CREG2		XIRP1	SLCO3A1	XIRP1
C3orf67			C3orf67		KBTBD12	NKIRAS1	KBTBD12
SAMD14			SAMD14		DACT2	ACAD9	DACT2
NAIF1			NAIF1		COL22A1	ZCCHC4	COL22A1
LRTOMT			LRTOMT		FUT11	PLA2G3	FUT11
FOXK1			FOXK1		ZNF431	PNPLA8	ZNF431
SEMA3D			SEMA3D		CLYBL	AK3	CLYBL
VGLL2			VGLL2		POLR3H	HDDC2	POLR3H
ATP6V1C2			ATP6V1C2		SDR16C5	ZNF580	SDR16C5
GPATCH11			GPATCH11		VSTM4	GP6	VSTM4
SNX32			SNX32		ZNF778	CRNKL1	ZNF778
LRRC57			LRRC57		ZNF626	ZNF117	ZNF626
TCP11L2			TCP11L2		IBA57	ANGPT4	IBA57
STEAP2			STEAP2		ARHGAP27	SFMBT1	ARHGAP27
JAKMIP3			JAKMIP3		TIGIT	GDE1	TIGIT
PGM2L1			PGM2L1		FAM153B	AZIN1	FAM153B
DPY19L2			DPY19L2		DHRSX	FBXO40	DHRSX
MYO1H			MYO1H		FAM124A	ZAK	FAM124A
MUC19			MUC19		GPR116	BCL11A	GPR116
CLEC18C			CLEC18C		KIF6	TRIM34	KIF6
ZADH2			ZADH2		GPR97	TMCO1	GPR97
ZNF841			ZNF841		EBF3	ZNHIT6	EBF3
ZNF493			ZNF493		PCSK9	RRN3	PCSK9
C20orf203			C20orf203		C17orf103	XAF1	C17orf103
ZNF621			ZNF621		ANKRD52	FAM20A	ANKRD52
DPH3			DPH3		SLC25A47	BTG4	SLC25A47
FRYL			FRYL		PGP	ZNF562	PGP
ARL10			ARL10		PTRF	SYTL2	PTRF
PPIL6			PPIL6		BOD1L2	ESRP1	BOD1L2
FAM115C			FAM115C		C19orf54	TMEM214	C19orf54
RAB37			RAB37		TMEM150B	PXK	TMEM150B
CPLX4			CPLX4		C1orf204	LAX1	C1orf204
ZNF260			ZNF260		SLC25A34	C1orf27	SLC25A34
C1orf110			C1orf110		FAM153A	MARCH1	FAM153A
KIF24			KIF24		ATG9B	C17orf80	ATG9B
ZNF81			ZNF81		KRT6C	C9orf40	KRT6C
LRRTM3			LRRTM3		CCDC85C	BSDC1	CCDC85C
ANKDD1A			ANKDD1A		GPIHBP1	FIGN	GPIHBP1
C15orf38			C15orf38		LUZP2	MRPS10	LUZP2
ZBTB41			ZBTB41		C12orf74	EXD2	C12orf74
NCR3LG1			NCR3LG1		RAB43	YY1AP1	RAB43
ZNF773			ZNF773		FAM92B	VPS53	FAM92B
C1orf95			C1orf95		C17orf51	UEVLD	C17orf51
C15orf59			C15orf59		C1orf110	TMEM144	C1orf110
ZNF728			ZNF728		NRBP2	NIPSNAP3B	NRBP2
C5orf46			C5orf46		MS4A10	C17orf85	MS4A10
ARHGEF37			ARHGEF37		NANOS3	CSGALNACT2	NANOS3
SPRED3			SPRED3		ARHGAP40	MAML3	ARHGAP40
C11orf87			C11orf87		TGM6	POLR3B	TGM6
PATE4			PATE4		MURC	NUP133	MURC
DEFB132			DEFB132		HCN1	CNDP2	HCN1
DTHD1			DTHD1		GPR141	SAYSD1	GPR141
TBC1D3C			TBC1D3C		TBC1D10C	ZC4H2	TBC1D10C
MXRA7			MXRA7		C1orf95	FAM212B	C1orf95
ZNF705A			ZNF705A		ZKSCAN4	UBQLN4	ZKSCAN4
LRRC18			LRRC18		SOGA3	OTOR	SOGA3
ZNF862			ZNF862		SBK1	ARNTL2	SBK1
ZBTB8A			ZBTB8A		SCIMP	HMCES	SCIMP
TP53TG3C			TP53TG3C		TRABD2B	POGLUT1	TRABD2B
TP53TG3D			TP53TG3D		IYD	C12orf5	IYD
TP53TG3B			TP53TG3B		UBE2NL	NIPAL3	UBE2NL
FAM160A1			FAM160A1		PAPL	SLC45A4	PAPL
LOC100127983			LOC100127983		SPRED3	SLC24A3	SPRED3
ZNF737			ZNF737		FOXI2	PPM1H	FOXI2
ZNF705E			ZNF705E		IL17REL	ODF2L	IL17REL
CTAGE8			CTAGE8		C5orf63	AHRR	C5orf63
ZNF783			ZNF783		PTPLAD2	KIAA1324	PTPLAD2
DCDC5			DCDC5		MXRA7	KIAA1328	MXRA7
ATP5J2-PTCD1			ATP5J2-PTCD1		NUTM2G	WDR35	NUTM2G
C15orf38-AP3S2			C15orf38-AP3S2		LRRC18	ARHGAP20	LRRC18
MAGEA10-MAGEA5			MAGEA10-MAGEA5		SPRN	KIAA1407	SPRN
LOC101060399			LOC101060399		TMEM91	KIAA1432	TMEM91
IFNL4			IFNL4		WIPF3	KIAA1467	WIPF3
LOC101927085			LOC101927085		ANKRD33B	EPB41L5	ANKRD33B
LOC101927515			LOC101927515		ANXA8	MIER1	ANXA8
LOC101927910			LOC101927910		TIMM23B	SLC7A14	TIMM23B
LOC101928356			LOC101928356		ANXA8L1	GATAD1	ANXA8L1
LOC101928925			LOC101928925		DNLZ	CYP4F11	DNLZ
LOC101929848			LOC101929848		TP53TG3B	SLC4A5	TP53TG3B
LOC101930586			LOC101930586		TMEM242	CACTIN	TMEM242
			CLIP1		PRCD	EPS15L1	PRCD
			SRP9		DDTL	SLC22A23	DDTL
			USP40		MTRNR2L7	CXorf56	MTRNR2L7
			DIABLO		MTRNR2L3	MCUR1	MTRNR2L3
			ZNF664		LINC00984	PBLD	LINC00984
			DLAT		TMEM178B	ZFYVE20	TMEM178B
			EPHA3		RNF103-CHMP3	NSD1	RNF103-CHMP3
			GRM3		URGCP-MRPS24	NFKBIZ	URGCP-MRPS24
			NAB1		ISY1-RAB43	ARHGAP9	ISY1-RAB43
			MAP2K4		LINC00843	SECISBP2	LINC00843
			HERPUD1		LOC100996573	NKAIN1	LOC100996573
			KAT6B		LOC101059935	SPAG16	LOC101059935
			ZMYND8		LOC101060318	OGFRL1	LOC101060318
			NSMF		LOC101927085	EFCAB1	LOC101927085
			ZNF219		LOC101927530	MCPH1	LOC101927530
			PCF11		LOC101927758	ZNF672	LOC101927758
			PAK7		LOC101927910	PHC3	LOC101927910
			KIAA1549		LOC101927941	FBXL18	LOC101927941
			RHOU		LOC101928686	CWH43	LOC101928686
			EFHD2		LOC101928723	CTC1	LOC101928723
			ALDH1A3		LOC101928728	KIAA0226L	LOC101928728
			CTNS		LOC101928841	TARS2	LOC101928841
			GFPT1		LOC101928843	ORAI2	LOC101928843
			OXCT1		LOC101929568	CEP70	LOC101929568
			MAPK8		LOC101929848	APOL3	LOC101929848
			PSMC1		LOC101930538	SLC38A1	LOC101930538
			RXRA			TMX1	AGTR1
			ITSN1			CSRNP2	ATP6V1C1
			STAC			SH3BGRL3	AXL
			TSG101			NRIP2	BTF3
			EVI5			MIXL1	CALB1
			STAM			FAM172A	CDH6
			PSMG1			KREMEN1	COL4A3
			OSMR			ZNF394	CXADR
			NDST3			TCHP	DSG1
			HDAC4			ZNF333	EBF1
			SNAP91			MEGF11	EIF4E
			TSPAN2			KBTBD8	ESRRG
			SSX3			CCDC62	EVI2A
			CCNO			MFSD9	FOXO3
			SEMA4D			TBRG1	GJB2
			NEBL			PLXDC2	GRIN2A
			ZNF318			ATCAY	NR3C1
			KANK2			STON2	TNPO1
			ARMCX1			DIXDC1	LPL
			ZRANB1			FHDC1	MAF
			PARP16			HPS4	MCL1
			ATG2B			UBE3D	MME
			LAPTM4B			ZNF799	MYLK
			CDKN2AIP			PLXNA4	MYO6
			FAM212B			SYT12	CNOT4
			ATP10A			YTHDC1	NRAS
			THSD4			CDHR1	PCDH9
			L2HGDH			MRPS36	ENPP1
			SPRY4			ZNF276	PEG3
			SLC7A3			ZNF670	PGR
			MICALCL			KLHDC7B	POU4F2
			SLFN11			ERMAP	PRLR
			MMGT1			RNF166	PTCH1
			SLC26A7			SH2D1B	RAB3B
			SLC15A4			MUCL1	RAP1GDS1
			PRR20A			NXPE2	RDX
			C4orf32			DEPDC4	RP2
			SLC30A7			SLC24A4	SALL1
			RNF217			MSI2	SNTB2
			RNF182			CNTD1	SSFA2
			ZDHHC23			LRRC39	SSR3
			C3orf70			LIX1L	STAT1
			SAMD12			ZNF831	HSPA13
			GOLGA8K			AP1S3	ZNF80
			SFTPA1			CPNE4	ZMYM2
			GOLGA8M			FAM194A	ST8SIA4
			GOLGA8O			COL6A6	API5
			PRR20B			SPATA18	CH25H
			SFTPA2			C5orf49	SPAG9
			PRR20C			CLVS2	BUB3
			PRR20D			C7orf31	STK17B
			PRR20E			AGPAT6	VAMP3
			LOC101928454			APOOL	ADIPOQ
			GPX1			FOXR2	BAG2
			PPP3R1			SMCR8	GCC2
			VCAM1			DUSP19	SV2B
			CNN1			ASB14	P2RY14
			GNAZ			LAYN	DOPEY2
			MTHFR			HNRNPA1L2	SPRY3
			POLH			MIPOL1	NEBL
			TCTA			TTBK2	EXOC5
			TTF1			VSIG10L	GNA13
			ENDOU			ZNF578	STAG2
			GMEB1			ZNF599	AP3M2
			HEATR5A			MANEAL	ABHD2
			ZBTB44			BTLA	ZNF507
			ALKBH4			FAM218A	FAN1
			PIWIL2			ABCA13	ATF6
			DHTKD1			VKORC1L1	STK38L
			CABP4			KCTD7	ANKLE2
			CAMK1D			KANK4	WDR7
			AARS2			SASS6	TRAM1
			CACNG8			XIRP1	R3HDM1
			PRDM16			RNF168	ADAT1
			CDH23			KBTBD12	SH3BP4
			HERPUD2			ADAMTS17	METTL21B
			MRP63			CLYBL	ATRNL1
			LIN28A			ZNF626	DNM3
			MOB3B			LIPH	CECR6
			C11orf63			SMIM14	MDFIC
			OPA3			TMEM184A	A1CF
			ORAI2			AMER3	RRP15
			DUSP16			ARMC3	COMMD2
			CDT1			ZNF485	HSD17B11
			MRI1			SKA3	CLDN18
			GINS4			RNF182	TRIM33
			RAX2			KCTD20	CHIC1
			TMEM25			ZNRF2	CCDC93
			CATSPER2			TECRL	RSBN1
			HINT3			METAP1D	SIDT1
			RASSF6			FBXO33	MTMR10
			FBXL13			CCDC108	RNF125
			NAPEPLD			TXNDC8	GOLPH3L
			MTRNR2L5			EPGN	ETNK1
			GAB1			SERINC5	SLC35E3
			GRIN2D			HS6ST3	KLHL7
			LHX1			C11orf44	RAD18
			LIF			DPY19L2	SMARCAD1
			ST5			SLC46A3	SCYL3
			TRPS1			METRNL	KIAA1244
			SEMA7A			HMSD	LYRM2
			STX16			SLC9C2	KLHL42
			NTN1			SYPL2	ARHGAP23
			CHST3			RIMKLA	ZNF529
			MAPRE3			SEC14L4	SPCS3
			TNRC6B			C3orf70	SNX16
			KDM6B			LURAP1L	ZMAT3
			RGL1			ZNF678	GIGYF1
			PRX			LOC339862	NUCKS1
			ENGASE			ZDHHC21	CDCP1
			MTMR9			ZC3H12B	BOLL
			MFRP			ZNF850	VCPIP1
			SUV420H2			OR2A1	NAA50
			LRG1			IGFBPL1	PDGFD
			GPR142			ZNF81	TET1
			ADCYAP1R1			ZNF530	DDHD1
			AHR			ZBTB41	NETO2
			ANXA8L2			C19orf35	THAP2
			ATOX1			RBM43	HSDL2
			FXYD2			TMEM110	HOPX
			ATP2A2			SBK1	USP38
			ATP2A3			C6orf222	C12orf29
			CAPN5			ANKRD34C	MYLK3
			CDKN2A			SPRED3	SNX18
			CEBPD			GOLGA7B	L3HYPDH
			CHRNA2			XKRX	PALM2
			CHRNB4			KRTAP5-5	GALNT13
			CKS1B			UNC13C	KCTD12
			CLCN3			BCL2L15	LSM12
			CRX			TMEM150C	SHE
			CYP3A4			TRIM6-TRIM34	C1orf173
			CYP21A2			FAM72C	CCDC148
			DGKQ			GOLGA6L4	DNAJC21
			DMPK			SMIM10	ADAT2
			DNM2			GOLGA6L10	SRSF12
			DPP6			ZBTB8A	ALG10B
			FGF2			GOLGA8K	CCDC117
			FUT6			PTPN20A	DNAJB7
			GFAP			GOLGA8M	FAM84A
			GFRA2			FAM72B	GPR180
			GLG1			TLCD2	SPRED1
			GLP1R			GOLGA8O	FBXO45
			GOLGA3			ZBTB8B	KHDRBS2
			FFAR2			GOLGA8H	THSD7A
			GRB2			FAM72D	IPMK
			BRF1			FAM72A	CADM2
			GUCA1B			LOC100132146	MCOLN2
			HAS3			KLLN	WDR72
			PRMT1			CCDC179	NEGR1
			DNAJB2			LOC100506115	AQP11
			NDST1			LOC100506571	PRTG
			IDS			DCDC5	TPRG1
			IFNAR1			LOC100653071	GLDN
			TNFRSF9			LOC100996485	FAM101B
			ITGB2			TCP11X1	VWC2
			KCNA3			LOC101926939	TNFAIP8L3
			KCNA7			LOC101927658	SHISA6
			KCNJ9			LOC101927758	VGLL3
			KCNQ2			LOC101928291	LIN28B
			LAMC2			MEI4	SLC25A53
			LEP			LOC101929275	TMEM151B
			LRPAP1			LOC101929748	FAM196A
			CHST6			LOC101929809	RGPD8
			NUDT1			LOC101929844	RGPD6
			MYL5			LOC101930037	ACADL
			NPHS1			LOC101930085	ACTL6A
			OAZ1			LOC101930337	ASL
			PAK3				ATRX
			POLE				BACH1
			PPARA				BMPR1A
			CTSA				BNIP3L
			PPM1B				CEACAM7
			PRKAR1B				FOXN3
			MAP2K7				CHRNB1
			PSMB2				CCR3
			PSMC2				CSNK1G3
			PTGIR				EGR2
			PTPN2				ERBB4
			PTPRN2				EYA4
			PTPRS				FGF11
			RAD1				FUT3
			RAP1GAP				GATM
			RGS10				GDF9
			RPL13				PDIA3
			RPS6KB2				HNRNPU
			SCN4A				AGFG1
			CXCL12				TNC
			SLC2A1				IGSF1
			SNRPD3				ITGAV
			SNTB2				KCNMA1
			SOX1				KCNQ3
			SOX12				LSAMP
			AKR1D1				LTBP1
			SSTR1				CD46
			SUPT6H				MLF1
			MED22				MLLT4
			TBXAS1				CEACAM6
			TGFB1I1				NFYB
			TIMP2				NOVA1
			TSPAN4				NSF
			CLDN5				NTRK2
			TNNC2				OPRM1
			TOP3A				P2RY1
			TP73				PAM
			TWIST1				PDE1C
			UQCRB				PDK4
			WHSC1				PIK3C2B
			ZNF708				PLCB4
			DPF1				PLOD2
			SMC1A				PPP2R5E
			HIST2H2BE				PRKAG1
			SOX14				PSEN1
			DOC2A				PSMD7
			APOL1				ROBO1
			CDK10				SAA2
			GALNT4				SALL2
			MPDZ				SEPP1
			RIOK3				SGCB
			CFLAR				SLC10A1
			HAP1				SLC12A3
			SYT7				SOS1
			CBFA2T2				SRPK2
			VAPB				STATH
			MSC				ADAM17
			GRAP2				TG
			MED26				THRB
			LITAF				TLL1
			ZNF592				TMPO
			CEP135				UQCRC2
			NUP93				YWHAZ
			KIAA0355				ZNF45
			RAB11FIP3				ZNF69
			SCRN1				PXDN
			FAM20B				NR4A3
			SLC12A6				LHX3
			TRIM10				AP3B2
			YAF2				CHST1
			TNK2				JRK
			INADL				AOC3
			PLIN3				F2RL3
			TLR6				MAP3K14
			TOMM40				LRRFIP1
			RNASEH2A				MAGI1
			LEPREL4				LRAT
			NUDC				COPS2
			SIX2				OTOF
			LILRB3				KIAA0101
			BTN2A1				BMS1
			RCAN3				MAGI2
			AP4S1				EBI3
			AKAP13				RNF41
			GALNT6				KLRG1
			SYNRG				LANCL1
			ACOT7				KHDRBS1
			ATF5				FRS2
			LPHN1				TCERG1
			RALY				LILRB3
			RTF1				ERLIN2
			DIP2A				NISCH
			MLC1				PXMP4
			KAZN				TRAPPC8
			KIAA0930				ZBTB1
			ANGEL1				PAXIP1
			CRTC1				PLCH1
			ATP1B4				KIF21B
			CBX6				TNRC6B
			CES3				FBXO28
			KCTD2				COBL
			ATP6V0A2				ASTN2
			CHST5				FAM208A
			AIPL1				CSTF2T
			MTCH1				CAPN7
			BACE2				ZFYVE26
			SUMF2				CASP14
			RNF19A				ZNF451
			BLOC1S6				UBXN7
			TSPAN17				SENP6
			NDOR1				GGA1
			ZNF544				WIPI2
			SLC43A3				SH3YL1
			TMOD3				TRNT1
			NCAPH2				ABHD5
			STRN4				C5orf45
			TIMM22				AADAT
			SERTAD3				C1RL
			POMT2				VPS54
			SLC39A3				RIPK4
			AMDHD2				CLIC6
			SDF4				MRPL50
			PIPOX				MANSC1
			CSAD				TET2
			GTSE1				TRPM7
			TMEM14C				PAQR5
			MBD3				ATG2B
			KCTD5				RBM28
			CCDC93				MTPAP
			MTMR12				SHQ1
			HES2				RIC8B
			CROT				TMEM40
			AHI1				BMP2K
			BIVM				RABL6
			PIGX				ENAH
			PTCD3				PRR11
			EPN3				DCP1A
			C10orf118				LRP2BP
			SBNO1				CDC42SE1
			VPS53				PAPOLB
			ACOXL				PHTF2
			SYNJ2BP				CAMK1G
			SLC35C1				KIAA1143
			NDUFAF7				MAVS
			ASIC4				EDA2R
			MED29				MRPS14
			IQCC				CENPK
			ARFGAP1				HIAT1
			PRR11				FBXL17
			CENPN				C5orf42
			ITFG2				TMEM108
			PCDHGA5				PRRG4
			BARHL1				PAGR1
			UGGT1				CEP97
			DPYSL5				ARMC5
			SMURF1				AGBL2
			CYP20A1				PDZD7
			SLC24A3				PGAP1
			RPTOR				MTERFD3
			MICAL3				ADAM33
			DDX55				APOL4
			TLDC1				PLA2G12A
			RAB40C				TIGD6
			SLC4A5				FSD1L
			SAV1				KATNAL1
			CELF5				NSRP1
			SLC22A23				ZNF644
			FAM217B				RGPD5
			ZFYVE20				ZCCHC9
			NXN				HOOK3
			UNKL				ZMAT1
			GNPNAT1				NAA11
			PLEKHG2				NUDCD1
			C12orf43				PNPT1
			ZNF655				KBTBD6
			PLEKHF1				HN1L
			ZNF557				L3MBTL4
			HAUS3				C12orf65
			LRRC2				NXPE3
			NARG2				LARP4
			C12orf49				CYP2U1
			HDAC11				SLC2A13
			ZNF696				MYSM1
			DNAJB14				SORCS1
			SPSB1				ANAPC16
			ARMC9				USP43
			CXorf21				PIFO
			SRCIN1				TATDN3
			THUMPD2				C22orf39
			KCNH6				GRPEL2
			HM13				RNF32
			STK40				XRRA1
			TSSK6				KDELC2
			NCALD				PTGR2
			ING5				ERVV-1
			DDI2				PNPLA5
			ABLIM2				SLC35G1
			EFCAB7				ZNF519
			ZNF527				SNX31
			MCHR2				TCEANC
			KIRREL3				C2orf69
			TNRC18				RNF152
			CBX2				EPHX4
			PPAPDC3				SLC25A30
			ZNRF1				LCLAT1
			MUM1				BRWD3
			CEP19				MCM9
			SMIM3				GCSAM
			STON2				GATC
			RSPH1				RGPD4
			SAPCD2				SREK1IP1
			ZNF625				ZNF546
			DPP9				ANKRD34B
			AP5B1				ABCB5
			L3MBTL4				ANKDD1A
			C19orf40				FAM228B
			CHURC1				PTAR1
			KIAA1919				LOC400499
			MYOZ3				C7orf76
			DSEL				ERVFRD-1
			SFXN1				GOLGA6L9
			PHF21B				FAM110C
			NACC1				GOLGA6C
			SMYD4				LOC100127983
			GPR146				ZNF605
			FAM210B				ACTB
			TMEM45B				ADH1B
			SP7				AGL
			SPATA2L				ANGPT2
			ZNF491				BIRC5
			IRGQ				RHOB
			RINL				ATP5G1
			TCEANC2				ATP6V1G2
			FCRLB				BARD1
			TAF8				BICD1
			AP1S3				BRCA1
			SGPP2				BST1
			CMBL				MPPED2
			ASB10				CAMK4
			CLDN23				CAMLG
			ASB6				CAV2
			MYO3B				RUNX2
			SPTY2D1				CCNA2
			FAM101A				CTSC
			BEAN1				CHRM3
			CCBE1				AP3S1
			CAPN12				COL4A4
			CCDC140				COL8A1
			CCDC13				CREB1
			THAP6				MAPK14
			DENND5B				CYBB
			TOR1AIP2				DIO2
			IFNLR1				DLX6
			CABP7				DYNC1LI2
			APOBEC3H				DSC3
			OXER1				EFNA5
			UBXN2A				EMP1
			ZNF431				EPB41
			POLR3H				EPB41L2
			DNAJC18				FKTN
			CCDC125				GPC4
			ATAD3C				FGF1
			UBN2				FGF2
			C19orf26				FOXG1
			MYADML2				MLANA
			C17orf103				GABRG1
			C2orf72				NR6A1
			ALS2CL				GFRA1
			ANKRD52				GNAL
			MORN3				GNAQ
			PROX2				GNL1
			C14orf177				MKNK2
			CEP170B				GRSF1
			PGP				HLA-DOA
			C19orf54				HMGN2
			THEM5				HTR2A
			DOK7				IDS
			CCDC85C				IGJ
			RAB43				INPP5B
			METTL2A				KAL1
			C17orf51				KCNA1
			CYP27C1				KCNJ1
			NAT8L				LAMC1
			ABCB5				LGALS8
			NANOS1				LIF
			MURC				MECP2
			PDDC1				MEF2D
			NDUFS7				RAB8A
			LHFPL4				MFAP3
			C3orf62				MGP
			TMEM179				MGST1
			C15orf52				MLLT3
			TRABD2B				MMP9
			LOC389831				MMP16
			ZNF793				MOCS2
			VSIG8				NEDD9
			FOXI2				NFIB
			LDLRAD2				NID1
			ANXA8				OPA1
			ANXA8L1				OTC
			D2HGDH				PAPPA
			CDK11A				PDCL
			TBC1D3				PBX1
			PRCD				PCSK2
			LOC100129924				PDE3A
			LOC100130520				PDE4C
			ZNF316				PGC
			PPP5D1				PHB
			LOC100506115				PKD2
			LOC100507747				PLP1
			POC1B-GALNT4				POLR2F
			ZNF664-FAM101A				POU3F2
			ISY1-RAB43				POU6F1
			LOC100653515				PPM1A
			LOC100996412				PPP2R5C
			LOC100996643				PPP3CA
			LOC101927622				PRKAA2
			LOC101927812				PRKAB2
			LOC101928195				PRKACB
			LOC101928657				PROX1
			LOC101928805				PRRG1
			LOC101928841				PTGFRN
			LOC101929496				PTPRD
			LOC101929583				PTPRG
			LOC101929809				RAB1A
			LOC101930236				RAP2B
			LOC101930424				RFX3
							RFX5
							RORA
							RPE
							RPS6KA3
							ATXN1
							SCN7A
							SDHD
							SFRP1
							SGCD
							SKIL
							SLC1A2
							SLC5A3
							SLC6A4
							SLC7A2
							SLC18A2
							SOAT1
							STC1
							STIM1
							STK3
							STRN
							STYX
							TCF4
							TCF12
							TECTB
							TEF
							NR2F2
							LEFTY2
							TGFBR1
							TIA1
							TJP1
							TSPAN6
							NR2C1
							UBE2D3
							UBE2H
							ZIC1
							ZNF24
							ZNF75A
							ZNF236
							FZD3
							NCOA4
							PTP4A2
							AKAP1
							EOMES
							PDLIM4
							CASK
							STC2
							TP63
							UNC5C
							LAMTOR3
							SNAP23
							IL18R1
							NRP2
							PER3
							BSN
							RNF8
							PIAS2
							TBX18
							SEC22C
							INA
							HGS
							PPIG
							NRXN3
							PSMF1
							SLC4A8
							STXBP5L
							ENTPD4
							RNF14
							CLINT1
							PUM1
							AQR
							FRMPD4
							SCRN1
							NUPL1
							CEP350
							RABGAP1L
							AMMECR1
							DMTF1
							PTBP3
							DNM1L
							ARL4A
							CALCRL
							SMNDC1
							EIF1B
							SEMA3A
							ATP8A1
							ARFGEF1
							STAMBP
							MAP3K2
							TRAF3IP2
							ZBTB6
							RAB10
							LYVE1
							PNRC1
							SEC63
							PPM1E
							FASTKD2
							NLGN1
							SHANK2
							SORCS3
							DAAM1
							KLHDC10
							AVL9
							ARHGAP26
							SIPA1L3
							TAB2
							ZCCHC14
							ZC3H4
							PRRC2C
							EXOC6B
							ANKRD28
							OTUD3
							MGA
							DAAM2
							SSBP2
							ASF1A
							POC1A
							UPF2
							IPCEF1
							SIPA1L1
							TANC2
							SERBP1
							PITPNC1
							FOXP1
							RPS6KA6
							UBE2S
							STXBP6
							TRHDE
							UBQLN2
							PI15
							KLHL5
							SCCPDH
							DCTN4
							CRIM1
							FAM198B
							FAM8A1
							YTHDF2
							LIMA1
							UBE2D4
							OTUD6B
							MRPS33
							FKBP7
							DCUN1D1
							CCSER2
							TMEM106B
							CROT
							RNF111
							HAUS6
							SWT1
							GDAP2
							WBP1L
							ST7L
							UHRF1BP1
							TTC19
							GPATCH2
							LINS
							AP1AR
							CAMK2N1
							NDUFAF7
							GALNT10
							VAC14
							ZFP64
							CCAR1
							WWC3
							LANCL2
							BCAP29
							KLHL4
							EIF5A2
							KCMF1
							DHX33
							TULP4
							PLSCR4
							PELI1
							SENP7
							RAB22A
							TENM2
							STRIP2
							PCDH19
							NCEH1
							SLAIN2
							ZBTB4
							ZBTB26
							KIAA1598
							JAM2
							GUF1
							KIF13A
							PAPD5
							NOC3L
							LMBR1
							NOM1
							USP46
							SOWAHC
							WNK3
							PHACTR4
							FUNDC2
							METRN
							ELOVL6
							HAUS3
							ADIPOR2
							ZYG11B
[truncated: 616 more rows]
