# Supplementary material for: Differential miRNA-Gene Expression in M Cells in Response to Crohn’s Disease-Associated AIEC
Source: Microorganisms. 2020 Aug 7;8(8):1205. doi: 10.3390/microorganisms8081205 (PMC7466023; doi:10.3390/microorganisms8081205)
Supplement: Supplementary file 1 [file microorganisms-08-01205-s001.zip › Table 3.xlsx]

## Sheet: Feuil1
Table 3. Dysregulated genes in uninfected M cells versus uninfected Caco-2 cells
Gene name	Ensembl.Gene.ID	Mean (M cells)	Mean (Caco2)	P value (M vs Caco2)	Fold change (M vs Caco2)	Description
NEXN	ENSG00000162614	336.994566666667	171.9787	0.0496843606823704	1.9595133971048	nexilin (F actin binding protein) [Source:HGNC Symbol;Acc:29557]
KRT78	ENSG00000170423	132.610666666667	85.32733	0.0379842571488402	1.55414058621859	keratin 78 [Source:HGNC Symbol;Acc:28926]
SLC5A3	ENSG00000198743	687.454733333333	390.207833333333	0.0084862785516184	1.76176558902158	solute carrier family 5 (sodium/myo-inositol cotransporter), member 3 [Source:HGNC Symbol;Acc:11038]
TMIE	ENSG00000181585	105.549866666667	36.0243233333333	0.0274235740275035	2.92996111793726	transmembrane inner ear [Source:HGNC Symbol;Acc:30800]
SLAMF9	ENSG00000162723	290.5068	106.170166666667	0.00028592009303272	2.73623758086468	SLAM family member 9 [Source:HGNC Symbol;Acc:18430]
BRICD5	ENSG00000182685	172.423466666667	98.7463366666667	0.0101754754712458	1.74612519802844	BRICHOS domain containing 5 [Source:HGNC Symbol;Acc:28309]
OSMR	ENSG00000145623	8105.15766666667	2442.27833333333	0.0381729840522936	3.31868712752505	oncostatin M receptor [Source:HGNC Symbol;Acc:8507]
CNNM2	ENSG00000148842	163.6663	83.6256666666667	0.0358618129603291	1.95712998800209	cyclin M2 [Source:HGNC Symbol;Acc:103]
CLCNKA//CLCNKB	ENSG00000186510//ENSG00000184908	279.494933333333	54.9357433333333	0.00583329836538327	5.08767000088528	chloride channel, voltage-sensitive Ka [Source:HGNC Symbol;Acc:2026]//chloride channel, voltage-sensitive Kb [Source:HGNC Symbol;Acc:2027]
CAMTA1	ENSG00000171735	136.110233333333	83.9556766666667	0.0364974399804054	1.62121536907788	calmodulin binding transcription activator 1 [Source:HGNC Symbol;Acc:18806]
LINC00520	ENSG00000258791	411.633866666667	265.1655	0.0398966000368248	1.55236584950405	long intergenic non-protein coding RNA 520 [Source:HGNC Symbol;Acc:19843]
AKR1C1//AKR1C2	ENSG00000187134//ENSG00000151632	292.3607	111.636323333333	0.016568263383881	2.61886715067679	aldo-keto reductase family 1, member C1 [Source:HGNC Symbol;Acc:384]//aldo-keto reductase family 1, member C2 [Source:HGNC Symbol;Acc:385]
COL1A1	ENSG00000108821	1556.91433333333	1008.87686666667	0.0334099943986817	1.5432154158489	collagen, type I, alpha 1 [Source:HGNC Symbol;Acc:2197]
CTC-205M6.5	ENSG00000260841	114.54005	47.5250633333333	0.015723872003634	2.41009778770065
RP4-593C16.3//RASAL2	ENSG00000260938//ENSG00000075391	126.9435	53.81277	0.0366005005286334	2.35898467965875	//RAS protein activator like 2 [Source:HGNC Symbol;Acc:9874]
PTRF	ENSG00000177469	2993.45466666667	1689.43966666667	0.0020722999973441	1.77186242618115	polymerase I and transcript release factor [Source:HGNC Symbol;Acc:9688]
LINC00622	ENSG00000260941	182.3312	69.8609166666667	0.0173300903078563	2.6099170852563	long intergenic non-protein coding RNA 622 [Source:HGNC Symbol;Acc:44251]
DNM3	ENSG00000197959	339.289033333333	197.8431	0.0422753142566134	1.71493993641089	dynamin 3 [Source:HGNC Symbol;Acc:29125]
AKNAD1	ENSG00000162641	172.452933333333	97.8374633333333	0.00243363563250628	1.76264722589735	AKNA domain containing 1 [Source:HGNC Symbol;Acc:28398]
SOCS2-AS1	ENSG00000246985	192.881433333333	114.178123333333	0.0338094634350394	1.68930288659792	SOCS2 antisense RNA 1 [Source:HGNC Symbol;Acc:27054]
RP1-30M3.5	ENSG00000272345	278.886533333333	179.025966666667	0.0263369422309076	1.5577993434472
RP11-309G3.3	ENSG00000272198	155.756666666667	98.5931033333333	0.00657315697230616	1.57979271775298
RP11-6F2.5	ENSG00000241544	342.721	223.161066666667	0.00527135800273479	1.53575623704971
RETSAT	ENSG00000042445	361.3219	191.9639	0.0168321984669333	1.88223879594028	retinol saturase (all-trans-retinol 13,14-reductase) [Source:HGNC Symbol;Acc:25991]
CHM	ENSG00000188419	250.391533333333	139.560166666667	0.00901433131030496	1.79414756598409	choroideremia (Rab escort protein 1) [Source:HGNC Symbol;Acc:1940]
PTPRF	ENSG00000142949	2006.85033333333	1321.28433333333	0.000291847218369293	1.51886333827213	protein tyrosine phosphatase, receptor type, F [Source:HGNC Symbol;Acc:9670]
PTPRF	ENSG00000142949	702.2805	456.926266666667	0.023653897134369	1.5369667958098	protein tyrosine phosphatase, receptor type, F [Source:HGNC Symbol;Acc:9670]
S100A11	ENSG00000163191	14139.9033333333	9091.07	0.0320128700164901	1.55536183676216	S100 calcium binding protein A11 [Source:HGNC Symbol;Acc:10488]
HSPA1A//HSPA1B	ENSG00000204389//ENSG00000204388	15483.1166666667	9391.696	0.00102292742888789	1.64859644803949	heat shock 70kDa protein 1A [Source:HGNC Symbol;Acc:5232]//heat shock 70kDa protein 1B [Source:HGNC Symbol;Acc:5233]
CTSB	ENSG00000164733	4141.17133333333	2114.22266666667	0.00689628428978313	1.95872052581027	cathepsin B [Source:HGNC Symbol;Acc:2527]
CTSB	ENSG00000164733	6562.23	3388.46866666667	0.00017742953144023	1.93663588055411	cathepsin B [Source:HGNC Symbol;Acc:2527]
HLA-E	ENSG00000204592	1131.952	661.4292	0.00302242890748741	1.71137288768019	major histocompatibility complex, class I, E [Source:HGNC Symbol;Acc:4962]
HLA-E	ENSG00000204592	3691.703	2441.23166666667	0.00416791848882648	1.51222968733679	major histocompatibility complex, class I, E [Source:HGNC Symbol;Acc:4962]
DUSP1	ENSG00000120129	9702.67666666667	6176.96733333333	0.00307279877110467	1.57078322469138	dual specificity phosphatase 1 [Source:HGNC Symbol;Acc:3064]
TGM2	ENSG00000198959	730.1696	474.2236	0.0300584261668365	1.53971586399327	transglutaminase 2 [Source:HGNC Symbol;Acc:11778]
ARF4	ENSG00000168374	16282.4233333333	10541.699	0.00315523855954858	1.54457297000544	ADP-ribosylation factor 4 [Source:HGNC Symbol;Acc:655]
MGAT1	ENSG00000131446	1043.5483	673.2275	0.0251873832480587	1.55006784482214	mannosyl (alpha-1,3-)-glycoprotein beta-1,2-N-acetylglucosaminyltransferase [Source:HGNC Symbol;Acc:7044]
TIMP3	ENSG00000100234	689.1189	387.723633333333	0.030132405354018	1.77734561619449	TIMP metallopeptidase inhibitor 3 [Source:HGNC Symbol;Acc:11822]
TIMP3	ENSG00000100234	3138.13433333333	1736.273	0.00852658613671624	1.80739683985948	TIMP metallopeptidase inhibitor 3 [Source:HGNC Symbol;Acc:11822]
RRBP1	ENSG00000125844	1663.887	958.244566666667	0.000292166555001896	1.7363907481239	ribosome binding protein 1 [Source:HGNC Symbol;Acc:10448]
DAB2	ENSG00000153071	663.4073	395.376666666667	0.0105765715499615	1.67791211755878	Dab, mitogen-responsive phosphoprotein, homolog 2 (Drosophila) [Source:HGNC Symbol;Acc:2662]
SDC1	ENSG00000115884	2104.24866666667	1368.607	0.00716102349074668	1.5375112553616	syndecan 1 [Source:HGNC Symbol;Acc:10658]
SDC1	ENSG00000115884	3677.50566666667	2197.50066666667	0.00359335245655532	1.6734946762246	syndecan 1 [Source:HGNC Symbol;Acc:10658]
CYR61	ENSG00000142871	19524.15	9512.29833333333	0.00654012151179298	2.05251657547186	cysteine-rich, angiogenic inducer, 61 [Source:HGNC Symbol;Acc:2654]
EMP1	ENSG00000134531	5990.29966666667	2914.56066666667	0.00252212611540699	2.05530107339219	epithelial membrane protein 1 [Source:HGNC Symbol;Acc:3333]
EMP1	ENSG00000134531	2381.35233333333	1066.77113333333	0.00352045892655756	2.2322991866984	epithelial membrane protein 1 [Source:HGNC Symbol;Acc:3333]
ETS2	ENSG00000157557	2087.089	1345.95266666667	0.00908589880592252	1.55064071099083	v-ets avian erythroblastosis virus E26 oncogene homolog 2 [Source:HGNC Symbol;Acc:3489]
ENC1	ENSG00000171617	768.482566666667	432.316133333333	0.0040805259248572	1.7775940045109	ectodermal-neural cortex 1 (with BTB domain) [Source:HGNC Symbol;Acc:3345]
PLEKHB2	ENSG00000115762	747.2207	467.854366666667	0.0190647688282986	1.59712242363738	pleckstrin homology domain containing, family B (evectins) member 2 [Source:HGNC Symbol;Acc:19236]
CLDN4	ENSG00000189143	861.514733333333	513.699033333333	0.00381615280878361	1.67708069790022	claudin 4 [Source:HGNC Symbol;Acc:2046]
QSOX1	ENSG00000116260	4912.37033333333	2720.85133333333	0.00137455367009933	1.80545341568338	quiescin Q6 sulfhydryl oxidase 1 [Source:HGNC Symbol;Acc:9756]
GJA1	ENSG00000152661	659.837566666667	277.527633333333	0.0112156030276178	2.37755627697854	gap junction protein, alpha 1, 43kDa [Source:HGNC Symbol;Acc:4274]
SGK1	ENSG00000118515	5385.98133333333	3550.16	0.000671342981260403	1.51710946361103	serum/glucocorticoid regulated kinase 1 [Source:HGNC Symbol;Acc:10810]
LUM	ENSG00000139329	1937.77366666667	1288.15366666667	0.00741920528399358	1.50430318743028	lumican [Source:HGNC Symbol;Acc:6724]
GDI1	ENSG00000203879	1405.21166666667	932.678633333333	0.00339487813599873	1.50664078327229	GDP dissociation inhibitor 1 [Source:HGNC Symbol;Acc:4226]
CEACAM5	ENSG00000105388	53.5905166666667	22.49213	0.00956247255762014	2.38263413321311	carcinoembryonic antigen-related cell adhesion molecule 5 [Source:HGNC Symbol;Acc:1817]
PPP1R15A	ENSG00000087074	343.925433333333	173.7338	0.0194611757317991	1.9796115282883	protein phosphatase 1, regulatory subunit 15A [Source:HGNC Symbol;Acc:14375]
OPTN	ENSG00000123240	841.012666666667	550.650266666667	0.0120099841771849	1.5273081982829	optineurin [Source:HGNC Symbol;Acc:17142]
SEC14L1	ENSG00000129657	1074.89386666667	648.026233333333	0.037057871808004	1.65871968043269	SEC14-like 1 (S. cerevisiae) [Source:HGNC Symbol;Acc:10698]
PRMT2	ENSG00000160310	974.621166666667	641.5528	0.0312230119022963	1.51915971166624	protein arginine methyltransferase 2 [Source:HGNC Symbol;Acc:5186]
PLIN3	ENSG00000105355	4693.90733333333	2847.42033333333	0.0189156110743608	1.64847714205876	perilipin 3 [Source:HGNC Symbol;Acc:16893]
MVP	ENSG00000013364	1291.97733333333	808.607833333333	0.00917264616961657	1.59777988794321	major vault protein [Source:HGNC Symbol;Acc:7531]
EP300	ENSG00000100393	905.945566666667	596.916233333333	0.0472887136856207	1.51770971549498	E1A binding protein p300 [Source:HGNC Symbol;Acc:3373]
TRIB1	ENSG00000173334	8917.05033333333	4955.23	0.0102868390653726	1.79952299556899	tribbles homolog 1 (Drosophila) [Source:HGNC Symbol;Acc:16891]
DDAH2	ENSG00000213722	491.762533333333	321.5114	0.0358694136635647	1.52953373763211	dimethylarginine dimethylaminohydrolase 2 [Source:HGNC Symbol;Acc:2716]
LAMC2	ENSG00000058085	2100.579	1053.1739	0.00112457131790678	1.99452246205494	laminin, gamma 2 [Source:HGNC Symbol;Acc:6493]
CDKN1A	ENSG00000124762	6610.04	3680.25233333333	0.00345230637252061	1.79608336638511	cyclin-dependent kinase inhibitor 1A (p21, Cip1) [Source:HGNC Symbol;Acc:1784]
YIF1A	ENSG00000174851	4170.29933333333	2429.05733333333	0.00167579827474523	1.71683857606215	Yip1 interacting factor homolog A (S. cerevisiae) [Source:HGNC Symbol;Acc:16688]
DNAJB2	ENSG00000135924	616.413233333333	350.5952	0.00106259653924305	1.7581907377321	DnaJ (Hsp40) homolog, subfamily B, member 2 [Source:HGNC Symbol;Acc:5228]
SERPINE1	ENSG00000106366	871.0101	489.791266666667	0.00271980035443866	1.77832917668738	serpin peptidase inhibitor, clade E (nexin, plasminogen activator inhibitor type 1), member 1 [Source:HGNC Symbol;Acc:8583]
SERPINE1	ENSG00000106366	489.578733333333	219.959766666667	0.00280666864984548	2.22576492397928	serpin peptidase inhibitor, clade E (nexin, plasminogen activator inhibitor type 1), member 1 [Source:HGNC Symbol;Acc:8583]
SLC39A7	ENSG00000112473	1263.90366666667	776.664066666667	0.0062712481508656	1.62734922460255	solute carrier family 39 (zinc transporter), member 7 [Source:HGNC Symbol;Acc:4927]
EFNB2	ENSG00000125266	431.016766666667	267.850633333333	0.0250162680700222	1.60916836858951	ephrin-B2 [Source:HGNC Symbol;Acc:3227]
STK17A	ENSG00000164543	3184.18433333333	2077.846	0.00596807060227939	1.53244481705253	serine/threonine kinase 17a [Source:HGNC Symbol;Acc:11395]
HIST2H2BE	ENSG00000184678	1323.966	701.337333333333	0.00243441148426362	1.88777345376357	histone cluster 2, H2be [Source:HGNC Symbol;Acc:4760]
FBN1	ENSG00000166147	4038.63866666667	2122.712	0.000278328334351352	1.90258436691679	fibrillin 1 [Source:HGNC Symbol;Acc:3603]
DNAJB12	ENSG00000148719	112.877	70.7865066666667	0.00474097303415731	1.5946118167907	DnaJ (Hsp40) homolog, subfamily B, member 12 [Source:HGNC Symbol;Acc:14891]
SOX9	ENSG00000125398	218.782566666667	99.7182266666667	0.0382154972849922	2.19400779556583	SRY (sex determining region Y)-box 9 [Source:HGNC Symbol;Acc:11204]
AMOTL2	ENSG00000114019	2632.34466666667	1654.56566666667	0.0245487651509954	1.59095811045678	angiomotin like 2 [Source:HGNC Symbol;Acc:17812]
TGFB1	ENSG00000105329	464.309333333333	309.0126	0.0419462452107078	1.50255793237342	transforming growth factor, beta 1 [Source:HGNC Symbol;Acc:11766]
GPRC5A	ENSG00000013588	8466.988	5614.81466666667	0.00938005105149529	1.50797283662197	G protein-coupled receptor, family C, group 5, member A [Source:HGNC Symbol;Acc:9836]
RABAC1	ENSG00000105404	5200.52466666667	2977.533	0.000758925416694397	1.74658842292148	Rab acceptor 1 (prenylated) [Source:HGNC Symbol;Acc:9794]
DAPK1	ENSG00000196730	3541.83566666667	1237.84033333333	0.00195567551202305	2.86130252124601	death-associated protein kinase 1 [Source:HGNC Symbol;Acc:2674]
TIMP2	ENSG00000035862	1072.73433333333	686.552066666667	0.0198543795354999	1.56249523585538	TIMP metallopeptidase inhibitor 2 [Source:HGNC Symbol;Acc:11821]
KDM4A	ENSG00000066135	410.1509	260.7262	0.0321888509107952	1.57310964529073	lysine (K)-specific demethylase 4A [Source:HGNC Symbol;Acc:22978]
DRAP1	ENSG00000175550	477.750333333333	289.578466666667	0.00736922280129261	1.64981305009558	DR1-associated protein 1 (negative cofactor 2 alpha) [Source:HGNC Symbol;Acc:3019]
JARID2	ENSG00000008083	3256.826	2067.79333333333	0.0018767184912668	1.57502490577717	jumonji, AT rich interactive domain 2 [Source:HGNC Symbol;Acc:6196]
BAMBI	ENSG00000095739	1981.22	1287.377	0.000348340974660189	1.53895867333345	BMP and activin membrane-bound inhibitor homolog (Xenopus laevis) [Source:HGNC Symbol;Acc:30251]
PSD4	ENSG00000125637	715.423733333333	463.316633333333	0.0116579618617053	1.54413565553694	pleckstrin and Sec7 domain containing 4 [Source:HGNC Symbol;Acc:19096]
ATG13	ENSG00000175224	789.103166666667	494.105633333333	0.00379037336129066	1.59703333342553	autophagy related 13 [Source:HGNC Symbol;Acc:29091]
STC2	ENSG00000113739	2727.19866666667	1509.34066666667	0.00655677031574034	1.80688079695726	stanniocalcin 2 [Source:HGNC Symbol;Acc:11374]
SAT1	ENSG00000130066	17062.0433333333	11174.6736666667	0.0231142529606613	1.52684935974715	spermidine/spermine N1-acetyltransferase 1 [Source:HGNC Symbol;Acc:10540]
PRAF2	ENSG00000243279	287.191433333333	170.019966666667	0.0310132683625225	1.68916297870113	PRA1 domain family, member 2 [Source:HGNC Symbol;Acc:28911]
ABCA1	ENSG00000165029	315.561933333333	119.444833333333	0.000120405527036782	2.64190525891311	ATP-binding cassette, sub-family A (ABC1), member 1 [Source:HGNC Symbol;Acc:29]
ABCA1	ENSG00000165029	477.614333333333	124.7679	0.00750715251506555	3.82802253891693	ATP-binding cassette, sub-family A (ABC1), member 1 [Source:HGNC Symbol;Acc:29]
FSTL3	ENSG00000070404	3727.12366666667	2255.35266666667	0.00711823131376484	1.65256800931946	follistatin-like 3 (secreted glycoprotein) [Source:HGNC Symbol;Acc:3973]
IGF1R	ENSG00000140443	2761.50433333333	1693.06233333333	0.00402278542925633	1.63107068119366	insulin-like growth factor 1 receptor [Source:HGNC Symbol;Acc:5465]
IGF1R	ENSG00000140443	2602.651	1286.966	0.000538387082231511	2.02231527484021	insulin-like growth factor 1 receptor [Source:HGNC Symbol;Acc:5465]
SEMA3C	ENSG00000075223	12603.4266666667	8325.693	0.0187728973544915	1.51379911157746	sema domain, immunoglobulin domain (Ig), short basic domain, secreted, (semaphorin) 3C [Source:HGNC Symbol;Acc:10725]
THBD	ENSG00000178726	1906.27866666667	1119.951	0.00726391104875138	1.70210899107788	thrombomodulin [Source:HGNC Symbol;Acc:11784]
THBD	ENSG00000178726	774.0034	446.3702	0.00652510202560553	1.73399433922784	thrombomodulin [Source:HGNC Symbol;Acc:11784]
SCG5	ENSG00000166922	729.535466666667	209.827033333333	0.0132962049745842	3.47684211646704	secretogranin V (7B2 protein) [Source:HGNC Symbol;Acc:10816]
SZT2	ENSG00000198198	109.840246666667	62.5418666666667	0.0193968279420601	1.75626748162298	seizure threshold 2 homolog (mouse) [Source:HGNC Symbol;Acc:29040]
CHST2	ENSG00000175040	6079.16566666667	3908.81533333333	0.000476106939148461	1.55524504184814	carbohydrate (N-acetylglucosamine-6-O) sulfotransferase 2 [Source:HGNC Symbol;Acc:1970]
ARG2	ENSG00000081181	507.5218	306.4286	0.00248837648146858	1.65624814393957	arginase 2 [Source:HGNC Symbol;Acc:664]
CA12	ENSG00000074410	7037.257	4395.13766666667	0.00128884870784817	1.60114597851429	carbonic anhydrase XII [Source:HGNC Symbol;Acc:1371]
SPRY2	ENSG00000136158	4527.671	2154.77066666667	0.000952268948890497	2.10123103587822	sprouty homolog 2 (Drosophila) [Source:HGNC Symbol;Acc:11270]
DUSP4	ENSG00000120875	10756.704	6001.51833333333	0.010018338805078	1.79233044082456	dual specificity phosphatase 4 [Source:HGNC Symbol;Acc:3070]
DUSP4	ENSG00000120875	4086.14533333333	2684.15233333333	0.00823388828404392	1.52232244146103	dual specificity phosphatase 4 [Source:HGNC Symbol;Acc:3070]
MFNG	ENSG00000100060	206.5514	125.350933333333	0.0126042363736058	1.6477850982628	MFNG O-fucosylpeptide 3-beta-N-acetylglucosaminyltransferase [Source:HGNC Symbol;Acc:7038]
ZBTB43	ENSG00000169155	786.8751	493.903733333333	0.0202869472771515	1.59317503977833	zinc finger and BTB domain containing 43 [Source:HGNC Symbol;Acc:17908]
GLIPR1	ENSG00000139278	1028.0609	677.550033333333	0.0357901787804861	1.51732100866745	GLI pathogenesis-related 1 [Source:HGNC Symbol;Acc:17001]
EDNRB	ENSG00000136160	79.3838	37.8592266666667	0.0342716409934912	2.09681514889193	endothelin receptor type B [Source:HGNC Symbol;Acc:3180]
LOX	ENSG00000113083	10064.8346666667	3894.37266666667	0.0000771033104093284	2.58445596458069	lysyl oxidase [Source:HGNC Symbol;Acc:6664]
KBTBD11	ENSG00000176595	406.727866666667	236.5592	0.0355934924731683	1.7193491805293	kelch repeat and BTB (POZ) domain containing 11 [Source:HGNC Symbol;Acc:29104]
TMEM187	ENSG00000177854	357.393966666667	236.369766666667	0.0187714832524259	1.51201218204302	transmembrane protein 187 [Source:HGNC Symbol;Acc:13705]
FLRT2	ENSG00000185070	439.358666666667	260.221166666667	0.0433731880429238	1.68840479925089	fibronectin leucine rich transmembrane protein 2 [Source:HGNC Symbol;Acc:3761]
FGF2	ENSG00000138685	6743.54366666667	4328.34066666667	0.0083796306010531	1.55799743735513	fibroblast growth factor 2 (basic) [Source:HGNC Symbol;Acc:3676]
GEM	ENSG00000164949	4125.17366666667	2438.99166666667	0.00761266018616636	1.6913438955306	GTP binding protein overexpressed in skeletal muscle [Source:HGNC Symbol;Acc:4234]
MMP1	ENSG00000196611	10452.3453333333	3062.67333333333	0.0120212670855699	3.41281756025781	matrix metallopeptidase 1 (interstitial collagenase) [Source:HGNC Symbol;Acc:7155]
ABCG1	ENSG00000160179	424.7476	182.722466666667	0.0119150053481872	2.32455049315227	ATP-binding cassette, sub-family G (WHITE), member 1 [Source:HGNC Symbol;Acc:73]
STC1	ENSG00000159167	3851.57766666667	2230.01066666667	0.00191595631675107	1.72715661150799	stanniocalcin 1 [Source:HGNC Symbol;Acc:11373]
STC1	ENSG00000159167	4187.56366666667	796.691633333333	0.0130583633208675	5.25619134362693	stanniocalcin 1 [Source:HGNC Symbol;Acc:11373]
STC1	ENSG00000159167	1198.793	674.676733333333	0.000668437511576847	1.77684058271463	stanniocalcin 1 [Source:HGNC Symbol;Acc:11373]
ASL//AC068533.7	ENSG00000126522//ENSG00000249319	2214.75533333333	1475.03166666667	0.0387350474679177	1.50149680402342	argininosuccinate lyase [Source:HGNC Symbol;Acc:746]//
SERPINB2	ENSG00000197632	1543.21166666667	131.174366666667	0.0126222443926362	11.7645825619894	serpin peptidase inhibitor, clade B (ovalbumin), member 2 [Source:HGNC Symbol;Acc:8584]
COL17A1	ENSG00000065618	523.3689	253.809366666667	0.0135045856698909	2.06205510408665	collagen, type XVII, alpha 1 [Source:HGNC Symbol;Acc:2194]
DSC2	ENSG00000134755	96.0008333333333	31.0311356666667	0.0177621906433457	3.09369384235771	desmocollin 2 [Source:HGNC Symbol;Acc:3036]
DSC2	ENSG00000134755	605.145966666667	368.519366666667	0.0438499797005682	1.64210085385834	desmocollin 2 [Source:HGNC Symbol;Acc:3036]
SMAD7	ENSG00000101665	2701.93133333333	1742.054	0.0213396231834761	1.55100320273271	SMAD family member 7 [Source:HGNC Symbol;Acc:6773]
RRAD	ENSG00000166592	64.8340366666667	12.1675013333333	0.00775565640566246	5.32845938459455	Ras-related associated with diabetes [Source:HGNC Symbol;Acc:10446]
SLC10A3	ENSG00000126903	1322.35966666667	831.7336	0.000717675959157939	1.58988366787956	solute carrier family 10 (sodium/bile acid cotransporter family), member 3 [Source:HGNC Symbol;Acc:22979]
TFF1	ENSG00000160182	521.767166666667	246.2023	0.0290600181987897	2.11926195111364	trefoil factor 1 [Source:HGNC Symbol;Acc:11755]
TGFA	ENSG00000163235	2308.22966666667	1322.61633333333	0.0191059092932753	1.74519972912276	transforming growth factor, alpha [Source:HGNC Symbol;Acc:11765]
ITGA2	ENSG00000164171	7734.90066666667	4553.505	0.000344801933710676	1.69866963287987	integrin, alpha 2 (CD49B, alpha 2 subunit of VLA-2 receptor) [Source:HGNC Symbol;Acc:6137]
IL1B	ENSG00000125538	5407.868	1973.25833333333	0.0000874672470411567	2.74057780912281	interleukin 1, beta [Source:HGNC Symbol;Acc:5992]
SLC26A2	ENSG00000155850	2457.696	1519.047	0.00140554465343834	1.6179196562055	solute carrier family 26 (sulfate transporter), member 2 [Source:HGNC Symbol;Acc:10994]
ANG	ENSG00000214274	875.3189	426.604766666667	0.0292166021012917	2.05182634699425	angiogenin, ribonuclease, RNase A family, 5 [Source:HGNC Symbol;Acc:483]
RP2	ENSG00000102218	840.691566666667	507.052	0.038727157217365	1.65799871939499	retinitis pigmentosa 2 (X-linked recessive) [Source:HGNC Symbol;Acc:10274]
AREG//AREGB	ENSG00000109321//ENSG00000205595	2332.18533333333	939.475666666667	0.0353168652530472	2.48243293156076	amphiregulin [Source:HGNC Symbol;Acc:651]//amphiregulin B [Source:HGNC Symbol;Acc:34509]
BMP2	ENSG00000125845	4527.262	2188.16533333333	0.000820987767565251	2.06897620167641	bone morphogenetic protein 2 [Source:HGNC Symbol;Acc:1069]
BMP2	ENSG00000125845	6137.31333333333	2717.70366666667	0.00162320420619681	2.25827171983799	bone morphogenetic protein 2 [Source:HGNC Symbol;Acc:1069]
AVIL	ENSG00000135407	160.000733333333	83.92503	0.0202212154543897	1.90647216132462	advillin [Source:HGNC Symbol;Acc:14188]
PIP4K2A	ENSG00000150867	173.813833333333	98.29323	0.0320144883536434	1.7683194797173	phosphatidylinositol-5-phosphate 4-kinase, type II, alpha [Source:HGNC Symbol;Acc:8997]
CDA	ENSG00000158825	3381.62533333333	2206.316	0.00244584210912717	1.53270217563274	cytidine deaminase [Source:HGNC Symbol;Acc:1712]
CYP27B1	ENSG00000111012	141.3507	78.80597	0.00105114734078979	1.79365471930616	cytochrome P450, family 27, subfamily B, polypeptide 1 [Source:HGNC Symbol;Acc:2606]
MMP10	ENSG00000166670	3673.53133333333	1212.687	0.0124396983107939	3.02924937212433	matrix metallopeptidase 10 (stromelysin 2) [Source:HGNC Symbol;Acc:7156]
OSMR	ENSG00000145623	1262.09266666667	794.390666666667	0.00192966405250321	1.58875565842499	oncostatin M receptor [Source:HGNC Symbol;Acc:8507]
S100A7A//S100A7	ENSG00000184330//ENSG00000143556	691.437833333333	428.933133333333	0.0036316068124424	1.61199445694488	S100 calcium binding protein A7A [Source:HGNC Symbol;Acc:21657]//S100 calcium binding protein A7 [Source:HGNC Symbol;Acc:10497]
RAB3B	ENSG00000169213	298.8995	98.4061633333333	0.0176495116498431	3.03740629524933	RAB3B, member RAS oncogene family [Source:HGNC Symbol;Acc:9778]
RAB3B	ENSG00000169213	125.2382	41.18147	0.0437367252475417	3.04112990624181	RAB3B, member RAS oncogene family [Source:HGNC Symbol;Acc:9778]
IL6R	ENSG00000160712	655.076566666667	274.395133333333	0.00171318237230743	2.38734761330801	interleukin 6 receptor [Source:HGNC Symbol;Acc:6019]
TAF13	ENSG00000197780	204.458233333333	110.8742	0.0340535087252665	1.84405599619509	TAF13 RNA polymerase II, TATA box binding protein (TBP)-associated factor, 18kDa [Source:HGNC Symbol;Acc:11546]
DSC3	ENSG00000134762	904.196466666667	418.3474	0.00133899351669131	2.16135314015736	desmocollin 3 [Source:HGNC Symbol;Acc:3037]
DSC3	ENSG00000134762	438.126533333333	267.223966666667	0.00931590927062084	1.63954804952001	desmocollin 3 [Source:HGNC Symbol;Acc:3037]
BMP6	ENSG00000153162	10251.592	6375.84033333333	0.000544241976831146	1.60788091671681	bone morphogenetic protein 6 [Source:HGNC Symbol;Acc:1073]
SPINK1	ENSG00000164266	335.325166666667	155.577466666667	0.0263056836649533	2.15535818811807	serine peptidase inhibitor, Kazal type 1 [Source:HGNC Symbol;Acc:11244]
AF011889.5//IDS	ENSG00000241489//ENSG00000010404	1454.207	962.9652	0.0126805117439079	1.51013453030286	//iduronate 2-sulfatase [Source:HGNC Symbol;Acc:5389]
OPA3	ENSG00000125741	242.936966666667	130.515566666667	0.00739448533400858	1.8613639190421	optic atrophy 3 (autosomal recessive, with chorea and spastic paraplegia) [Source:HGNC Symbol;Acc:8142]
SERPINB7	ENSG00000166396	256.363866666667	125.110233333333	0.0267183724503249	2.04910389691011	serpin peptidase inhibitor, clade B (ovalbumin), member 7 [Source:HGNC Symbol;Acc:13902]
HAS2	ENSG00000170961	487.348433333333	240.072766666667	0.00369580379501675	2.03000298659448	hyaluronan synthase 2 [Source:HGNC Symbol;Acc:4819]
IL24	ENSG00000162892	172.027466666667	88.08218	0.00651664626374664	1.95303370859652	interleukin 24 [Source:HGNC Symbol;Acc:11346]
LMO1	ENSG00000166407	430.5494	270.628333333333	0.0436129633969635	1.59092506943717	LIM domain only 1 (rhombotin 1) [Source:HGNC Symbol;Acc:6641]
CHST7	ENSG00000147119	522.3261	313.492633333333	0.000644440957080451	1.66615111317342	carbohydrate (N-acetylglucosamine 6-O) sulfotransferase 7 [Source:HGNC Symbol;Acc:13817]
PMCH	ENSG00000183395	127.3542	43.94584	0.00958877447755829	2.89798078725996	pro-melanin-concentrating hormone [Source:HGNC Symbol;Acc:9109]
CCNT1	ENSG00000129315	245.779533333333	161.5635	0.0316413446211994	1.52125655444041	cyclin T1 [Source:HGNC Symbol;Acc:1599]
KRT34	ENSG00000131737	95.38112	26.2904633333333	0.00368953672148498	3.6279740980855	keratin 34 [Source:HGNC Symbol;Acc:6452]
DIO3	ENSG00000197406	1737.708	739.490533333333	0.00198054564068615	2.34987186673925	deiodinase, iodothyronine, type III [Source:HGNC Symbol;Acc:2885]
HIST1H2AG	ENSG00000196787	837.3311	527.824833333333	0.0248755481716411	1.58638064585189	histone cluster 1, H2ag [Source:HGNC Symbol;Acc:4737]
PRRG4	ENSG00000135378	492.201866666667	194.566466666667	0.0013940753950943	2.52973636772626	proline rich Gla (G-carboxyglutamic acid) 4 (transmembrane) [Source:HGNC Symbol;Acc:30799]
GK//RP1-232L22__B.1	ENSG00000198814//ENSG00000178146	658.3789	325.605166666667	0.0000337651772228279	2.02201613303638	glycerol kinase [Source:HGNC Symbol;Acc:4289]//
IL1RL1	ENSG00000115602	2059.612	763.8195	0.0059821998999449	2.69646428246464	interleukin 1 receptor-like 1 [Source:HGNC Symbol;Acc:5998]
TBXA2R	ENSG00000006638	544.110833333333	336.391033333333	0.0475000662431564	1.61749505610088	thromboxane A2 receptor [Source:HGNC Symbol;Acc:11608]
MAP2K3	ENSG00000034152	1878.421	1163.31	0.00627024758640307	1.61472092563461	mitogen-activated protein kinase kinase 3 [Source:HGNC Symbol;Acc:6843]
CXCL3	ENSG00000163734	1697.20933333333	517.434066666667	0.000525768243254533	3.28004946459523	chemokine (C-X-C motif) ligand 3 [Source:HGNC Symbol;Acc:4604]
CITED2	ENSG00000164442	1092.19133333333	636.7514	0.00273183697052917	1.71525548798689	Cbp/p300-interacting transactivator, with Glu/Asp-rich carboxy-terminal domain, 2 [Source:HGNC Symbol;Acc:1987]
HIST1H4H	ENSG00000158406	361.4567	224.784633333333	0.0132515340099919	1.60801338881558	histone cluster 1, H4h [Source:HGNC Symbol;Acc:4788]
AKAP13	ENSG00000170776	462.3013	305.659166666667	0.00134452803355658	1.5124732068126	A kinase (PRKA) anchor protein 13 [Source:HGNC Symbol;Acc:371]
HIST1H2BF	ENSG00000197846	1513.37933333333	834.1114	0.00216728761230739	1.81436116726535	histone cluster 1, H2bf [Source:HGNC Symbol;Acc:4752]
DNAJC3	ENSG00000102580	1291.78266666667	851.305566666667	0.0277932575286917	1.51741362590252	DnaJ (Hsp40) homolog, subfamily C, member 3 [Source:HGNC Symbol;Acc:9439]
HIST1H2BI	ENSG00000168242	570.352433333333	327.4291	0.00963733861048032	1.74191125142308	histone cluster 1, H2bi [Source:HGNC Symbol;Acc:4756]
HIST1H2BE	ENSG00000197697	1912.347	1094.8573	0.00924808961140246	1.74666324095387	histone cluster 1, H2be [Source:HGNC Symbol;Acc:4753]
S100A11P1	ENSG00000237632	3361.883	2131.15766666667	0.0207289718947352	1.57749145104703	S100 calcium binding protein A11 pseudogene 1 [Source:HGNC Symbol;Acc:10491]
HIST1H2BH	ENSG00000197459	902.698733333333	544.4382	0.0338324266567338	1.65803709830305	histone cluster 1, H2bh [Source:HGNC Symbol;Acc:4755]
H2BFS//HIST1H2BK	ENSG00000234289//ENSG00000197903	4179.716	2030.39666666667	0.000801853599712631	2.05857114947982	H2B histone family, member S (pseudogene) [Source:HGNC Symbol;Acc:4762]//histone cluster 1, H2bk [Source:HGNC Symbol;Acc:13954]
FLNB	ENSG00000136068	1930.61533333333	1164.69	0.00452073247645975	1.65762162750031	filamin B, beta [Source:HGNC Symbol;Acc:3755]
FLNB	ENSG00000136068	2614.73166666667	1685.98966666667	0.0168511727639956	1.55085865492651	filamin B, beta [Source:HGNC Symbol;Acc:3755]
CCND1	ENSG00000110092	3156.28833333333	1677.88033333333	0.0267864014510054	1.88111647215207	cyclin D1 [Source:HGNC Symbol;Acc:1582]
CCND1	ENSG00000110092	5467.73833333333	3314.94733333333	0.00257015327423196	1.64941936734641	cyclin D1 [Source:HGNC Symbol;Acc:1582]
SAP18	ENSG00000150459	202.832966666667	119.808266666667	0.0031862614642367	1.69297972760922	Sin3A-associated protein, 18kDa [Source:HGNC Symbol;Acc:10530]
UBE2I	ENSG00000103275	1132.475	740.731866666667	0.000177796812654871	1.5288595657376	ubiquitin-conjugating enzyme E2I [Source:HGNC Symbol;Acc:12485]
DDR1	ENSG00000204580	1951.41533333333	1279.556	0.00119547538799264	1.52507223859943	discoidin domain receptor tyrosine kinase 1 [Source:HGNC Symbol;Acc:2730]
MAP1LC3B2//MAP1LC3B	ENSG00000171471//ENSG00000140941	10110.552	6685.00233333333	0.013163994851594	1.51242310710737	microtubule-associated protein 1 light chain 3 beta 2 [Source:HGNC Symbol;Acc:34390]//microtubule-associated protein 1 light chain 3 beta [Source:HGNC Symbol;Acc:13352]
PTRF	ENSG00000177469	16207.7833333333	8792.206	0.000155536104299409	1.8434262497186	polymerase I and transcript release factor [Source:HGNC Symbol;Acc:9688]
PTRF	ENSG00000177469	1595.038	823.8709	0.00119708612459976	1.93602905503763	polymerase I and transcript release factor [Source:HGNC Symbol;Acc:9688]
GABARAPL1	ENSG00000139112	472.3394	274.096966666667	0.0120196862084213	1.723256575015	GABA(A) receptor-associated protein like 1 [Source:HGNC Symbol;Acc:4068]
H1F0	ENSG00000189060	2536.90633333333	1508.872	0.0232514322847522	1.68132640365341	H1 histone family, member 0 [Source:HGNC Symbol;Acc:4714]
NEU1	ENSG00000204386	651.6498	420.7751	0.00113504389901204	1.54868907404454	sialidase 1 (lysosomal sialidase) [Source:HGNC Symbol;Acc:7758]
POR	ENSG00000127948	656.294533333333	374.436433333333	0.000531099208208686	1.75275287046942	P450 (cytochrome) oxidoreductase [Source:HGNC Symbol;Acc:9208]
PPP4C	ENSG00000149923	1734.228	1124.63866666667	0.0267817591936173	1.54203127760146	protein phosphatase 4, catalytic subunit [Source:HGNC Symbol;Acc:9319]
LGALS8	ENSG00000116977	596.505966666667	395.815733333333	0.0314735267940828	1.50702944939362	lectin, galactoside-binding, soluble, 8 [Source:HGNC Symbol;Acc:6569]
DNAJB6	ENSG00000105993	1066.5472	660.052233333333	0.00245679842099685	1.61585272519089	DnaJ (Hsp40) homolog, subfamily B, member 6 [Source:HGNC Symbol;Acc:14888]
PINK1	ENSG00000158828	1887.05866666667	1235.18166666667	0.0102927654870193	1.52775799511273	PTEN induced putative kinase 1 [Source:HGNC Symbol;Acc:14581]
EHD1	ENSG00000110047	1553.50066666667	836.961766666667	0.01779273778019	1.85611903498738	EH-domain containing 1 [Source:HGNC Symbol;Acc:3242]
EHD1	ENSG00000110047	2064.79666666667	1340.03866666667	0.00350992781069307	1.54084857252875	EH-domain containing 1 [Source:HGNC Symbol;Acc:3242]
UBN1	ENSG00000118900	1309.098	724.2291	0.00309091694394229	1.80757442637972	ubinuclein 1 [Source:HGNC Symbol;Acc:12506]
CTGF	ENSG00000118523	312.991166666667	191.817733333333	0.0190757999288127	1.63171131900909	connective tissue growth factor [Source:HGNC Symbol;Acc:2500]
SEC23IP	ENSG00000107651	527.345533333333	351.030566666667	0.0439423879333599	1.50227810170757	SEC23 interacting protein [Source:HGNC Symbol;Acc:17018]
LMO4	ENSG00000143013	3158.118	1842.828	0.000405603397484783	1.71373454277882	LIM domain only 4 [Source:HGNC Symbol;Acc:6644]
LAMB3	ENSG00000196878	8588.14266666667	5536.53966666667	0.0000791261028106786	1.55117513532369	laminin, beta 3 [Source:HGNC Symbol;Acc:6490]
ULK1	ENSG00000177169	2006.71166666667	1252.72533333333	0.0278022748879262	1.60187681471011	unc-51 like autophagy activating kinase 1 [Source:HGNC Symbol;Acc:12558]
CITED2	ENSG00000164442	4063.88166666667	2041.172	0.00345066321445408	1.99095503302351	Cbp/p300-interacting transactivator, with Glu/Asp-rich carboxy-terminal domain, 2 [Source:HGNC Symbol;Acc:1987]
HIST1H1C	ENSG00000187837	5975.67066666667	3012.46266666667	0.0000347952032319583	1.98364970055507	histone cluster 1, H1c [Source:HGNC Symbol;Acc:4716]
CFLAR	ENSG00000003402	208.557233333333	121.794916666667	0.0281155388578231	1.71236402176062	CASP8 and FADD-like apoptosis regulator [Source:HGNC Symbol;Acc:1876]
CACNB3	ENSG00000167535	857.4254	506.022733333333	0.0173960398599944	1.69444047375474	calcium channel, voltage-dependent, beta 3 subunit [Source:HGNC Symbol;Acc:1403]
AKAP13	ENSG00000170776	1108.02733333333	666.9217	0.000101449265454121	1.661405429353	A kinase (PRKA) anchor protein 13 [Source:HGNC Symbol;Acc:371]
NCDN	ENSG00000020129	267.093866666667	177.035833333333	0.0122961837043102	1.50869946291476	neurochondrin [Source:HGNC Symbol;Acc:17597]
CES2	ENSG00000172831	5585.81466666667	2717.90466666667	0.005696380454922	2.05519153602886	carboxylesterase 2 [Source:HGNC Symbol;Acc:1864]
CES2	ENSG00000172831	4005.301	2155.79433333333	0.00186455927817454	1.85792352177071	carboxylesterase 2 [Source:HGNC Symbol;Acc:1864]
CBLB	ENSG00000114423	2840.93766666667	1759.01733333333	0.000151400248616409	1.61507087669403	Cbl proto-oncogene B, E3 ubiquitin protein ligase [Source:HGNC Symbol;Acc:1542]
GAS2L1	ENSG00000185340	267.805466666667	142.7053	0.0184868827192618	1.8766329398184	growth arrest-specific 2 like 1 [Source:HGNC Symbol;Acc:16955]
CXCL2	ENSG00000081041	1452.19833333333	632.6907	0.00239884264126974	2.29527371483939	chemokine (C-X-C motif) ligand 2 [Source:HGNC Symbol;Acc:4603]
KHDRBS3	ENSG00000131773	431.626566666667	225.416433333333	0.0223583553678726	1.91479636282063	KH domain containing, RNA binding, signal transduction associated 3 [Source:HGNC Symbol;Acc:18117]
HIST1H2BK	ENSG00000197903	14424.3266666667	8445.75533333333	0.000260587878262596	1.70787882165345	histone cluster 1, H2bk [Source:HGNC Symbol;Acc:13954]
CHST3	ENSG00000122863	1771.098	1098.75566666667	0.000349227624017528	1.61191250587407	carbohydrate (chondroitin 6) sulfotransferase 3 [Source:HGNC Symbol;Acc:1971]
HIST1H2BD	ENSG00000158373	4624.58933333333	2082.235	0.00570147357835011	2.22097377737543	histone cluster 1, H2bd [Source:HGNC Symbol;Acc:4747]
SOCS1	ENSG00000185338	203.190866666667	92.75338	0.0303584706304047	2.19065727487954	suppressor of cytokine signaling 1 [Source:HGNC Symbol;Acc:19383]
RGS20	ENSG00000147509	467.552133333333	282.893666666667	0.0260880572638707	1.65274867706476	regulator of G-protein signaling 20 [Source:HGNC Symbol;Acc:14600]
CSF2	ENSG00000164400	255.8923	142.9355	0.0028020698795909	1.79026414011914	colony stimulating factor 2 (granulocyte-macrophage) [Source:HGNC Symbol;Acc:2434]
IL1RAP	ENSG00000196083	446.8487	279.771533333333	0.0386097568222954	1.59719144644928	interleukin 1 receptor accessory protein [Source:HGNC Symbol;Acc:5995]
INHBA	ENSG00000122641	863.051266666667	247.143433333333	0.00427149503803706	3.49210681030975	inhibin, beta A [Source:HGNC Symbol;Acc:6066]
SAT1	ENSG00000130066	13808.2533333333	8333.96866666667	0.0314290947315844	1.65686408068249	spermidine/spermine N1-acetyltransferase 1 [Source:HGNC Symbol;Acc:10540]
SEC31A	ENSG00000138674	5198.84633333333	3329.74533333333	0.0043439638087822	1.56133452047784	SEC31 homolog A (S. cerevisiae) [Source:HGNC Symbol;Acc:17052]
CA12	ENSG00000074410	1907.76066666667	1080.7471	0.0120020839784161	1.76522395171513	carbonic anhydrase XII [Source:HGNC Symbol;Acc:1371]
DDR1	ENSG00000204580	2495.59933333333	1619.70133333333	0.0080058995064014	1.5407774766706	discoidin domain receptor tyrosine kinase 1 [Source:HGNC Symbol;Acc:2730]
NOTCH2//NOTCH2	ENSG00000134250//ENSG00000266766	680.457766666667	446.646833333333	0.0108866275151578	1.52348055753222	notch 2 [Source:HGNC Symbol;Acc:7882]//notch 2 [Source:HGNC Symbol;Acc:7882]
MIR4800//MXD4	ENSG00000265080//ENSG00000123933	688.597233333333	293.135033333333	0.0250901474475558	2.34907859870269	microRNA 4800 [Source:HGNC Symbol;Acc:41877]//MAX dimerization protein 4 [Source:HGNC Symbol;Acc:13906]
RP11-598D12.4//SLC6A10P//SLC6A8	ENSG00000198555//ENSG00000214617//ENSG00000130821	3033.131	1939.75966666667	0.00526368038520174	1.56366329918191	//solute carrier family 6 (neurotransmitter transporter, creatine), member 10, pseudogene [Source:HGNC Symbol;Acc:11043]//solute carrier family 6 (neurotransmitter transporter, creatine), member 8 [Source:HGNC Symbol;Acc:11055]
RP11-164J13.1//CAPN3	ENSG00000258461//ENSG00000092529	92.8403433333333	53.7891233333333	0.00705134931526943	1.72600588334556	//calpain 3, (p94) [Source:HGNC Symbol;Acc:1480]
CDK13	ENSG00000065883	132.655233333333	83.3555066666667	0.0124348292832466	1.5914393498178	cyclin-dependent kinase 13 [Source:HGNC Symbol;Acc:1733]
MGLL	ENSG00000074416	3335.174	1799.86533333333	0.000266940083934453	1.85301307727467	monoglyceride lipase [Source:HGNC Symbol;Acc:17038]
ABCG1	ENSG00000160179	218.007666666667	79.1564966666667	0.0063403857192342	2.75413485749264	ATP-binding cassette, sub-family G (WHITE), member 1 [Source:HGNC Symbol;Acc:73]
ACTN1	ENSG00000072110	2407.342	1563.16933333333	0.0417609703201296	1.54003916828802	actinin, alpha 1 [Source:HGNC Symbol;Acc:163]
GRN	ENSG00000030582	3304.21966666667	2032.84733333333	0.00379624546786075	1.62541456630126	granulin [Source:HGNC Symbol;Acc:4601]
CFLAR	ENSG00000003402	188.506033333333	103.480083333333	0.0181980478087269	1.82166487754085	CASP8 and FADD-like apoptosis regulator [Source:HGNC Symbol;Acc:1876]
ITK	ENSG00000113263	105.03587	54.8924133333333	0.00830490469065941	1.91348610166165	IL2-inducible T-cell kinase [Source:HGNC Symbol;Acc:6171]
SULT1C2	ENSG00000198203	126.001866666667	72.8211266666667	0.0154671888363359	1.73029273830699	sulfotransferase family, cytosolic, 1C, member 2 [Source:HGNC Symbol;Acc:11456]
IL8	ENSG00000169429	700.678	447.1458	0.0275451827285267	1.56700118842668	interleukin 8 [Source:HGNC Symbol;Acc:6025]
FN1	ENSG00000115414	814.093066666667	533.174133333333	0.0419645969069272	1.52688027376172	fibronectin 1 [Source:HGNC Symbol;Acc:3778]
CFLAR	ENSG00000003402	162.954233333333	97.8621933333333	0.00724282827747265	1.66513980305231	CASP8 and FADD-like apoptosis regulator [Source:HGNC Symbol;Acc:1876]
SERPINB4	ENSG00000206073	238.584433333333	138.4072	0.0467162889266836	1.7237862866479	serpin peptidase inhibitor, clade B (ovalbumin), member 4 [Source:HGNC Symbol;Acc:10570]
FLII	ENSG00000177731	2548.13133333333	1601.48233333333	0.000996729015772663	1.59110798807854	flightless I homolog (Drosophila) [Source:HGNC Symbol;Acc:3750]
RHOB	ENSG00000143878	6892.441	4076.75	0.0068442676034875	1.69067050959711	ras homolog family member B [Source:HGNC Symbol;Acc:668]
ZMIZ1	ENSG00000108175	2460.67533333333	1623.45366666667	0.0425038833851886	1.51570407203901	zinc finger, MIZ-type containing 1 [Source:HGNC Symbol;Acc:16493]
ATP2B4	ENSG00000058668	1470.50333333333	971.401	0.00556131747753025	1.51379639647615	ATPase, Ca++ transporting, plasma membrane 4 [Source:HGNC Symbol;Acc:817]
ATP2B4	ENSG00000058668	2601.68533333333	1463.48833333333	0.0165674547291764	1.77772878271436	ATPase, Ca++ transporting, plasma membrane 4 [Source:HGNC Symbol;Acc:817]
SDC2	ENSG00000169439	658.869033333333	415.028866666667	0.000356344830967555	1.58752579941026	syndecan 2 [Source:HGNC Symbol;Acc:10659]
IDS	ENSG00000010404	1127.447	705.425366666667	0.0016497923806105	1.59825128677681	iduronate 2-sulfatase [Source:HGNC Symbol;Acc:5389]
PPAP2B	ENSG00000162407	425.8051	276.8107	0.0487931675044375	1.53825375969932	phosphatidic acid phosphatase type 2B [Source:HGNC Symbol;Acc:9229]
MXD4	ENSG00000123933	411.492566666667	203.7135	0.0168877280755618	2.01995727660006	MAX dimerization protein 4 [Source:HGNC Symbol;Acc:13906]
MXD4	ENSG00000123933	889.803633333333	524.444	0.0334400070951751	1.69666090818721	MAX dimerization protein 4 [Source:HGNC Symbol;Acc:13906]
FAM102A	ENSG00000167106	1982.32566666667	1076.53076666667	0.0223428596749885	1.84140177693636	family with sequence similarity 102, member A [Source:HGNC Symbol;Acc:31419]
AMIGO3//IP6K1	ENSG00000176020//ENSG00000176095	929.800033333333	594.041533333333	0.00197847151234382	1.56521047967129	adhesion molecule with Ig-like domain 3 [Source:HGNC Symbol;Acc:24075]//inositol hexakisphosphate kinase 1 [Source:HGNC Symbol;Acc:18360]
FN1	ENSG00000115414	1080.19766666667	660.1212	0.00142682211861262	1.63636263562913	fibronectin 1 [Source:HGNC Symbol;Acc:3778]
MICAL2	ENSG00000133816	523.758933333333	273.569566666667	0.0177563442934344	1.91453654628006	microtubule associated monooxygenase, calponin and LIM domain containing 2 [Source:HGNC Symbol;Acc:24693]
KDM4B	ENSG00000127663	834.648	478.060266666667	0.0000083328966104682	1.7459053977016	lysine (K)-specific demethylase 4B [Source:HGNC Symbol;Acc:29136]
KDM4B	ENSG00000127663	2068.41833333333	1298.155	0.00608965110882561	1.59335236033704	lysine (K)-specific demethylase 4B [Source:HGNC Symbol;Acc:29136]
ARID5B	ENSG00000150347	1000.74736666667	665.873933333333	0.000353485043924296	1.50290815809079	AT rich interactive domain 5B (MRF1-like) [Source:HGNC Symbol;Acc:17362]
IL1RN	ENSG00000136689	2157.91633333333	723.9911	0.01187946985419	2.98058406150757	interleukin 1 receptor antagonist [Source:HGNC Symbol;Acc:6000]
LHFPL2	ENSG00000145685	679.191266666667	385.924966666667	0.00527760276489311	1.7599049694375	lipoma HMGIC fusion partner-like 2 [Source:HGNC Symbol;Acc:6588]
C9orf3	ENSG00000148120	5108.59166666667	3238.198	0.0076575696152517	1.57760324312061	chromosome 9 open reading frame 3 [Source:HGNC Symbol;Acc:1361]
KIAA1199	ENSG00000103888	639.7832	216.854233333333	0.00207300862898838	2.9502914938099	KIAA1199 [Source:HGNC Symbol;Acc:29213]
ACKR3	ENSG00000144476	7898.39633333333	4945.598	0.00523426797027009	1.59705587339152	atypical chemokine receptor 3 [Source:HGNC Symbol;Acc:23692]
PLXNA2	ENSG00000076356	173.034066666667	107.38011	0.0237393029483848	1.61141636627739	plexin A2 [Source:HGNC Symbol;Acc:9100]
FRMD4B	ENSG00000114541	74.91921	26.82177	0.00642553093885765	2.79322393712272	FERM domain containing 4B [Source:HGNC Symbol;Acc:24886]
STARD13	ENSG00000133121	192.701233333333	114.062933333333	0.0353287876839415	1.68942905203209	StAR-related lipid transfer (START) domain containing 13 [Source:HGNC Symbol;Acc:19164]
CDKN1C	ENSG00000129757	5927.77566666667	3339.50366666667	0.000117837294070607	1.77504691066367	cyclin-dependent kinase inhibitor 1C (p57, Kip2) [Source:HGNC Symbol;Acc:1786]
TNNT1	ENSG00000105048	1360.515	799.930666666667	0.0103642845350381	1.70079115189983	troponin T type 1 (skeletal, slow) [Source:HGNC Symbol;Acc:11948]
MARCH3	ENSG00000173926	344.416766666667	218.5687	0.00852301833614363	1.57578265628458	membrane-associated ring finger (C3HC4) 3, E3 ubiquitin protein ligase [Source:HGNC Symbol;Acc:28728]
CTSB	ENSG00000164733	2988.41066666667	1466.57066666667	0.00251761138085547	2.03768610309038	cathepsin B [Source:HGNC Symbol;Acc:2527]
CTSB	ENSG00000164733	1510.29966666667	758.2727	0.0297475378779423	1.99176320955069	cathepsin B [Source:HGNC Symbol;Acc:2527]
RER1	ENSG00000157916	479.656233333333	281.263566666667	0.0171227889734691	1.70536212356927	RER1 retention in endoplasmic reticulum 1 homolog (S. cerevisiae) [Source:HGNC Symbol;Acc:30309]
AC010170.1//TMEM158	ENSG00000178550//ENSG00000249992	13949.6833333333	6704.99333333333	0.000783554947071334	2.08049175291251	//transmembrane protein 158 (gene/pseudogene) [Source:HGNC Symbol;Acc:30293]
HSPA7//HSPA6	ENSG00000225217//ENSG00000173110	296.039933333333	155.503833333333	0.0165534544925544	1.90374685297147	heat shock 70kDa protein 7 (HSP70B) [Source:HGNC Symbol;Acc:5240]//heat shock 70kDa protein 6 (HSP70B') [Source:HGNC Symbol;Acc:5239]
WNT5A	ENSG00000114251	4688.14933333333	3078.65933333333	0.00987000596574089	1.52278924874009	wingless-type MMTV integration site family, member 5A [Source:HGNC Symbol;Acc:12784]
RP11-263K19.6	ENSG00000236263	246.7225	146.041966666667	0.0144566772584883	1.68939453248484
ABTB2	ENSG00000166016	949.787433333333	518.171933333333	0.00791090081200829	1.83295808251032	ankyrin repeat and BTB (POZ) domain containing 2 [Source:HGNC Symbol;Acc:23842]
CES2	ENSG00000172831	5712.17433333333	2926.886	0.00129362104504796	1.95162173495426	carboxylesterase 2 [Source:HGNC Symbol;Acc:1864]
MAGED2	ENSG00000102316	1811.63066666667	1174.128	0.028794198886968	1.54295840544359	melanoma antigen family D, 2 [Source:HGNC Symbol;Acc:16353]
KRT81	ENSG00000205426	2628.60266666667	1528.30566666667	0.0374871461806851	1.71994563914679	keratin 81 [Source:HGNC Symbol;Acc:6458]
CACTIN	ENSG00000105298	196.0203	109.748996666667	0.027794529134571	1.78607828730644	cactin, spliceosome C complex subunit [Source:HGNC Symbol;Acc:29938]
MET	ENSG00000105976	254.309366666667	123.100933333333	0.00727831025136738	2.06586058919672	met proto-oncogene [Source:HGNC Symbol;Acc:7029]
RP11-598D12.4//SLC6A10P//SLC6A8	ENSG00000198555//ENSG00000214617//ENSG00000130821	3165.008	2065.89033333333	0.00649478432754533	1.53203098389702	//solute carrier family 6 (neurotransmitter transporter, creatine), member 10, pseudogene [Source:HGNC Symbol;Acc:11043]//solute carrier family 6 (neurotransmitter transporter, creatine), member 8 [Source:HGNC Symbol;Acc:11055]
EMP1	ENSG00000134531	128.227833333333	41.9974026666667	0.0478716493269039	3.0532324665665	epithelial membrane protein 1 [Source:HGNC Symbol;Acc:3333]
SAT1	ENSG00000130066	6074.899	2713.747	0.0222498408557482	2.23856498044954	spermidine/spermine N1-acetyltransferase 1 [Source:HGNC Symbol;Acc:10540]
PPBP	ENSG00000163736	230.532166666667	90.7019433333333	0.0282078608370171	2.54164528558613	pro-platelet basic protein (chemokine (C-X-C motif) ligand 7) [Source:HGNC Symbol;Acc:9240]
ACAA1	ENSG00000060971	1559.41333333333	916.9168	0.0005649010405419	1.7007141033225	acetyl-CoA acyltransferase 1 [Source:HGNC Symbol;Acc:82]
HIST2H2AA3//HIST2H2AA4	ENSG00000183558//ENSG00000203812	9688.36166666667	5256.43666666667	0.00475111924554261	1.84314247104027	histone cluster 2, H2aa3 [Source:HGNC Symbol;Acc:4736]//histone cluster 2, H2aa4 [Source:HGNC Symbol;Acc:29668]
HIST1H2BC	ENSG00000180596	558.264033333333	174.8868	0.0018487451166927	3.19214505230431	histone cluster 1, H2bc [Source:HGNC Symbol;Acc:4757]
HIST1H2AE	ENSG00000168274	424.8883	230.455266666667	0.016035635833184	1.84369099541806	histone cluster 1, H2ae [Source:HGNC Symbol;Acc:4724]
HIST1H3D	ENSG00000197409	358.9165	173.181333333333	0.00528193410302177	2.07248952927952	histone cluster 1, H3d [Source:HGNC Symbol;Acc:4767]
PRKAB2	ENSG00000131791	174.444033333333	96.1975866666667	0.00115788144427432	1.81339303175866	protein kinase, AMP-activated, beta 2 non-catalytic subunit [Source:HGNC Symbol;Acc:9379]
MIR22HG	ENSG00000186594	8696.42	3915.45033333333	0.00617312654317652	2.22105230807423	MIR22 host gene (non-protein coding) [Source:HGNC Symbol;Acc:28219]
MYO9B	ENSG00000099331	450.656366666667	297.662366666667	0.0125006289833472	1.51398502845114	myosin IXB [Source:HGNC Symbol;Acc:7609]
RP11-395B7.7	ENSG00000260336	232.437566666667	116.00426	0.0176821345537242	2.00369854233514
DDAH2	ENSG00000213722	460.144366666667	256.943766666667	0.0114519574372198	1.79083685366694	dimethylarginine dimethylaminohydrolase 2 [Source:HGNC Symbol;Acc:2716]
TM4SF1	ENSG00000169908	22388.56	14036.69	0.00820716635452303	1.59500281049165	transmembrane 4 L six family member 1 [Source:HGNC Symbol;Acc:11853]
HIST1H2AC	ENSG00000180573	5869.79466666667	2334.90566666667	0.000463911600780829	2.51393225450793	histone cluster 1, H2ac [Source:HGNC Symbol;Acc:4733]
SOD2	ENSG00000112096	5569.92066666667	2366.084	0.000534244969183535	2.35406717033997	superoxide dismutase 2, mitochondrial [Source:HGNC Symbol;Acc:11180]
TAX1BP3//RP11-48B14.2	ENSG00000213977//ENSG00000257950	3480.26566666667	2123.91933333333	0.0228497702083157	1.63860538959578	Tax1 (human T-cell leukemia virus type I) binding protein 3 [Source:HGNC Symbol;Acc:30684]//
DUSP10	ENSG00000143507	305.813266666667	162.390266666667	0.0148687548875651	1.88319948568346	dual specificity phosphatase 10 [Source:HGNC Symbol;Acc:3065]
DDAH2	ENSG00000213722	452.1507	298.025566666667	0.0281586346331778	1.51715406519374	dimethylarginine dimethylaminohydrolase 2 [Source:HGNC Symbol;Acc:2716]
FBN2	ENSG00000138829	983.599666666667	268.3802	0.0144232972242481	3.66494870585336	fibrillin 2 [Source:HGNC Symbol;Acc:3604]
DTX2	ENSG00000091073	330.4307	213.4683	0.00977969776277015	1.54791460839853	deltex homolog 2 (Drosophila) [Source:HGNC Symbol;Acc:15973]
HIST1H2BG	ENSG00000187990	197.978266666667	123.862766666667	0.0472230702346428	1.59836787110897	histone cluster 1, H2bg [Source:HGNC Symbol;Acc:4746]
RP11-598D12.4//SLC6A10P//SLC6A8	ENSG00000198555//ENSG00000214617//ENSG00000130821	2455.30366666667	1508.57466666667	0.0072332355975888	1.62756522492313	//solute carrier family 6 (neurotransmitter transporter, creatine), member 10, pseudogene [Source:HGNC Symbol;Acc:11043]//solute carrier family 6 (neurotransmitter transporter, creatine), member 8 [Source:HGNC Symbol;Acc:11055]
GK//RP1-232L22__B.1	ENSG00000198814//ENSG00000178146	388.3958	119.712703333333	0.00381654049439613	3.24439920898398	glycerol kinase [Source:HGNC Symbol;Acc:4289]//
MYO10	ENSG00000145555	379.540033333333	242.428566666667	0.0109378180754163	1.56557471156108	myosin X [Source:HGNC Symbol;Acc:7593]
GK//RP1-232L22__B.1//GK3P//RP11-548H18.2	ENSG00000198814//ENSG00000178146//ENSG00000229894//ENSG00000249244	246.035966666667	124.512776666667	0.00756464799584835	1.97598971971631	glycerol kinase [Source:HGNC Symbol;Acc:4289]////glycerol kinase 3 pseudogene [Source:HGNC Symbol;Acc:4292]//
SOD2	ENSG00000112096	3561.98166666667	1736.73266666667	0.0146978536094744	2.05096716094091	superoxide dismutase 2, mitochondrial [Source:HGNC Symbol;Acc:11180]
CDKN1C	ENSG00000129757	4455.41566666667	2550.078	0.000162039796001445	1.74716838726763	cyclin-dependent kinase inhibitor 1C (p57, Kip2) [Source:HGNC Symbol;Acc:1786]
HOMER2	ENSG00000103942	204.507833333333	106.369233333333	0.0156603737508914	1.92262204891953	homer homolog 2 (Drosophila) [Source:HGNC Symbol;Acc:17513]
MT1F	ENSG00000198417	6000.202	3747.706	0.0242078092292307	1.60103327208698	metallothionein 1F [Source:HGNC Symbol;Acc:7398]
GK//RP1-232L22__B.1	ENSG00000198814//ENSG00000178146	346.4949	152.034866666667	0.00714799390418974	2.27904892868873	glycerol kinase [Source:HGNC Symbol;Acc:4289]//
C18orf25	ENSG00000152242	248.683866666667	154.2748	0.0000453289949709185	1.61195390735666	chromosome 18 open reading frame 25 [Source:HGNC Symbol;Acc:28172]
C18orf25	ENSG00000152242	84.4169833333333	51.9187833333333	0.0220802466424071	1.62594301933757	chromosome 18 open reading frame 25 [Source:HGNC Symbol;Acc:28172]
TRPA1	ENSG00000104321	229.4465	123.582083333333	0.02908166076179	1.85663240019285	transient receptor potential cation channel, subfamily A, member 1 [Source:HGNC Symbol;Acc:497]
TMBIM1	ENSG00000135926	1356.724	765.548733333333	0.033308864796985	1.77222421111271	transmembrane BAX inhibitor motif containing 1 [Source:HGNC Symbol;Acc:23410]
C3	ENSG00000125730	5977.696	2593.73033333333	0.00139702438962619	2.30467135429525	complement component 3 [Source:HGNC Symbol;Acc:1318]
PMEPA1	ENSG00000124225	2242.498	1221.32466666667	0.0121150619233426	1.83611947028008	prostate transmembrane protein, androgen induced 1 [Source:HGNC Symbol;Acc:14107]
BSDC1	ENSG00000160058	1027.61183333333	675.7181	0.00301411038271542	1.52077002722486	BSD domain containing 1 [Source:HGNC Symbol;Acc:25501]
RETSAT	ENSG00000042445	814.3365	514.358266666667	0.000723004237288897	1.58320873362717	retinol saturase (all-trans-retinol 13,14-reductase) [Source:HGNC Symbol;Acc:25991]
SLC52A2	ENSG00000185803	1566.408	1002.10086666667	0.0162578535802979	1.56312408471456	solute carrier family 52 (riboflavin transporter), member 2 [Source:HGNC Symbol;Acc:30224]
NAGK	ENSG00000124357	2236.79133333333	1293.10266666667	0.00163895278959335	1.72978634333752	N-acetylglucosamine kinase [Source:HGNC Symbol;Acc:17174]
MUL1	ENSG00000090432	512.489966666667	317.994233333333	0.00868900517578993	1.61163289439106	mitochondrial E3 ubiquitin protein ligase 1 [Source:HGNC Symbol;Acc:25762]
HIST2H2AA3//HIST2H2AA4	ENSG00000183558//ENSG00000203812	4603.92266666667	2447.737	0.0127366203133314	1.8808894365149	histone cluster 2, H2aa3 [Source:HGNC Symbol;Acc:4736]//histone cluster 2, H2aa4 [Source:HGNC Symbol;Acc:29668]
KANK2	ENSG00000197256	3835.46633333333	2507.70833333333	0.0030751306528635	1.5294706654482	KN motif and ankyrin repeat domains 2 [Source:HGNC Symbol;Acc:29300]
CDCP1	ENSG00000163814	6629.31733333333	4210.65733333333	0.0196550403737404	1.57441387615489	CUB domain containing protein 1 [Source:HGNC Symbol;Acc:24357]
MAFB	ENSG00000204103	4966.42166666667	2694.981	0.0219365876010604	1.8428410688857	v-maf avian musculoaponeurotic fibrosarcoma oncogene homolog B [Source:HGNC Symbol;Acc:6408]
TSSC4	ENSG00000184281	515.670733333333	295.0214	0.00671909894721647	1.74790958667179	tumor suppressing subtransferable candidate 4 [Source:HGNC Symbol;Acc:12386]
NES	ENSG00000132688	128.121433333333	70.25954	0.0178120691506158	1.82354500660456	nestin [Source:HGNC Symbol;Acc:7756]
LEPREL1	ENSG00000090530	1806.64133333333	788.819933333333	0.00609625664157481	2.29030892474911	leprecan-like 1 [Source:HGNC Symbol;Acc:19317]
C14orf132	ENSG00000227051	99.2071933333333	58.2813766666667	0.0267054701069375	1.70221087776867	chromosome 14 open reading frame 132 [Source:HGNC Symbol;Acc:20346]
CNNM4	ENSG00000158158	332.7178	206.009366666667	0.0489487260443055	1.61506151581134	cyclin M4 [Source:HGNC Symbol;Acc:105]
RASAL2	ENSG00000075391	328.6933	164.284233333333	0.00975677088068347	2.00075986192223	RAS protein activator like 2 [Source:HGNC Symbol;Acc:9874]
HIPK2	ENSG00000064393	255.3996	147.8843	0.00642313873973389	1.7270230849387	homeodomain interacting protein kinase 2 [Source:HGNC Symbol;Acc:14402]
C3orf18	ENSG00000088543	202.7809	129.237736666667	0.0372003075637176	1.56905332165494	chromosome 3 open reading frame 18 [Source:HGNC Symbol;Acc:24837]
ZDHHC14	ENSG00000175048	682.612833333333	419.871733333333	0.000357800390283359	1.62576515431062	zinc finger, DHHC-type containing 14 [Source:HGNC Symbol;Acc:20341]
SPHK1	ENSG00000176170	4084.336	1936.55	0.000685472517734679	2.10907851591748	sphingosine kinase 1 [Source:HGNC Symbol;Acc:11240]
TSPAN12	ENSG00000106025	1565.49266666667	1000.55166666667	0.0180156739989072	1.56462951271882	tetraspanin 12 [Source:HGNC Symbol;Acc:21641]
FBXO2	ENSG00000116661	1546.392	992.156666666667	0.000296380247146713	1.55861675071477	F-box protein 2 [Source:HGNC Symbol;Acc:13581]
FLVCR2	ENSG00000119686	827.282633333333	420.5241	0.0124233693190136	1.96726568901362	feline leukemia virus subgroup C cellular receptor family, member 2 [Source:HGNC Symbol;Acc:20105]
TMEM127	ENSG00000135956	1056.47006666667	671.294666666667	0.00237502604077904	1.57377991979677	transmembrane protein 127 [Source:HGNC Symbol;Acc:26038]
PAK6//RP11-133K1.2	ENSG00000137843//ENSG00000259288	362.604133333333	187.4633	0.016547676142154	1.93426731169959	p21 protein (Cdc42/Rac)-activated kinase 6 [Source:HGNC Symbol;Acc:16061]//Uncharacterized protein [Source:UniProtKB/TrEMBL;Acc:H3BSN5]
PORCN//EBP	ENSG00000102312//ENSG00000147155	3965.26833333333	2017.85666666667	0.000026488410525885	1.96508919530129	porcupine homolog (Drosophila) [Source:HGNC Symbol;Acc:17652]//emopamil binding protein (sterol isomerase) [Source:HGNC Symbol;Acc:3133]
CDKN1C	ENSG00000129757	6019.64466666667	3552.94533333333	0.00105434576116129	1.69426886763245	cyclin-dependent kinase inhibitor 1C (p57, Kip2) [Source:HGNC Symbol;Acc:1786]
BMP2K	ENSG00000138756	691.9653	451.2789	0.0278212401851981	1.53334290612745	BMP2 inducible kinase [Source:HGNC Symbol;Acc:18041]
LSM14B	ENSG00000149657	144.443333333333	88.66846	0.0190313286165649	1.62902720238215	LSM14B, SCD6 homolog B (S. cerevisiae) [Source:HGNC Symbol;Acc:15887]
TBX3	ENSG00000135111	517.551766666667	344.407166666667	0.0347149922080209	1.50273227957413	T-box 3 [Source:HGNC Symbol;Acc:11602]
PLAC1	ENSG00000170965	251.485433333333	98.34249	0.00846586994039133	2.55724085624976	placenta-specific 1 [Source:HGNC Symbol;Acc:9044]
MED18	ENSG00000130772	517.69	339.084	0.0433238728232333	1.52673083955598	mediator complex subunit 18 [Source:HGNC Symbol;Acc:25944]
PCDH9	ENSG00000184226	121.401233333333	68.35982	0.00287458994650467	1.77591505263375	protocadherin 9 [Source:HGNC Symbol;Acc:8661]
DHRS9	ENSG00000073737	1931.98266666667	932.910033333333	0.00115564379250519	2.07092066505448	dehydrogenase/reductase (SDR family) member 9 [Source:HGNC Symbol;Acc:16888]
ADAMTS5	ENSG00000154736	837.350766666667	522.001866666667	0.00209279713790443	1.60411450635936	ADAM metallopeptidase with thrombospondin type 1 motif, 5 [Source:HGNC Symbol;Acc:221]
MCOLN1	ENSG00000090674	420.518833333333	217.5951	0.00170225779171232	1.93257492164729	mucolipin 1 [Source:HGNC Symbol;Acc:13356]
AIM1L	ENSG00000176092	438.868766666667	247.530066666667	0.00415898363588445	1.7729917523824	absent in melanoma 1-like [Source:HGNC Symbol;Acc:17295]
ZSCAN2	ENSG00000176371	119.9011	72.6039766666667	0.00328203858322936	1.65143984537486	zinc finger and SCAN domain containing 2 [Source:HGNC Symbol;Acc:20994]
ARNTL2	ENSG00000029153	2574.56466666667	1463.78533333333	0.00148472403813421	1.75884032175938	aryl hydrocarbon receptor nuclear translocator-like 2 [Source:HGNC Symbol;Acc:18984]
TIGD6	ENSG00000164296	60.94605	32.6569766666667	0.0260025143640813	1.86624899855498	tigger transposable element derived 6 [Source:HGNC Symbol;Acc:18332]
LBH//AC104698.1	ENSG00000213626//ENSG00000256261	5222.66933333333	3306.06733333333	0.0255556577657669	1.57972261504656	limb bud and heart development [Source:HGNC Symbol;Acc:29532]//
CHRNA9	ENSG00000174343	226.479033333333	146.047666666667	0.0297198775648747	1.55071997042062	cholinergic receptor, nicotinic, alpha 9 (neuronal) [Source:HGNC Symbol;Acc:14079]
SH3BGRL3	ENSG00000142669	1858.43066666667	1169.39066666667	0.00472807235706394	1.58922994653626	SH3 domain binding glutamic acid-rich protein like 3 [Source:HGNC Symbol;Acc:15568]
SYNC	ENSG00000162520	1320.532	649.305166666667	0.000434176867091863	2.03376173145088	syncoilin, intermediate filament protein [Source:HGNC Symbol;Acc:28897]
CRISPLD2	ENSG00000103196	1053.12133333333	647.212033333333	0.00506801139220682	1.62716587315203	cysteine-rich secretory protein LCCL domain containing 2 [Source:HGNC Symbol;Acc:25248]
DUSP10	ENSG00000143507	572.944566666667	379.232533333333	0.00771303326868545	1.5108001458384	dual specificity phosphatase 10 [Source:HGNC Symbol;Acc:3065]
ZDHHC11//ZDHHC11B	ENSG00000188818//ENSG00000206077	981.253866666667	576.671933333333	0.00360772522146013	1.70158076012947	zinc finger, DHHC-type containing 11 [Source:HGNC Symbol;Acc:19158]//zinc finger, DHHC-type containing 11B [Source:HGNC Symbol;Acc:32962]
HSPB8	ENSG00000152137	337.257633333333	156.818433333333	0.00166089891315214	2.15062493716194	heat shock 22kDa protein 8 [Source:HGNC Symbol;Acc:30171]
AKAP13	ENSG00000170776	1605.12166666667	1005.532	0.0000359859555065443	1.59629098493799	A kinase (PRKA) anchor protein 13 [Source:HGNC Symbol;Acc:371]
PRRC1	ENSG00000164244	1556.40466666667	1037.31613333333	0.04320212939718	1.50041498117385	proline-rich coiled-coil 1 [Source:HGNC Symbol;Acc:28164]
LDLRAP1	ENSG00000157978	331.213366666667	210.963233333333	0.000664741326188076	1.57000516835714	low density lipoprotein receptor adaptor protein 1 [Source:HGNC Symbol;Acc:18640]
AKAP13	ENSG00000170776	1391.84666666667	748.6671	0.0101119796294853	1.85909954727097	A kinase (PRKA) anchor protein 13 [Source:HGNC Symbol;Acc:371]
HIST1H2BD	ENSG00000158373	3931.42233333333	1577.981	0.00643200754503439	2.49142564665439	histone cluster 1, H2bd [Source:HGNC Symbol;Acc:4747]
WDR13	ENSG00000101940	3872.893	2485.26133333333	0.00806987131527846	1.55834436727244	WD repeat domain 13 [Source:HGNC Symbol;Acc:14352]
SLC52A2	ENSG00000185803	646.086533333333	402.579366666667	0.0081347007803756	1.6048674791331	solute carrier family 52 (riboflavin transporter), member 2 [Source:HGNC Symbol;Acc:30224]
TBC1D2	ENSG00000095383	686.1998	433.156233333333	0.0044990949640956	1.58418544440509	TBC1 domain family, member 2 [Source:HGNC Symbol;Acc:18026]
HOMER3//AC002985.3	ENSG00000051128//ENSG00000268193	1302.98133333333	785.960533333333	0.0137785014033627	1.657820307856	homer homolog 3 (Drosophila) [Source:HGNC Symbol;Acc:17514]//
SEC61A1	ENSG00000058262	690.848266666667	423.852466666667	0.043835587870439	1.6299262620783	Sec61 alpha 1 subunit (S. cerevisiae) [Source:HGNC Symbol;Acc:18276]
PMEPA1	ENSG00000124225	6718.66766666667	4379.75533333333	0.00481920028550475	1.5340280804118	prostate transmembrane protein, androgen induced 1 [Source:HGNC Symbol;Acc:14107]
EFHD2	ENSG00000142634	350.586233333333	232.444733333333	0.0249327695501357	1.50825629949026	EF-hand domain family, member D2 [Source:HGNC Symbol;Acc:28670]
RBM22	ENSG00000086589	477.661166666667	265.892266666667	0.00853406166211114	1.7964462549243	RNA binding motif protein 22 [Source:HGNC Symbol;Acc:25503]
DNAJC1	ENSG00000136770	4342.99766666667	2601.972	0.000952486498222016	1.66911775632738	DnaJ (Hsp40) homolog, subfamily C, member 1 [Source:HGNC Symbol;Acc:20090]
DNAJC1	ENSG00000136770	1444.31933333333	815.478366666667	0.00602006185120637	1.77113139032382	DnaJ (Hsp40) homolog, subfamily C, member 1 [Source:HGNC Symbol;Acc:20090]
MAFB	ENSG00000204103	2272.15766666667	958.21	0.00135080100099564	2.37125230029604	v-maf avian musculoaponeurotic fibrosarcoma oncogene homolog B [Source:HGNC Symbol;Acc:6408]
SMOC1	ENSG00000198732	3993.99233333333	2151.436	0.0331263606187038	1.85643092954349	SPARC related modular calcium binding 1 [Source:HGNC Symbol;Acc:20318]
RASAL2	ENSG00000075391	848.252933333333	490.440333333333	0.0434000669515274	1.72957417178168	RAS protein activator like 2 [Source:HGNC Symbol;Acc:9874]
FLVCR2	ENSG00000119686	464.430833333333	206.666	0.000130038663528271	2.24725321694586	feline leukemia virus subgroup C cellular receptor family, member 2 [Source:HGNC Symbol;Acc:20105]
FAM129B	ENSG00000136830	2505.12766666667	1623.86833333333	0.0269273267970986	1.54269137173478	family with sequence similarity 129, member B [Source:HGNC Symbol;Acc:25282]
SNX9	ENSG00000130340	3113.63033333333	1805.034	0.0000794075240248486	1.72497046223691	sorting nexin 9 [Source:HGNC Symbol;Acc:14973]
SNX9	ENSG00000130340	2569.82833333333	1298.96766666667	0.00961977081980721	1.97836204801608	sorting nexin 9 [Source:HGNC Symbol;Acc:14973]
YPEL3	ENSG00000090238	235.4243	125.4119	0.00212566938129669	1.8772086221483	yippee-like 3 (Drosophila) [Source:HGNC Symbol;Acc:18327]
SLC22A23	ENSG00000137266	1131.4455	483.308833333333	0.0215767682935545	2.34104039066808	solute carrier family 22, member 23 [Source:HGNC Symbol;Acc:21106]
SESN2	ENSG00000130766	291.3874	162.508266666667	0.0127061721814924	1.79306201448624	sestrin 2 [Source:HGNC Symbol;Acc:20746]
VIMP	ENSG00000131871	13627.4666666667	8730.09266666667	0.00276058917724684	1.56097617596881	VCP-interacting membrane protein [Source:HGNC Symbol;Acc:30396]
CLDN12	ENSG00000157224	4136.743	2542.121	0.0192623762981596	1.62728013340042	claudin 12 [Source:HGNC Symbol;Acc:2034]
ORMDL3	ENSG00000172057	418.6967	247.9915	0.00673670593254471	1.68835101203065	ORM1-like 3 (S. cerevisiae) [Source:HGNC Symbol;Acc:16038]
HAS3	ENSG00000103044	846.026633333333	459.271166666667	0.00316310249654339	1.84210700504822	hyaluronan synthase 3 [Source:HGNC Symbol;Acc:4820]
ARNTL2	ENSG00000029153	2456.87133333333	1578.749	0.0133654436715238	1.55621402346626	aryl hydrocarbon receptor nuclear translocator-like 2 [Source:HGNC Symbol;Acc:18984]
ACTRT3	ENSG00000184378	684.695866666667	428.603766666667	0.0346140601900806	1.59750314840132	actin-related protein T3 [Source:HGNC Symbol;Acc:24022]
TMPRSS3	ENSG00000160183	4830.254	2351.54433333333	0.0397681773344353	2.0540773701481	transmembrane protease, serine 3 [Source:HGNC Symbol;Acc:11877]
DHRS9	ENSG00000073737	1482.512	599.755333333333	0.0000494664319660402	2.47186130344263	dehydrogenase/reductase (SDR family) member 9 [Source:HGNC Symbol;Acc:16888]
DHRS9	ENSG00000073737	1396.94866666667	528.907233333333	0.0134915534822337	2.64119788618256	dehydrogenase/reductase (SDR family) member 9 [Source:HGNC Symbol;Acc:16888]
ARNTL2	ENSG00000029153	2602.09666666667	1409.978	0.00126721918926344	1.84548742368084	aryl hydrocarbon receptor nuclear translocator-like 2 [Source:HGNC Symbol;Acc:18984]
UBE2J2	ENSG00000160087	333.2559	208.4193	0.0464845837129768	1.59896852162923	ubiquitin-conjugating enzyme E2, J2 [Source:HGNC Symbol;Acc:19268]
AGPAT9	ENSG00000138678	2540.06066666667	1615.76733333333	0.027983527817134	1.57204605778637	1-acylglycerol-3-phosphate O-acyltransferase 9 [Source:HGNC Symbol;Acc:28157]
SMIM7	ENSG00000214046	179.730566666667	115.149606666667	0.0414537592376986	1.56084394788206	small integral membrane protein 7 [Source:HGNC Symbol;Acc:28419]
KIAA1522	ENSG00000162522	670.6356	424.182966666667	0.0122725500756135	1.58100549220545	KIAA1522 [Source:HGNC Symbol;Acc:29301]
SERINC2	ENSG00000168528	184.728	83.49481	0.0285961429748356	2.21244889353003	serine incorporator 2 [Source:HGNC Symbol;Acc:23231]
NAV1	ENSG00000134369	206.880233333333	113.536603333333	0.0288738660954989	1.82214569803495	neuron navigator 1 [Source:HGNC Symbol;Acc:15989]
ANKRD13A	ENSG00000076513	4690.303	3098.435	0.0282318630264407	1.51376517499964	ankyrin repeat domain 13A [Source:HGNC Symbol;Acc:21268]
MYLK	ENSG00000065534	133.231066666667	87.0533666666667	0.0127819289184856	1.5304527759026	myosin light chain kinase [Source:HGNC Symbol;Acc:7590]
SLAIN2	ENSG00000109171	176.637633333333	112.008883333333	0.0479657573059219	1.57699664595055	SLAIN motif family, member 2 [Source:HGNC Symbol;Acc:29282]
AKAP13	ENSG00000170776	1692.80033333333	1118.033	0.000987103103064507	1.51408798607316	A kinase (PRKA) anchor protein 13 [Source:HGNC Symbol;Acc:371]
MYADM	ENSG00000179820	924.6386	557.543666666667	0.0160216550385294	1.65841467723604	myeloid-associated differentiation marker [Source:HGNC Symbol;Acc:7544]
SCAMP2	ENSG00000140497	479.062933333333	288.980233333333	0.0049443052515759	1.65777059492074	secretory carrier membrane protein 2 [Source:HGNC Symbol;Acc:10564]
PAPPA	ENSG00000182752	232.1162	109.63986	0.0426617542410233	2.11707858802446	pregnancy-associated plasma protein A, pappalysin 1 [Source:HGNC Symbol;Acc:8602]
C6orf89	ENSG00000198663	1513.94233333333	938.570766666667	0.0120728582652091	1.61302949878793	chromosome 6 open reading frame 89 [Source:HGNC Symbol;Acc:21114]
APCDD1	ENSG00000154856	245.970666666667	111.139366666667	0.0397526783337263	2.21317319005777	adenomatosis polyposis coli down-regulated 1 [Source:HGNC Symbol;Acc:15718]
SYVN1	ENSG00000162298	1228.62066666667	797.177966666667	0.00859470267201627	1.54121252473151	synovial apoptosis inhibitor 1, synoviolin [Source:HGNC Symbol;Acc:20738]
HIPK2	ENSG00000064393	1234.951	641.781933333333	0.00240004100255922	1.9242532951743	homeodomain interacting protein kinase 2 [Source:HGNC Symbol;Acc:14402]
MGLL	ENSG00000074416	2811.221	1616.31	0.000518688115170169	1.73928330580149	monoglyceride lipase [Source:HGNC Symbol;Acc:17038]
HIPK2	ENSG00000064393	165.352866666667	83.47905	0.00390684418043832	1.98077082413691	homeodomain interacting protein kinase 2 [Source:HGNC Symbol;Acc:14402]
HIPK2	ENSG00000064393	738.592266666667	492.344833333333	0.0114211531030012	1.50015236610925	homeodomain interacting protein kinase 2 [Source:HGNC Symbol;Acc:14402]
CCDC80	ENSG00000091986	284.941766666667	168.0723	0.0125923967017267	1.69535233745636	coiled-coil domain containing 80 [Source:HGNC Symbol;Acc:30649]
FBXO32	ENSG00000156804	491.135533333333	257.9448	0.0306085999391866	1.9040334727947	F-box protein 32 [Source:HGNC Symbol;Acc:16731]
IGF1R	ENSG00000140443	4713.28633333333	2969.75133333333	0.0143651702459811	1.58709797700234	insulin-like growth factor 1 receptor [Source:HGNC Symbol;Acc:5465]
HIPK2	ENSG00000064393	3426.19666666667	2091.076	0.000436762673227839	1.6384850032551	homeodomain interacting protein kinase 2 [Source:HGNC Symbol;Acc:14402]
FRMD6	ENSG00000139926	4233.49733333333	2675.01366666667	0.0012773100009693	1.582607739948	FERM domain containing 6 [Source:HGNC Symbol;Acc:19839]
ANTXR2	ENSG00000163297	2308.296	1502.618	0.0193993537142294	1.53618284886778	anthrax toxin receptor 2 [Source:HGNC Symbol;Acc:21732]
MAST4	ENSG00000069020	2072.69033333333	1368.52	0.0132199562623931	1.5145488069837	microtubule associated serine/threonine kinase family member 4 [Source:HGNC Symbol;Acc:19037]
MAST4	ENSG00000069020	2193.967	1442.931	0.00814156286076893	1.5204933569242	microtubule associated serine/threonine kinase family member 4 [Source:HGNC Symbol;Acc:19037]
MEF2D	ENSG00000116604	820.104933333333	455.7984	0.00146785478283383	1.79927119826075	myocyte enhancer factor 2D [Source:HGNC Symbol;Acc:6997]
LRWD1	ENSG00000161036	418.068166666667	246.142166666667	0.0211056703249837	1.69848251654024	leucine-rich repeats and WD repeat domain containing 1 [Source:HGNC Symbol;Acc:21769]
C6orf89	ENSG00000198663	913.8474	560.473133333333	0.0240266948192224	1.63049278484595	chromosome 6 open reading frame 89 [Source:HGNC Symbol;Acc:21114]
MIR4435-1HG//LINC00152	ENSG00000172965//ENSG00000222041	4086.30266666667	2630.60866666667	0.0374701941324533	1.55336775037868	MIR4435-1 host gene (non-protein coding) [Source:HGNC Symbol;Acc:35163]//long intergenic non-protein coding RNA 152 [Source:HGNC Symbol;Acc:28717]
MTMR10	ENSG00000166912	513.2095	316.029433333333	0.00191446280542998	1.62392943779604	myotubularin related protein 10 [Source:HGNC Symbol;Acc:25999]
GPSM1//GPSM1	ENSG00000260789//ENSG00000160360	2535.898	1680.99733333333	0.0187493513899182	1.5085675329249	G-protein signaling modulator 1 [Source:HGNC Symbol;Acc:17858]//G-protein signaling modulator 1 [Source:HGNC Symbol;Acc:17858]
NEXN	ENSG00000162614	337.8663	183.945433333333	0.038920368658523	1.83677460145337	nexilin (F actin binding protein) [Source:HGNC Symbol;Acc:29557]
SYT7	ENSG00000011347	199.1264	108.882406666667	0.0379562692136219	1.8288207075511	synaptotagmin VII [Source:HGNC Symbol;Acc:11514]
TMEM150A	ENSG00000168890	279.4766	152.9584	0.0212805334339258	1.82714123578699	transmembrane protein 150A [Source:HGNC Symbol;Acc:24677]
IL6R	ENSG00000160712	1119.16933333333	587.742366666667	0.00159160609073876	1.90418352803221	interleukin 6 receptor [Source:HGNC Symbol;Acc:6019]
CHST11	ENSG00000171310	2055.07633333333	1332.793	0.0144985934169246	1.54193211799082	carbohydrate (chondroitin 4) sulfotransferase 11 [Source:HGNC Symbol;Acc:17422]
BMF	ENSG00000104081	1846.277	821.6402	0.00711522254628549	2.24706264372167	Bcl2 modifying factor [Source:HGNC Symbol;Acc:24132]
ZNF521	ENSG00000198795	789.3287	512.710266666667	0.00465573396283148	1.53952193142482	zinc finger protein 521 [Source:HGNC Symbol;Acc:24605]
DSC2	ENSG00000134755	2534.91633333333	1685.70433333333	0.0319464059277122	1.50377280476034	desmocollin 2 [Source:HGNC Symbol;Acc:3036]
FST	ENSG00000134363	824.502466666667	544.381533333333	0.0299347079622343	1.51456729551076	follistatin [Source:HGNC Symbol;Acc:3971]
ABL2	ENSG00000143322	2348.76766666667	1296.24733333333	0.0296928197244797	1.8119749265958	c-abl oncogene 2, non-receptor tyrosine kinase [Source:HGNC Symbol;Acc:77]
MTHFR	ENSG00000177000	465.974333333333	257.4936	0.00447097801252607	1.80965403929781	methylenetetrahydrofolate reductase (NAD(P)H) [Source:HGNC Symbol;Acc:7436]
GUSBP1//LINC00680	ENSG00000183666//ENSG00000215190	1213.12933333333	694.5802	0.000150481662506123	1.7465648075389	glucuronidase, beta pseudogene 1 [Source:HGNC Symbol;Acc:13670]//long intergenic non-protein coding RNA 680 [Source:HGNC Symbol;Acc:44417]
WIPI2	ENSG00000157954	649.618966666667	349.711966666667	0.00687739293915505	1.85758289274059	WD repeat domain, phosphoinositide interacting 2 [Source:HGNC Symbol;Acc:32225]
RASAL2	ENSG00000075391	999.858966666667	640.301966666667	0.00915932034327917	1.56154286370821	RAS protein activator like 2 [Source:HGNC Symbol;Acc:9874]
AKAP13	ENSG00000170776	1053.48123333333	700.303366666667	0.00345649622274997	1.50432124630178	A kinase (PRKA) anchor protein 13 [Source:HGNC Symbol;Acc:371]
C11orf96	ENSG00000187479	294.539933333333	95.25653	0.000465584572524907	3.09207078331883	chromosome 11 open reading frame 96 [Source:HGNC Symbol;Acc:38675]
RAB3B	ENSG00000169213	288.802466666667	102.87884	0.0181213674510389	2.80720959399102	RAB3B, member RAS oncogene family [Source:HGNC Symbol;Acc:9778]
INHBA	ENSG00000122641	1278.52133333333	410.6577	0.0110195170634043	3.11335044571996	inhibin, beta A [Source:HGNC Symbol;Acc:6066]
ZNF213	ENSG00000085644	448.745933333333	292.039633333333	0.0361026968850029	1.53659257892964	zinc finger protein 213 [Source:HGNC Symbol;Acc:13005]
FBXO10	ENSG00000147912	149.984766666667	76.85896	0.0166184738533799	1.9514285213678	F-box protein 10 [Source:HGNC Symbol;Acc:13589]
FAM43A	ENSG00000185112	350.787566666667	185.255866666667	0.0163215539930675	1.89353013741715	family with sequence similarity 43, member A [Source:HGNC Symbol;Acc:26888]
ARMC5	ENSG00000140691	244.0472	149.996033333333	0.0210260881355497	1.62702435908861	armadillo repeat containing 5 [Source:HGNC Symbol;Acc:25781]
RP11-214C8.5	ENSG00000263899	410.471033333333	270.409766666667	0.0335778278582925	1.51795934885488
CBLB	ENSG00000114423	590.338733333333	354.395966666667	0.0438687532576049	1.66576030445794	Cbl proto-oncogene B, E3 ubiquitin protein ligase [Source:HGNC Symbol;Acc:1542]
CTSB	ENSG00000164733	1483.531	673.844666666667	0.000695859274227858	2.20159195937343	cathepsin B [Source:HGNC Symbol;Acc:2527]
PPP2R2C	ENSG00000074211	314.6063	189.270066666667	0.0150701260174798	1.66220842809798	protein phosphatase 2, regulatory subunit B, gamma [Source:HGNC Symbol;Acc:9306]
MYLIP	ENSG00000007944	203.083533333333	111.7841	0.0110385185570577	1.81674793940581	myosin regulatory light chain interacting protein [Source:HGNC Symbol;Acc:21155]
PAPPA	ENSG00000182752	282.615266666667	160.1151	0.0405062749238776	1.7650756653599	pregnancy-associated plasma protein A, pappalysin 1 [Source:HGNC Symbol;Acc:8602]
ZEB2	ENSG00000169554	447.670666666667	232.655666666667	0.00123686663321509	1.92417693100104	zinc finger E-box binding homeobox 2 [Source:HGNC Symbol;Acc:14881]
SLC44A1	ENSG00000070214	277.716133333333	171.0329	0.0360234280648678	1.62375854781936	solute carrier family 44 (choline transporter), member 1 [Source:HGNC Symbol;Acc:18798]
ANTXR2	ENSG00000163297	1026.6792	629.7086	0.0187978060168678	1.6304036501963	anthrax toxin receptor 2 [Source:HGNC Symbol;Acc:21732]
BANP	ENSG00000172530	1399.812	897.803566666667	0.00744091635178765	1.55915174763359	BTG3 associated nuclear protein [Source:HGNC Symbol;Acc:13450]
ADAMTS15	ENSG00000166106	318.085466666667	184.856366666667	0.0104980145769102	1.72071685926966	ADAM metallopeptidase with thrombospondin type 1 motif, 15 [Source:HGNC Symbol;Acc:16305]
KANK4	ENSG00000132854	206.460766666667	87.09504	0.00861921426200374	2.37052266887605	KN motif and ankyrin repeat domains 4 [Source:HGNC Symbol;Acc:27263]
CD44	ENSG00000026508	1518.82066666667	967.817733333333	0.00584081029177825	1.56932510570517	CD44 molecule (Indian blood group) [Source:HGNC Symbol;Acc:1681]
TNFSF15	ENSG00000181634	1075.89866666667	525.1384	0.000765953781523519	2.04879069339943	tumor necrosis factor (ligand) superfamily, member 15 [Source:HGNC Symbol;Acc:11931]
ADAMTS5	ENSG00000154736	579.756166666667	364.3042	0.0186912572171376	1.5914067602478	ADAM metallopeptidase with thrombospondin type 1 motif, 5 [Source:HGNC Symbol;Acc:221]
AC004917.1//CCDC71L	ENSG00000177820//ENSG00000253276	1066.83606666667	637.633133333333	0.0159029815063792	1.67311893139807	//coiled-coil domain containing 71-like [Source:HGNC Symbol;Acc:26685]
FAM132B	ENSG00000178752	703.301533333333	371.493633333333	0.00409128224820144	1.89317250748757	family with sequence similarity 132, member B [Source:HGNC Symbol;Acc:26727]
RP11-792D21.2	ENSG00000251442	152.0142	55.4772966666667	0.0116867116658918	2.74011549108768
RP11-422J8.1	ENSG00000233621	143.8979	84.2131566666667	0.0236389930140446	1.70873418947562
SCARA5	ENSG00000168079	613.9199	359.0915	0.000540780083692899	1.70964754108632	scavenger receptor class A, member 5 (putative) [Source:HGNC Symbol;Acc:28701]
HSPA5	ENSG00000044574	1270.651	835.1326	0.000541097722287082	1.52149610732475	heat shock 70kDa protein 5 (glucose-regulated protein, 78kDa) [Source:HGNC Symbol;Acc:5238]
TPPP	ENSG00000171368	617.841933333333	400.206966666667	0.0212679876631124	1.54380604235692	tubulin polymerization promoting protein [Source:HGNC Symbol;Acc:24164]
GFOD1	ENSG00000145990	1066.81773333333	702.9713	0.0481746018726918	1.51758362444289	glucose-fructose oxidoreductase domain containing 1 [Source:HGNC Symbol;Acc:21096]
GLIS3	ENSG00000107249	475.765633333333	274.893	0.0199115006929581	1.73073025989506	GLIS family zinc finger 3 [Source:HGNC Symbol;Acc:28510]
CST3	ENSG00000101439	224.3831	147.956433333333	0.0489125277227678	1.51654845243859	cystatin C [Source:HGNC Symbol;Acc:2475]
HAS2	ENSG00000170961	311.7088	178.574533333333	0.00610277664849954	1.74553893089645	hyaluronan synthase 2 [Source:HGNC Symbol;Acc:4819]
THAP2	ENSG00000173451	2460.87266666667	1072.28996666667	0.0086729041819647	2.29496940488641	THAP domain containing, apoptosis associated protein 2 [Source:HGNC Symbol;Acc:20854]
QSOX1	ENSG00000116260	470.1883	218.736733333333	0.00188704800772151	2.14956259442477	quiescin Q6 sulfhydryl oxidase 1 [Source:HGNC Symbol;Acc:9756]
SHC4	ENSG00000185634	120.9455	60.2289833333333	0.00670526512088053	2.00809466317296	SHC (Src homology 2 domain containing) family, member 4 [Source:HGNC Symbol;Acc:16743]
SCAMP4//ADAT3	ENSG00000227500//ENSG00000213638	263.823566666667	167.389733333333	0.0111296914935979	1.57610363200292	secretory carrier membrane protein 4 [Source:HGNC Symbol;Acc:30385]//adenosine deaminase, tRNA-specific 3 [Source:HGNC Symbol;Acc:25151]
DENND2C	ENSG00000175984	619.2535	348.053733333333	0.0151741403616046	1.77918936271526	DENN/MADD domain containing 2C [Source:HGNC Symbol;Acc:24748]
SLC51B	ENSG00000186198	2216.569	1352.80366666667	0.0117187344623675	1.63850014205067	solute carrier family 51, beta subunit [Source:HGNC Symbol;Acc:29956]
RP11-408H20.1	ENSG00000261521	260.787733333333	118.352116666667	0.0245006501009197	2.20349023471908
YIF1B	ENSG00000167645	768.118466666667	473.167466666667	0.0116627606002507	1.62335435290564	Yip1 interacting factor homolog B (S. cerevisiae) [Source:HGNC Symbol;Acc:30511]
EOMES	ENSG00000163508	591.612	315.8107	0.00221180690046011	1.87331208220621	eomesodermin [Source:HGNC Symbol;Acc:3372]
KRT80	ENSG00000167767	4887.44866666667	3120.66266666667	0.00348283536008557	1.56615731615977	keratin 80 [Source:HGNC Symbol;Acc:27056]
ABL2	ENSG00000143322	2247.28866666667	1374.687	0.00510401128838713	1.63476388928292	c-abl oncogene 2, non-receptor tyrosine kinase [Source:HGNC Symbol;Acc:77]
LENG1	ENSG00000105617	210.5739	138.276066666667	0.0296844851026602	1.52285138763469	leukocyte receptor cluster (LRC) member 1 [Source:HGNC Symbol;Acc:15502]
HIST1H4H	ENSG00000158406	405.4838	159.568133333333	0.00345484292220643	2.54113269065419	histone cluster 1, H4h [Source:HGNC Symbol;Acc:4788]
ZNF263	ENSG00000006194	195.3949	76.8704466666667	0.0328900991457911	2.54187283244614	zinc finger protein 263 [Source:HGNC Symbol;Acc:13056]
CTSS	ENSG00000163131	392.2213	172.3131	0.00191962802055871	2.27621289385427	cathepsin S [Source:HGNC Symbol;Acc:2545]
ZNF596	ENSG00000172748	171.341	93.40509	0.00384925234583658	1.83438611321931	zinc finger protein 596 [Source:HGNC Symbol;Acc:27268]
SYTL2	ENSG00000137501	299.702133333333	188.4037	0.0114285895444795	1.59074441390128	synaptotagmin-like 2 [Source:HGNC Symbol;Acc:15585]
DCTN4	ENSG00000132912	132.5331	82.4620866666667	0.0233123226558569	1.60720041606191	dynactin 4 (p62) [Source:HGNC Symbol;Acc:15518]
SDCBP2	ENSG00000125775	446.5821	272.6446	0.0336216485698695	1.63796422155436	syndecan binding protein (syntenin) 2 [Source:HGNC Symbol;Acc:15756]
SRGAP1	ENSG00000196935	607.301766666667	246.049133333333	0.00326037772307159	2.46821339477725	SLIT-ROBO Rho GTPase activating protein 1 [Source:HGNC Symbol;Acc:17382]
FAM129B	ENSG00000136830	96.62759	60.5914666666667	0.0248732299975446	1.59473924821097	family with sequence similarity 129, member B [Source:HGNC Symbol;Acc:25282]
ZDHHC14	ENSG00000175048	96.81429	52.5602833333333	0.00779492662983825	1.84196666874893	zinc finger, DHHC-type containing 14 [Source:HGNC Symbol;Acc:20341]
TMCC3	ENSG00000057704	647.262833333333	279.642333333333	0.00617895643146185	2.31460961442414	transmembrane and coiled-coil domain family 3 [Source:HGNC Symbol;Acc:29199]
SHC4	ENSG00000185634	149.0216	73.69926	0.0429238143265078	2.02202301624195	SHC (Src homology 2 domain containing) family, member 4 [Source:HGNC Symbol;Acc:16743]
RP11-206L10.11	ENSG00000228794	214.754433333333	137.2206	0.0106492407116988	1.56503056635325
RP11-134G8.8	ENSG00000224818	563.684066666667	338.661766666667	0.0117752113961472	1.66444553872974
TSLP	ENSG00000145777	608.274433333333	253.7069	0.00160488587429971	2.39754785279129	thymic stromal lymphopoietin [Source:HGNC Symbol;Acc:30743]
VPS53	ENSG00000141252	273.946566666667	178.8707	0.00910808511452539	1.53153404479698	vacuolar protein sorting 53 homolog (S. cerevisiae) [Source:HGNC Symbol;Acc:25608]
SMCR7	ENSG00000177427	260.818966666667	164.312066666667	0.0180695334792953	1.58733909175264	Smith-Magenis syndrome chromosome region, candidate 7 [Source:HGNC Symbol;Acc:17920]
ODF3L1	ENSG00000182950	118.147	63.14285	0.00475439134633007	1.87110654650527	outer dense fiber of sperm tails 3-like 1 [Source:HGNC Symbol;Acc:28735]
RP11-227D13.1	ENSG00000259705	173.821766666667	106.94162	0.0021733958471311	1.62538931677551
THBD	ENSG00000178726	278.945966666667	137.8058	0.0000795628117083367	2.02419612720703	thrombomodulin [Source:HGNC Symbol;Acc:11784]
ADAMTS6	ENSG00000049192	1225.22433333333	593.233566666667	0.00730463054639716	2.0653321089327	ADAM metallopeptidase with thrombospondin type 1 motif, 6 [Source:HGNC Symbol;Acc:222]
SDR16C5	ENSG00000170786	693.602333333333	337.848733333333	0.0258656805257896	2.05299669615455	short chain dehydrogenase/reductase family 16C, member 5 [Source:HGNC Symbol;Acc:30311]
PPOX	ENSG00000143224	282.560533333333	175.2722	0.013771199865784	1.61212407520036	protoporphyrinogen oxidase [Source:HGNC Symbol;Acc:9280]
AGTRAP	ENSG00000177674	266.717733333333	104.195203333333	0.0128926314311846	2.55978898068916	angiotensin II receptor-associated protein [Source:HGNC Symbol;Acc:13539]
FAM83A	ENSG00000147689	5574.27666666667	3346.66366666667	0.0320579567199812	1.66562201101575	family with sequence similarity 83, member A [Source:HGNC Symbol;Acc:28210]
RP11-159D12.9	ENSG00000264364	231.263166666667	154.072833333333	0.0322720125850103	1.50099898641011
PRRG4	ENSG00000135378	3662.84233333333	1100.19566666667	0.00427705223216785	3.32926446113979	proline rich Gla (G-carboxyglutamic acid) 4 (transmembrane) [Source:HGNC Symbol;Acc:30799]
AC004257.3//BRD4	ENSG00000270143//ENSG00000141867	1403.732	829.7904	0.0138611074326049	1.69167057126715	//bromodomain containing 4 [Source:HGNC Symbol;Acc:13575]
FAM83A	ENSG00000147689	4950.73233333333	3131.556	0.00948099924521789	1.58091770778914	family with sequence similarity 83, member A [Source:HGNC Symbol;Acc:28210]
RAB3B	ENSG00000169213	104.835756666667	27.9694266666667	0.0279501946702913	3.74822687343847	RAB3B, member RAS oncogene family [Source:HGNC Symbol;Acc:9778]
RP11-477H21.2	ENSG00000269887	192.4783	126.915133333333	0.0200723989813576	1.5165906140954
TICAM2//TMED7-TICAM2	ENSG00000243414//ENSG00000251201	281.5921	169.441733333333	0.0310651459137329	1.66188160649915	toll-like receptor adaptor molecule 2 [Source:HGNC Symbol;Acc:21354]//TMED7-TICAM2 readthrough [Source:HGNC Symbol;Acc:33945]
CASC10	ENSG00000204682	235.172166666667	146.690733333333	0.00298315158450656	1.60318352306735	cancer susceptibility candidate 10 [Source:HGNC Symbol;Acc:31448]
RP11-585P4.5	ENSG00000257497	171.320066666667	101.20948	0.0430182558953215	1.69272746650478
DGCR14	ENSG00000100056	176.961666666667	91.9813433333333	0.0475715455258945	1.92388652148046	DiGeorge syndrome critical region gene 14 [Source:HGNC Symbol;Acc:16817]
AC093673.5	ENSG00000232533	1143.43033333333	752.948433333333	0.0482920291081031	1.51860377512351
CTD-2357A8.3	ENSG00000267123	99.0611166666667	62.6459966666667	0.0276485729781452	1.581284071411
SIM2	ENSG00000159263	1598.281	1008.8155	0.00656321184430732	1.58431447573912	single-minded homolog 2 (Drosophila) [Source:HGNC Symbol;Acc:10883]
TMEM156	ENSG00000121895	141.723533333333	90.60532	0.0196578613457662	1.5641855614365	transmembrane protein 156 [Source:HGNC Symbol;Acc:26260]
AC034220.3	ENSG00000233006	163.022333333333	68.7776166666667	0.00742568951831011	2.37028180437579
WWC1	ENSG00000113645	531.806	312.0395	0.0196809861646959	1.70429064269107	WW and C2 domain containing 1 [Source:HGNC Symbol;Acc:29435]
FOXN3	ENSG00000053254	140.241366666667	74.60356	0.00708408367259402	1.87982137402916	forkhead box N3 [Source:HGNC Symbol;Acc:1928]
XDH	ENSG00000158125	538.2022	218.612666666667	0.0357514252494681	2.46189851762173	xanthine dehydrogenase [Source:HGNC Symbol;Acc:12805]
TMED5	ENSG00000117500	1712.66933333333	1099.29223333333	0.00786797164347059	1.55797455981299	transmembrane emp24 protein transport domain containing 5 [Source:HGNC Symbol;Acc:24251]
RASSF8-AS1	ENSG00000246695	2695.93466666667	1609.862	0.00320137015446834	1.67463712210529	RASSF8 atnisense RNA 1 [Source:HGNC Symbol;Acc:48637]
RP11-385F5.4	ENSG00000230325	148.454833333333	95.97106	0.0148112637910935	1.54687083099148
ISG20	ENSG00000172183	526.943966666667	334.542466666667	0.0166116611855165	1.57511831582119	interferon stimulated exonuclease gene 20kDa [Source:HGNC Symbol;Acc:6130]
PEX14	ENSG00000142655	1533.734	865.857966666667	0.0167266149619406	1.77134594707777	peroxisomal biogenesis factor 14 [Source:HGNC Symbol;Acc:8856]
BMP2K	ENSG00000138756	113.961533333333	70.5301533333333	0.0203086192090058	1.615784567981	BMP2 inducible kinase [Source:HGNC Symbol;Acc:18041]
IL1B	ENSG00000125538	4075.22666666667	1615.63933333333	3.86682246711744E-06	2.52236163269112	interleukin 1, beta [Source:HGNC Symbol;Acc:5992]
SIN3B	ENSG00000127511	662.0493	435.283333333333	0.0150319570124764	1.52096174905234	SIN3 transcription regulator homolog B (yeast) [Source:HGNC Symbol;Acc:19354]
MAST4	ENSG00000069020	1324.422	853.2521	0.0125958686390431	1.55220479387042	microtubule associated serine/threonine kinase family member 4 [Source:HGNC Symbol;Acc:19037]
TBX2	ENSG00000121068	433.250733333333	236.3678	0.00720789259718668	1.83295158364774	T-box 2 [Source:HGNC Symbol;Acc:11597]
KIAA1644	ENSG00000138944	525.338533333333	338.495366666667	0.00103035987899303	1.55198145991363	KIAA1644 [Source:HGNC Symbol;Acc:29335]
MICALL1	ENSG00000100139	1430.20033333333	843.398566666667	0.00194044259510006	1.69575855337988	MICAL-like 1 [Source:HGNC Symbol;Acc:29804]
BMP2K	ENSG00000138756	888.376133333333	543.232433333333	0.0141511089706817	1.63535179201684	BMP2 inducible kinase [Source:HGNC Symbol;Acc:18041]
PPP2R5B	ENSG00000068971	220.151366666667	123.7157	0.029905937727816	1.77949416821524	protein phosphatase 2, regulatory subunit B', beta [Source:HGNC Symbol;Acc:9310]
ETV3	ENSG00000117036	78.7843766666667	124.221933333333	0.0463193649937667	-1.57673308578566	ets variant 3 [Source:HGNC Symbol;Acc:3492]
HS6ST2	ENSG00000171004	76.19105	225.599933333333	0.0497705195732909	-2.96097682514329	heparan sulfate 6-O-sulfotransferase 2 [Source:HGNC Symbol;Acc:19133]
HS6ST2	ENSG00000171004	1775.57066666667	3211.32033333333	0.0269823270994301	-1.80861308063961	heparan sulfate 6-O-sulfotransferase 2 [Source:HGNC Symbol;Acc:19133]
SEC62	ENSG00000008952	190.850333333333	321.524266666667	0.0285363592064265	-1.68469324130077	SEC62 homolog (S. cerevisiae) [Source:HGNC Symbol;Acc:11846]
SOCS4	ENSG00000180008	42.7511466666667	65.51714	0.0423771644858048	-1.53252357207729	suppressor of cytokine signaling 4 [Source:HGNC Symbol;Acc:19392]
TC2N	ENSG00000165929	113.324583333333	188.182	0.0278418752202562	-1.66055761658069	tandem C2 domains, nuclear [Source:HGNC Symbol;Acc:19859]
DDX31	ENSG00000125485	51.6579566666667	82.5434966666667	0.0125285453752955	-1.597885437074	DEAD (Asp-Glu-Ala-Asp) box polypeptide 31 [Source:HGNC Symbol;Acc:16715]
SGK494//RP11-192H23.4	ENSG00000167524//ENSG00000258472	50.77132	138.172633333333	0.0386041661328183	-2.72147017909586	uncharacterized serine/threonine-protein kinase SgK494 [Source:RefSeq peptide;Acc:NP_001167574]//Uncharacterized protein [Source:UniProtKB/TrEMBL;Acc:E9PMD0]
KIAA1524	ENSG00000163507	105.04244	188.179966666667	0.0309235742042157	-1.79146606520818	KIAA1524 [Source:HGNC Symbol;Acc:29302]
SLC25A27	ENSG00000153291	32.9939366666667	75.6616733333333	0.0370859018749436	-2.29319932621964	solute carrier family 25, member 27 [Source:HGNC Symbol;Acc:21065]
PTPRO	ENSG00000151490	68.4836433333333	122.492433333333	0.00622298892710381	-1.78863780271036	protein tyrosine phosphatase, receptor type, O [Source:HGNC Symbol;Acc:9678]
CCDC132	ENSG00000004766	30.9030733333333	54.6080533333333	0.0388374355109147	-1.76707516253507	coiled-coil domain containing 132 [Source:HGNC Symbol;Acc:25956]
TYMS	ENSG00000176890	1723.587	2656.67133333333	0.00269118667844958	-1.5413619001149	thymidylate synthetase [Source:HGNC Symbol;Acc:12441]
PDE8B	ENSG00000113231	38.5958266666667	121.3221	0.00371095041843677	-3.14339944180493	phosphodiesterase 8B [Source:HGNC Symbol;Acc:8794]
DUSP19	ENSG00000162999	43.71517	71.8818366666667	0.0117609545992949	-1.64432247813898	dual specificity phosphatase 19 [Source:HGNC Symbol;Acc:18894]
CDKN3	ENSG00000100526	900.5866	1572.827	0.00307293532067105	-1.7464472600414	cyclin-dependent kinase inhibitor 3 [Source:HGNC Symbol;Acc:1791]
CDC25A	ENSG00000164045	70.8175466666667	131.577866666667	0.041495722283237	-1.85798397233379	cell division cycle 25A [Source:HGNC Symbol;Acc:1725]
XXbac-BPG246D15.8	ENSG00000204261	73.73596	174.090566666667	0.0286771692217866	-2.36099952677997
RP11-122A3.2	ENSG00000253250	75.06922	144.4358	0.0302001754170806	-1.92403491071307	uncharacterized protein LOC100127983 [Source:RefSeq peptide;Acc:NP_001177901]
CEP78	ENSG00000148019	289.166333333333	475.258766666667	0.00217047283158396	-1.64354806172687	centrosomal protein 78kDa [Source:HGNC Symbol;Acc:25740]
FAR1	ENSG00000197601	261.285833333333	420.378766666667	0.0134147372515978	-1.60888465059019	fatty acyl CoA reductase 1 [Source:HGNC Symbol;Acc:26222]
CTC-241N9.1	ENSG00000245317	51.9219566666667	82.7985533333333	0.0361099083430026	-1.59467321050497	Uncharacterized protein [Source:UniProtKB/TrEMBL;Acc:D6RGH1]
CHDH	ENSG00000016391	20.3181526666667	75.1879766666667	0.0296221107882214	-3.70053212514825	choline dehydrogenase [Source:HGNC Symbol;Acc:24288]
MDFIC	ENSG00000135272	266.5637	426.438733333333	0.0106129579064803	-1.59976295847234	MyoD family inhibitor domain containing [Source:HGNC Symbol;Acc:28870]
LINC00572	ENSG00000224405	28.0890133333333	56.3699266666667	0.0415579132537559	-2.00683185264369	long intergenic non-protein coding RNA 572 [Source:HGNC Symbol;Acc:43722]
CTD-2587M2.1	ENSG00000249476	66.31062	103.881523333333	0.0278571032229955	-1.56658953472812
TMEM67	ENSG00000164953	126.28071	327.772066666667	0.00220942574255966	-2.59558302029397	transmembrane protein 67 [Source:HGNC Symbol;Acc:28396]
AK9	ENSG00000155085	50.89872	90.5206166666667	0.0290455005465443	-1.77844583648993	adenylate kinase 9 [Source:HGNC Symbol;Acc:33814]
AC069277.2	ENSG00000189229	144.6157	220.208433333333	0.00917304040440742	-1.52271456925723
AP3M2	ENSG00000070718	50.37069	105.72922	0.0270846354063331	-2.09902266576058	adaptor-related protein complex 3, mu 2 subunit [Source:HGNC Symbol;Acc:570]
SCLT1	ENSG00000151466	128.928366666667	203.6663	0.0115156476668669	-1.57968572212322	sodium channel and clathrin linker 1 [Source:HGNC Symbol;Acc:26406]
CCDC169	ENSG00000242715	140.713266666667	266.472733333333	0.0163857277389821	-1.89372857048779	coiled-coil domain containing 169 [Source:HGNC Symbol;Acc:34361]
PAICSP4//PAICS	ENSG00000254244//ENSG00000128050	2778.44833333333	4412.403	0.0178365900798967	-1.5880817170735	phosphoribosylaminoimidazole carboxylase, phosphoribosylaminoimidazole succinocarboxamide synthetase pseudogene 4 [Source:HGNC Symbol;Acc:38097]//phosphoribosylaminoimidazole carboxylase, phosphoribosylaminoimidazole succinocarboxamide synthetase [Source:HGNC Symbol;Acc:8587]
TOP2A	ENSG00000131747	1604.08966666667	2666.08733333333	0.00861241308370067	-1.66205629818283	topoisomerase (DNA) II alpha 170kDa [Source:HGNC Symbol;Acc:11989]
TOP2A	ENSG00000131747	1490.261	2884.897	0.00427451468477236	-1.93583338757439	topoisomerase (DNA) II alpha 170kDa [Source:HGNC Symbol;Acc:11989]
IVNS1ABP	ENSG00000116679	1353.24566666667	2115.457	0.0389395956633231	-1.56324683101393	influenza virus NS1A binding protein [Source:HGNC Symbol;Acc:16951]
IVNS1ABP	ENSG00000116679	949.747366666667	1546.933	0.0238470219417119	-1.62878366847099	influenza virus NS1A binding protein [Source:HGNC Symbol;Acc:16951]
NQO1	ENSG00000181019	1010.24603333333	1599.469	0.00837160027201006	-1.58324699847869	NAD(P)H dehydrogenase, quinone 1 [Source:HGNC Symbol;Acc:2874]
NQO1	ENSG00000181019	2787.78033333333	4294.29	0.0334828280508543	-1.54039755164832	NAD(P)H dehydrogenase, quinone 1 [Source:HGNC Symbol;Acc:2874]
RRM1	ENSG00000167325	992.650233333333	1499.05666666667	0.0483657612288706	-1.51015596060741	ribonucleotide reductase M1 [Source:HGNC Symbol;Acc:10451]
INSIG1	ENSG00000186480	2156.409	4397.399	0.0341835534837268	-2.03922307873877	insulin induced gene 1 [Source:HGNC Symbol;Acc:6083]
RP11-159D12.5//SRSF1	ENSG00000266086//ENSG00000136450	1793.07933333333	2792.917	0.042355992057098	-1.55760927477089	Uncharacterized protein [Source:UniProtKB/TrEMBL;Acc:J3QKU1]//serine/arginine-rich splicing factor 1 [Source:HGNC Symbol;Acc:10780]
DHCR7	ENSG00000172893	274.037066666667	442.0726	0.00622620311963988	-1.61318541822566	7-dehydrocholesterol reductase [Source:HGNC Symbol;Acc:2860]
LBR	ENSG00000143815	1461.818	2795.964	0.0415718704130326	-1.91266217819181	lamin B receptor [Source:HGNC Symbol;Acc:6518]
EPCAM	ENSG00000119888	1122.706	2432.38866666667	0.0320421994273453	-2.16654107724254	epithelial cell adhesion molecule [Source:HGNC Symbol;Acc:11529]
TBL1X	ENSG00000101849	468.068966666667	715.8592	0.00917171287760346	-1.52938829740831	transducin (beta)-like 1X-linked [Source:HGNC Symbol;Acc:11585]
PKP4P1//PKP4	ENSG00000229670//ENSG00000144283	487.095033333333	773.716	0.0104922121178388	-1.58842925312795	plakophilin 4 pseudogene 1 [Source:HGNC Symbol;Acc:42661]//plakophilin 4 [Source:HGNC Symbol;Acc:9026]
PKP4	ENSG00000144283	262.567733333333	444.086533333333	0.00835808251340824	-1.69132180750313	plakophilin 4 [Source:HGNC Symbol;Acc:9026]
LANCL1	ENSG00000115365	294.816833333333	467.2296	0.0448589323316478	-1.58481316930682	LanC lantibiotic synthetase component C-like 1 (bacterial) [Source:HGNC Symbol;Acc:6508]
EFNA1	ENSG00000169242	5210.13233333333	9737.12233333333	0.0243763920353921	-1.86888196121954	ephrin-A1 [Source:HGNC Symbol;Acc:3221]
PCM1	ENSG00000078674	2072.40566666667	3225.189	0.0202616548919304	-1.55625370644132	pericentriolar material 1 [Source:HGNC Symbol;Acc:8727]
SRPK1	ENSG00000096063	3697.54066666667	5954.00066666667	0.00167851515632117	-1.6102596843199	SRSF protein kinase 1 [Source:HGNC Symbol;Acc:11305]
NNMT	ENSG00000166741	200.372066666667	386.569333333333	0.0410054828517989	-1.92925760443655	nicotinamide N-methyltransferase [Source:HGNC Symbol;Acc:7861]
TRIM2	ENSG00000109654	302.543466666667	501.701333333333	0.0491115893608209	-1.65827852394543	tripartite motif containing 2 [Source:HGNC Symbol;Acc:15974]
FABP5//FABP5P1//FABP5P7//FABP5P11//FABP5P2	ENSG00000164687//ENSG00000236972//ENSG00000234964//ENSG00000240122//ENSG00000236044	3610.868	7070.08766666667	0.0165761589480003	-1.95800224950529	fatty acid binding protein 5 (psoriasis-associated) [Source:HGNC Symbol;Acc:3560]//fatty acid binding protein 5 pseudogene 1 [Source:HGNC Symbol;Acc:31059]//fatty acid binding protein 5 pseudogene 7 [Source:HGNC Symbol;Acc:31070]//fatty acid binding protein 5 pseudogene 11 [Source:HGNC Symbol;Acc:19328]//fatty acid binding protein 5 pseudogene 2 [Source:HGNC Symbol;Acc:31060]
CTNNAL1	ENSG00000119326	4109.51566666667	6172.34433333333	0.000755911866953797	-1.5019639378428	catenin (cadherin-associated protein), alpha-like 1 [Source:HGNC Symbol;Acc:2512]
SLC2A3	ENSG00000059804	148.394433333333	318.104566666667	0.00806795933907855	-2.14364218064784	solute carrier family 2 (facilitated glucose transporter), member 3 [Source:HGNC Symbol;Acc:11007]
SLC2A3	ENSG00000059804	321.3884	790.179766666667	0.00923905739590321	-2.45864432775628	solute carrier family 2 (facilitated glucose transporter), member 3 [Source:HGNC Symbol;Acc:11007]
FOXM1	ENSG00000111206	650.659533333333	1013.92673333333	0.0219290302416932	-1.55830612077407	forkhead box M1 [Source:HGNC Symbol;Acc:3818]
PRKACB	ENSG00000142875	376.131633333333	584.709666666667	0.0404392671443783	-1.55453467575935	protein kinase, cAMP-dependent, catalytic, beta [Source:HGNC Symbol;Acc:9381]
SYNE2	ENSG00000054654	315.373166666667	563.0734	0.0061906662810147	-1.78541949510606	spectrin repeat containing, nuclear envelope 2 [Source:HGNC Symbol;Acc:17084]
OXCT1	ENSG00000083720	2677.921	4986.76066666667	0.0189672053379816	-1.86217616825391	3-oxoacid CoA transferase 1 [Source:HGNC Symbol;Acc:8527]
SP100	ENSG00000067066	162.886366666667	259.213133333333	0.0304892292024464	-1.59137402741502	SP100 nuclear antigen [Source:HGNC Symbol;Acc:11206]
OAS1	ENSG00000089127	497.551333333333	819.5473	0.026319833982564	-1.64716129792973	2'-5'-oligoadenylate synthetase 1, 40/46kDa [Source:HGNC Symbol;Acc:8086]
SUCLA2	ENSG00000136143	1961.12566666667	3511.73966666667	0.00289163805434442	-1.79067549130372	succinate-CoA ligase, ADP-forming, beta subunit [Source:HGNC Symbol;Acc:11448]
UBE2C	ENSG00000175063	1859.64666666667	2879.10566666667	0.018936988589114	-1.54820037498163	ubiquitin-conjugating enzyme E2C [Source:HGNC Symbol;Acc:15937]
FAM13A	ENSG00000138640	3742.57833333333	6478.636	0.00109067546429814	-1.73106223116238	family with sequence similarity 13, member A [Source:HGNC Symbol;Acc:19367]
RHOBTB3	ENSG00000164292	151.256766666667	256.604566666667	0.0349381144291129	-1.69648322069558	Rho-related BTB domain containing 3 [Source:HGNC Symbol;Acc:18757]
RHOBTB3	ENSG00000164292	153.362966666667	366.191466666667	0.00624626850104691	-2.38774375995596	Rho-related BTB domain containing 3 [Source:HGNC Symbol;Acc:18757]
CREBZF	ENSG00000137504	739.898566666667	1321.90266666667	0.0449799470390776	-1.78659984789807	CREB/ATF bZIP transcription factor [Source:HGNC Symbol;Acc:24905]
HLTF	ENSG00000071794	2987.39733333333	4593.40166666667	0.0102709337646347	-1.53759314685514	helicase-like transcription factor [Source:HGNC Symbol;Acc:11099]
SSX2IP	ENSG00000117155	404.965366666667	630.635033333333	0.0347113448913758	-1.55725670697272	synovial sarcoma, X breakpoint 2 interacting protein [Source:HGNC Symbol;Acc:16509]
SSX2IP	ENSG00000117155	383.500033333333	609.658733333333	0.0228288612337872	-1.58972276490893	synovial sarcoma, X breakpoint 2 interacting protein [Source:HGNC Symbol;Acc:16509]
SLC11A2	ENSG00000110911	1133.827	1736.83133333333	0.0346905769480407	-1.5318309877374	solute carrier family 11 (proton-coupled divalent metal ion transporters), member 2 [Source:HGNC Symbol;Acc:10908]
TRIM14	ENSG00000106785	364.8989	711.298066666667	0.00361744637149782	-1.94930175636777	tripartite motif containing 14 [Source:HGNC Symbol;Acc:16283]
ABCC4	ENSG00000125257	1340.811	2017.62966666667	0.00975529545147835	-1.50478305045727	ATP-binding cassette, sub-family C (CFTR/MRP), member 4 [Source:HGNC Symbol;Acc:55]
CDK1	ENSG00000170312	3855.05133333333	8801.09133333333	0.0113841214362321	-2.28300237074232	cyclin-dependent kinase 1 [Source:HGNC Symbol;Acc:1722]
CDK1	ENSG00000170312	1204.401	2650.31266666667	0.0124692918058904	-2.20052346906609	cyclin-dependent kinase 1 [Source:HGNC Symbol;Acc:1722]
EZH2	ENSG00000106462	684.865766666667	1045.28283333333	0.0150176302961901	-1.52625942806408	enhancer of zeste homolog 2 (Drosophila) [Source:HGNC Symbol;Acc:3527]
RPS6KA1	ENSG00000117676	115.12633	215.773333333333	0.0268457884956629	-1.874230971606	ribosomal protein S6 kinase, 90kDa, polypeptide 1 [Source:HGNC Symbol;Acc:10430]
TBC1D4	ENSG00000136111	875.675133333333	1406.90166666667	0.0185772320337122	-1.60664796008444	TBC1 domain family, member 4 [Source:HGNC Symbol;Acc:19165]
GALNT3	ENSG00000115339	445.571933333333	686.7572	0.0329101767760531	-1.5412936691554	UDP-N-acetyl-alpha-D-galactosamine:polypeptide N-acetylgalactosaminyltransferase 3 (GalNAc-T3) [Source:HGNC Symbol;Acc:4125]
AP3M2	ENSG00000070718	287.165966666667	461.694266666667	0.00417444685502034	-1.60776108682331	adaptor-related protein complex 3, mu 2 subunit [Source:HGNC Symbol;Acc:570]
MMD	ENSG00000108960	943.127933333333	1451.88666666667	0.00514819749196497	-1.53943766837147	monocyte to macrophage differentiation-associated [Source:HGNC Symbol;Acc:7153]
CCNA2	ENSG00000145386	505.0424	1007.36863333333	0.00192126931007837	-1.99462190369231	cyclin A2 [Source:HGNC Symbol;Acc:1578]
COL15A1	ENSG00000204291	334.7182	1362.99433333333	0.00202923093995219	-4.07206519792869	collagen, type XV, alpha 1 [Source:HGNC Symbol;Acc:2192]
ALDH5A1	ENSG00000112294	779.523866666667	1210.649	0.0109431131679151	-1.55306213416771	aldehyde dehydrogenase 5 family, member A1 [Source:HGNC Symbol;Acc:408]
BUB1B	ENSG00000156970	2195.48633333333	3727.531	0.00201381546465917	-1.6978156244501	BUB1 mitotic checkpoint serine/threonine kinase B [Source:HGNC Symbol;Acc:1149]
DLGAP5	ENSG00000126787	644.6545	1311.69933333333	0.0124413078137076	-2.03473229975643	discs, large (Drosophila) homolog-associated protein 5 [Source:HGNC Symbol;Acc:16864]
MPZL2	ENSG00000149573	161.423833333333	347.7751	0.00290286754556102	-2.15442226106636	myelin protein zero-like 2 [Source:HGNC Symbol;Acc:3496]
MPZL2	ENSG00000149573	1571.355	3101.49466666667	0.000900694429022938	-1.97377083260413	myelin protein zero-like 2 [Source:HGNC Symbol;Acc:3496]
MRPS14	ENSG00000120333	95.9351	154.6237	0.042469325216472	-1.61175315395512	mitochondrial ribosomal protein S14 [Source:HGNC Symbol;Acc:14049]
IGF2BP3	ENSG00000136231	2421.51133333333	3849.642	0.0477264661601506	-1.58976831824312	insulin-like growth factor 2 mRNA binding protein 3 [Source:HGNC Symbol;Acc:28868]
MAP3K5	ENSG00000197442	237.590666666667	430.276166666667	0.00323687446735087	-1.8109977664667	mitogen-activated protein kinase kinase kinase 5 [Source:HGNC Symbol;Acc:6857]
MAP3K5	ENSG00000197442	497.050666666667	769.141466666667	0.0159120886033532	-1.54741059261564	mitogen-activated protein kinase kinase kinase 5 [Source:HGNC Symbol;Acc:6857]
USP46	ENSG00000109189	180.898966666667	282.183266666667	0.0155641390921128	-1.5598942982722	ubiquitin specific peptidase 46 [Source:HGNC Symbol;Acc:20075]
NMI	ENSG00000123609	160.360733333333	298.602766666667	0.00641731888409357	-1.86206910170445	N-myc (and STAT) interactor [Source:HGNC Symbol;Acc:7854]
PAWR	ENSG00000177425	1630.53233333333	2455.89766666667	0.0119204901284695	-1.50619378497452	PRKC, apoptosis, WT1, regulator [Source:HGNC Symbol;Acc:8614]
MAOB	ENSG00000069535	2775.57366666667	4302.19466666667	0.00369286057063071	-1.55001998986156	monoamine oxidase B [Source:HGNC Symbol;Acc:6834]
NDC80	ENSG00000080986	517.334	1010.73853333333	0.000848861342568368	-1.95374464723628	NDC80 kinetochore complex component [Source:HGNC Symbol;Acc:16909]
STAU2	ENSG00000040341	385.008733333333	609.504233333333	0.00588263621306588	-1.58309196795709	staufen double-stranded RNA binding protein 2 [Source:HGNC Symbol;Acc:11371]
PPP1R3C	ENSG00000119938	477.1809	1087.844	0.0000117519236677849	-2.27973081068417	protein phosphatase 1, regulatory subunit 3C [Source:HGNC Symbol;Acc:9293]
GTSE1	ENSG00000075218	428.335133333333	675.386066666667	0.0127504495306607	-1.57677018322258	G-2 and S-phase expressed 1 [Source:HGNC Symbol;Acc:13698]
TTF2	ENSG00000116830	445.941766666667	758.013133333333	0.0259312086184626	-1.69980295633518	transcription termination factor, RNA polymerase II [Source:HGNC Symbol;Acc:12398]
KIF11	ENSG00000138160	991.798733333333	1660.901	0.00173922440295049	-1.67463512926447	kinesin family member 11 [Source:HGNC Symbol;Acc:6388]
SNCA	ENSG00000145335	387.178766666667	1436.14366666667	0.00384808591281701	-3.70925213443609	synuclein, alpha (non A4 component of amyloid precursor) [Source:HGNC Symbol;Acc:11138]
SNCA	ENSG00000145335	104.083706666667	316.851533333333	0.0148206763097788	-3.04419916892532	synuclein, alpha (non A4 component of amyloid precursor) [Source:HGNC Symbol;Acc:11138]
ARHGAP11A	ENSG00000198826	106.924543333333	215.1926	0.0412254328521729	-2.01256506028878	Rho GTPase activating protein 11A [Source:HGNC Symbol;Acc:15783]
BID	ENSG00000015475	347.3669	605.2974	0.0200562467302211	-1.74253044835302	BH3 interacting domain death agonist [Source:HGNC Symbol;Acc:1050]
CHL1	ENSG00000134121	280.544433333333	439.543133333333	0.0246429054091099	-1.56675050761418	cell adhesion molecule L1-like [Source:HGNC Symbol;Acc:1939]
EXO1	ENSG00000174371	318.151833333333	494.948366666667	0.0366779624433093	-1.55569861559811	exonuclease 1 [Source:HGNC Symbol;Acc:3511]
IDI1	ENSG00000067064	1727.01933333333	2639.158	0.0380461232042136	-1.52815776237209	isopentenyl-diphosphate delta isomerase 1 [Source:HGNC Symbol;Acc:5387]
NEK2	ENSG00000117650	1317.15233333333	2242.33366666667	0.000411195773502181	-1.70241027550091	NIMA-related kinase 2 [Source:HGNC Symbol;Acc:7745]
ABCA8	ENSG00000141338	38.5378733333333	73.7652933333333	0.0144411585112955	-1.91409870221173	ATP-binding cassette, sub-family A (ABC1), member 8 [Source:HGNC Symbol;Acc:38]
WDHD1	ENSG00000198554	94.6259633333333	233.130766666667	0.0110131659759098	-2.46370825145981	WD repeat and HMG-box DNA binding protein 1 [Source:HGNC Symbol;Acc:23170]
WDHD1	ENSG00000198554	268.8139	550.563433333333	0.00154631501023737	-2.04812114750515	WD repeat and HMG-box DNA binding protein 1 [Source:HGNC Symbol;Acc:23170]
FAS	ENSG00000026103	396.864566666667	617.753533333333	0.00550709274091461	-1.55658525658249	Fas cell surface death receptor [Source:HGNC Symbol;Acc:11920]
BTN3A2//BTN3A3	ENSG00000186470//ENSG00000111801	101.440733333333	277.665666666667	0.00407931814191158	-2.73722061683308	butyrophilin, subfamily 3, member A2 [Source:HGNC Symbol;Acc:1139]//butyrophilin, subfamily 3, member A3 [Source:HGNC Symbol;Acc:1140]
TTK	ENSG00000112742	846.5905	1449.18633333333	0.0442884887062808	-1.71179139540703	TTK protein kinase [Source:HGNC Symbol;Acc:12401]
MLH3	ENSG00000119684	319.990566666667	499.532566666667	0.00666031373308467	-1.56108529032679	mutL homolog 3 (E. coli) [Source:HGNC Symbol;Acc:7128]
HUS1	ENSG00000136273	430.443033333333	672.017733333333	0.0157154858082889	-1.56122339378862	HUS1 checkpoint homolog (S. pombe) [Source:HGNC Symbol;Acc:5309]
CENPA	ENSG00000115163	799.937266666667	1463.427	0.000198358417958261	-1.82942720758353	centromere protein A [Source:HGNC Symbol;Acc:1851]
ITGB3BP	ENSG00000142856	2485.99933333333	3817.3	0.0349871669222376	-1.53551931765066	integrin beta 3 binding protein (beta3-endonexin) [Source:HGNC Symbol;Acc:6157]
STK17B	ENSG00000081320	70.73254	143.750233333333	0.00485596241616942	-2.03230695989898	serine/threonine kinase 17b [Source:HGNC Symbol;Acc:11396]
BARD1	ENSG00000138376	358.712133333333	576.882366666667	0.00240341322544106	-1.60820422020852	BRCA1 associated RING domain 1 [Source:HGNC Symbol;Acc:952]
TMSB15A	ENSG00000158164	129.3642	212.085433333333	0.0266345384089946	-1.63944455524274	thymosin beta 15a [Source:HGNC Symbol;Acc:30744]
AGPS	ENSG00000018510	947.830366666667	1488.424	0.0292488507284533	-1.57034850575055	alkylglycerone phosphate synthase [Source:HGNC Symbol;Acc:327]
MST1R	ENSG00000164078	317.431133333333	486.339066666667	0.0321729581151937	-1.5321089067718	macrophage stimulating 1 receptor (c-met-related tyrosine kinase) [Source:HGNC Symbol;Acc:7381]
TCN1	ENSG00000134827	77.6629733333333	279.2577	0.00465357231371257	-3.59576369554398	transcobalamin I (vitamin B12 binding protein, R binder family) [Source:HGNC Symbol;Acc:11652]
HSPA4L	ENSG00000164070	308.9743	469.8257	0.0260796729928684	-1.52059799148343	heat shock 70kDa protein 4-like [Source:HGNC Symbol;Acc:17041]
LAMP3	ENSG00000078081	42.03539	125.5463	0.011695909611111	-2.9866809847607	lysosomal-associated membrane protein 3 [Source:HGNC Symbol;Acc:14582]
ASB9	ENSG00000102048	81.2848866666667	131.716333333333	0.0220792904012525	-1.62042833218771	ankyrin repeat and SOCS box containing 9 [Source:HGNC Symbol;Acc:17184]
BLM	ENSG00000197299	537.871	939.860266666667	0.0190604229280616	-1.74737114785268	Bloom syndrome, RecQ helicase-like [Source:HGNC Symbol;Acc:1058]
SH3GL2	ENSG00000107295	444.1348	729.5274	0.00833287638843221	-1.64258103620793	SH3-domain GRB2-like 2 [Source:HGNC Symbol;Acc:10831]
DUS4L	ENSG00000105865	166.0759	257.187333333333	0.035794059578826	-1.54861321439976	dihydrouridine synthase 4-like (S. cerevisiae) [Source:HGNC Symbol;Acc:21517]
SLC27A2	ENSG00000140284	314.5304	615.212566666667	0.000903517557249364	-1.95597171741322	solute carrier family 27 (fatty acid transporter), member 2 [Source:HGNC Symbol;Acc:10996]
YTHDC2	ENSG00000047188	170.841133333333	261.073333333333	0.0411469526657918	-1.52816437259255	YTH domain containing 2 [Source:HGNC Symbol;Acc:24721]
POLE2	ENSG00000100479	771.875333333333	1282.05733333333	0.0413547046537304	-1.6609642489763	polymerase (DNA directed), epsilon 2, accessory subunit [Source:HGNC Symbol;Acc:9178]
PSIP1	ENSG00000164985	1791.87433333333	2924.775	0.0248229920212032	-1.63224336974524	PC4 and SFRS1 interacting protein 1 [Source:HGNC Symbol;Acc:9527]
HCP5	ENSG00000206337	144.289033333333	300.643166666667	0.000451580418507973	-2.08361758147016	HLA complex P5 (non-protein coding) [Source:HGNC Symbol;Acc:21659]
HFE	ENSG00000010704	262.6708	452.371366666667	0.0339142319516883	-1.72219891463637	hemochromatosis [Source:HGNC Symbol;Acc:4886]
PTX3	ENSG00000163661	24.95283	54.1782566666667	0.0377335333996959	-2.17122693765263	pentraxin 3, long [Source:HGNC Symbol;Acc:9692]
MPHOSPH9	ENSG00000051825	339.560866666667	565.3256	0.0439817168888681	-1.66487265022491	M-phase phosphoprotein 9 [Source:HGNC Symbol;Acc:7215]
IVNS1ABP	ENSG00000116679	2000.85966666667	3056.18333333333	0.0357824471897345	-1.52743512413581	influenza virus NS1A binding protein [Source:HGNC Symbol;Acc:16951]
NTS	ENSG00000133636	3517.52433333333	5372.96866666667	0.00906430065529907	-1.52748585581924	neurotensin [Source:HGNC Symbol;Acc:8038]
FOXF2	ENSG00000137273	1058.6318	1668.42066666667	0.017996506537663	-1.57601601110666	forkhead box F2 [Source:HGNC Symbol;Acc:3810]
PDE3A	ENSG00000172572	76.08032	133.848833333333	0.00937758058164165	-1.7593095472434	phosphodiesterase 3A, cGMP-inhibited [Source:HGNC Symbol;Acc:8778]
CD36	ENSG00000135218	184.1255	345.352833333333	0.0067148024064837	-1.87563826484291	CD36 molecule (thrombospondin receptor) [Source:HGNC Symbol;Acc:1663]
EDN2	ENSG00000127129	755.8426	1478.39833333333	0.0251888641836773	-1.95596058403341	endothelin 2 [Source:HGNC Symbol;Acc:3177]
POU2F1	ENSG00000143190	443.014266666667	697.007766666667	0.0176311429790307	-1.57333029455485	POU class 2 homeobox 1 [Source:HGNC Symbol;Acc:9212]
SEMA3A	ENSG00000075213	227.205966666667	351.5149	0.0491503101435983	-1.5471200213492	sema domain, immunoglobulin domain (Ig), short basic domain, secreted, (semaphorin) 3A [Source:HGNC Symbol;Acc:10723]
HMMR	ENSG00000072571	696.847433333333	1382.38	0.0191728195987324	-1.98376277772519	hyaluronan-mediated motility receptor (RHAMM) [Source:HGNC Symbol;Acc:5012]
PKP2	ENSG00000057294	405.339633333333	611.231866666667	0.0366233811040141	-1.50794991755474	plakophilin 2 [Source:HGNC Symbol;Acc:9024]
SNCA	ENSG00000145335	324.357666666667	598.1997	0.0347401142131416	-1.8442594748801	synuclein, alpha (non A4 component of amyloid precursor) [Source:HGNC Symbol;Acc:11138]
ICA1	ENSG00000003147	91.9678933333333	159.3427	0.00698412931489693	-1.73259051854618	islet cell autoantigen 1, 69kDa [Source:HGNC Symbol;Acc:5343]
AURKA	ENSG00000087586	1477.73233333333	2411.47	0.00123389000279069	-1.63187198764233	aurora kinase A [Source:HGNC Symbol;Acc:11393]
MAN1A1	ENSG00000111885	41.96931	63.99186	0.0185380996134746	-1.52472985617348	mannosidase, alpha, class 1A, member 1 [Source:HGNC Symbol;Acc:6821]
MALT1	ENSG00000172175	861.7652	1341.762	0.00967278153728241	-1.55699255435239	mucosa associated lymphoid tissue lymphoma translocation gene 1 [Source:HGNC Symbol;Acc:6819]
LRP8	ENSG00000157193	1145.46933333333	1784.84	0.0248310173607048	-1.55817353469087	low density lipoprotein receptor-related protein 8, apolipoprotein e receptor [Source:HGNC Symbol;Acc:6700]
FDFT1	ENSG00000079459	2874.48433333333	4985.373	0.00231006987168872	-1.73435386033878	farnesyl-diphosphate farnesyltransferase 1 [Source:HGNC Symbol;Acc:3629]
HMGB2	ENSG00000164104	4256.604	7170.599	0.00192037659122377	-1.684582122274	high mobility group box 2 [Source:HGNC Symbol;Acc:5000]
SRI	ENSG00000075142	746.5344	1153.256	0.00323956463515707	-1.54481293829193	sorcin [Source:HGNC Symbol;Acc:11292]
ALDH7A1P1//ALDH7A1	ENSG00000251400//ENSG00000164904	787.269133333333	1261.10533333333	0.0277257122843757	-1.60187320947508	aldehyde dehydrogenase 7 family, member A1 pseudogene 1 [Source:HGNC Symbol;Acc:878]//aldehyde dehydrogenase 7 family, member A1 [Source:HGNC Symbol;Acc:877]
IFI16	ENSG00000163565	376.795633333333	615.714	0.042626629015266	-1.63407944660364	interferon, gamma-inducible protein 16 [Source:HGNC Symbol;Acc:5395]
IFI16	ENSG00000163565	1974.73966666667	3065.74533333333	0.0061489834799905	-1.55248075737916	interferon, gamma-inducible protein 16 [Source:HGNC Symbol;Acc:5395]
PSMB8	ENSG00000204264	667.406633333333	1061.5546	0.0198177617952399	-1.59056645076797	proteasome (prosome, macropain) subunit, beta type, 8 [Source:HGNC Symbol;Acc:9545]
MSMO1	ENSG00000052802	2512.61966666667	4549.386	0.00706019382177933	-1.81061465861858	methylsterol monooxygenase 1 [Source:HGNC Symbol;Acc:10545]
AGR2	ENSG00000106541	107.855748666667	532.5248	0.00345261602932282	-4.9373798483917	anterior gradient 2 homolog (Xenopus laevis) [Source:HGNC Symbol;Acc:328]
SQLE	ENSG00000104549	1360.57766666667	2228.92566666667	0.0237728195325105	-1.6382200893591	squalene epoxidase [Source:HGNC Symbol;Acc:11279]
NFIB	ENSG00000147862	256.012033333333	490.0943	0.00661526260423847	-1.91434087538333	nuclear factor I/B [Source:HGNC Symbol;Acc:7785]
NFIB	ENSG00000147862	305.176933333333	569.744833333333	0.000285466958026373	-1.86693282192145	nuclear factor I/B [Source:HGNC Symbol;Acc:7785]
CD36	ENSG00000135218	95.6140566666667	167.052666666667	0.0362412067853876	-1.74715593596297	CD36 molecule (thrombospondin receptor) [Source:HGNC Symbol;Acc:1663]
ACAT2	ENSG00000120437	1115.038	1815.93066666667	0.00285885569179236	-1.62858186596929	acetyl-CoA acetyltransferase 2 [Source:HGNC Symbol;Acc:94]
BUB1	ENSG00000169679	525.898433333333	813.934233333333	0.011592736347184	-1.54770233517207	BUB1 mitotic checkpoint serine/threonine kinase [Source:HGNC Symbol;Acc:1148]
CDKN3	ENSG00000100526	819.2565	1484.81466666667	0.00403669864909398	-1.81239290340286	cyclin-dependent kinase inhibitor 3 [Source:HGNC Symbol;Acc:1791]
MFAP5	ENSG00000197614	514.2123	989.906966666667	0.00663265098899611	-1.92509390900736	microfibrillar associated protein 5 [Source:HGNC Symbol;Acc:29673]
RRM2	ENSG00000171848	2571.93433333333	4129.44233333333	0.00115833283108282	-1.60557844724651	ribonucleotide reductase M2 [Source:HGNC Symbol;Acc:10452]
HABP4	ENSG00000130956	40.6782566666667	109.7101	0.0220221270393993	-2.69702069336469	hyaluronan binding protein 4 [Source:HGNC Symbol;Acc:17062]
BTN3A2	ENSG00000186470	64.70031	135.832233333333	0.0229278265288442	-2.0994062212891	butyrophilin, subfamily 3, member A2 [Source:HGNC Symbol;Acc:1139]
SLC4A7	ENSG00000033867	854.634933333333	1530.40833333333	0.00918183305945237	-1.79071586433318	solute carrier family 4, sodium bicarbonate cotransporter, member 7 [Source:HGNC Symbol;Acc:11033]
SPC25	ENSG00000152253	255.5037	422.457366666667	0.0166098792980306	-1.6534295458996	SPC25, NDC80 kinetochore complex component [Source:HGNC Symbol;Acc:24031]
PTPN11	ENSG00000179295	228.9737	365.200266666667	0.0404819355458791	-1.59494416462094	protein tyrosine phosphatase, non-receptor type 11 [Source:HGNC Symbol;Acc:9644]
MALT1	ENSG00000172175	395.149366666667	676.4919	0.0270874651702374	-1.71199034356713	mucosa associated lymphoid tissue lymphoma translocation gene 1 [Source:HGNC Symbol;Acc:6819]
VWA5A	ENSG00000110002	437.3174	824.663833333333	0.0110183261199607	-1.88573295581958	von Willebrand factor A domain containing 5A [Source:HGNC Symbol;Acc:6658]
INVS	ENSG00000119509	155.9779	252.3046	0.0337585046260118	-1.61756633471793	inversin [Source:HGNC Symbol;Acc:17870]
PLA2G4A	ENSG00000116711	252.330433333333	740.044	0.000105227646957135	-2.932836876725	phospholipase A2, group IVA (cytosolic, calcium-dependent) [Source:HGNC Symbol;Acc:9035]
AP4S1	ENSG00000100478	214.359366666667	332.2616	0.0431297296225989	-1.55002137376471	adaptor-related protein complex 4, sigma 1 subunit [Source:HGNC Symbol;Acc:575]
PTGES//AL590369.1	ENSG00000148344//ENSG00000255824	313.283566666667	504.555533333333	0.0266421958047284	-1.61053941865447	prostaglandin E synthase [Source:HGNC Symbol;Acc:9599]//
PRKDC	ENSG00000253729	2223.68233333333	3396.10833333333	0.0406302329361327	-1.52724527349305	protein kinase, DNA-activated, catalytic polypeptide [Source:HGNC Symbol;Acc:9413]
CDK1	ENSG00000170312	1832.37866666667	3996.52333333333	0.0110275807317867	-2.18105755433375	cyclin-dependent kinase 1 [Source:HGNC Symbol;Acc:1722]
RP11-872D17.8//SLC43A3	ENSG00000254979//ENSG00000134802	200.793233333333	367.560766666667	0.0235648397413142	-1.83054359235545	Uncharacterized protein [Source:UniProtKB/TrEMBL;Acc:H0YCG3]//solute carrier family 43, member 3 [Source:HGNC Symbol;Acc:17466]
DIMT1	ENSG00000086189	120.362973333333	200.1718	0.0318481268673658	-1.66306792243861	DIM1 dimethyladenosine transferase 1 homolog (S. cerevisiae) [Source:HGNC Symbol;Acc:30217]
PDE4D	ENSG00000113448	127.642766666667	198.2896	0.0235797984835094	-1.5534730653232	phosphodiesterase 4D, cAMP-specific [Source:HGNC Symbol;Acc:8783]
SSX2IP	ENSG00000117155	369.396166666667	634.4208	0.0102971605468762	-1.71745366424575	synovial sarcoma, X breakpoint 2 interacting protein [Source:HGNC Symbol;Acc:16509]
FDFT1	ENSG00000079459	1017.4489	1884.80466666667	0.0105439851441657	-1.85248091247302	farnesyl-diphosphate farnesyltransferase 1 [Source:HGNC Symbol;Acc:3629]
ZNF493	ENSG00000196268	53.6916033333333	97.8611266666667	0.00486655858994755	-1.82265234396365	zinc finger protein 493 [Source:HGNC Symbol;Acc:23708]
USH1C	ENSG00000006611	71.5732033333333	116.787633333333	0.0422534771793406	-1.63172287803615	Usher syndrome 1C (autosomal recessive, severe) [Source:HGNC Symbol;Acc:12597]
HADH	ENSG00000138796	953.475	1464.80933333333	0.0128369908887896	-1.53628499261473	hydroxyacyl-CoA dehydrogenase [Source:HGNC Symbol;Acc:4799]
MDFIC	ENSG00000135272	2627.15433333333	4310.25033333333	0.0215797784349715	-1.64065364514177	MyoD family inhibitor domain containing [Source:HGNC Symbol;Acc:28870]
HNRNPA3	ENSG00000170144	1469.33133333333	2308.411	0.00597707464621045	-1.57106225643683	heterogeneous nuclear ribonucleoprotein A3 [Source:HGNC Symbol;Acc:24941]
MKI67	ENSG00000148773	298.5036	448.2023	0.018448645052998	-1.50149713437292	antigen identified by monoclonal antibody Ki-67 [Source:HGNC Symbol;Acc:7107]
MKI67	ENSG00000148773	298.271033333333	518.919666666667	0.0353266096595871	-1.7397588390246	antigen identified by monoclonal antibody Ki-67 [Source:HGNC Symbol;Acc:7107]
MKI67	ENSG00000148773	303.9995	542.358933333333	0.00924656535683841	-1.78407837293592	antigen identified by monoclonal antibody Ki-67 [Source:HGNC Symbol;Acc:7107]
RBM25	ENSG00000119707	1105.3841	1726.38733333333	0.0425961290427085	-1.56179859411162	RNA binding motif protein 25 [Source:HGNC Symbol;Acc:23244]
KCTD12	ENSG00000178695	129.235266666667	229.5259	0.00130466869548279	-1.77603146509544	potassium channel tetramerization domain containing 12 [Source:HGNC Symbol;Acc:14678]
FASN	ENSG00000169710	295.275533333333	519.525933333333	0.0482786157838817	-1.75946150183343	fatty acid synthase [Source:HGNC Symbol;Acc:3594]
NUP210	ENSG00000132182	139.630366666667	313.8218	0.020068163639197	-2.24751826906802	nucleoporin 210kDa [Source:HGNC Symbol;Acc:30052]
NUP210	ENSG00000132182	195.092733333333	423.535633333333	0.00695277477020565	-2.17094520178609	nucleoporin 210kDa [Source:HGNC Symbol;Acc:30052]
SPRY1	ENSG00000164056	164.301466666667	380.490066666667	0.00338598958051874	-2.31580444402606	sprouty homolog 1, antagonist of FGF signaling (Drosophila) [Source:HGNC Symbol;Acc:11269]
AUTS2	ENSG00000158321	297.949766666667	451.7503	0.0329991058128564	-1.51619618653838	autism susceptibility candidate 2 [Source:HGNC Symbol;Acc:14262]
DTX4	ENSG00000110042	134.7508	203.870833333333	0.025386974915671	-1.51294710928123	deltex homolog 4 (Drosophila) [Source:HGNC Symbol;Acc:29151]
DCP2	ENSG00000172795	501.6397	812.1554	0.013341371857956	-1.61900144665584	decapping mRNA 2 [Source:HGNC Symbol;Acc:24452]
FANCI	ENSG00000140525	1233.802	2067.996	0.0114872571875013	-1.67611658920961	Fanconi anemia, complementation group I [Source:HGNC Symbol;Acc:25568]
NFIB	ENSG00000147862	213.2358	383.377133333333	0.00296065247873866	-1.79790229095365	nuclear factor I/B [Source:HGNC Symbol;Acc:7785]
NFIB	ENSG00000147862	91.53713	206.179166666667	0.00682802913612787	-2.2524102150315	nuclear factor I/B [Source:HGNC Symbol;Acc:7785]
SLC43A3	ENSG00000134802	1281.08266666667	2058.19533333333	0.00331786407218103	-1.60660618310346	solute carrier family 43, member 3 [Source:HGNC Symbol;Acc:17466]
ASTN1	ENSG00000152092	190.875033333333	287.5247	0.00404764525416319	-1.50635049005012	astrotactin 1 [Source:HGNC Symbol;Acc:773]
CCNA2	ENSG00000145386	1097.14066666667	1854.31566666667	0.0134602444454707	-1.69013484141505	cyclin A2 [Source:HGNC Symbol;Acc:1578]
PDE8B	ENSG00000113231	123.7648	245.7825	0.0222598898544244	-1.98588370845345	phosphodiesterase 8B [Source:HGNC Symbol;Acc:8794]
HIBCH	ENSG00000198130	540.1591	833.581033333333	0.000349115228207254	-1.54321390370603	3-hydroxyisobutyryl-CoA hydrolase [Source:HGNC Symbol;Acc:4908]
PGAP1	ENSG00000197121	64.5617366666667	121.76021	0.0280720978466484	-1.88595004233932	post-GPI attachment to proteins 1 [Source:HGNC Symbol;Acc:25712]
PASK	ENSG00000115687	117.56181	190.409366666667	0.0245477844728657	-1.6196532417004	PAS domain containing serine/threonine kinase [Source:HGNC Symbol;Acc:17270]
CREBZF	ENSG00000137504	148.461266666667	283.271266666667	0.0422672104636426	-1.9080482945271	CREB/ATF bZIP transcription factor [Source:HGNC Symbol;Acc:24905]
OIP5	ENSG00000104147	1106.537	1697.79233333333	0.00350629831668862	-1.53432947414622	Opa interacting protein 5 [Source:HGNC Symbol;Acc:20300]
DNA2	ENSG00000138346	246.1574	442.650633333333	0.00411571579175171	-1.79824223579439	DNA replication helicase/nuclease 2 [Source:HGNC Symbol;Acc:2939]
MFAP5	ENSG00000197614	93.11676	197.335066666667	0.0275411628833033	-2.11922178850152	microfibrillar associated protein 5 [Source:HGNC Symbol;Acc:29673]
MFAP5	ENSG00000197614	64.9515833333333	159.0447	0.00196075600818815	-2.4486654803129	microfibrillar associated protein 5 [Source:HGNC Symbol;Acc:29673]
CFH	ENSG00000000971	130.670816666667	335.217566666667	0.00708602221850476	-2.56535908489641	complement factor H [Source:HGNC Symbol;Acc:4883]
PPP2R2B	ENSG00000156475	56.9873733333333	122.702466666667	0.00679260361758928	-2.15315182099988	protein phosphatase 2, regulatory subunit B, beta [Source:HGNC Symbol;Acc:9305]
TWIST1	ENSG00000122691	232.1076	392.961833333333	0.00526248839143986	-1.69301579669659	twist basic helix-loop-helix transcription factor 1 [Source:HGNC Symbol;Acc:12428]
NUP210	ENSG00000132182	378.014533333333	754.502866666667	0.0203348292823787	-1.99596258909269	nucleoporin 210kDa [Source:HGNC Symbol;Acc:30052]
PTPRD	ENSG00000153707	83.5412966666667	236.636166666667	0.0145178004368636	-2.83256516368013	protein tyrosine phosphatase, receptor type, D [Source:HGNC Symbol;Acc:9668]
RYR2	ENSG00000198626	90.7588233333333	150.960566666667	0.00617615814255385	-1.66331559976519	ryanodine receptor 2 (cardiac) [Source:HGNC Symbol;Acc:10484]
DHRS2	ENSG00000100867	148.870633333333	290.8365	0.00909879349390741	-1.95361901462993	dehydrogenase/reductase (SDR family) member 2 [Source:HGNC Symbol;Acc:18349]
RPS14	ENSG00000164587	85.7763166666667	142.418766666667	0.0169312460482136	-1.66035069120672	ribosomal protein S14 [Source:HGNC Symbol;Acc:10387]
MTMR4	ENSG00000108389	183.825066666667	310.355433333333	0.00963583291087969	-1.68831943848064	myotubularin related protein 4 [Source:HGNC Symbol;Acc:7452]
H2AFY	ENSG00000113648	271.324133333333	427.211133333333	0.00860375198343464	-1.5745415937936	H2A histone family, member Y [Source:HGNC Symbol;Acc:4740]
PDE3B	ENSG00000152270	84.2872466666667	152.212233333333	0.0102743076622217	-1.80587502087109	phosphodiesterase 3B, cGMP-inhibited [Source:HGNC Symbol;Acc:8779]
RP11-18I14.10	ENSG00000269609	138.892566666667	215.276466666667	0.0250702578539967	-1.54994951733678
PARVA	ENSG00000197702	59.894	113.553976666667	0.0152465690073607	-1.89591572889883	parvin, alpha [Source:HGNC Symbol;Acc:14652]
DIP2A	ENSG00000160305	161.2744	303.0265	0.0256036552992394	-1.87894978992326	DIP2 disco-interacting protein 2 homolog A (Drosophila) [Source:HGNC Symbol;Acc:17217]
FAS	ENSG00000026103	172.588533333333	300.8018	0.037764487389771	-1.74288403864606	Fas cell surface death receptor [Source:HGNC Symbol;Acc:11920]
ZNF804A	ENSG00000170396	161.054466666667	344.8809	0.00626681565415422	-2.14139295319141	zinc finger protein 804A [Source:HGNC Symbol;Acc:21711]
FAM69A	ENSG00000154511	335.900933333333	505.237633333333	0.0255948972593116	-1.50412691122819	family with sequence similarity 69, member A [Source:HGNC Symbol;Acc:32213]
SLC2A14//SLC2A3	ENSG00000173262//ENSG00000059804	308.287766666667	482.04	0.0159677022825241	-1.56360404829557	solute carrier family 2 (facilitated glucose transporter), member 14 [Source:HGNC Symbol;Acc:18301]//solute carrier family 2 (facilitated glucose transporter), member 3 [Source:HGNC Symbol;Acc:11007]
MBTPS2//YY2	ENSG00000012174//ENSG00000230797	81.62486	131.522333333333	0.0045881096655573	-1.61130240631755	membrane-bound transcription factor peptidase, site 2 [Source:HGNC Symbol;Acc:15455]//YY2 transcription factor [Source:HGNC Symbol;Acc:31684]
LDB3	ENSG00000122367	88.3752166666667	144.0528	0.0133955109608086	-1.63001354263535	LIM domain binding 3 [Source:HGNC Symbol;Acc:15710]
PASK	ENSG00000115687	117.513766666667	229.099666666667	0.025918075868832	-1.94955598110065	PAS domain containing serine/threonine kinase [Source:HGNC Symbol;Acc:17270]
KIF22	ENSG00000079616	110.06577	182.353066666667	0.0338046305278023	-1.65676455692507	kinesin family member 22 [Source:HGNC Symbol;Acc:6391]
RAB40B	ENSG00000141542	162.626066666667	328.000166666667	0.00722682521330369	-2.0168978650819	RAB40B, member RAS oncogene family [Source:HGNC Symbol;Acc:18284]
RBM47	ENSG00000163694	371.841633333333	710.935766666667	0.000814335249057752	-1.9119315938174	RNA binding motif protein 47 [Source:HGNC Symbol;Acc:30358]
WDR41	ENSG00000164253	735.535766666667	1124.37733333333	0.00733491435346343	-1.52865079346017	WD repeat domain 41 [Source:HGNC Symbol;Acc:25601]
IFT57	ENSG00000114446	980.238633333333	1746.481	0.000378431269514285	-1.78168962190465	intraflagellar transport 57 homolog (Chlamydomonas) [Source:HGNC Symbol;Acc:17367]
FAM111A	ENSG00000166801	355.065866666667	542.0345	0.0371267289904457	-1.52657450598837	family with sequence similarity 111, member A [Source:HGNC Symbol;Acc:24725]
SMAD3	ENSG00000166949	250.0348	381.167533333333	0.0421262255158247	-1.52445792878965	SMAD family member 3 [Source:HGNC Symbol;Acc:6769]
RCBTB1	ENSG00000136144	261.8987	407.277566666667	0.0151593676276844	-1.555095793399	regulator of chromosome condensation (RCC1) and BTB (POZ) domain containing protein 1 [Source:HGNC Symbol;Acc:18243]
FANCL	ENSG00000115392	2578.20533333333	4689.143	0.0217099673494097	-1.8187624311278	Fanconi anemia, complementation group L [Source:HGNC Symbol;Acc:20748]
MCCC1	ENSG00000078070	406.617466666667	701.521033333333	0.000973072189854448	-1.72526044954291	methylcrotonoyl-CoA carboxylase 1 (alpha) [Source:HGNC Symbol;Acc:6936]
HILPDA	ENSG00000135245	1793.32733333333	2971.386	0.000325551944343108	-1.65691223502235	hypoxia inducible lipid droplet-associated [Source:HGNC Symbol;Acc:28859]
KCTD15	ENSG00000153885	238.455066666667	364.359033333333	0.0345154908521335	-1.52799870611542	potassium channel tetramerization domain containing 15 [Source:HGNC Symbol;Acc:23297]
TCTN1	ENSG00000204852	426.099766666667	655.1225	0.000228972659435924	-1.53748617401261	tectonic family member 1 [Source:HGNC Symbol;Acc:26113]
NCAPG	ENSG00000109805	765.063266666667	1545.498	0.0102218190331085	-2.0200917588602	non-SMC condensin I complex, subunit G [Source:HGNC Symbol;Acc:24304]
NCAPG	ENSG00000109805	611.403366666667	1141.74633333333	0.00155048352627148	-1.86741911409167	non-SMC condensin I complex, subunit G [Source:HGNC Symbol;Acc:24304]
HJURP	ENSG00000123485	592.5574	1060.06873333333	0.00927546763707986	-1.78897223008831	Holliday junction recognition protein [Source:HGNC Symbol;Acc:25444]
HEY1	ENSG00000164683	1497.63866666667	2359.778	0.0206571274989829	-1.57566578142124	hairy/enhancer-of-split related with YRPW motif 1 [Source:HGNC Symbol;Acc:4880]
ASRGL1	ENSG00000162174	149.825666666667	228.582833333333	0.0290020859169493	-1.52565871001186	asparaginase like 1 [Source:HGNC Symbol;Acc:16448]
MARC1	ENSG00000186205	615.357866666667	1187.4409	0.0290693808644454	-1.92967533905474	mitochondrial amidoxime reducing component 1 [Source:HGNC Symbol;Acc:26189]
PAAF1	ENSG00000175575	351.5117	549.355366666667	0.0334324044622744	-1.56283664716329	proteasomal ATPase-associated factor 1 [Source:HGNC Symbol;Acc:25687]
STAG3L4	ENSG00000106610	92.4038433333333	152.112833333333	0.0290124996864861	-1.646174313168	stromal antigen 3-like 4 (pseudogene) [Source:HGNC Symbol;Acc:33887]
PARP8	ENSG00000151883	389.505266666667	635.530933333333	0.0112153563794088	-1.6316363030778	poly (ADP-ribose) polymerase family, member 8 [Source:HGNC Symbol;Acc:26124]
WDYHV1	ENSG00000156795	608.5444	957.704866666667	0.00351643342469293	-1.5737633386597	WDYHV motif containing 1 [Source:HGNC Symbol;Acc:25490]
PXMP2//RP13-672B3.2	ENSG00000176894//ENSG00000256632	883.803666666667	1446.034	0.0131108539253189	-1.63614845076829	peroxisomal membrane protein 2, 22kDa [Source:HGNC Symbol;Acc:9716]//Uncharacterized protein [Source:UniProtKB/TrEMBL;Acc:F5H768]
WWOX	ENSG00000186153	208.698233333333	360.579133333333	0.0224311282035153	-1.72775364493582	WW domain containing oxidoreductase [Source:HGNC Symbol;Acc:12799]
ARMC8	ENSG00000114098	129.887033333333	228.5072	0.000996321172945334	-1.75927645844042	armadillo repeat containing 8 [Source:HGNC Symbol;Acc:24999]
PBK	ENSG00000168078	2923.983	4855.177	0.0134859733825986	-1.66046690421935	PDZ binding kinase [Source:HGNC Symbol;Acc:18282]
EGLN3	ENSG00000129521	697.999766666667	1196.345	0.00554731747841163	-1.71396189100923	egl nine homolog 3 (C. elegans) [Source:HGNC Symbol;Acc:14661]
KIF15	ENSG00000163808	378.750633333333	688.9291	0.0490357160033033	-1.81895167788058	kinesin family member 15 [Source:HGNC Symbol;Acc:17273]
LRRC49	ENSG00000137821	188.540133333333	317.6725	0.0236250179354696	-1.68490652034474	leucine rich repeat containing 49 [Source:HGNC Symbol;Acc:25965]
CXorf57	ENSG00000147231	450.796733333333	700.959866666667	0.0184412670491762	-1.5549355504055	chromosome X open reading frame 57 [Source:HGNC Symbol;Acc:25486]
ESRP2	ENSG00000103067	407.1116	756.869066666667	0.000879036240066718	-1.85911938315358	epithelial splicing regulatory protein 2 [Source:HGNC Symbol;Acc:26152]
WFDC1	ENSG00000103175	714.934133333333	1464.31633333333	0.0141478421983749	-2.04818355294642	WAP four-disulfide core domain 1 [Source:HGNC Symbol;Acc:15466]
ENOX1	ENSG00000120658	159.177733333333	262.444766666667	0.0197164682059255	-1.64875300816781	ecto-NOX disulfide-thiol exchanger 1 [Source:HGNC Symbol;Acc:25474]
PIEZO2	ENSG00000154864	172.667233333333	294.1196	0.0111327898324214	-1.70338977652004	piezo-type mechanosensitive ion channel component 2 [Source:HGNC Symbol;Acc:26270]
FBXO22	ENSG00000167196	44.1108333333333	75.1487633333333	0.0219280429061396	-1.70363508586326	F-box protein 22 [Source:HGNC Symbol;Acc:13593]
FZD3	ENSG00000104290	227.4623	389.6403	0.014123636481364	-1.71298848204735	frizzled family receptor 3 [Source:HGNC Symbol;Acc:4041]
ZNF586	ENSG00000083828	199.745266666667	309.9936	0.00648758329206457	-1.55194466018219	zinc finger protein 586 [Source:HGNC Symbol;Acc:25949]
SLC27A5	ENSG00000083807	260.324033333333	437.149733333333	0.0135337388816574	-1.67925230619634	solute carrier family 27 (fatty acid transporter), member 5 [Source:HGNC Symbol;Acc:10999]
TMEM144	ENSG00000164124	38.2350333333333	79.1685933333333	0.0275104677217597	-2.07057733265565	transmembrane protein 144 [Source:HGNC Symbol;Acc:25633]
BARX1	ENSG00000131668	103.267706666667	157.830966666667	0.0364896908153549	-1.52836711263592	BARX homeobox 1 [Source:HGNC Symbol;Acc:955]
FGD6	ENSG00000180263	229.944233333333	440.818333333333	0.00792507771902821	-1.91706626838652	FYVE, RhoGEF and PH domain containing 6 [Source:HGNC Symbol;Acc:21740]
RNF39	ENSG00000204618	84.79936	147.799833333333	0.00884223912476905	-1.74293571712491	ring finger protein 39 [Source:HGNC Symbol;Acc:18064]
AIPL1	ENSG00000129221	21.0466453333333	57.15904	0.027503246689149	-2.71582663625126	aryl hydrocarbon receptor interacting protein-like 1 [Source:HGNC Symbol;Acc:359]
LONRF3	ENSG00000175556	167.0884	277.924266666667	0.0101475908006831	-1.66333669283246	LON peptidase N-terminal domain and ring finger 3 [Source:HGNC Symbol;Acc:21152]
CPED1	ENSG00000106034	37.4565073333333	96.6588366666667	0.0467906993844462	-2.58056192496752	cadherin-like and PC-esterase domain containing 1 [Source:HGNC Symbol;Acc:26159]
HSD17B7P2//HSD17B7	ENSG00000099251//ENSG00000132196	603.848433333333	1042.44686666667	0.0281990828409608	-1.72633861267505	hydroxysteroid (17-beta) dehydrogenase 7 pseudogene 2 [Source:HGNC Symbol;Acc:28120]//hydroxysteroid (17-beta) dehydrogenase 7 [Source:HGNC Symbol;Acc:5215]
EPB41L4B	ENSG00000095203	495.357133333333	851.263133333333	0.00130020509330998	-1.71848364755556	erythrocyte membrane protein band 4.1 like 4B [Source:HGNC Symbol;Acc:19818]
DEPDC1	ENSG00000024526	366.0224	648.706166666667	0.0121262777579708	-1.77231275098646	DEP domain containing 1 [Source:HGNC Symbol;Acc:22949]
LINC00472	ENSG00000233237	20.469233	68.3618933333333	0.0246752367489304	-3.33973888192749	long intergenic non-protein coding RNA 472 [Source:HGNC Symbol;Acc:21380]
MCM3AP-AS1	ENSG00000215424	147.014466666667	288.384933333333	0.0141154614944106	-1.96160922031709	MCM3AP antisense RNA 1 [Source:HGNC Symbol;Acc:16417]
C1orf112	ENSG00000000460	281.531433333333	429.3739	0.00280806256181712	-1.52513662476765	chromosome 1 open reading frame 112 [Source:HGNC Symbol;Acc:25565]
AHI1	ENSG00000135541	65.3197533333333	122.607033333333	0.00236624571549798	-1.87702841907037	Abelson helper integration site 1 [Source:HGNC Symbol;Acc:21575]
TBL1XR1//RP11-325O24.1	ENSG00000177565//ENSG00000218187	651.465366666667	1328.884	0.0467736863967639	-2.03983829071292	transducin (beta)-like 1 X-linked receptor 1 [Source:HGNC Symbol;Acc:29529]//
ANP32E	ENSG00000143401	5165.91233333333	8052.03466666667	0.00748541709216882	-1.55868589072069	acidic (leucine-rich) nuclear phosphoprotein 32 family, member E [Source:HGNC Symbol;Acc:16673]
BRIP1	ENSG00000136492	127.934366666667	230.215733333333	0.0189016075121708	-1.79948312038126	BRCA1 interacting protein C-terminal helicase 1 [Source:HGNC Symbol;Acc:20473]
RPE	ENSG00000197713	399.991866666667	623.470466666667	0.0153312633826433	-1.55870786039316	ribulose-5-phosphate-3-epimerase [Source:HGNC Symbol;Acc:10293]
RNFT2	ENSG00000135119	117.722723333333	176.685966666667	0.0351721576324379	-1.50086543756194	ring finger protein, transmembrane 2 [Source:HGNC Symbol;Acc:25905]
HMGN2P3//RP11-193F5.4//HMGN2P41//TRMT5	ENSG00000230330//ENSG00000258656//ENSG00000261620//ENSG00000126814	4823.95133333333	7436.964	0.00140337063555794	-1.54167475708365	high mobility group nucleosomal binding domain 2 pseudogene 3 [Source:HGNC Symbol;Acc:33566]////high mobility group nucleosomal binding domain 2 pseudogene 41 [Source:HGNC Symbol;Acc:39412]//tRNA methyltransferase 5 [Source:HGNC Symbol;Acc:23141]
KIF18B	ENSG00000186185	920.3166	1438.99333333333	0.00134813164412608	-1.56358511118167	kinesin family member 18B [Source:HGNC Symbol;Acc:27102]
IL27RA	ENSG00000104998	235.7842	365.7157	0.0367688849527541	-1.55106109739329	interleukin 27 receptor, alpha [Source:HGNC Symbol;Acc:17290]
SNAPC3	ENSG00000164975	57.0333766666667	95.8905533333333	0.0269452405152516	-1.68130591133975	small nuclear RNA activating complex, polypeptide 3, 50kDa [Source:HGNC Symbol;Acc:11136]
PDE3B	ENSG00000152270	34.70173	67.5089566666667	0.032214768266098	-1.94540608398102	phosphodiesterase 3B, cGMP-inhibited [Source:HGNC Symbol;Acc:8779]
NAA40	ENSG00000110583	625.340366666667	970.021633333333	0.000197853866229086	-1.55118985602028	N(alpha)-acetyltransferase 40, NatD catalytic subunit, homolog (S. cerevisiae) [Source:HGNC Symbol;Acc:25845]
ENAH	ENSG00000154380	147.6931	234.0942	0.0204269076076607	-1.5850043096123	enabled homolog (Drosophila) [Source:HGNC Symbol;Acc:18271]
PRKD3	ENSG00000115825	220.093566666667	388.214833333333	0.0285774365860584	-1.76386270263541	protein kinase D3 [Source:HGNC Symbol;Acc:9408]
ANLN	ENSG00000011426	3622.35933333333	5740.955	0.00999338992788734	-1.58486623543146	anillin, actin binding protein [Source:HGNC Symbol;Acc:14082]
ATAD2	ENSG00000156802	1382.30266666667	2128.52533333333	0.0441499900423635	-1.53984028582259	ATPase family, AAA domain containing 2 [Source:HGNC Symbol;Acc:30123]
PRTFDC1	ENSG00000099256	37.7490833333333	83.6724633333333	0.0120241151824768	-2.21654291826071	phosphoribosyl transferase domain containing 1 [Source:HGNC Symbol;Acc:23333]
EGLN3	ENSG00000129521	2326.30033333333	3517.259	0.0209440447758426	-1.51195395951311	egl nine homolog 3 (C. elegans) [Source:HGNC Symbol;Acc:14661]
PIEZO2	ENSG00000154864	96.7120166666667	191.309133333333	0.0309957520496645	-1.97813198325406	piezo-type mechanosensitive ion channel component 2 [Source:HGNC Symbol;Acc:26270]
DEPDC1	ENSG00000024526	1041.7267	1994.455	0.00202856903937252	-1.91456645970579	DEP domain containing 1 [Source:HGNC Symbol;Acc:22949]
DHX36	ENSG00000174953	2163.393	3269.25366666667	0.0345385650008034	-1.51116956866675	DEAH (Asp-Glu-Ala-His) box polypeptide 36 [Source:HGNC Symbol;Acc:14410]
STRBP	ENSG00000165209	144.8988	244.404466666667	0.0409425957894875	-1.68672526388532	spermatid perinuclear RNA binding protein [Source:HGNC Symbol;Acc:16462]
CDCA3	ENSG00000111665	1332.56566666667	2001.25433333333	0.0222478912412672	-1.50180541446738	cell division cycle associated 3 [Source:HGNC Symbol;Acc:14624]
EPB41L4B	ENSG00000095203	66.2175333333333	114.732763333333	0.0232237527076833	-1.73266441013105	erythrocyte membrane protein band 4.1 like 4B [Source:HGNC Symbol;Acc:19818]
GBP3	ENSG00000117226	37.5573933333333	152.307533333333	0.0324017246350569	-4.05532758840736	guanylate binding protein 3 [Source:HGNC Symbol;Acc:4184]
ANKRD32	ENSG00000133302	1531.58866666667	2987.53233333333	0.0236849536591342	-1.95061010723941	ankyrin repeat domain 32 [Source:HGNC Symbol;Acc:25408]
LUC7L	ENSG00000007392	322.777333333333	516.828566666667	0.00463874404322493	-1.60119225637488	LUC7-like (S. cerevisiae) [Source:HGNC Symbol;Acc:6723]
HELLS	ENSG00000119969	745.628766666667	1252.437	0.0311122166480012	-1.67970584825881	helicase, lymphoid-specific [Source:HGNC Symbol;Acc:4861]
TRIM7	ENSG00000146054	504.316	821.461433333333	0.0292966393766187	-1.62886252534786	tripartite motif containing 7 [Source:HGNC Symbol;Acc:16278]
MND1	ENSG00000121211	398.366133333333	700.287533333333	0.00342682567963691	-1.75789926586798	meiotic nuclear divisions 1 homolog (S. cerevisiae) [Source:HGNC Symbol;Acc:24839]
SCARA3	ENSG00000168077	39.82975	96.7243366666667	0.0001889282716799	-2.42844448349956	scavenger receptor class A, member 3 [Source:HGNC Symbol;Acc:19000]
MOV10	ENSG00000155363	174.693533333333	272.7632	0.0273435241709275	-1.56138120739444	Mov10, Moloney leukemia virus 10, homolog (mouse) [Source:HGNC Symbol;Acc:7200]
BCOR	ENSG00000183337	145.7616	257.382666666667	0.00460487282130937	-1.76577827539398	BCL6 corepressor [Source:HGNC Symbol;Acc:20893]
GDA	ENSG00000119125	2556.18333333333	4047.01766666667	0.00998399325627766	-1.58322668561853	guanine deaminase [Source:HGNC Symbol;Acc:4212]
DCAKD	ENSG00000172992	136.357266666667	264.716266666667	0.00939260568205752	-1.94134330452502	dephospho-CoA kinase domain containing [Source:HGNC Symbol;Acc:26238]
H19	ENSG00000130600	210.5799	406.9192	0.00812062072664902	-1.93237436241541	H19, imprinted maternally expressed transcript (non-protein coding) [Source:HGNC Symbol;Acc:4713]
MAL2	ENSG00000147676	133.720866666667	268.089566666667	0.00987728239645742	-2.00484466896964	mal, T-cell differentiation protein 2 (gene/pseudogene) [Source:HGNC Symbol;Acc:13634]
MIB1	ENSG00000101752	979.569966666667	1499.73533333333	0.0191158251778884	-1.53101400039521	mindbomb E3 ubiquitin protein ligase 1 [Source:HGNC Symbol;Acc:21086]
ARRDC3	ENSG00000113369	2162.00766666667	3785.99	0.0016709614819888	-1.75114550164253	arrestin domain containing 3 [Source:HGNC Symbol;Acc:29263]
SH3PXD2A	ENSG00000107957	335.536733333333	513.650166666667	0.0143023739315407	-1.53083139829102	SH3 and PX domains 2A [Source:HGNC Symbol;Acc:23664]
FKBP5	ENSG00000096060	191.6203	300.949466666667	0.00888342280274318	-1.57055106722339	FK506 binding protein 5 [Source:HGNC Symbol;Acc:3721]
NFIA	ENSG00000162599	499.186233333333	947.8047	0.0172516277063482	-1.89869959688392	nuclear factor I/A [Source:HGNC Symbol;Acc:7784]
NFIA	ENSG00000162599	368.489866666667	591.258433333333	0.0143901518039706	-1.60454462067523	nuclear factor I/A [Source:HGNC Symbol;Acc:7784]
NFIA	ENSG00000162599	314.867133333333	556.7316	0.0169378340805585	-1.76814770759391	nuclear factor I/A [Source:HGNC Symbol;Acc:7784]
RPE	ENSG00000197713	644.387633333333	973.0216	0.0103881458833793	-1.50999421724884	ribulose-5-phosphate-3-epimerase [Source:HGNC Symbol;Acc:10293]
RPE	ENSG00000197713	1352.804	2052.45966666667	0.0220921544964852	-1.51718923559264	ribulose-5-phosphate-3-epimerase [Source:HGNC Symbol;Acc:10293]
PHF10	ENSG00000130024	737.696166666667	1209.91666666667	0.0276693033922885	-1.64012871604547	PHD finger protein 10 [Source:HGNC Symbol;Acc:18250]
ABI2	ENSG00000138443	199.441866666667	309.278633333333	0.00576118652711311	-1.5507207112649	abl-interactor 2 [Source:HGNC Symbol;Acc:24011]
AGPS	ENSG00000018510	987.414766666667	1559.78233333333	0.00191378648713992	-1.57966275772731	alkylglycerone phosphate synthase [Source:HGNC Symbol;Acc:327]
KDELC2	ENSG00000178202	498.9335	811.625933333333	0.0448235576749581	-1.62672166397593	KDEL (Lys-Asp-Glu-Leu) containing 2 [Source:HGNC Symbol;Acc:28496]
ARHGAP18	ENSG00000146376	127.646013333333	330.603466666667	0.0203619978625795	-2.5900022886209	Rho GTPase activating protein 18 [Source:HGNC Symbol;Acc:21035]
ARHGAP18	ENSG00000146376	571.2185	1417.036	0.0145259525783877	-2.48072497651949	Rho GTPase activating protein 18 [Source:HGNC Symbol;Acc:21035]
RHOBTB3	ENSG00000164292	232.441866666667	530.3338	0.00173827846855045	-2.28157606719157	Rho-related BTB domain containing 3 [Source:HGNC Symbol;Acc:18757]
NEURL1B	ENSG00000214357	119.60836	213.9233	0.0269100048555025	-1.78853133677278	neuralized homolog 1B (Drosophila) [Source:HGNC Symbol;Acc:35422]
HNRNPLL	ENSG00000143889	572.5037	998.366266666667	0.000352344872759734	-1.74385993779021	heterogeneous nuclear ribonucleoprotein L-like [Source:HGNC Symbol;Acc:25127]
DTX3L	ENSG00000163840	236.806433333333	436.717	0.0378071155141519	-1.84419398515778	deltex 3-like (Drosophila) [Source:HGNC Symbol;Acc:30323]
PM20D2	ENSG00000146281	415.664766666667	661.756933333333	0.0414001493778826	-1.59204480726175	peptidase M20 domain containing 2 [Source:HGNC Symbol;Acc:21408]
BRWD1	ENSG00000185658	431.602166666667	655.935933333333	0.0045709532180564	-1.51976978799535	bromodomain and WD repeat domain containing 1 [Source:HGNC Symbol;Acc:12760]
GPD2	ENSG00000115159	771.4919	1208.47766666667	0.00173669620817991	-1.56641653226258	glycerol-3-phosphate dehydrogenase 2 (mitochondrial) [Source:HGNC Symbol;Acc:4456]
DOCK8	ENSG00000107099	27.3562373333333	86.6441266666667	0.0141457449061212	-3.16725306959856	dedicator of cytokinesis 8 [Source:HGNC Symbol;Acc:19191]
CTSC	ENSG00000109861	539.565233333333	855.504666666667	0.0173036680769804	-1.58554446027132	cathepsin C [Source:HGNC Symbol;Acc:2528]
SAPCD2	ENSG00000186193	438.439933333333	679.1518	0.000371453627278324	-1.5490190294406	suppressor APC domain containing 2 [Source:HGNC Symbol;Acc:28055]
MMAB	ENSG00000139428	292.901866666667	565.498	0.0037594977642075	-1.93067393675424	methylmalonic aciduria (cobalamin deficiency) cblB type [Source:HGNC Symbol;Acc:19331]
FAM72B//FAM72D//FAM72A//FAM72C	ENSG00000188610//ENSG00000215784//ENSG00000196550//ENSG00000203817	1004.3552	1794.218	0.00999643367587825	-1.78643770650065	family with sequence similarity 72, member B [Source:HGNC Symbol;Acc:24805]//family with sequence similarity 72, member D [Source:HGNC Symbol;Acc:33593]//family with sequence similarity 72, member A [Source:HGNC Symbol;Acc:24044]//family with sequence similarity 72, member C [Source:HGNC Symbol;Acc:30602]
MARCKS	ENSG00000155130	922.903166666667	1797.47866666667	0.00124148521134988	-1.94763517082598	myristoylated alanine-rich protein kinase C substrate [Source:HGNC Symbol;Acc:6759]
RIMKLB	ENSG00000166532	680.467266666667	1144.14266666667	0.00160758856453657	-1.68140735449533	ribosomal modification protein rimK-like family member B [Source:HGNC Symbol;Acc:29228]
RIMKLB	ENSG00000166532	301.027766666667	486.135833333333	0.000929086005204977	-1.61492024046951	ribosomal modification protein rimK-like family member B [Source:HGNC Symbol;Acc:29228]
LONRF1	ENSG00000154359	516.377233333333	793.828533333333	0.0204797099001797	-1.53730351008891	LON peptidase N-terminal domain and ring finger 1 [Source:HGNC Symbol;Acc:26302]
KIAA1430	ENSG00000164323	1808.17866666667	2723.27266666667	0.0453192349883287	-1.50608605049354	KIAA1430 [Source:HGNC Symbol;Acc:29276]
PTPN14	ENSG00000152104	773.931533333333	1325.02866666667	0.0445078406294725	-1.71207478904465	protein tyrosine phosphatase, non-receptor type 14 [Source:HGNC Symbol;Acc:9647]
POC1B	ENSG00000139323	526.4729	881.6221	0.00188714176285522	-1.6745821104942	POC1 centriolar protein homolog B (Chlamydomonas) [Source:HGNC Symbol;Acc:30836]
NRARP	ENSG00000198435	314.450633333333	515.9407	0.0292282881736313	-1.64076851914964	NOTCH-regulated ankyrin repeat protein [Source:HGNC Symbol;Acc:33843]
KITLG	ENSG00000049130	147.236233333333	230.093933333333	0.00222913346621206	-1.56275346172715	KIT ligand [Source:HGNC Symbol;Acc:6343]
FAM102B	ENSG00000162636	1578.965	3598.40966666667	0.00118293166785552	-2.27896734042025	family with sequence similarity 102, member B [Source:HGNC Symbol;Acc:27637]
TGFBR3	ENSG00000069702	524.489233333333	814.0498	0.0172972108935653	-1.55208105002727	transforming growth factor, beta receptor III [Source:HGNC Symbol;Acc:11774]
THOC2	ENSG00000125676	1340.17766666667	2074.61066666667	0.0348037960575938	-1.54801166909959	THO complex 2 [Source:HGNC Symbol;Acc:19073]
MAGI3	ENSG00000081026	357.8065	565.122133333333	0.0295594803166799	-1.57940711902476	membrane associated guanylate kinase, WW and PDZ domain containing 3 [Source:HGNC Symbol;Acc:29647]
NFIA	ENSG00000162599	232.813	520.432266666667	0.0217570289531229	-2.23540896198523	nuclear factor I/A [Source:HGNC Symbol;Acc:7784]
LSM11	ENSG00000155858	91.7004266666667	140.855833333333	0.0187484121362197	-1.53604338009623	LSM11, U7 small nuclear RNA associated [Source:HGNC Symbol;Acc:30860]
RNF168	ENSG00000163961	576.256	908.453566666667	0.0135581007298608	-1.57647567516289	ring finger protein 168, E3 ubiquitin protein ligase [Source:HGNC Symbol;Acc:26661]
DOCK11	ENSG00000147251	47.6659033333333	96.8942566666667	0.0242166005168953	-2.03277919625426	dedicator of cytokinesis 11 [Source:HGNC Symbol;Acc:23483]
WDR35	ENSG00000118965	149.240566666667	249.079	0.00669620481317775	-1.66897650929137	WD repeat domain 35 [Source:HGNC Symbol;Acc:29250]
DEPDC1B	ENSG00000035499	494.1411	860.1324	0.0430282329609615	-1.74066152360125	DEP domain containing 1B [Source:HGNC Symbol;Acc:24902]
C22orf39//C22orf39	ENSG00000242259//ENSG00000269301	166.1015	300.829333333333	0.00728325578092373	-1.8111174994406	chromosome 22 open reading frame 39 [Source:HGNC Symbol;Acc:27012]//chromosome 22 open reading frame 39 [Source:HGNC Symbol;Acc:27012]
BID	ENSG00000015475	606.3821	953.892966666667	0.0208768127147179	-1.57308892638267	BH3 interacting domain death agonist [Source:HGNC Symbol;Acc:1050]
PLEKHH2	ENSG00000152527	45.32512	92.6440133333333	0.0124903818364452	-2.04398826375602	pleckstrin homology domain containing, family H (with MyTH4 domain) member 2 [Source:HGNC Symbol;Acc:30506]
DNAJC18	ENSG00000170464	139.358333333333	215.5898	0.0471405239446072	-1.54701764037553	DnaJ (Hsp40) homolog, subfamily C, member 18 [Source:HGNC Symbol;Acc:28429]
ARHGEF26	ENSG00000114790	97.6956133333333	167.853766666667	0.0410192925581938	-1.71813002589949	Rho guanine nucleotide exchange factor (GEF) 26 [Source:HGNC Symbol;Acc:24490]
PXN-AS1	ENSG00000255857	49.1043833333333	118.647083333333	0.0306600042367969	-2.41622183762957	PXN antisense RNA 1 [Source:HGNC Symbol;Acc:44123]
MBOAT1	ENSG00000172197	215.4846	354.411533333333	0.0265696650499209	-1.64471861716955	membrane bound O-acyltransferase domain containing 1 [Source:HGNC Symbol;Acc:21579]
STAMBPL1	ENSG00000138134	2198.08233333333	3693.012	0.0158595191100567	-1.68010631084944	STAM binding protein-like 1 [Source:HGNC Symbol;Acc:24105]
STAMBPL1	ENSG00000138134	4720.61233333333	7804.72366666667	0.0428395334106312	-1.65332866068152	STAM binding protein-like 1 [Source:HGNC Symbol;Acc:24105]
KLHL13	ENSG00000003096	206.052233333333	343.602766666667	0.022748138063236	-1.667551771258	kelch-like family member 13 [Source:HGNC Symbol;Acc:22931]
WDR90	ENSG00000161996	645.689833333333	1096.23856666667	0.0231044911412785	-1.69777888712821	WD repeat domain 90 [Source:HGNC Symbol;Acc:26960]
BCCIP	ENSG00000107949	210.158933333333	317.5477	0.0110067232056671	-1.51098835040401	BRCA2 and CDKN1A interacting protein [Source:HGNC Symbol;Acc:978]
PARPBP	ENSG00000185480	145.682533333333	286.956133333333	0.00552058316321463	-1.96973601960061	PARP1 binding protein [Source:HGNC Symbol;Acc:26074]
FAM92A1	ENSG00000188343	230.686566666667	412.3775	0.00139201670572899	-1.78760950825485	family with sequence similarity 92, member A1 [Source:HGNC Symbol;Acc:30452]
ESD	ENSG00000139684	125.295366666667	196.9257	0.00724507859701254	-1.57169179706299	esterase D [Source:HGNC Symbol;Acc:3465]
ATF7IP2	ENSG00000166669	151.398833333333	249.997533333333	0.0218315775512658	-1.65125138568879	activating transcription factor 7 interacting protein 2 [Source:HGNC Symbol;Acc:20397]
PDE3A	ENSG00000172572	913.819266666667	1979.76933333333	0.0145264180814519	-2.16647799575832	phosphodiesterase 3A, cGMP-inhibited [Source:HGNC Symbol;Acc:8778]
MLK4	ENSG00000143674	675.442	1336.25866666667	0.0145443088158157	-1.97834701819944	Mitogen-activated protein kinase kinase kinase MLK4 [Source:UniProtKB/Swiss-Prot;Acc:Q5TCX8]
TMEM144	ENSG00000164124	182.207833333333	286.155066666667	0.00193452236806705	-1.57048718176222	transmembrane protein 144 [Source:HGNC Symbol;Acc:25633]
CPED1	ENSG00000106034	87.5763466666667	347.479133333333	0.0162350506992624	-3.96772812019562	cadherin-like and PC-esterase domain containing 1 [Source:HGNC Symbol;Acc:26159]
CCNB1	ENSG00000134057	1797.61266666667	2925.51833333333	0.00255791259860867	-1.62744643914763	cyclin B1 [Source:HGNC Symbol;Acc:1579]
CD36	ENSG00000135218	138.617166666667	260.908633333333	0.0000282163569562376	-1.88222454409807	CD36 molecule (thrombospondin receptor) [Source:HGNC Symbol;Acc:1663]
KBTBD3	ENSG00000182359	66.6417866666667	103.413303333333	0.0143499789323777	-1.55177867380106	kelch repeat and BTB (POZ) domain containing 3 [Source:HGNC Symbol;Acc:22934]
RP5-1024G6.8	ENSG00000270172	1057.69626666667	1715.55266666667	0.029539282363437	-1.62197099558008
NARG2	ENSG00000128915	246.336766666667	384.346733333333	0.0370069545361566	-1.56024916026204	NMDA receptor regulated 2 [Source:HGNC Symbol;Acc:29885]
PDE4D	ENSG00000113448	682.8457	1103.90266666667	0.0161416543891801	-1.61662095355754	phosphodiesterase 4D, cAMP-specific [Source:HGNC Symbol;Acc:8783]
ZFP36L1	ENSG00000185650	126.1087	203.2257	0.0484642813038464	-1.61151213199407	ZFP36 ring finger protein-like 1 [Source:HGNC Symbol;Acc:1107]
HNRNPD	ENSG00000138668	365.269266666667	557.847666666667	0.00161910490278448	-1.52722311339635	heterogeneous nuclear ribonucleoprotein D (AU-rich element RNA binding protein 1, 37kDa) [Source:HGNC Symbol;Acc:5036]
CCNT2	ENSG00000082258	58.6740866666667	93.71776	0.000430593893783923	-1.59725980111834	cyclin T2 [Source:HGNC Symbol;Acc:1600]
PCNX	ENSG00000100731	300.237933333333	456.423666666667	0.0179010937616001	-1.52020652953247	pecanex homolog (Drosophila) [Source:HGNC Symbol;Acc:19740]
GMPS	ENSG00000163655	637.472866666667	1163.24493333333	0.0198434600864252	-1.82477560090662	guanine monphosphate synthase [Source:HGNC Symbol;Acc:4378]
L3MBTL3	ENSG00000198945	71.7945666666667	111.350733333333	0.0179971469886216	-1.55096323445089	l(3)mbt-like 3 (Drosophila) [Source:HGNC Symbol;Acc:23035]
NCR3LG1//RP1-239B22.5	ENSG00000188211//ENSG00000260196	498.2955	813.866466666667	0.0236134115903054	-1.63330085595127	natural killer cell cytotoxicity receptor 3 ligand 1 [Source:HGNC Symbol;Acc:42400]//
TICRR	ENSG00000140534	250.713866666667	425.131966666667	0.0106148963206157	-1.69568589212457	TOPBP1-interacting checkpoint and replication regulator [Source:HGNC Symbol;Acc:28704]
HS6ST2	ENSG00000171004	1285.05466666667	2412.49133333333	0.0220120716991979	-1.87734529581621	heparan sulfate 6-O-sulfotransferase 2 [Source:HGNC Symbol;Acc:19133]
PLCXD3	ENSG00000182836	53.4222033333333	113.89378	0.0187774452792092	-2.1319558702839	phosphatidylinositol-specific phospholipase C, X domain containing 3 [Source:HGNC Symbol;Acc:31822]
PDE7B	ENSG00000171408	246.302033333333	379.9734	0.0467682381842207	-1.54271320807881	phosphodiesterase 7B [Source:HGNC Symbol;Acc:8792]
KIAA1958	ENSG00000165185	75.3097333333333	116.701766666667	0.0400506602205163	-1.54962395299058	KIAA1958 [Source:HGNC Symbol;Acc:23427]
NREP	ENSG00000134986	114.204066666667	176.087533333333	0.0498656151421819	-1.5418674524725	neuronal regeneration related protein [Source:HGNC Symbol;Acc:16834]
DLD	ENSG00000091140	142.461133333333	259.169466666667	0.0019547841026441	-1.81922929154478	dihydrolipoamide dehydrogenase [Source:HGNC Symbol;Acc:2898]
RASGEF1A	ENSG00000198915	153.688633333333	345.0886	0.00192550503951874	-2.24537490193918	RasGEF domain family, member 1A [Source:HGNC Symbol;Acc:24246]
GCNT2	ENSG00000111846	328.149633333333	603.0712	0.0390970474990969	-1.83779330750433	glucosaminyl (N-acetyl) transferase 2, I-branching enzyme (I blood group) [Source:HGNC Symbol;Acc:4204]
CTSC	ENSG00000109861	84.0419366666667	143.338333333333	0.0445483608045522	-1.705557237476	cathepsin C [Source:HGNC Symbol;Acc:2528]
RP11-37B2.1	ENSG00000251136	81.68717	148.193933333333	0.0358908495491376	-1.81416412556994
PHF20L1	ENSG00000129292	173.2671	290.663833333333	0.00424286461805736	-1.67754774757201	PHD finger protein 20-like 1 [Source:HGNC Symbol;Acc:24280]
AGPAT5	ENSG00000155189	700.9781	1059.08016666667	0.0260439750431438	-1.51086056278601	1-acylglycerol-3-phosphate O-acyltransferase 5 [Source:HGNC Symbol;Acc:20886]
ROR1	ENSG00000185483	111.919533333333	282.204233333333	0.0104429498475989	-2.52149222685584	receptor tyrosine kinase-like orphan receptor 1 [Source:HGNC Symbol;Acc:10256]
NSMAF	ENSG00000035681	432.196633333333	656.446066666667	0.0275935613144666	-1.51885974123352	neutral sphingomyelinase (N-SMase) activation associated factor [Source:HGNC Symbol;Acc:8017]
EPPK1	ENSG00000227184	1395.01866666667	2419.52733333333	0.00928728383755089	-1.7344049876513	epiplakin 1 [Source:HGNC Symbol;Acc:15577]
EPPK1	ENSG00000227184	929.102	1468.55566666667	0.0122672778115396	-1.58061834617369	epiplakin 1 [Source:HGNC Symbol;Acc:15577]
RP3-523K23.2	ENSG00000261116	226.797866666667	435.018933333333	0.00389687589966582	-1.91809094030279
ASPM	ENSG00000066279	107.635633333333	190.338766666667	0.0190051977906574	-1.76836202633019	asp (abnormal spindle) homolog, microcephaly associated (Drosophila) [Source:HGNC Symbol;Acc:19048]
RP11-456J20.1//DEPDC1	ENSG00000259358//ENSG00000024526	594.632233333333	1087.3811	0.0491191838272854	-1.8286615474988	//DEP domain containing 1 [Source:HGNC Symbol;Acc:22949]
MED17	ENSG00000042429	139.1147	223.7418	0.00933614847216337	-1.60832607912751	mediator complex subunit 17 [Source:HGNC Symbol;Acc:2375]
SLITRK4	ENSG00000179542	79.4221	163.955066666667	0.0122343856717828	-2.0643506866057	SLIT and NTRK-like family, member 4 [Source:HGNC Symbol;Acc:23502]
RNASET2	ENSG00000026297	78.0589533333333	133.9023	0.022319663655884	-1.71539963427642	ribonuclease T2 [Source:HGNC Symbol;Acc:21686]
MCM3AP-AS1	ENSG00000215424	46.8716066666667	104.745886666667	0.00599963060612198	-2.23474069091722	MCM3AP antisense RNA 1 [Source:HGNC Symbol;Acc:16417]
LOXL1-AS1	ENSG00000261801	193.0168	355.836933333333	0.00196006125283691	-1.84355420529888	LOXL1 antisense RNA 1 [Source:HGNC Symbol;Acc:44169]
FAM135A	ENSG00000082269	30.93812	63.7861966666667	0.00855369426289774	-2.06173473587492	family with sequence similarity 135, member A [Source:HGNC Symbol;Acc:21084]
HELLS	ENSG00000119969	80.9574866666667	143.8382	0.0160798697562853	-1.77671276521018	helicase, lymphoid-specific [Source:HGNC Symbol;Acc:4861]
FBXO5	ENSG00000112029	653.5181	1061.82706666667	0.0185918956700753	-1.62478601077257	F-box protein 5 [Source:HGNC Symbol;Acc:13584]
SPICE1	ENSG00000163611	743.3865	1187.60033333333	0.045348222348984	-1.59755434532822	spindle and centriole associated protein 1 [Source:HGNC Symbol;Acc:25083]
FAM169A	ENSG00000198780	137.4472	257.161266666667	0.00475863220434245	-1.87098221474622	family with sequence similarity 169, member A [Source:HGNC Symbol;Acc:29138]
RASEF	ENSG00000165105	238.1044	418.462266666667	0.00215812726362001	-1.75747389240462	RAS and EF-hand domain containing [Source:HGNC Symbol;Acc:26464]
STYX	ENSG00000198252	54.48175	91.9099033333333	0.0331035191778901	-1.68698515252049	serine/threonine/tyrosine interacting protein [Source:HGNC Symbol;Acc:11447]
CDK19	ENSG00000155111	48.4160166666667	121.557633333333	0.0189819048983011	-2.51069050496719	cyclin-dependent kinase 19 [Source:HGNC Symbol;Acc:19338]
VASH2	ENSG00000143494	174.471033333333	328.238433333333	0.0351361341963088	-1.88133483858161	vasohibin 2 [Source:HGNC Symbol;Acc:25723]
SNORD118//TMEM107	ENSG00000200463//ENSG00000179029	61.49957	119.472066666667	0.00625892848608963	-1.9426488131001	small nucleolar RNA, C/D box 118 [Source:HGNC Symbol;Acc:32952]//transmembrane protein 107 [Source:HGNC Symbol;Acc:28128]
BRIP1	ENSG00000136492	863.266033333333	1448.829	0.0286487370522912	-1.67831113938959	BRCA1 interacting protein C-terminal helicase 1 [Source:HGNC Symbol;Acc:20473]
FAF1	ENSG00000185104	88.38479	143.9205	0.0470243087719084	-1.62834012503735	Fas (TNFRSF6) associated factor 1 [Source:HGNC Symbol;Acc:3578]
PDE3A	ENSG00000172572	515.408566666667	1251.56866666667	0.0217262336363199	-2.4283039662321	phosphodiesterase 3A, cGMP-inhibited [Source:HGNC Symbol;Acc:8778]
AC009299.3	ENSG00000227403	87.31428	147.7302	0.0326964384842373	-1.69193630182829
GMPS	ENSG00000163655	191.253366666667	327.243966666667	0.00827222250488568	-1.7110494438355	guanine monphosphate synthase [Source:HGNC Symbol;Acc:4378]
NAA25	ENSG00000111300	55.68657	150.98	0.0318518036561435	-2.71124617659159	N(alpha)-acetyltransferase 25, NatB auxiliary subunit [Source:HGNC Symbol;Acc:25783]
BEST3	ENSG00000127325	34.6386166666667	65.74942	0.0446700672429274	-1.89815374651701	bestrophin 3 [Source:HGNC Symbol;Acc:17105]
DOCK7	ENSG00000116641	52.2063266666667	89.86172	0.0237584223748827	-1.72128026884098	dedicator of cytokinesis 7 [Source:HGNC Symbol;Acc:19190]
ARID1B	ENSG00000049618	171.896033333333	278.545166666667	0.0458013455529019	-1.62042812312326	AT rich interactive domain 1B (SWI1-like) [Source:HGNC Symbol;Acc:18040]
PCMTD1	ENSG00000168300	101.028226666667	169.801633333333	0.0127192402632323	-1.68073457226541	protein-L-isoaspartate (D-aspartate) O-methyltransferase domain containing 1 [Source:HGNC Symbol;Acc:30483]
ANKRD22	ENSG00000152766	83.35887	266.0251	0.000689297083367974	-3.19132325090299	ankyrin repeat domain 22 [Source:HGNC Symbol;Acc:28321]
CLYBL	ENSG00000125246	257.5621	394.101466666667	0.0298381113922212	-1.53012212071057	citrate lyase beta like [Source:HGNC Symbol;Acc:18355]
TFAM	ENSG00000108064	120.57168	192.588333333333	0.0390203626069499	-1.59729327262698	transcription factor A, mitochondrial [Source:HGNC Symbol;Acc:11741]
PHKB	ENSG00000102893	330.704066666667	516.501866666667	0.000651330760067033	-1.5618249629427	phosphorylase kinase, beta [Source:HGNC Symbol;Acc:8927]
FDFT1	ENSG00000079459	130.6431	233.753266666667	0.0100107204894427	-1.78925076538039	farnesyl-diphosphate farnesyltransferase 1 [Source:HGNC Symbol;Acc:3629]
DGKE	ENSG00000153933	173.708166666667	290.690466666667	0.0264163339158309	-1.67344156722626	diacylglycerol kinase, epsilon 64kDa [Source:HGNC Symbol;Acc:2852]
ACER3	ENSG00000078124	36.7581533333333	65.0873666666667	0.0347745833598931	-1.77069196258136	alkaline ceramidase 3 [Source:HGNC Symbol;Acc:16066]
LARP4	ENSG00000161813	74.4257433333333	160.698166666667	0.0106791591668362	-2.1591744935209	La ribonucleoprotein domain family, member 4 [Source:HGNC Symbol;Acc:24320]
CCDC88A	ENSG00000115355	81.9322633333333	151.735766666667	0.0226411200009665	-1.85196600818099	coiled-coil domain containing 88A [Source:HGNC Symbol;Acc:25523]
WDR76	ENSG00000092470	95.2459333333333	187.068166666667	0.0357582222444449	-1.96405410834688	WD repeat domain 76 [Source:HGNC Symbol;Acc:25773]
PYGO1	ENSG00000171016	118.617503333333	306.333333333333	0.0196763858169568	-2.58253061078591	pygopus homolog 1 (Drosophila) [Source:HGNC Symbol;Acc:30256]
ITPR1-AS1	ENSG00000231249	100.62215	173.3709	0.0412946633917955	-1.72298942131529	ITPR1 antisense RNA 1 (head to head) [Source:HGNC Symbol;Acc:44470]
KBTBD8	ENSG00000163376	34.3092966666667	57.3979466666667	0.0322195859188011	-1.67295608605209	kelch repeat and BTB (POZ) domain containing 8 [Source:HGNC Symbol;Acc:30691]
GK5	ENSG00000175066	36.49246	82.8620933333333	0.0283988598751253	-2.27066340096922	glycerol kinase 5 (putative) [Source:HGNC Symbol;Acc:28635]
TRUB1	ENSG00000165832	105.16479	162.526166666667	0.0243047180972432	-1.54544279189515	TruB pseudouridine (psi) synthase homolog 1 (E. coli) [Source:HGNC Symbol;Acc:16060]
ARHGEF40	ENSG00000165801	78.5336566666667	173.654733333333	0.00764881027566949	-2.21121415586702	Rho guanine nucleotide exchange factor (GEF) 40 [Source:HGNC Symbol;Acc:25516]
RP11-445H22.4	ENSG00000244558	40.3111866666667	82.2773	0.0251366144812608	-2.04105378192786
PGAP1	ENSG00000197121	21.4920533333333	55.4118266666667	0.0187744031278634	-2.57824721571508	post-GPI attachment to proteins 1 [Source:HGNC Symbol;Acc:25712]
BRD8	ENSG00000112983	61.4069666666667	96.3429033333333	0.0428277775828078	-1.56892464427218	bromodomain containing 8 [Source:HGNC Symbol;Acc:19874]
NPEPPS	ENSG00000141279	59.09637	109.752533333333	0.0140093978425984	-1.85717893219725	aminopeptidase puromycin sensitive [Source:HGNC Symbol;Acc:7900]
AC073415.2	ENSG00000227470	62.7116766666667	107.699733333333	0.0258944985204227	-1.71737926743361
NAPEPLD	ENSG00000161048	47.8106366666667	105.55107	0.0287963898811285	-2.20769011581872	N-acyl phosphatidylethanolamine phospholipase D [Source:HGNC Symbol;Acc:21683]
GTF2H1	ENSG00000110768	95.5248466666667	177.946766666667	0.0246284475239753	-1.86283226695575	general transcription factor IIH, polypeptide 1, 62kDa [Source:HGNC Symbol;Acc:4655]
MTRF1	ENSG00000120662	74.70738	135.338666666667	0.00167181291576376	-1.81158363024733	mitochondrial translational release factor 1 [Source:HGNC Symbol;Acc:7469]
FOXP2	ENSG00000128573	71.8209833333333	241.507233333333	0.0386275978665004	-3.36262777428788	forkhead box P2 [Source:HGNC Symbol;Acc:13875]
BLOC1S5	ENSG00000188428	284.657633333333	473.240133333333	0.0169721537480085	-1.66248882136658	biogenesis of lysosomal organelles complex-1, subunit 5, muted [Source:HGNC Symbol;Acc:18561]
BNC2	ENSG00000173068	109.192266666667	168.307066666667	0.0346825648896767	-1.54138266202002	basonuclin 2 [Source:HGNC Symbol;Acc:30988]
NSD1	ENSG00000165671	75.8964633333333	140.366133333333	0.00700947119719896	-1.84944234775279	nuclear receptor binding SET domain protein 1 [Source:HGNC Symbol;Acc:14234]
ZNF273	ENSG00000198039	126.7047	219.592333333333	0.0101996651280067	-1.73310329714157	zinc finger protein 273 [Source:HGNC Symbol;Acc:13067]
BNIP2	ENSG00000140299	69.1756166666667	146.0957	0.0106100593316694	-2.11195370623127	BCL2/adenovirus E1B 19kDa interacting protein 2 [Source:HGNC Symbol;Acc:1083]
ADAM22	ENSG00000008277	44.9928	95.9416233333333	0.0453157798762047	-2.13237725443478	ADAM metallopeptidase domain 22 [Source:HGNC Symbol;Acc:201]
C18orf54	ENSG00000166845	94.02141	155.9024	0.0433450155020272	-1.65815849815484	chromosome 18 open reading frame 54 [Source:HGNC Symbol;Acc:13796]
TSEN2	ENSG00000154743	308.735733333333	469.0407	0.0182186267353283	-1.51923036227747	tRNA splicing endonuclease 2 homolog (S. cerevisiae) [Source:HGNC Symbol;Acc:28422]
SCARNA13	ENSG00000252481	117.145513333333	201.9919	0.0267328877610577	-1.72428199981709	small Cajal body-specific RNA 13 [Source:HGNC Symbol;Acc:32570]
ESPL1	ENSG00000135476	736.5666	1115.83433333333	0.00118102595752345	-1.51491302121673	extra spindle pole bodies homolog 1 (S. cerevisiae) [Source:HGNC Symbol;Acc:16856]
SCLY	ENSG00000132330	58.01302	100.226103333333	0.0161244649266127	-1.72764843708073	selenocysteine lyase [Source:HGNC Symbol;Acc:18161]
