# Supplementary material for: Differential miRNA-Gene Expression in M Cells in Response to Crohn’s Disease-Associated AIEC
Source: Microorganisms. 2020 Aug 7;8(8):1205. doi: 10.3390/microorganisms8081205 (PMC7466023; doi:10.3390/microorganisms8081205)
Supplement: Supplementary file 1 [file microorganisms-08-01205-s001.zip › Table 4.xlsx]

## Sheet: Feuil1
Table 4. Dysregulated genes in uninfected M cells versus uninfected Caco-2 cells that were potentially targeted by miRNAs
Downregulated genes potentially targeted by miRNAs					Upregulated genes potentially targeted by miRNAs
hsa-miR-146a-5p	hsa-miR-487b-3p	hsa-miR-941	Total = 60 genes		hsa-miR-1226-5p	hsa-miR-1303	Total = 88 genes
HNRNPD	POU2F1	NAPEPLD	HNRNPD		PTPRF	MYLK	PTPRF
PHKB	OXCT1	TWIST1	PHKB		THBD	PCDH9	THBD
FZD3		AP4S1	FZD3		BMP2	RAB3B	BMP2
PHF20L1		DIP2A	PHF20L1		CACNB3	RP2	CACNB3
STRBP		AIPL1	STRBP		CDKN1A	DNM3	CDKN1A
CFH		SLC43A3	CFH		FLII	MTMR10	FLII
LANCL1		GTSE1	LANCL1		IGF1R	CDCP1	IGF1R
RHOBTB3		AHI1	RHOBTB3		TGFA	THAP2	TGFA
MRPS14		NSD1	MRPS14		GLIPR1	ASL	GLIPR1
ROR1		NARG2	ROR1		TPPP	FOXN3	TPPP
PDE3A		SAPCD2	PDE3A		SLC44A1	MTHFR	SLC44A1
PRKACB		DNAJC18	PRKACB		CNNM4	WIPI2	CNNM4
SH3GL2			SH3GL2		CHST11	BMP2K	CHST11
ALDH5A1			ALDH5A1		C14orf132	PRRG4	C14orf132
ABI2			ABI2		MUL1	ARMC5	MUL1
AP3M2			AP3M2		OPA3	OPA3	OPA3
ARMC8			ARMC8		MICALL1	TIGD6	MICALL1
STAU2			STAU2		FBXO32	RHOB	FBXO32
ENAH			ENAH		FAM102A	DSC3	FAM102A
NSD1			NSD1		DNAJB2	EMP1	DNAJB2
KCTD15			KCTD15		MTHFR	FGF2	MTHFR
PGAP1			PGAP1		MYO9B	IDS	MYO9B
EGLN3			EGLN3		MYO10	LGALS8	MYO10
PM20D2			PM20D2		NEU1	MEF2D	NEU1
SLC2A14			SLC2A14		PLXNA2	PAPPA	PLXNA2
DCP2			DCP2		QSOX1	PRKAB2	QSOX1
GK5			GK5		SULT1C2	SLC5A3	SULT1C2
MAGI3			MAGI3		TBX3	STC1	TBX3
ASTN1			ASTN1		TIMP2	EOMES	TIMP2
CD36			CD36		PPAP2B	STC2	PPAP2B
CDKN3			CDKN3		SYT7	DCTN4	SYT7
CTSC			CTSC		IP6K1	SLAIN2	IP6K1
FKBP5			FKBP5		MGLL	ANTXR2	MGLL
POU2F1			POU2F1		SZT2	TICAM2	SZT2
PTPN14			PTPN14		GPSM1	SHC4	GPSM1
SLC2A3			SLC2A3		VIMP	TMED7-TICAM2	VIMP
TTF2			TTF2		PMEPA1	ABL2	PMEPA1
SH3PXD2A			SH3PXD2A		ZDHHC14	IL1RAP	ZDHHC14
PAICS			PAICS		KIAA1644	ITGA2	KIAA1644
MALT1			MALT1		ORMDL3	GPSM1	ORMDL3
PDE7B			PDE7B		KRT80	SYTL2	KRT80
WWOX			WWOX		SDR16C5	BSDC1	SDR16C5
BNC2			BNC2		PTRF	VPS53	PTRF
ACER3			ACER3			ARNTL2	MYLK
ARHGEF40			ARHGEF40			CACTIN	PCDH9
SSX2IP			SSX2IP			SLC22A23	RAB3B
KDELC2			KDELC2			SH3BGRL3	RP2
ZNF493			ZNF493			KANK4	DNM3
			OXCT1				MTMR10
			NAPEPLD				CDCP1
			TWIST1				THAP2
			AP4S1				ASL
			DIP2A				FOXN3
			AIPL1				WIPI2
			SLC43A3				BMP2K
			GTSE1				PRRG4
			AHI1				ARMC5
			NARG2				TIGD6
			SAPCD2				RHOB
			DNAJC18				DSC3
							EMP1
							FGF2
							IDS
							LGALS8
							MEF2D
							PAPPA
							PRKAB2
							SLC5A3
							STC1
							EOMES
							STC2
							DCTN4
							SLAIN2
							ANTXR2
							TICAM2
							SHC4
							TMED7-TICAM2
							ABL2
							IL1RAP
							ITGA2
							SYTL2
							BSDC1
							VPS53
							ARNTL2
							CACTIN
							SLC22A23
							SH3BGRL3
							KANK4
