# Supplementary material for: Differential miRNA-Gene Expression in M Cells in Response to Crohn’s Disease-Associated AIEC
Source: Microorganisms. 2020 Aug 7;8(8):1205. doi: 10.3390/microorganisms8081205 (PMC7466023; doi:10.3390/microorganisms8081205)
Supplement: Supplementary file 1 [file microorganisms-08-01205-s001.zip › Table 5.xlsx]

## Sheet: Feuil1
Table 5. Dysregulated miRNAs in LF82-infected versus uninfected Caco-2 cells
MiRNA ID	Mean (LF82-infected Caco2)	Mean (uninfected Caco2)	p-val (LF82-infected vs uninfected Caco-2)	Fold change (LF82-infected vs uninfected Caco-2)	Sequence
hsa-mir-1247	44.1952596549519	84.2008705825828	0.0201422239235633	-1.90520140033046	ACCCGUCCCGUUCGUCCCCGGA
hsa-mir-191	5.94555252717087	12.3782105157464	0.0383009988121182	-2.08192770296429	GCUGCGCUUGGAUUUCGUCCCC
hsa-mir-30c-1	9.48573565465112	14.4953693844281	0.0346506799395763	-1.52812284804929	CUGGGAGAGGGUUGUUUACUCC
hsa-mir-33b	2.99453441062679	5.40680392215126	0.00437343438777873	-1.80555745259229	CAGUGCCUCGGCAGUGCAGCCC
hsa-mir-4458	30.8285649114996	46.7731249798097	0.0139370656641112	-1.51720085297783	AGAGGUAGGUGUGGAAGAA
hsa-mir-10b	30.4320819825066	17.2531611787287	0.0308325397101637	1.76385542726084	UACCCUGUAGAACCGAAUUUGUG
hsa-mir-146b	16.2968672908918	8.97203898305026	0.022002608751462	1.81640620617893	UGAGAACUGAAUUCCAUAGGCU
hsa-mir-3187	30.1490401511912	18.5982447609225	0.0418339694282483	1.6210691137122	UUGGCCAUGGGGCUGCGCGG
hsa-mir-376a-1 // hsa-mir-376a-2	14.2984645434405	7.99687986317402	0.0298822906638939	1.7880054206248	AUCAUAGAGGAAAAUCCACGU
hsa-mir-376c	38.3153567854421	22.8312125706123	0.0265307436389423	1.67820069420056	AACAUAGAGGAAAUUCCACGU
hsa-mir-4422	10.5299474887876	5.15962535704204	0.0123263004652405	2.04083567315909	AAAAGCAUCAGGAAGUACCCA
hsa-mir-4732	715.778618260414	67.8813765383279	0.0304313297722485	10.5445507260193	UGUAGAGCAGGGAGCAGGAAGCU
hsa-mir-505	10.4065860060782	4.97040638743052	0.0433213247478329	2.09370928550129	CGUCAACACUUGCUGGUUUCCU
hsa-mir-765	5.23716864131663	3.05151838597067	0.0453245872369441	1.71625006927517	UGGAGGAGAAGGAAGGUGAUG
