# Supplementary material for: Differential miRNA-Gene Expression in M Cells in Response to Crohn’s Disease-Associated AIEC
Source: Microorganisms. 2020 Aug 7;8(8):1205. doi: 10.3390/microorganisms8081205 (PMC7466023; doi:10.3390/microorganisms8081205)
Supplement: Supplementary file 1 [file microorganisms-08-01205-s001.zip › Table 6.xlsx]

## Sheet: Feuil1
Table 6. Dysregulated miRNAs in LF82-infected versus uninfected M cells
MiRNA ID	Mean (LF82-infected M cells)	Mean (uninfected M cells)	P-value (LF82-infected vs uninfected M cells)	Fold change (LF82-infected vs uninfected M cells)	Sequence
hsa-mir-3676	52.0391004419	80.5214701162257	0.0164554015580209	-1.54732632640576	UCCGUGUUUCCCCCACGCUU
hsa-mir-1247	38.3598199846543	101.875473549644	0.00633026747577683	-2.65578601751518	ACCCGUCCCGUUCGUCCCCGGA
hsa-mir-125b-2	91.0080118549963	152.825608644326	0.00172114964785296	-1.67925444726586	UCACAAGUCAGGCUCUUGGGAC
hsa-mir-1301	24.7143915938039	38.9849326863625	0.0326886848778452	-1.57741826410715	UUGCAGCUGCCUGGGAGUGACUUC
hsa-mir-1307	95.4733959279751	156.227017598571	0.00452009646552114	-1.6363408474171	ACUCGGCGUGGCGUCGGUCGUG
hsa-mir-149	20.093401710273	36.0659554755919	0.00225233210904382	-1.7949153655328	UCUGGCUCCGUGUCUUCACUCCC
hsa-mir-18a	294.641841126299	518.955549518594	0.0308905815357177	-1.76130975673663	UAAGGUGCAUCUAGUGCAGAUAG
hsa-mir-191	8.44271077772893	12.7343712178187	0.0224295662868079	-1.50832730778967	GCUGCGCUUGGAUUUCGUCCCC
hsa-mir-21	143.764404943535	284.562602310454	0.0209509952662216	-1.97936758005028	CAACACCAGUCGAUGGGCUGU
hsa-mir-212	20.5268012247747	33.4642381288098	0.0389364549409254	-1.63027048210611	UAACAGUCUCCAGUCACGGCC
hsa-mir-3200	3.47647681541539	5.72276083762373	0.00250514559777404	-1.64613807066047	CACCUUGCGCUACUCAGGUCUG
hsa-mir-324	115.196960019257	175.333951280882	0.0109008817757274	-1.52203626946034	CGCAUCCCCUAGGGCAUUGGUGU
hsa-mir-345	33.2047930444843	68.8535092963034	0.00397704886141089	-2.07360151903554	GCUGACUCCUAGUCCAGGGCUC
hsa-mir-362	47.6433408729326	82.7354315119938	0.0248410710247995	-1.73655814214737	AAUCCUUGGAACCUAGGUGUGAGU
hsa-mir-423	728.673467228049	1170.2309638464	0.00174977271408226	-1.60597444051048	AGCUCGGUCUGAGGCCCCUCAGU
hsa-mir-424	3.5116260387805	5.90225133465196	0.0398869559945733	-1.68077445305129	CAGCAGCAAUUCAUGUUUUGAA
hsa-mir-4461	14.349086364504	22.0931263507731	0.00544896939721213	-1.53968871533353	GAUUGAGACUAGUAGGGCUAGGC
hsa-mir-4469	4.43842903784499	6.7270313959634	0.018165588954864	-1.51563342313334	GCUCCCUCUAGGGUCGCUCGGA
hsa-mir-4485	671.617858104208	1021.0051379252	0.00317576838702082	-1.52021737600489	UAACGGCCGCGGUACCCUAA
hsa-mir-532	128.040643418063	217.01603904438	0.0414462104749565	-1.69489962914201	CAUGCCUUGAGUGUAGGACCGU
hsa-mir-93	151.283758084672	251.686837483097	0.00383679797488605	-1.66367388455693	ACUGCUGAGCUAGCACUUCCCG
hsa-mir-941-1 // hsa-mir-941-2 // hsa-mir-941-3 // hsa-mir-941-4	11.3376187629899	24.1373101925059	0.0042732089955531	-2.12895764949329	CACCCGGCUGUGUGCACAUGUGC
hsa-mir-99b	57.4931352241551	90.7715060343523	0.0411570874507539	-1.57882337918172	CAAGCUCGUGUCUGUGGGUCCG
hsa-mir-4259	5.14585062878268	3.123279592431	0.0263049153466312	1.64757924370691	CAGUUGGGUCUAGGGGUCAGGA
hsa-mir-4479	10.1332783985455	5.46895854419499	0.0240861677238221	1.85287167870406	CGCGCGGCCGUGCUCGGAGCAG
hsa-mir-520f	14.9773291925502	5.46599225331794	0.0274447982138556	2.74009338075053	CCUCUAAAGGGAAGCGCUUUCU
hsa-mir-1226	13.0837304425716	4.27111191785376	0.0315415085836023	3.063307797644	GUGAGGGCAUGCAGGCCUGGAUGGGG
hsa-mir-1469	1713.3048651668	812.554426164265	0.0276681290669933	2.10854166810045	CUCGGCGCGGGGCGCGGGCUCC
hsa-mir-1909	95.5176993733695	46.854432981475	0.0359816195062407	2.03860538470575	CGCAGGGGCCGGGUGCUCACCG
hsa-mir-30e	78.4741767691691	50.7959313191367	0.0188806976343439	1.5448909928659	CUUUCAGUCGGAUGUUUACAGC
hsa-mir-3132	4.63914959336553	2.57220836876903	0.000220451893211991	1.80356679096946	UGGGUAGAGAAGGAGCUCAGAGGA
hsa-mir-3147	27.8831672776333	9.87069419198992	0.0189322619751237	2.82484359613334	GGUUGGGCAGUGAGGAGGGUGUGA
hsa-mir-3175	128.674886882202	47.3917647252809	0.0145416133416485	2.71513178772938	CGGGGAGAGAACGCAGUGACGU
hsa-mir-3178	2960.40282663205	1671.88501997328	0.0103874966656577	1.77069762050943	GGGGCGCGGCCGGAUCG
hsa-mir-3187	32.9694213296296	16.011783443609	0.0375678221203342	2.0590723978839	UUGGCCAUGGGGCUGCGCGG
hsa-mir-3610	7.73255263718172	2.6078839715576	0.0376614747865018	2.96506774132414	GAAUCGGAAAGGAGGCGCCG
hsa-mir-3648	111.751028967346	70.6229784124327	0.0205188302243826	1.58236074829255	AGCCGCGGGGAUCGCCGAGGG
hsa-mir-3652	13.4910916483705	7.26476413334585	0.0161786302797083	1.85705845375561	CGGCUGGAGGUGUGAGGA
hsa-mir-3714	11.1574359132224	6.0517926049122	0.0438681735765347	1.84365801038291	GAAGGCAGCAGUGCUCCCCUGU
hsa-mir-3937	37.0046938257631	20.1324986681158	0.00201541060958492	1.83805768155188	ACAGGCGGCUGUAGCAAUGGGGG
hsa-mir-409	5.6753255657858	3.67701082052111	0.0125367047398784	1.5434617527129	AGGUUACCCGAGCAACUUUGCAU
hsa-mir-4443	472.61760448025	277.607483282144	0.0363622560748215	1.70246709091739	UUGGAGGCGUGGGUUUU
hsa-mir-4455	24.3900479135981	8.84211850400113	0.0208850406729523	2.75839414531273	AGGGUGUGUGUGUUUUU
hsa-mir-4470	5.68196272828586	2.46638649692913	0.0276721527516137	2.30376006978647	UGGCAAACGUGGAAGCCGAGA
hsa-mir-4478	10.0144037094347	2.9802224911298	0.00160322991469772	3.36028727359825	GAGGCUGAGCUGAGGAG
hsa-mir-4484	2635.97317625329	1495.90064849035	0.000574678882579265	1.76213118091331	AAAAGGCGGGAGAAGCCCCA
hsa-mir-4505	257.090670172592	164.652657296189	0.0242329541164006	1.56141221401679	AGGCUGGGCUGGGACGGA
hsa-mir-4534	84.9370100835418	34.4397838843765	0.0413692323892925	2.4662468954131	GGAUGGAGGAGGGGUCU
hsa-mir-4646	33.2263654989972	17.4505177465168	0.0121178462178873	1.90403322019653	ACUGGGAAGAGGAGCUGAGGGA
hsa-mir-4656	106.221896491804	59.3496444604227	0.0335364266288022	1.78976466426244	UGGGCUGAGGGCAGGAGGCCUGU
hsa-mir-4665	101.445792283975	34.6441094246101	0.0482877164080921	2.92822629788575	CUGGGGGACGCGUGAGCGCGAGC
hsa-mir-4685	18.1338767195882	7.41322435026909	0.011582838344998	2.44615242474483	CCCAGGGCUUGGAGUGGGGCAAGGUU
hsa-mir-4698	7.20777074015226	3.73968129722282	0.0480748380829218	1.92737566848408	UCAAAAUGUAGAGGAAGACCCCA
hsa-mir-4701	52.4561794788396	22.2211474770979	0.0149716115187453	2.36064224554125	AUGGGUGAUGGGUGUGGUGU
hsa-mir-4721	72.3381642959497	44.1430534477231	0.0060979770803598	1.63872135355605	UGAGGGCUCCAGGUGACGGUGG
hsa-mir-4732	1847.89068929802	62.4689973932777	0.0134029846116365	29.5809244010193	UGUAGAGCAGGGAGCAGGAAGCU
hsa-mir-4739	1037.72212731454	550.73971876799	0.00141127205329317	1.88423331739344	AAGGGAGGAGGAGCGGAGGGGCCCU
hsa-mir-4778	9.99722657231081	4.94462665242926	0.0209149675638808	2.02183648534905	AAUUCUGUAAAGGAAGAAGAGG
hsa-mir-483	60.0215943186097	24.8207734108889	0.00511409850830799	2.41820000227221	AAGACGGGAGGAAAGAAGGGAG
hsa-mir-5096	4.63116148285997	2.30992565491903	0.0033298337432838	2.00489633638114	GUUUCACCAUGUUGGUCAGGC
hsa-mir-595	7.6192253331922	4.87784851352918	0.0319449999334584	1.56200532100568	GAAGUGUGCCGUGGUGUGUCU
