# Supplementary material for: Differential miRNA-Gene Expression in M Cells in Response to Crohn’s Disease-Associated AIEC
Source: Microorganisms. 2020 Aug 7;8(8):1205. doi: 10.3390/microorganisms8081205 (PMC7466023; doi:10.3390/microorganisms8081205)
Supplement: Supplementary file 1 [file microorganisms-08-01205-s001.zip › Table 7.xlsx]

## Sheet: Feuil1
Table 7. Potential target genes of dysregulated miRNAs in LF82-infected vs uninfected Caco-2 cells
Potential target genes of miRNAs that were upregulated in LF82-infected vs uninfected Caco-2 cells											Potential target genes of miRNAs that were downregulated in LF82-infected vs uninfected Caco-2 cells
hsa-miR-10b-5p	hsa-miR-146b-5p	hsa-miR-3187-3p	hsa-miR-376a-3p	hsa-miR-376c-3p	hsa-miR-4422	hsa-miR-4732-5p	hsa-miR-505-3p	hsa-miR-765	Total = 7553 genes		hsa-miR-1247-5p	hsa-miR-191-3p	hsa-miR-30c-1-3p	hsa-miR-33b-3p	hsa-miR-4458	Total = 4298 genes
ANK1	ARSB	APBB2	BMPR2	ABCA1	ABCA1	CARS	KLF9	ADH5	ANK1		NFX1	MYT1	ANK1	ABL2	ACP1	NFX1
BDNF	CCK	CHM	CD47	ALCAM	ASIC2	EDN3	CACNB4	RERE	BDNF		PEX10	ANK1	ARRB1	ADCY6	CPM	PEX10
TNFSF8	MS4A1	COL16A1	COL10A1	CEACAM1	ACTC1	MAX	CHEK1	C5	TNFSF8		EPM2A	PCDH7	ASTN1	ATP1A2	E2F2	EPM2A
COL4A4	ENTPD1	CPD	DSC3	BMI1	ADARB1	NHLH1	FMR1	CALM3	COL4A4		SULF1	TSN	ATF3	BPGM	E2F5	SULF1
CREB1	CREBL2	EDNRB	EPHA5	CA2	ADH1B	PSMA5	GABRG1	RUNX1T1	CREB1		FAM20C	PPP4R1	ATP1A2	DHX15	GALC	FAM20C
CREBL2	TRDMT1	FBN2	GCLC	CD47	AHR	PTX3	HMGB1	ENTPD1	CREBL2		YIPF6	ZFHX3	C7	DYRK1A	GATM	YIPF6
GTF2H1	DTNA	FKBP5	GRIN2A	CDS1	APBB2	YWHAG	ME1	DLX3	GTF2H1		HCN2	DIO3	MPPED2	FAT2	GPR26	HCN2
MDM2	EIF4G2	GRIN2A	UBE2K	SLC26A2	ARF6	WASL	MEIS2	EFNB3	MDM2		CLDN4	ETF1	CASP2	FGF1	HMGA1	CLDN4
PAFAH1B1	HNRNPD	IGF1R	CD200	EIF4E	ZFHX3	STK17A	MYBL1	EN2	PAFAH1B1		MOCS1	HOXA5	CASP10	FGFR1	HOXD1	MOCS1
PIN4	IRAK1	IL1RAP	MT2A	ENPEP	ATP1B1	AKAP7	MYCN	EZH1	PIN4		NMT1	HSD17B1	SERPINH1	FOXK2	IGF1R	NMT1
RORA	LRP2	LRP6	MTR	FLT3	ATP6V1B2	EFR3A	PBX3	GALNT2	RORA		PAX2	MCM2	CHRNA2	LBP	LAMP2	PAX2
SLC7A2	SMAD4	MBNL1	PEX12	GABRG2	ATP6V1E1	PUM2	PLOD2	GCH1	SLC7A2		PDE9A	NEUROD2	CNGB1	MEOX2	MXD1	PDE9A
MAP3K7	MARK1	MDM4	PON2	CXCL2	BMI1	PARM1	PMP22	GFRA2	MAP3K7		ATXN1	NFIA	CNGA2	MYO6	MYO1F	ATXN1
TBX5	MTAP	OAS3	PPP1R10	GSK3B	BMP3	ALKBH5	PTPRR	GLG1	TBX5		SLC6A7	BCL7C	CPD	PAFAH1B1	NAP1L1	SLC6A7
TFAP2C	NOS1	PAK1	PRKD1	HOXB7	BMPR1B	RAVER2	SON	PDX1	TFAP2C		VAMP1	RBM19	CYP8B1	PAFAH1B2	NGF	VAMP1
NR2F2	NOTCH2	PLIN1	PRLR	IL1RAP	BMPR2	UBE2W	TBP	KCND1	NR2F2		TCF20	NDUFA13	SLC26A2	PLD1	NRAS	TCF20
RNF112	NRAS	ATXN1	PSMD10	ISL1	ZFP36L1	FAM118B	TBX5	KCNJ10	RNF112		NKX2-1	NDE1	EZH1	PLN	PBX3	NKX2-1
SDPR	PARK2	SRSF6	RP1	SMAD4	KLF9	STEAP4	WNT7B	LAMC1	SDPR		KDM6A	ISLR2	FKBP4	PPP1R7	PIGA	KDM6A
KLF11	PDGFRA	SLC2A2	SALL1	SMAD5	LDLRAD4	CYBRD1	BAP1	LMNA	KLF11		KAT6A	C19orf44	GRIA3	PTPRG	MASP1	KAT6A
RNF7	PHKB	SOX2	SCN9A	MEIS2	CAPZA2	CCDC126	EIF2S2	MMP16	RNF7		TBKBP1	MUM1	GRIN2A	RORA	RDX	TBKBP1
CRLF3	MED1	TLL2	SSR1	PAFAH1B1	CAV2	CALML4	USP14	MYO1C	CRLF3		AUTS2	SLITRK1	IVD	SSFA2	SLC20A1	AUTS2
RNF186	SDHC	UBE2H	TLR2	PAX4	RUNX2	ANTXR2	KIAA0408	NOVA2	RNF186		BBX	ZC3H18	KCNS1	SSTR1	TGFBR1	BBX
ELOVL2	SRSF6	ZFAND5	COL14A1	PPP1R3D	RUNX1T1	CCNY	KIAA0319	TNFRSF11B	ELOVL2		LRRN1	CCM2L	LMX1B	ZNF2	COL14A1	LRRN1
CCDC88A	SLC1A1	CSDE1	VASP	PPP2CB	CBFB	ST6GALNAC3	ZBTB39	PDE4A	CCDC88A		TRIM41	RC3H1	MME	DNALI1	HMGA2	TRIM41
SFMBT2	GCFC2	MAP4K3	EZR	PPP2R2A	CDC27	SLC16A12	DCAF7	PDGFA	SFMBT2		RIMS4	NKX2-3	MYO5A	LRP8	GAS7	RIMS4
IGDCC4	TRAF6	DENR	ZNF80	RAB27B	CDK6	AQP6	CTCF	SERPINA1	IGDCC4		TMEM200B	ARX	NAGA	SNN	HAND1	TMEM200B
EBF2	TSPYL1	CD84	ZNF180	RHAG	CFL2	ARSE	PCNX	PLP2	EBF2		ACHE	C19orf26	NID1	PDE5A	IGDCC3	ACHE
USP46	UMPS	PER2	ZNF189	RNF4	CLCN4	BTG1	CLASP2	PLXNA2	USP46		ADARB2	PABPC1L2A	OAS2	BAZ1B	IQCB1	ADARB2
SCD5	YES1	MAP4K4	SCG2	SLC1A2	COL3A1	C9	PUM2	PPP6C	SCD5		ADH7	PABPC1L2B	PAK1	GABBR2	IGF2BP1	ADH7
CSRNP3	ZFAND5	SDC3	YEATS4	SLC7A2	COL15A1	CDH5	UPF2	PRELP	CSRNP3		KIF1A	ABCA3	PGR	SYNM	MAP3K2	KIF1A
ZNF502	FZD3	GAB2	MPZL1	SLC13A1	CREB1	DBT	SLC6A15	PRLR	ZNF502		BTD	ACO1	PLXNA2	LHX6	PGRMC1	BTD
SNX18	WISP1	NUAK1	XPR1	SMARCA1	CREM	GRM5	SOX6	PTPN3	SNX18		PTTG1IP	ADAR	PRELP	SLCO3A1	CLP1	PTTG1IP
ZFYVE27	SYNJ2	GPC6	EFCAB14	SNCB	CTNNA1	LPP	IPO9	PTPRB	ZFYVE27		DDR1	AP1B1	PKIA	ST8SIA3	MGAT4A	DDR1
CNST	ONECUT2	G3BP1	GPC6	SNTB2	CTNND1	NRAS	MIER1	PVRL1	CNST		CALB2	AES	PRKCA	UBR5	USP24	CALB2
HCN1	PSMF1	PLXNC1	TSPAN9	SSR1	CYP1B1	PSMC2	PAPD5	RAB5B	HCN1		CSNK2A2	AK1	PTPN9	ERAP1	UFL1	CSNK2A2
CEP85L	USP3	INADL	HNRNPA0	TCEB3	CYP7A1	SEL1L	WDR26	RAB6A	CEP85L		DNASE2	ABCD1	ABCD4	PCDH18	BACE2	DNASE2
ACPP	RASGRP1	RPP14	PCNX	TGFBR3	DACH1	SLC2A3	SLC25A32	RFX1	ACPP		DVL3	BBS1	RBMS2	ZWILCH	SLC25A24	DVL3
ARG2	PRMT3	U2AF2	CDK19	TRPC6	DIO2	SNX1	TMEM133	CCL22	ARG2		ETS2	BMP8B	SCN2B	CSRP2BP	A1CF	ETS2
ATP5F1	MARCH6	ARHGEF15	SULF1	VLDLR	DLG3	SOS1	DCTN5	ST3GAL2	ATP5F1		GLP1R	BMPR1A	CXCL12	USP46	ARHGEF38	GLP1R
ACKR2	SEC23IP	WDFY3	NUP160	ZNF146	TRDMT1	SRPK2	CPEB2	SIX3	ACKR2		GNAQ	FOXL2	SH3BP2	FAM134A	C11orf57	GNAQ
GABRG1	CLASP2	HEMK1	RYBP	ZMYM2	RCAN1	DYNLT1	SAMD8	CNTN2	GABRG1		GNG4	BTD	SLC6A6	C3orf52	FAM178A	GNG4
GLS	FAF2	NT5DC3	SLC7A11	CGGBP1	DYRK1A	THBS2	SLC30A7	TIMP3	GLS		GRM6	C7	SP1	ZYG11B	FGD6	GRM6
HOXA3	FBXW2	P2RY13	RAB9B	CH25H	ELAVL1	TAF1A	CREBRF	WNT7B	HOXA3		GTF3C1	CLCN7	STAT6	CSRNP3	TXLNG	GTF3C1
HOXB3	C16orf72	SGTB	ZFR	KDM5B	ENSA	NFS1	VGLL3	KDM5C	HOXB3		GZMM	CRYAA	AURKA	KIAA1841	MRS2	GZMM
KCNA6	PHF20L1	UACA	BRWD1	SLC35D2	ETS1	MSC	SNX30	ARID1A	KCNA6		HDLBP	NKX2-5	STX3	ZNRF1	MIB1	HDLBP
NDUFA4	RAB8B	PGM2	PARP11	EXPH5	ETV6	RAPGEF2	MZT1	CUL2	NDUFA4		HIC1	CUX1	SULT1C2	FMNL3	SMAP2	HIC1
PIGR	TMX3	PPP6R3	G6PC2	SYNM	MECOM	BCLAF1	SHISA9	BCAS1	PIGR		HOXC5	DBT	TCF21	TMEM203	DCLRE1B	HOXC5
PIK3C2G	TRIT1	CAMK1D	TMEM135	LRRC8B	ACSL3	GIT2	BCAT1	ADAM19	PIK3C2G		INHBB	DUSP7	TEAD1	SLC36A4	LIMD2	INHBB
EIF2AK2	ST7L	PPM1H	SH3TC2	GCA	FGF7	IRAK3	HOXA1	SNAP23	EIF2AK2		KIF3C	CLN8	TEC	XIRP2	STK40	KIF3C
PRLR	STRBP	MARCKSL1	DDHD1	SYF2	FGF9	ANKRD6	MEIS1	PRPF4B	PRLR		LYL1	ETV6	TIMP3	C8orf48	RAB11FIP4	LYL1
SCNN1G	SCN3B	ZYG11B	SETD7	DNM3	FMR1	CNTNAP2	MID1	BTRC	SCNN1G		ADAM11	FCGR3A	TRPC1	FAM122B	PARD6B	ADAM11
TRAPPC2	KIAA1244	TBL1XR1	EIF2A	KIF26A	FXN	OXGR1	MPL	DCLK1	TRAPPC2		MDM4	FCGR3B	SLC35A2	MDGA2	USP38	MDM4
SLC5A3	KIAA1161	CSRNP3	KIAA1804	PHF20	KDSR	BBS9	MYH10	GTPBP1	SLC5A3		MGAT5	GALNS	PTP4A1	TOR1AIP2	PPP1R15B	MGAT5
SON	ZBTB2	MSANTD4	OPALIN	CAB39	GABPA	CYP39A1	HNRNPM	FARSB	SON		MAP3K9	GAS6	FZD4	CXorf23	TRMT10A	MAP3K9
TIAM1	SRPRB	MCHR2	GALNT13	GNG2	GABRA1	SFMBT1	NOVA1	PTPRT	TIAM1		MMP17	GCK	FZD7	ALS2CL	FOXP2	MMP17
TPP2	WWC2	SLC30A7	AP1S3	XRN1	GALNT1	TAF9B	PDCD2	KAT7	TPP2		MPP3	GFRA1	ATRN	CISD3	VPS26B	MPP3
ZNF43	DDHD1	SBSPON	PABPC4L	GRAMD1C	GAS2	IL20RB	CDK14	PROSC	ZNF43		MYO1C	GNA12	KCNAB2	CYB561D1	C14orf28	MYO1C
ZNF154	KIAA1715	TMEM26	HDX	TMEM38B	MSTN	CCDC40	PGR	ZNF652	ZNF154		NF2	GSTM1	MPZL1	RIMKLA	ACVR1C	NF2
ZNF215	TRMT1L	CNOT6L	FREM1	ETNK1	GFPT1	FAM222B	PTK2	EFR3B	ZNF215		NFATC2	GSTM2	TMEM257	FRYL	HDX	NFATC2
CYP7B1	MSANTD4	RNF169	GPR180	SOX6	GNG7	WDR45B	PTN	KDM2A	CYP7B1		NFATC4	GSTM4	MAP3K13	ADAMTSL5	MFSD4	NFATC4
NCOR2	LCOR	C8orf46	LUZP2	RCOR3	GRIA2	LYRM2	SKP1	KIF21B	NCOR2		NHLH2	HLCS	STXBP5L	SHISA2	TMEM167A	NHLH2
RB1CC1	TBRG1	ATP11C	BEND4	PDGFC	NR3C1	TMEM237	SP100	N4BP3	RB1CC1		NME3	HOXC13	SDC3	BEND4	SPRYD4	NME3
USP15	TRIM5	YIPF6	BNC1	CXCL16	HDAC2	B3GNT4	SULT1E1	RAD54B	USP15		NPC1	HPCAL1	N4BP1	C11orf87	PRTG	NPC1
CLEC2B	TIFA	HCN1	CD1C	GOLPH3	HSPA5	UGT2A3	TPM1	PNKD	CLEC2B		NPTX2	IGFBP5	FRMPD4	SAMD12	DPH3	NPTX2
YAF2	OPALIN	TMEM194B	EIF4B	PAPD5	IAPP	KIRREL3	TPR	NUFIP1	YAF2		OAZ2	FOXK2	STX6	AADAC	C5orf51	OAZ2
MSL3	FAM210A	ACVR2B	GAB1	XPO4	IGF1R	ZNF251	TTN	TOR2A	MSL3		OPRL1	MAPT	AHCYL1	ADCY1	RSPO2	OPRL1
RUFY3	IQGAP3	ANK3	GABRB2	TMEM135	KCNA1	MOB1B	UTY	TFCP2L1	RUFY3		P2RY11	MECP2	TMED10	AP1G1	LIPT2	P2RY11
MON2	TBC1D20	ATP2B3	GABRG1	ZNF750	KPNA3	CYP2U1	VAV2	HILPDA	MON2		PAX5	MID1	ADAM30	STS	LIN28B	PAX5
TNRC6B	LRRC15	CTNND2	GCG	RMI1	KRAS	SLFN13	SF1	PACSIN1	TNRC6B		PAX7	MLLT6	HNRNPUL1	AXL	KLHL31	PAX7
CLCC1	SRSF12	CTSO	NR3C1	SIKE1	KRT5	FBXO45	ZNF91	ZDHHC9	CLCC1		PCDH1	MPP3	BAZ2A	SLC31A2	POTEM	PCDH1
SPATS2L	CCDC117	EHHADH	HGF	DDHD1	LAMP2	SEMA3D	ZNF133	NRN1	SPATS2L		PFKFB3	MRE11A	CELF3	CS	TMPPE	PFKFB3
FBXO22	UPP2	ERBB4	TNFRSF9	TMEM47	SMAD4	ELMOD2	GPR68	ACKR4	FBXO22		PIK3C2A	MSX1	RASSF8	FXN	ZBTB8B	PIK3C2A
HP1BP3	RUNDC3B	FGF1	LAMP2	TMEM132C	SMAD5	CCDC73	PEX3	GPATCH1	HP1BP3		PKD1	NFYA	MGLL	GABPB1	AMT	PKD1
PHF20L1	FAM122C	GABRA3	MT1X	DACH2	MAF	AQP1	EIF3A	SLC38A7	PHF20L1		PKP1	NKX3-1	AAK1	HTR5A	CD59	PKP1
IRAK4	THAP5	CXCL1	PCSK5	RPTN	MARK1	AQP9	EBAG9	PACS1	IRAK4		PLEC	NOS1	SHANK2	MTR	CDC25A	PLEC
PLA1A	IBA57	HHEX	PDCD2	ACVR1C	MAT2A	AR	SCAF11	TRERF1	PLA1A		PLG	SLC11A2	KDM2A	NPAS2	FMO2	PLG
JKAMP	ZNF449	HSD3B1	PDE8A	PPARGC1B	MBL2	ATP1A2	ZNF268	37865	JKAMP		POU2F1	OGG1	NMNAT2	PRLR	MC2R	POU2F1
WDR55	CCDC89	IDS	ENPP3	FAM199X	CD46	PRDM1	CYP46A1	JPH2	WDR55		MAPK9	PAK3	DDN	ABCD3	MAPK6	MAPK9
FIGN	JAZF1	KCNMA1	SERPINB9	ALDH1L2	MDM4	CCNT2	SLC6A14	VANGL2	FIGN		MAP2K2	PAX1	CLASP2	SC5D	RAD9A	MAP2K2
TRIM36	FAM26E	LAMP2	PRKACB	GPR180	ME1	CD6	SYNRG	GATAD2B	TRIM36		MAP2K7	PCYT1A	39692	SRP9	RFX5	MAP2K7
ACOT13	GPX6	LSAMP	PKIA	SLC25A43	MEF2A	ENTPD1	KLF12	KIAA1522	ACOT13		PEX5	PFKL	TSPYL4	UBE2V2	RNF5	PEX5
ZC3HAV1	SPOPL	MAN2A1	RAD1	DOK6	MITF	CRKL	IKZF2	XPNPEP3	ZC3HAV1		RASGRF1	PLXNA2	POFUT1	USH2A	TGFBR3	RASGRF1
ZNF492	PLEKHM3	SCGB2A1	RBMS1	MAMDC2	ATXN3	DDX3X	ANKRD6	CLSTN2	ZNF492		RORC	PODXL	CARHSP1	VDAC1	THRSP	RORC
HRH4	IER5L	AFF1	RFX4	PGM2L1	MKLN1	DVL3	WDR37	ABCG4	HRH4		RPL27A	PPARA	TMEM245	ZSCAN20	UTRN	RPL27A
XPNPEP3	ZNF605	OGG1	RGS1	XKR6	MSRA	EYA4	FAM32A	FTO	XPNPEP3		RXRA	PTPRN2	HEYL	ZKSCAN1	PRDM2	RXRA
ARSJ	AMPH	P2RY2	SDHD	ZDHHC21	MSX2	FGF11	RSL1D1	CLMN	ARSJ		SEC14L1	PYCR1	HIPK2	ZNF185	SLC25A27	SEC14L1
ZBTB3	ARF6	SERPINB9	SLC7A2	FAM174A	MTAP	GLI3	RBMS3	BPIFB2	ZBTB3		SLC7A1	RAD51D	PADI1	ZNF202	ZBTB5	SLC7A1
TRMT2B	BRCA2	PIGR	SLC10A1	HCN1	MYO1C	GNB1	MRPS16	ZNF436	TRMT2B		SLC12A4	RFX2	ST8SIA3	SUCLG2	LPGAT1	SLC12A4
NETO1	CASR	PRKAA2	SORD	SAMD5	MYO5A	GPR12	OTUD4	SH3BGRL3	NETO1		SLC20A2	RGS1	ANAPC7	S1PR2	SERF2	SLC20A2
CCNB3	CD80	PRRG1	TERF1	TMEM215	MYO6	GSK3B	MDM1	STK40	CCNB3		SMARCC1	RPL27A	NT5DC3	RGS6	NME6	SMARCC1
PDZD8	CLCN6	PSMA5	TGFA	FAM19A1	NPTX1	GSPT1	CDC42SE2	DCTN5	PDZD8		SNRPE	RPS6KA2	TMEM260	HDAC9	PAPOLA	SNRPE
FOXN4	CNTF	RPS6KA3	TIAL1	ACAT1	OPA1	RBPJ	GPR126	SRRM4	FOXN4		SOX15	RRAD	EXD2	TSPAN2	CELF3	SOX15
SLC24A4	TOR1A	SLC4A1	TNFAIP6	ACTC1	PAFAH1B1	KIF5C	GREM2	GALP	SLC24A4		SSTR3	RS1	KIRREL	TLK2	DDX19B	SSTR3
KCTD18	ERV3-1	TRHR	TPP2	ACYP2	SERPINE1	LASP1	DDX31	ANKRD13A	KCTD18		TPM3	SCN8A	PACS1	DNAJB4	ZNF652	TPM3
ARSK	CFH	UBE2E1	ZNF28	ADRBK2	PAX3	MAP1B	METTL4	CHRDL1	ARSK		UMPS	SECTM1	PARVA	HSPA4L	FNDC3A	UMPS
GIMAP8	IFIT3	COIL	ZKSCAN1	AMPH	PAX6	OCRL	UPF3B	GPR62	GIMAP8		WARS	SH3BP2	PAG1	TNRC6B	RUFY3	WARS
LCA5	IGSF1	F8A1	ZNF230	APC	PCSK2	PCBP2	C1orf116	TMEM132E	LCA5		WNT3	ST6GAL1	SLC17A7	BICD2	HIC2	WNT3
DENND6A	IL17A	AOC3	LMO4	ARL1	PDZK1	PFN2	PARP8	CNTNAP5	DENND6A		WNT9B	SLA	ALPK3	DNAJC16	DIP2A	WNT9B
SKA1	KCNJ16	WISP1	MTMR3	ASPH	PKHD1	PHKA1	BBS10	CACUL1	SKA1		ZNF8	SLC11A1	SHROOM3	KIAA1045	SFMBT1	ZNF8
ATP6V0D2	LPP	ATG12	QKI	OSGIN2	PLCB3	PKNOX1	PHC3	DIRAS1	ATP6V0D2		ZNF708	SLC22A5	ZBTB4	CAPN7	NAA38	ZNF708
CYP4V2	MLLT1	SCAF11	HDAC9	ENTPD1	PLOD2	PLAG1	SLC38A1	SMYD1	CYP4V2		ZNF74	SOX4	IGDCC4	DAPK2	PDPR	ZNF74
ZNF850	MPO	DCLK1	HELZ	CHUK	PLXNA2	PPARA	AMMECR1L	CLYBL	ZNF850		TRIM26	SPN	RPRD1B	MPC2	TMEM143	TRIM26
ZSCAN22	NOVA1	ARHGAP29	TRIM22	COL4A3	PNN	PRKCB	KATNAL1	GPR114	ZSCAN22		PRDM2	SPTB	WBSCR17	ZCCHC4	DDX19A	PRDM2
LOC400682	CLDN11	CRIPT	RCAN3	CREM	UBL3	MAPK10	DCUN1D5	RBM20	LOC400682		SEMA3B	SURF4	CCDC14	TBC1D8B	YOD1	SEMA3B
C6orf132	PCDH1	AKAP5	PASK	CSF2RA	POU3F2	MAPK13	EAF1	ANKRD45	C6orf132		USP5	SURF6	MARCKSL1	IMPAD1	HIF1AN	USP5
ABL2	PMAIP1	RAPGEF5	FBXO28	CUX1	POU4F1	SRSF1	DSEL	SPOPL	ABL2		SYMPK	TFDP2	LYNX1	CCDC25	ACTR10	SYMPK
ALPL	PPBP	MFN2	SEZ6L	DSC3	PPAT	SMTN	SLC16A14	MAST4	ALPL		SMC1A	TP73	RPAP2	TENM3	SLC25A40	SMC1A
APAF1	PPP2R5C	ABI2	TMEM2	EPHA5	PPP1CC	SLC5A3	FAM84B	SHISA6	APAF1		DOC2B	TRAF5	FAM117A	DNAJC11	SPRYD7	DOC2B
XIAP	PRKCE	ZNF197	PTPN20B	ACSL1	PPP1R2	SLC6A4	SERINC5	C9orf171	XIAP		CHST1	TTPA	GFOD2	SAYSD1	ZNF512B	CHST1
ARNT	PSMD3	PCGF3	CHST11	FBLN1	PPP3R1	SLC10A2	ATP11C	FAM102A	ARNT		PDXK	VAV2	CALN1	KIAA1432	ODF2L	PDXK
BCL2L1	PTGS2	PXMP4	PI15	NR5A2	PPT1	SLC20A2	FREM2	C1orf226	BCL2L1		PDLIM4	WHSC1	STK40	METTL8	STARD9	PDLIM4
BCL6	PTPRE	FASTKD2	LUZP4	GRIN2A	PRKAA1	SP1	PLEKHM3	TRIM67	BCL6		TNFRSF25	XRCC3	HS6ST2	CBLL1	IFT80	TNFRSF25
BCR	RAC1	PDZD2	NIP7	CXCL1	PRKAA2	SP2	ZNF805	WIPF3	BCR		TNFSF13	ZIC2	TMEM155	KIAA1715	VPS33A	TNFSF13
CACNA1E	RPL34	TNRC6B	NAA38	HUS1	PRKAB2	TACC1	ABL2	TMEM178B	CACNA1E		FGF17	ZNF189	AFAP1L1	TRIM55	ZNF557	FGF17
CALCR	SORT1	PIP5K1C	IL20RA	INPP4A	PRKAR1A	TECTB	ACOX1	ABL2	CALCR		SYT7	MAFK	PRIMA1	NAV1	C12orf49	SYT7
CAMK2B	STIL	IL17RA	CNTN5	KCNJ15	PRKG1	TEC	ADORA1	ARAF	CAMK2B		STK17B	BRD3	ITPRIPL2	LMBRD2	OPA3	STK17B
CAMK2G	SRP72	CNNM1	PLEKHA5	KCNJ16	MAPK1	TGFA	ANGPT2	BTN1A1	CAMK2G		CYTH3	FKBP6	DOK6	MYOCD	ABHD14B	CYTH3
CCNT2	SVIL	SEPSECS	MTMR12	MC2R	PRLR	TGFBR3	APBB2	C5AR1	CCNT2		AATK	UNC5C	KIF6	KRT71	RMI2	AATK
ENTPD1	ZNF90	AADAT	ARL15	NEFL	PRRG1	TGM2	ARF6	SERPINA6	ENTPD1		LPIN2	EIF3B	YIPF6	AADACL3	SLC5A9	LPIN2
CDH6	ZNF138	PLEKHA5	ELOVL2	NEUROD1	PTGER3	THBD	ATP1B2	CD4	CDH6		CROCC	DGAT1	LRRTM1	TSHZ2	MMS22L	CROCC
CDK6	SLC10A3	ZNF331	SLC6A15	NKTR	PTGFR	SEC62	BAG1	CUX1	CDK6		TRAM2	NAPG	VGLL3	PTGR2	COL24A1	TRAM2
CLCN5	CASK	DHTKD1	WDR33	NKX3-1	PTPRG	UBE2G1	BBS1	DAPK1	CLCN5		RAB11FIP3	PEX11A	PRR23C	DENND1B	C3orf38	RAB11FIP3
CNN1	DCAF5	FRMD4A	IARS2	OPCML	PTPRR	VAV2	BDNF	DCX	CNN1		SPOCK2	PIAS2	IQSEC3	YPEL4	RPUSD3	SPOCK2
CNP	IQGAP1	ATF7IP	PARVA	PDCL	RAP1A	ZNF74	ZFP36L1	DPAGT1	CNP		IP6K1	MTA1	CLLU1	SPATA13	NME9	IP6K1
COX15	TIMELESS	KIAA1328	FGD6	PCSK5	RAP2B	VEZF1	CACNA1E	DTX1	COX15		PPIF	SLC16A5	SHISA7	SAMD5	RBM12B	PPIF
CYP24A1	TBX18	KIAA1456	PCDHB12	SLC26A4	RASA1	EVI5	CALM1	ERBB4	CYP24A1		TENM1	CBFA2T2	ADARB2	RBM12B	FIGNL2	TENM1
DVL3	DLGAP2	RANBP10	PAK7	PFKFB2	RBL2	FZD5	CANX	EXTL2	DVL3		SLC35B1	DCLK1	AQP4	ABCA1	ABL2	SLC35B1
EPHA2	BZW1	PLEKHA4	NLGN4X	PGR	RORA	PPFIA1	CCNC	FNTB	EPHA2		TAB1	MAGI1	ASPH	ACACA	ACVR1B	TAB1
EPHA4	TRIM66	HPSE2	MIB1	PHKA1	RYK	UNC5C	39326	FOSB	EPHA4		SLMO1	DLGAP2	ATP6V0C	ADCY2	ADRB2	SLMO1
EPHA5	LPGAT1	C11orf95	TRAPPC11	PRNP	ATXN1	PDE5A	FOXN3	GLI3	EPHA5		SETX	HS6ST1	KIF1A	ALDH3A2	AKT2	SETX
EPHA8	GJC1	AHNAK	TP53AIP1	MASP1	SCN1A	VAMP4	COL3A1	GLUD2	EPHA8		MYCBP2	VPS26A	BCL9	APBB2	ALDOC	MYCBP2
ESRRG	CD96	LRRC2	KLHL36	RANBP2	SCN7A	SRSF9	COL4A6	HLA-DQA1	ESRRG		KIF1B	AATK	CACNA1C	APLP2	ATP2A2	KIF1B
ETS1	LANCL1	ZNF665	TNIP3	ARID4A	SCP2	ADAM23	CREB1	HLA-DQA2	ETS1		N4BP3	PPM1F	CAMK2A	AQP2	ATP2B3	N4BP3
FKBP5	FTCD	PIP4K2C	CTC1	RORB	XCL1	FCGBP	DHX15	HNF4A	FKBP5		PLCL2	PDE4DIP	CD34	AR	ATP6V1C1	PLCL2
FOXO3	COPS8	RBFA	ZNF528	CXCL5	SRSF1	ATP6V0E1	DHFR	IGHMBP2	FOXO3		TSPYL4	FAM131B	ENTPD3	ARCN1	BACH1	TSPYL4
FLT1	TDRKH	LPCAT1	ZNF559	ST8SIA1	SKI	DCLK1	DLG2	KCNA5	FLT1		CLUH	SNPH	CDX2	ARL1	BCAT1	CLUH
FOSL2	RHOBTB3	PDCD1LG2	KBTBD6	SMARCD2	SLC1A2	PGS1	ELK3	LSAMP	FOSL2		NCS1	PAK4	CHRNA3	ZFHX3	BCL2L1	NCS1
GABRB2	AAK1	DDHD1	ALKBH8	SRI	SLC5A3	ZNF592	FGF9	MFAP3	GABRB2		SF3B3	IKZF1	EIF4E	ATP2A2	KLF9	SF3B3
GALNT1	LRCH1	SLC2A10	TIFA	TEK	SLC16A2	SOCS5	NR6A1	MFI2	GALNT1		CBX7	ZER1	GABPB1	ATP6V1E1	DAGLA	CBX7
GATA6	POFUT2	GDPD5	RAB3IP	TEP1	SMARCA1	KLHL21	GLS	MSR1	GATA6		POFUT1	HOXB13	HIP1	ATP6V0B	CACNB4	POFUT1
NR6A1	FNBP4	TMEM25	GALNT15	TFAP2A	SNRPB2	HELZ	GPM6A	MYO1A	NR6A1		ZNF346	CPLX1	NDST1	BCL7A	CASP3	ZNF346
GOLGA3	NSL1	ATOH8	TSHZ2	TGFA	SNRPF	CRTAP	HMGB3	PPP1R12B	GOLGA3		AIPL1	CD3EAP	L1CAM	BMP3	RUNX1T1	AIPL1
GPR26	FBXO4	CGNL1	MACROD2	TLR5	SNTB2	SEMA4F	IFNG	CEACAM6	GPR26		RAB26	USP20	LPP	POLR3D	CBFA2T3	RAB26
GRIN2A	ARFGAP3	DNAJC14	ZNF714	PHLDA2	SOD2	COLEC10	IGF1R	NFIX	GRIN2A		KIF26A	MSL3	SMAD2	BNIP3L	CCNF	KIF26A
ARHGAP35	HEYL	SYS1	KIAA2026	UGT2B15	SP1	PDE10A	IL1A	PBX1	ARHGAP35		PPP2R3B	CKAP4	MDM4	DAGLA	CCNT2	PPP2R3B
HMGN2	RPS6KA6	TMEM67	LOC200726	UGT2B17	SRI	C11orf58	IL11	PCDHGC3	HMGN2		HIPK2	ABHD2	MAP3K3	CASQ2	CDC34	HIPK2
AGFG2	RACGAP1	SYTL3	LIPH	KDM6A	SSTR1	AKAP11	INSR	PCMT1	AGFG2		CCDC113	WWP2	CXCL9	RUNX1	CTSC	CCDC113
IFNAR2	ARL17A	CEP41	NPNT	WARS	ST13	RASSF8	IRF6	ENPP1	IFNAR2		ITSN2	NISCH	MLLT6	CBLB	CHD4	ITSN2
ITGAX	ZNF117	TMEM52B	LOC283710	ZNF33A	STRN	ZFP30	KIF3C	FXYD3	ITGAX		STMN3	UBOX5	PPP1R12B	CCNT2	CHEK1	STMN3
KCNJ3	UBR5	EARS2	CCDC141	VEZF1	VAMP7	GRIP1	TNPO1	PML	KCNJ3		MED31	ATF6	PBX1	CDH4	CHUK	MED31
KPNB1	VPS54	ZNF441	SPDYE1	LRP8	TAPBP	CBX5	MAGEB2	POU2F2	KPNB1		ABHD5	FNBP1	PSEN1	CDH6	AP1S1	ABHD5
TNPO1	SIX4	NUDT16	NCKAP5	RNF103	TFAP2B	SMUG1	MECP2	POU4F1	TNPO1		VRK3	SETX	ARID4A	CDKN1A	CLCN5	VRK3
CAPRIN1	ZDHHC13	UPRT	ZNF662	HERC3	TFCP2	RAB3GAP2	MEF2D	PPP2R2A	CAPRIN1		SASH3	RRP1B	RPS6KA2	RCBTB2	TPP1	SASH3
MAP4	PID1	NANP	SPDYE3	SEMA5A	TFDP2	ERC2	MAP3K3	PTAFR	MAP4		TOR4A	RHOBTB2	SORT1	CHRM3	COL1A1	TOR4A
MGAT5	USP47	ZSCAN29	PTCHD4	SEC22C	TGFBR3	LSM14A	MGST1	PTBP1	MGAT5		PLEKHJ1	SOGA2	SCN3A	COL4A3	COL1A2	PLEKHJ1
MKI67	TMEM19	ZCWPW2	PTPN20A	ATG12	THBS1	TINF2	KMT2A	RAD51B	MKI67		PIDD	CAMTA1	SHOX	CR2	COL3A1	PIDD
MMP14	ZNF331	SPATA5	TMEM236	H6PD	TP73	ZDHHC8	AFF1	CCL4	MMP14		GPATCH2L	CLEC16A	SKIL	CREB1	CPD	GPATCH2L
MOBP	BRK1	UGT3A2	SPDYE6	FEZ1	TRAF6	ST8SIA3	MTF1	CXCL5	MOBP		PCID2	SZT2	SLC1A2	DHCR24	CRY2	PCID2
MYO1B	HDAC8	MCM9	ABCA3	KIAA0408	TTPA	UBE2D4	MTR	SDCBP	MYO1B		TRIM39	CBX6	SLC16A1	DLG2	CYLC1	TRIM39
MTF1	ZNF253	SREK1IP1	ADARB1	HDAC9	UBE2D1	ADAM22	MYO10	CXCL12	MTF1		ZC3HAV1	MKRN2	SNAPC3	DOCK3	CYP8B1	ZC3HAV1
MYBL1	PMEPA1	FMN1	ANXA2	MFAP3L	UBE2D3	BRWD1	PPP1R12B	SKI	MYBL1		ACKR3	NTSR2	SNCA	MEGF8	CYP19A1	ACKR3
NCF4	PLSCR4	LCE1B	FAS	GNPDA1	UBE2G1	FAM20A	NAGA	SLC6A6	NCF4		GALNT16	PITPNB	STK4	EGFR	DCX	GALNT16
NEDD4	KIAA1199	LCE2C	ARHGAP5	LANCL1	VCP	NDE1	NDP	SIGLEC1	NEDD4		PTCHD2	CCDC9	STX5	EMP2	DLST	PTCHD2
NF2	MRS2	FLG2	ASPH	TUBGCP3	VDR	FNBP1L	NDUFA4	SPIB	NF2		PITPNM2	TRAF3IP1	UBP1	EPB41	DMD	PITPNM2
NFATC2	ESYT2	PLEKHM3	ZFHX3	NFAT5	CORO2A	TMEM38B	NFATC3	SPOCK1	NFATC2		RANBP10	SLCO3A1	ST8SIA2	ERBB3	DOCK3	RANBP10
NFE2L1	CRAMP1L	TSPAN11	ATP5G3	HBS1L	XK	TMEM206	NFYA	VAMP2	NFE2L1		IL22RA1	HIPK2	SOX14	EYA3	HBEGF	IL22RA1
NFIC	SYT13	GPX8	ATP6V1C1	UGT2A1	CNBP	CDV3	NOS1	TNS1	NFIC		PARVG	SAP30BP	DDX3Y	FOXF1	DVL3	PARVG
NFIX	BCORL1	ARGFX	AXL	TDRKH	ZNF22	C21orf62	NTRK2	UBE2V1	NFIX		DNAI2	REPIN1	STX11	GABRA3	DYRK1A	DNAI2
NONO	MRPS14	POTEM	CACNA2D1	SCN11A	PTP4A1	FAM219B	ROR1	VDR	NONO		JMJD4	GPR132	KRT38	GGCX	E2F6	JMJD4
NOS1	RFX7	SHISA9	CBLB	RAB11FIP2	CSDE1	SHROOM4	OPA1	LAT2	NOS1		CHID1	CALHM2	TNFRSF10B	GNAL	EDA	CHID1
NPR3	ZNF649	ADCYAP1R1	39326	SMG1	EVI5	SRGAP1	PAFAH1B1	ZIC3	NPR3		PRKRIP1	WAC	ASH2L	GRIA3	EDN1	PRKRIP1
OTX1	TMEM185B	AQP1	CDH6	FBXO28	EPM2A	NUFIP2	PAFAH1B2	LHX3	OTX1		SPSB1	HDAC7	LRRFIP1	GRIK3	EIF4EBP2	SPSB1
P2RX1	BHLHE41	ATP1B2	CDH11	DNMBP	FZD3	SHROOM3	PFKFB4	NRIP1	P2RX1		SRCIN1	WWOX	GGPS1	GRIN2A	EIF4G2	SRCIN1
SERPINE1	HMBOX1	BCL2L2	CDO1	SLC7A11	FXR1	ALS2	PHKG2	PIP5K1A	SERPINE1		URM1	CDHR5	TP53I11	HLA-DQB2	ELF4	URM1
PAX5	AGMAT	BMP3	CEBPB	SLC17A5	NCOA3	ZMAT3	UBL3	CNTNAP1	PAX5		TRAPPC9	C21orf58	SNPH	HNF4A	ELK4	TRAPPC9
PDE4A	SLC38A1	C2	LYST	OR11A1	DYRK2	ALDH8A1	PPP2R1B	GCM1	PDE4A		KCTD10	SASH3	MLEC	IFNA2	AFF2	KCTD10
PDE7A	DNAL1	CALM1	CREB1	PCOLCE2	CUL3	NUCKS1	PPP3CB	KMO	PDE7A		DOT1L	GNB1L	MTSS1	IGF1R	NR6A1	DOT1L
PIK3CA	ITCH	CD7	CSNK1G3	TAF5L	CUL2	WNK3	PKIB	PCDHGB4	PIK3CA		TBRG1	MED18	MRPL19	IRAK1	GJA5	TBRG1
PITPNA	KRTAP1-5	CD44	DLX5	PCLO	PRSS12	C3orf52	PRKCB	CFLAR	PITPNA		HPS4	INO80D	NR2E3	ISLR	GLRX	HPS4
PLP1	KDM2B	CDC27	F11	C16orf80	PPFIA1	SVEP1	MAPK8	CDK5R2	PLP1		WDR20	EPN3	DNM1L	ITPR2	GNAL	WDR20
MED1	PLEKHA8	CDK6	FGF5	TFCP2L1	YBX3	CSRNP3	MAPK9	SEMA5A	MED1		BTBD9	VPS53	ZNF275	KCNC2	GNG5	BTBD9
PPEF2	FMNL3	CTSC	FN1	PHF20L1	CHST1	NUBPL	MAP2K7	SLC24A1	PPEF2		ZNF618	LIMS2	RABL2B	KCNK2	GSPT1	ZNF618
PRKAA2	MSANTD3	FOXN3	GAGE1	NIN	API5	SLCO5A1	PROX1	PPT2	PRKAA2		CYYR1	SMG9	RABL2A	KLK2	HLF	CYYR1
PRKAR2A	MOB1B	CRKL	GABRA4	C1RL	PDE5A	SPRY4	PSMB2	TJP2	PRKAR2A		CATSPER1	CYP26B1	NUDT3	KRAS	HOXB4	CATSPER1
PRKCA	ZNF257	CYLD	GFRA1	SNX9	EIF2S2	CRISPLD1	PTEN	NTN1	PRKCA		WDR81	IFNK	MAP4K1	LGALS8	HOXC11	WDR81
PRKCI	DIS3L	DDB2	GLI2	NAA38	PRPF4B	ATG10	PTPN11	CCL4L1	PRKCI		OSR1	PRDM11	TFEC	LTBP2	HTR1E	OSR1
PSD	ZNF354B	DDX11	GRIK2	BCL11A	RNF8	SYT15	PTPRO	CREB5	PSD		TMEM71	TULP4	DIS3	MXD1	IDE	TMEM71
PTEN	LOH12CR1	DIO2	GRIK3	CNTN5	SPAG9	DDI2	REST	PCDHGA8	PTEN		CCM2L	PHTF2	EFR3B	MBD1	RBPJ	CCM2L
RAD1	FOXR2	DPYSL3	GUCY1A2	BNC2	PAPSS2	TMEM246	RFX4	TM9SF4	RAD1		RTN4RL1	PNMAL2	XPO7	MDM4	INSR	RTN4RL1
PURB	ZNF555	DUSP3	HIVEP2	SBNO1	CLDN8	MAML2	RPS6KB1	TRIM66	PURB		ZNF746	ODF2L	SMG1	MEF2A	KCNC1	ZNF746
PVRL2	PPM1K	EFNA5	HMGCS1	TMEM19	CLDN1	PLEKHA8	MAP2K4	FCHSD2	PVRL2		ALDH1L2	MTA3	CORO1C	MEF2D	KCNJ3	ALDH1L2
RAP2A	ZNF540	EGR1	HNRNPF	GIMAP4	LDB2	ABHD14B	SNTB1	SV2B	RAP2A		IBA57	PDP2	SH3BP4	AFF1	KPNA4	IBA57
RASGRF2	C9orf72	EIF5	HOXA11	IL17RB	REPS2	C9orf37	SOX5	ABI2	RASGRF2		FAM219A	LRFN1	DCAF12	MLLT3	LMX1A	FAM219A
DPF2	OR9Q1	GPC4	TNC	PAG1	VAPB	TSPYL5	SP4	RNF41	DPF2		ORAOV1	EP400	PTPN18	MLLT6	LOR	ORAOV1
RNF2	SYT14	GGCX	IL7	KLHL9	CCPG1	LIN52	SSR1	NUTF2	RNF2		PXDC1	CACNG8	INTS6	MMP2	MDFI	PXDC1
RPS29	C3orf38	GRIK3	ITGA2	DUSP22	TRIP11	LRRC58	STC1	ATG7	RPS29		BEND7	POPDC2	MCTS1	MMP15	MDH2	BEND7
SORT1	DTWD2	GRIN2B	KIF5C	CYP20A1	NRXN1	RAB39B	ELOVL4	DLL3	SORT1		JAKMIP3	MARC1	WDPCP	MMP19	MDM4	JAKMIP3
ATXN7	ZC3H12B	ARHGAP35	KPNA4	KIAA1210	ZRANB2	APOA5	STRN	RRH	ATXN7		B4GALNT3	METRN	SIDT2	MOBP	MEF2D	B4GALNT3
SCN2B	PAQR9	HABP2	LMAN1	SRGAP1	BAG5	TSHZ2	CNTN2	TBR1	SCN2B		CCDC57	EFHD2	CLEC1A	MOCS1	MAP3K1	CCDC57
SDC1	41883	NRG1	LOX	SHROOM3	CXCL14	JMY	TCF4	CPLX1	SDC1		PTRF	C22orf29	PPME1	MPO	MGAT3	PTRF
SEC14L1	PTAR1	HLF	MAP1B	PCDHB16	GDA	LDLRAD3	TEAD1	NEU3	SEC14L1		IZUMO1	FBXO31	SNX9	MPV17	MKLN1	IZUMO1
SRSF1	ZNF662	MR1	MCM6	ZSCAN31	ZNF592	SLC47A2	TIMP3	TDRKH	SRSF1		ZC3H12D	MORN1	YBEY	ABCC1	MAP3K9	ZC3H12D
SGCD	LOC400682	HSF2	MGST1	PAPOLG	MTFR1	MOB3C	TMPO	DIDO1	SGCD		TSPAN33	SLC38A1	C21orf91	MYO1B	MPP2	TSPAN33
ITSN1	C4orf3	ILF3	KMT2A	SUV39H2	SOCS5	OTUD7A	TRPS1	MRAS	ITSN1		RGAG4	SCRT1	BNC2	MTCP1	MSN	RGAG4
SLC6A7	ZNF506	IPP	MYH9	PHC3	TRAM2	DOK6	UVRAG	ANKRD26	SLC6A7		LRRTM1	RPS6KL1	NSUN2	MTHFR	MTTP	LRRTM1
SLC25A1	MINOS1	ITIH4	NEDD4	SPHKAP	ULK2	GPR114	CORO2A	MON1B	SLC25A1		POLN	MARVELD1	LPCAT2	MYO1E	PPP1R12B	POLN
SMARCC1	CTAGE9	KCNJ10	NEDD9	OR2C3	PHACTR2	STXBP4	YWHAB	CD93	SMARCC1		TMPRSS9	LDOC1L	LGI2	MYO5A	NAGA	TMPRSS9
UAP1	RHOXF2B	LAMC2	NFATC3	SYT16	PJA2	BRWD3	ZFX	LIMCH1	UAP1		C19orf68	C2orf88	PRPF40A	MYO9A	NEK3	C19orf68
STRN	CTAGE4	LIF	NFIB	KATNAL1	NUAK1	KSR2	ZIC1	KAZN	STRN		KRTAP10-1	ZNF496	CENPN	NCAM1	NFIA	KRTAP10-1
SYP	ABL2	LIFR	NONO	ZNF527	KBTBD11	BOD1L2	ZNF45	AHCYL2	SYP		C15orf52	ZNRF1	ZNF395	NDUFA10	NME4	C15orf52
TBL1X	ACTC1	LMO2	PAK2	SLC12A8	P2RY14	SPOPL	ZNF84	BRD4	TBL1X		C10orf55	RELT	MEPCE	NFIA	NOVA1	C10orf55
TCF15	ADCY1	LOXL1	PAPPA	FHDC1	GJC1	KIAA2022	EVI5	CASP14	TCF15		TRIM72	NAV1	KIAA1244	NOTCH4	SLC11A2	TRIM72
TEAD1	ADCY2	LPP	PAX3	KIAA1919	COL4A3BP	ENHO	FZD5	IFIT5	TEAD1		MIR205HG	SYS1	PPM1H	NRL	OSM	MIR205HG
TFRC	ADCY5	MARCKS	PAX6	CDHR1	TSPAN2	LDLRAD1	SCG2	PCDHGA12	TFRC		LOC728392	CCDC97	PITPNM2	NUP98	P2RX1	LOC728392
TGFBR1	ADCY9	MAFG	PDE1A	OMA1	CTDSP2	SMCO3	FZD3	TANC2	TGFBR1		PLIN4	EXOC3L4	TLDC1	NR4A2	PAFAH2	PLIN4
TGFBR3	ADH5	MAT1A	PDE4B	DDIT4L	RBM12	POTEM	GNPAT	GMEB2	TGFBR3		C17orf107	TADA2B	SEMA4G	TNFRSF11B	PAK1	C17orf107
THRB	JAG1	MATN2	PDK3	SLC16A10	INADL	TMEM170B	SUPT3H	AGO1	THRB		LOC100131094	TIRAP	GPSM3	PBX1	PAPPA	LOC100131094
TK2	XIAP	MDM2	SLC26A4	FGD4	RCAN2	ACP2	CDC14A	AHDC1	TK2		FOXO6	RNF166	ENGASE	PDE1B	PAX2	FOXO6
TLE3	AQP1	MEF2A	PGR	ZFP3	STAM2	ACVR2B	PDXK	EMR2	TLE3		C17orf96	NRN1L	C11orf95	PDPK1	PAX6	C17orf96
TMOD1	AQP9	MGAT3	PHKB	JMY	NET1	ADH6	SEMA5A	KLK12	TMOD1		LOC101927941	DCAF12L1	SH3TC2	PDYN	PBX1	LOC101927941
TNNI1	AR	MGST2	PIK3CB	ASB5	PGRMC2	APLNR	USP6	PLA2G3	TNNI1		LOC101928210	ZBTB46	ORAI2	PGM1	PBX2	LOC101928210
TRPC1	ATP5G2	NR3C2	PLAG1	KDELC2	ZBTB18	ANK1	NUMBL	ADIPOR1	TRPC1		LOC101928657	FAM78B	SPHKAP	PIGA	PDGFB	LOC101928657
TSC1	ATP7A	MMP2	PLCL1	ZNF681	NEBL	ANK3	STK17B	SDF4	TSC1		LOC101928722	PROM2	GRIP2	PIK3R1	CDK14	LOC101928722
UBE2H	BCL2L2	MMP16	PPID	GCSAML	OLFM4	FAS	CYTH1	ZDHHC3	UBE2H			BHLHA15	SLC38A1	PLAT	PLAGL2	MYT1
UBE2I	CEACAM1	MMP19	PPP2R2A	PDIK1L	TGOLN2	STS	GTF3C4	STX18	UBE2I			IBA57	SNX27	POU2F1	PLCB2	ANK1
USF2	BICD1	MTF1	PPP2R5A	SMYD1	IGF2BP1	AVPR1A	CNOT8	INO80D	USF2			LIPH	ITCH	PPM1A	PLXNA2	PCDH7
ZNF202	BNC1	MTHFR	PRKCB	TMTC2	KHDRBS1	BPHL	MED17	MARCH1	ZNF202			SENP5	TMTC1	PPP2R5E	PRRX1	TSN
ZFAND5	BMP3	MYB	PRKCE	IFNLR1	CELF2	CACNA1C	CXCL14	SEC61A2	ZFAND5			CCNY	DYDC2	PKIB	POU2F2	PPP4R1
SLC30A4	BMPR2	PPP1R12B	PRKCI	TRIM65	STAG2	CDKN1A	SH3PXD2A	ZNF444	SLC30A4			C11orf45	HOOK3	PRKAR1A	PRKAA2	ZFHX3
CSDE1	OSGIN2	NCAM1	PKN2	THSD7A	MAP3K2	CDR2	LPIN2	CPPED1	CSDE1			LEMD2	SPINK7	PRKCB	PRKAB2	DIO3
FZD3	CALU	NCK1	PSEN1	ZNF396	METAP2	CS	TRIM66	HIF1AN	FZD3			JAKMIP3	KIAA1644	MAPK1	PRKAR2A	ETF1
NR4A3	CBLB	NDUFA10	PSMA5	AKNAD1	GLIPR1	CSH2	NUAK1	TEX2	NR4A3			FBXL22	FHDC1	MAPK10	PRKCB	HOXA5
PTP4A2	CD8A	NEDD9	PTGER3	C1orf101	RAB35	CTBP2	LPGAT1	DBNDD2	PTP4A2			CNPY1	SCRT2	PROX1	MAPK4	HSD17B1
SSPN	CDH6	NEO1	PTMA	ENDOV	KERA	CYB561	AKT3	FAM212B	SSPN			ZFP41	TRIM4	PTAFR	MAPK8	MCM2
PIK3R3	CDR2	NFATC3	RAB5B	FAM102B	ADAMTS5	DCX	PGRMC2	PCDHGC5	PIK3R3			RAB43	HPS4	PTGER2	MAP2K7	NEUROD2
CDC14A	CDS1	NKX2-2	RNF2	FAM200B	BVES	DSG3	FST	PCDHGC4	CDC14A			BMP8A	NAV1	PTGER3	PRLR	NFIA
KLF7	ACKR2	NRAS	ROBO2	ZNF829	NUDT4	F3	DMRT2	PCDHGB7	KLF7			C12orf42	FAM105B	PTGS1	KLK10	BCL7C
NRP2	CNR2	NTRK3	RORA	C1orf95	KLHL2	GABRB3	PLK2	PCDHGB6	NRP2			ZNF710	C1orf105	PTPN3	PTAFR	RBM19
MTMR3	COL4A3	PCSK6	SCML1	SOGA3	PHLDA1	GFPT1	ZMYND11	PCDHGB5	MTMR3			C19orf35	BTBD9	PTPN4	PTPRB	NDUFA13
BSN	COL9A1	PDE4D	SRSF1	UGT2A2	TRAPPC8	GGCX	PIM2	PCDHGB3	BSN			NAT16	C1QTNF6	PTPRB	PTPRD	NDE1
RNF8	CPM	PDK4	SGCD	ZNF736	FOXJ3	GH1	NUDT21	PCDHGB2	RNF8			GDF6	CNTD1	RAB3B	QARS	ISLR2
BAZ1B	DOCK1	PEX14	SIM1	COMMD3-BMI1	PCNX	GSTM3	WDHD1	PCDHGB1	BAZ1B			MCCD1	DCBLD2	RAB27B	RALB	C19orf44
SPAG9	PHC1	PIK3CB	SKP2	LOC100653247	CLASP2	GTF2I	CHP1	PCDHGA11	SPAG9			ZNF704	RAET1E	RALGDS	RANBP2	MUM1
SLC7A6	MEGF9	PODXL	SLC6A1	PTGES3L	DIP2A	HLA-DOA	DIS3	PCDHGA10	SLC7A6			PIRT	DUSP19	RIT1	RBMS1	SLITRK1
MTMR6	EGFR	POU6F1	SLC15A2	ABR	JMJD6	HMGCL	EPN2	PCDHGA9	MTMR6			C3orf83	KBTBD3	RORB	DPF2	ZC3H18
LATS1	ELAVL1	PPP2R5A	SMARCA2	ADAM10	FBXO28	HTR2A	RAB18	PCDHGA7	LATS1			LOC100130705	PLEKHA7	RPL27A	RFC1	RC3H1
RABEP1	ELF2	PRKAB2	SOAT1	ADH7	VPS13A	CXCL10	TNRC6B	PCDHGA6	RABEP1			ZNF316	WTH3DI	RPS6KA3	RGS16	NKX2-3
CBFA2T2	ERBB4	PRKAR1A	SPAST	ADRA2A	TRIM2	IRS1	N4BP3	PCDHGA5	CBFA2T2			ISY1-RAB43	SGOL1	ATXN1	RPL34	ARX
MAP3K13	ERCC4	MAP2K7	SSFA2	ARNT	LARP1	KCNJ15	SLC35D1	PCDHGA4	MAP3K13			LOC101927681	SLC36A2	ATXN7	RPS6KA3	C19orf26
SLC16A7	ERG	PTGFRN	STC1	ZFHX3	TARDBP	KCNQ2	RCOR1	PCDHGA3	SLC16A7			LOC101929848	TMEM229B	SCN2B	RRM2	PABPC1L2A
DLGAP2	FMO2	PTK2	STRN	ATP2B4	CBX5	LSAMP	NEDD4L	PCDHGA2	DLGAP2			LOC101930001	XIRP1	SCN9A	SCD	PABPC1L2B
DLGAP1	FYN	PTPN1	STX3	ATP6V1C1	TTC9	MLLT1	CBX6	PCDHGA1	DLGAP1			LOC101930460	PLBD2	CXCL12	SCN4B	ABCA3
ADIPOQ	GABPA	PTPN14	STYX	NKX3-2	ADAT1	NR3C2	CBX5	MDM1	ADIPOQ				APOBEC3F	SRSF3	SCN5A	ACO1
ONECUT2	GABRG1	PTPRE	SYT4	BMP3	TTC33	MMP2	PRND	PRDM9	ONECUT2				APLF	SRSF6	CCL3	ADAR
FXR2	NR6A1	PTPRO	TEAD1	BMPR2	ARL2BP	MMP15	LDOC1	CDC42SE2	FXR2				STRA13	SHMT2	CCL3L1	AP1B1
EDEM1	GDNF	RAB3B	TEC	C1S	LEMD3	MOCS1	PITPNB	TULP4	EDEM1				CYB561D1	SHOX2	CCL7	AES
GPRIN2	GFRA1	RAP2B	TGFBR3	CAPN5	GSPT2	ABCC1	NIPBL	SLC39A10	GPRIN2				EPHA10	SLC2A1	CCL22	AK1
HDAC4	GMFB	RB1	TIAM1	MPPED2	TMEM245	TRIM37	GEMIN5	PLEKHG5	HDAC4				RAB37	SLCO2A1	SEMA3F	ABCD1
KIAA0247	GNAO1	KDM5A	TJP1	LDLRAD4	RAB3GAP2	MYCL	RAI14	SRGAP1	KIAA0247				SERPINA9	SOX4	SGCD	BBS1
SERTAD2	GNL1	PRPH2	TLL1	CACNA2D1	GCA	MYD88	TMPRSS11E	ZDBF2	SERTAD2				NHLRC2	SOX11	FBXW4	BMP8B
CEP350	GNS	TRIM27	TUB	CACNB2	ARIH1	MYO5B	LRP12	DENND1A	CEP350				BLOC1S3	SOX12	ST3GAL4	BMPR1A
FAM20B	GRIA3	RHAG	UBE2A	CACNB4	WWTR1	PPP1R12B	KCNIP2	ZFYVE28	FAM20B				POTEM	SP1	ST8SIA1	FOXL2
LPGAT1	GRID1	SCN9A	UBE2D2	RUNX2	SIN3A	NDUFA10	SPOCK3	LHPP	LPGAT1				RPS10-NUDT3	SPG7	SKIL	C7
PIGK	GRIK4	SIAH2	WNT5A	CCNT1	PVRL3	NFYA	ANAPC11	CRTC3	PIGK				ABAT	SRP68	SLC1A4	CLCN7
HMGXB4	GRIN2A	ST3GAL3	ZIC3	CD5L	OSBPL3	NOTCH1	LGSN	LYNX1	HMGXB4				ABL2	SSR1	SLC6A1	CRYAA
DNAL4	GRSF1	SLC2A1	CNBP	CDH9	CNTNAP2	OPCML	ARID4B	PRRG4	DNAL4				ASIC1	STK4	SLC8A2	NKX2-5
CTDSPL	GUCY1A3	SLC7A1	ALDH5A1	CEBPB	OSTF1	OPRD1	LRP1B	FYCO1	CTDSPL				ADCYAP1	STX3	SLC10A2	CUX1
NMUR1	HTT	SORL1	NME5	CHM	AP3M1	PAK1	ADAM22	RHBDF2	NMUR1				ADCYAP1R1	STX5	SMARCC1	DBT
TAB1	HIP1	SP4	DYRK2	ERCC8	ZBTB11	PALM	FAM63B	WDR59	TAB1				ADH6	SUV39H1	SREBF2	DUSP7
TGOLN2	HNF4A	STK4	CGGBP1	AP3S1	SERP1	CDK18	RSBN1	ALG9	TGOLN2				AP1G1	SYT1	ELOVL4	CLN8
IGF2BP1	KCNC3	SYT4	BHLHE40	COL9A1	TRIB2	PFKFB2	CROT	WDR78	IGF2BP1				AQP2	TEC	STRN	ETV6
CELF2	KCNK3	TAF4B	CDC14A	COL19A1	C16orf72	PFKL	SNRK	EFCC1	CELF2				AR	TGFBR2	STX3	FCGR3A
CHL1	KCNQ3	TBL1X	SLC4A4	KLF6	SCG3	PIGA	INO80D	ZC3H12A	CHL1				ASNA1	THBS1	TARBP2	FCGR3B
HBS1L	KPNA1	TF	DCAF5	CPD	HCFC2	PI4KB	USP47	OPA3	HBS1L				ATP1B2	TLL1	TBX5	GALNS
ZMYND11	LFNG	TFAP2B	CES2	CREBL2	NRBF2	PKD2	PLEKHB2	COLEC12	ZMYND11				ATP6V1C1	TLL2	TEAD3	GAS6
TSPAN9	LHCGR	TFDP2	LIN7A	DCX	RRM2B	PLCL1	MBNL3	URM1	TSPAN9				AXL	SEC62	TMPRSS2	GCK
PTPRT	ABLIM1	TFR2	MTMR2	HBEGF	G0S2	PML	ASH1L	ZMIZ2	PTPRT				BCKDHA	TSPAN6	TNFAIP3	GFRA1
CA5B	SH2D1A	TGFBR1	BAZ1B	S1PR3	AK3	POLR2E	ACSS2	KIRREL2	CA5B				BCL2L2	TSC1	TNFRSF1B	GNA12
PXMP4	MAPT	THRA	SPAG9	EDN1	PI15	PPARD	KLHL7	MYO18B	PXMP4				BCL7A	UBTF	TP53	GSTM1
HSPA4L	MECP2	SEC62	INA	EMP2	SH3GLB1	PRB3	BBX	NAA11	HSPA4L				BMI1	UQCRB	TSC1	GSTM2
VASH1	MID1	TNS1	SLC16A4	EN2	ABHD17B	MAP2K7	TULP4	ZBTB45	VASH1				BMPR2	VCP	UBE2G2	GSTM4
ZNF507	KMT2A	TUB	ZMYM4	ETV5	RLIM	PRKX	KIAA1147	TNS4	ZNF507				FOXL2	WNT7B	UGCG	HLCS
UBOX5	MLLT6	UBE2G1	DLGAP2	FECH	INSIG2	PSMB5	KIAA1244	KIAA1751	UBOX5				BTG1	ZNF24	VCL	HOXC13
MAPKBP1	MMP16	UQCRB	NRXN1	FGF2	TUBD1	PTPN3	TMEM27	LMLN	MAPKBP1				CAPN5	VEZF1	XK	HPCAL1
KLHDC10	MN1	ZNF35	ZNF264	FGFR1	PRR16	PTPN14	WDR35	NAV1	KLHDC10				DAGLA	ZKSCAN8	YY1	IGFBP5
PHLPP2	MYO1B	ZKSCAN1	FHL5	GAGE1	DACT1	PVR	TAOK1	MVB12B	PHLPP2				CACNA1E	ZFAND5	ZNF10	FOXK2
MYT1L	TRIM37	BTG2	SLC4A7	GABRA2	HEMK1	RAB3B	KLHL14	CCDC34	MYT1L				CACNB2	KAT6A	ZNF24	MAPT
NCOA6	MYBL1	GPR68	ATP6V1G1	GCH1	RNF138	RET	PRX	ASB16	NCOA6				CALCR	LZTR1	MZF1	MECP2
ZBTB43	MYO5A	KLF7	PDE4DIP	NR6A1	DCDC2	RFPL1	RHOU	ATPIF1	ZBTB43				CAMK4	DGCR14	ZNF200	MID1
NFASC	NEB	DDX3Y	AQR	GPM6A	ASB1	RPL15	TRMT11	SLC35A4	NFASC				CANX	SMC1A	ZNF202	MLLT6
KANK1	NF2	SOCS2	NUPL1	GRM3	NAA38	RPS6KA2	NXN	LYSMD3	KANK1				CAPNS1	UBL4A	FZD3	MRE11A
FAM168A	NFATC2	CFLAR	JAKMIP2	GRM6	HECA	RXRA	SUDS3	OSCAR	FAM168A				CASP9	DYRK2	NCOA4	MSX1
FBXO28	NFIX	PRPF4B	DDX46	HLCS	RAPGEF6	ATXN2	NUCKS1	C2orf73	FBXO28				CCNF	GAS7	KMT2D	NFYA
ARHGEF9	NHLH2	PSTPIP2	MED13	HMGCS1	ERAP1	SCD	BCL11B	NUDT16	ARHGEF9				CD8A	PPAP2C	COIL	NKX3-1
POFUT2	NPR3	PIAS2	AKT3	HNRNPK	RAB8B	CCL21	REEP1	C5orf24	POFUT2				ENTPD6	DDX3Y	SMC1A	NOS1
ACSL6	NTF4	CLDN10	ZBTB33	HTR7	PHAX	SH3BGRL	FAM134A	TRIM40	ACSL6				CD44	STX16	EEA1	SLC11A2
SLC9A8	ROR1	SLC16A6	UST	IGF1R	CHIC1	SLC2A4	SH3TC2	KRT80	SLC9A8				CDC25A	URI1	ZNF282	OGG1
TRIM2	OAS3	CBFA2T2	GLYAT	IL2	BRWD1	SRP72	ZYG11B	SCFD2	TRIM2				CDC27	TRIM24	MAP4K3	PAK3
NEDD4L	OGN	STK17A	EIF1B	KRAS	DNAJC10	AURKA	TXNDC15	KCTD7	NEDD4L				CENPF	DCAF5	IKBKAP	PAX1
KHNYN	PAX7	NRXN3	IKZF1	ABLIM1	XRN1	SUV39H1	CLMP	DENND2C	KHNYN				RCC1	XPR1	CDC14B	PCYT1A
PSD3	PDCL	STXBP5L	ENOX2	FADS1	RSBN1	TEF	THSD4	DENND1B	PSD3				CHM	DLGAP1	CASK	PFKL
ARHGEF12	PBX2	GTF2IRD1	SEMA3C	LMX1A	TET2	TMBIM6	WWC2	TMEM26	ARHGEF12				CHRNB2	MAPKAPK2	TP63	PLXNA2
CRTC1	PCSK2	SOX13	RPP30	MAP1B	TRPM7	TERT	C1orf21	UBN2	CRTC1				CLCN2	VAMP3	CHRD	PODXL
CBX5	PDCD2	ABCG1	CHL1	MBL2	ASPN	TFDP2	FSD1L	SLC41A1	CBX5				CLCN5	NTN1	NCOA1	PPARA
LRRC8B	PDE6H	CELSR1	ZMYND11	ME1	ELOVL2	TK2	MSANTD4	NRBP2	LRRC8B				CCR1	ONECUT2	SOCS1	PTPRN2
RASD2	PDE7A	SH3PXD2A	FAM114A2	MEF2C	CMTM6	TNFAIP2	USP30	NCR3LG1	RASD2				CCR7	SOX13	IRS2	PYCR1
SLC7A11	PDK3	PPIP5K1	SERINC3	MLLT3	FAM206A	TPO	ADO	RAB15	SLC7A11				CNP	TRAF4	SLC4A4	RAD51D
TMEM245	PGK1	KIAA0226	CCNI	MLLT6	PID1	UBE2H	ZCCHC3	GPR153	TMEM245				COX6B1	SDC3	RNMT	RFX2
FLRT2	PGK2	GPRIN2	GLIPR1	MMP16	CEP192	UCK2	EPT1	TMEM233	FLRT2				COX10	LRRC14	RIOK3	RGS1
UBXN7	PHF1	TM9SF4	PTPRT	MYBL1	HAUS2	UNG	MAPK1IP1L	SERP2	UBXN7				CRHR1	EDEM1	IL18R1	RPS6KA2
CYTH4	PHKG2	KIAA0141	SEC23IP	PPP1R12A	PRMT6	UQCRB	EPSTI1	CCL4L2	CYTH4				HAPLN1	DAZAP2	NR1I2	RRAD
KCNH5	PLEK	SRGAP3	FOXJ3	NCAM1	UBE2W	CORO2A	TP53INP1	CD164L2	KCNH5				CRY2	ARNT2	SLC5A6	RS1
RBMS3	PRRX1	RABGAP1L	CLASP2	NFIB	LIN7C	ZNF12	TMEM200A	XKR5	RBMS3				CS	HELZ	MTMR3	SCN8A
TMEM97	PNN	ARNT2	FAM175B	NHS	LAPTM4B	ZNF99	FAM122A	KBTBD13	TMEM97				CSNK1D	NR1D2	GYG2	SECTM1
LGALSL	POU2F1	RBM8A	FBXL7	NPAT	IMPACT	ZNF185	C1orf194	MUC21	LGALSL				CSNK2A1	PTBP3	MBD2	SH3BP2
HUNK	POU3F2	HS3ST4	OTUD3	NPR3	AP1AR	FOSL1	PPARGC1B	ERVFRD-1	HUNK				CTNND1	PREB	RNF8	ST6GAL1
SAR1B	PPM1A	UST	SATB2	NRCAM	ETNK1	FGF23	UBLCP1	ALG11	SAR1B				CTNND2	NAMPT	SYT7	SLA
RLIM	PPP1R7	TSPAN5	CUX2	PCCB	DEPDC1	ANP32A	OR51E1	TARP	RLIM				CTSB	WASF2	CLDN12	SLC11A1
DCTN4	PPP1R10	FAM13A	ADNP	PCP4	RUFY2	ELL	BROX	CBLN3	DCTN4				CYB561	IKZF1	CLDN1	SLC22A5
KCNK9	PPP3R2	MPHOSPH9	CBX7	PDE3B	FAM178A	ACOX3	C1orf52	FLJ45513	KCNK9				CYBB	RAPGEF3	DLGAP1	SOX4
HEMK1	PRELP	BET1	SSBP2	PDE4B	N4BP2	AP3B1	C7orf60	SHISA7	HEMK1				CYP19A1	PGRMC2	BCL7B	SPN
ZC3HC1	PRKAA2	SF3A1	STX12	PODXL	ENAH	MADD	GPR180	LOC100507462	ZC3HC1				DAB2	BAIAP2	GPR56	SPTB
PEX5L	PRKACB	CD2BP2	DSTYK	POU2F1	FOXJ2	PDLIM4	CNST	APITD1-CORT	PEX5L				DAG1	CDC42EP3	ONECUT2	SURF4
KLF13	PRKCA	PGRMC2	ATXN10	PPP2R5A	PAG1	NCOA1	FAM209A	CHURC1-FNTB	KLF13				DGKG	STAMBP	SOX13	SURF6
SUFU	PRKCB	TIMM17A	ABI3BP	PPP6C	LMO3	FPGT	FBXO45	LOC100653061	SUFU				DCX	IGF2BP1	RNF7	TFDP2
SIX4	PRKCI	PPIE	NSL1	PRKAA2	RCC2	CFLAR	HIPK1	ASIC2	SIX4				DIAPH1	CELF1	HS2ST1	TP73
SLC38A2	PRLR	NXF1	WWTR1	PKN2	EIF5A2	PRC1	RTKN2	ACHE	SLC38A2				DLAT	FUT9	TTLL4	TRAF5
XRN1	PTGFRN	VTI1B	FAM98A	PRLR	SMARCAD1	SYT7	LCLAT1	ACVR1B	XRN1				DLG4	SF3A3	ZNF516	TTPA
HES2	PTPN4	GNA13	NECAP1	PTGER3	C5orf15	SEC22C	ELMOD2	ADPRH	HES2				DLX3	RAB40B	GREB1	VAV2
CROT	PTPRA	B3GNT2	CNTNAP2	TWF1	CCDC47	LY86	PGM2L1	AP1G1	CROT				DMP1	CYB561D2	ULK2	WHSC1
TRPM7	RAB3B	PLK2	AGO2	PTPN4	MAN1C1	HOMER1	ANKRD34B	AIF1	TRPM7				DNASE1L3	ATE1	SLK	XRCC3
FNBP1L	RALGDS	TRAFD1	RAB30	PTPRD	ATP10D	ABCG1	KIAA2022	AKT2	FNBP1L				TRDMT1	SOX21	ZFYVE16	ZIC2
ST7L	RARB	PAPOLA	KCNMB4	PURB	SPRYD7	MICAL2	FMN1	PHOX2A	ST7L				DNMT3A	PTGDR2	CTIF	ZNF189
INO80D	SCD	PDIA5	KLF15	RARB	KIAA1244	VPRBP	ZNF445	ASPH	INO80D				DOCK3	SYNPO	SPATA2	MAFK
RNF125	SCML1	PIM2	TMOD2	RASGRF2	STRIP2	PHACTR2	TMEM110	ATP2A2	RNF125				DPP4	ATG14	GAB2	BRD3
STX17	SCN5A	FSTL1	EHD3	RHO	SLC12A5	TOX4	TRNP1	ALDH7A1	STX17				DPP6	RALY	TRIM66	FKBP6
SOBP	SFPQ	LZTS1	INSIG2	RLF	USP31	NUAK1	FAM209B	AXL	SOBP				E2F2	DIP2C	JOSD1	UNC5C
UBR7	SH3GL2	KLF12	RAPGEFL1	ROBO1	SERINC1	ARNT2	C2orf68	BAK1	UBR7				E2F3	RAB21	ABCC5	EIF3B
RPRD1A	SIAH2	SYNPO	PCDH12	ROBO2	HACE1	IL18BP	BEND4	BCKDHA	RPRD1A				E2F6	FBXO21	PLXNC1	DGAT1
TMEM19	SLC1A2	RRAS2	GSKIP	RPS6KB1	KLHL42	SLC25A15	FAM174B	BCL2	TMEM19				ECE1	RAP1GAP2	APC2	NAPG
DRAM1	SLC2A3	ICK	PEX5L	SATB1	TAOK1	DCAF7	PALM2-AKAP2	BCL7A	DRAM1				EDA	HIC2	OLFM4	PEX11A
C17orf85	SLC7A2	NLGN1	VPS29	SCN3A	KLHL14	SF3A1	ZNF704	BMP6	C17orf85				EFNA1	N4BP3	STAMBP	PIAS2
ZNF280C	SLC18A2	MLXIP	PPIL3	SCN7A	KIAA1462	TGOLN2	ASAH2B	DAGLA	ZNF280C				EFNB3	LARP4B	ARID3B	MTA1
BCAS4	SLIT3	ABLIM3	CYCS	SDC2	STIM2	TXNIP	TMEM170B	FMNL1	BCAS4				CELSR3	FAM168A	EXOC5	SLC16A5
ANKH	SMARCD2	ATF6	TRMT13	SET	KLHL1	RAB35	ACPP	LDLRAD4	ANKH				CELSR2	JMJD6	IGF2BP2	CBFA2T2
TMEM167B	SNX1	ZHX3	PUS7	SIAH2	ZSWIM6	MID2	ADCY1	MPPED1	TMEM167B				MEGF9	DTX4	FAM189B	DCLK1
SPIRE1	SPARC	EXPH5	USP53	ST6GAL1	SLC7A14	CPSF6	ADRBK2	CA12	SPIRE1				EIF4B	ANKRD28	POLQ	MAGI1
BBX	SRP14	SARM1	ING3	SIX1	SFMBT2	ABHD2	AHR	CACNA1E	BBX				EIF4EBP2	SLC9A8	GIPC1	DLGAP2
TULP4	SS18	CEP68	LEPROT	SLC6A6	GPR107	PTPRT	SHROOM2	DDR1	TULP4				MARK2	TRIM2	TOB2	HS6ST1
CTNNBIP1	ST13	FAM168A	GIN1	SLC15A2	SPCS3	POLR3A	ARSD	CACNB3	CTNNBIP1				EPB41	NEDD4L	ARPP19	VPS26A
SMURF1	STC1	KIAA1024	INO80D	SLC18A2	NFKBIZ	AP4S1	ASAH1	CALU	SMURF1				STX2	ZNF629	ZNF275	PPM1F
FAM219B	STRN	ANKS1A	PNPO	HLTF	ZMAT3	LZTS1	ASPH	CAMK2D	FAM219B				CLN8	DICER1	LYVE1	PDE4DIP
KIAA1143	STX3	AHCYL2	ARL8B	SOX11	C5orf28	PPM1E	ASTN1	CAPN3	KIAA1143				ERF	SLC44A1	POP1	FAM131B
TBC1D24	SYT1	SIRT1	NEIL3	STAT1	SUDS3	RALY	ATP2A3	CAPN6	TBC1D24				ESRRA	CBX6	STARD3	SNPH
MTUS1	TCF20	CBX5	TMEM100	ELOVL4	NUCKS1	FCHO1	ATP2B1	CBFA2T3	MTUS1				ETV4	ZFYVE26	B3GNT1	PAK4
KCTD16	TCF21	MMD	AP1AR	STRN	TBC1D15	MAPK8IP3	ATP2B4	CCND2	KCTD16				EXTL3	POFUT1	SLC35D2	IKZF1
PDP2	PPP1R11	CLEC5A	FAM46A	SYT1	RMND5A	GPD1L	AVPR1A	CCND3	PDP2				FGD1	SUZ12	ADAMTS8	ZER1
KIAA1462	TEAD1	KPNA6	DEPDC1	GCFC2	NMNAT1	ACSBG1	BCL2A1	CD34	KIAA1462				FGF11	CORO1C	ADAMTS5	HOXB13
KIAA1549	TGIF1	KIAA1549L	NDC1	NR2F2	GNPNAT1	PSD3	BRAF	CD47	KIAA1549				FHL1	RABGAP1	LDB3	CPLX1
BEND3	THRB	DSTYK	CELF4	TGFB2	RAPH1	NCSTN	BTD	CDK2	BEND3				FKBP5	PRKD3	TUSC2	CD3EAP
PRX	TIMP4	TMEM186	C8orf4	SEC62	TMEM135	CORO1C	BTG1	CDKN1A	PRX				FMO1	TMEM245	MGLL	USP20
BACH2	TRAPPC10	TENM4	ARNTL2	TNFAIP6	BOLL	SLC24A2	C8A	CDX1	BACH2				FOSB	PPIL2	TFEC	MSL3
XYLT1	TPM3	LRP10	PHTF2	TRPS1	PCYOX1L	DAK	MPPED2	FOXN3	XYLT1				FXN	KIAA1549L	MLXIP	CKAP4
PAPD5	TTPA	ZNF451	SPRYD7	TTPA	METTL16	ANKRD17	PTTG1IP	CHRNA2	PAPD5				FSHB	CBY1	ARHGEF15	ABHD2
CSMD1	UBE2D3	EIF2AK1	SMEK2	TXK	ELOVL6	APPL1	CA2	CISH	CSMD1				NR5A1	ARIH1	TRIM32	WWP2
PAPOLG	UBE2G1	TNFRSF21	RAB22A	UBE2N	HMGN5	FBXO10	CA6	AP2M1	PAPOLG				B4GALNT1	DCAF12	KIF21B	NISCH
WNK3	VBP1	PCDH11X	DSCAML1	UQCRH	HAUS3	SGSM3	CCNT1	CLCN4	WNK3				LRRC32	IFFO1	GGA2	UBOX5
ERI3	WAS	CECR6	KLHL42	UTRN	C6orf211	TOR2A	CD1C	ACKR2	ERI3				GATA2	DAK	RRP1B	ATF6
FTO	WNT2	TMEM230	TAOK1	WNT3	RPAP3	MCTS1	CD47	CNTFR	FTO				GCK	ZNF451	DDN	FNBP1
FYCO1	WNT3	TRHDE	KIAA1456	YES1	NARG2	SNX11	CD97	COL8A1	FYCO1				GCNT1	ZBTB20	CLASP2	RRP1B
HMBOX1	YWHAB	EHD3	KIAA1462	ZIC1	STEAP4	SHANK1	CDKN1B	COL8A2	HMBOX1				GFRA1	FBXL3	ZC3H3	RHOBTB2
C22orf46	SF1	RRM2B	ZSWIM5	ZNF10	ZNF322	ZDHHC3	CFTR	COX10	C22orf46				GGT7	AGO1	FRMD4B	SOGA2
C10orf68	ZFX	MYEF2	KIAA1549	ZNF75D	GALNT12	ASB1	LYST	CPD	C10orf68				GLDC	SEC22A	GGA3	CAMTA1
SNX22	ZIC1	SAR1B	ZNF667	ST8SIA4	CLMN	ACSL5	CCR6	CPN2	SNX22				GLP1R	RABGEF1	KIAA0930	CLEC16A
NAA60	ZNF148	CRIM1	XPO4	EPM2A	PTCD2	EMCN	CNR2	CREBBP	NAA60				GLUL	CCDC113	NEDD4L	SZT2
DHDDS	ZXDA	CTDSPL2	NFKBIZ	ARHGEF5	QSER1	LUC7L3	COL19A1	CRX	DHDDS				GNAQ	MRPL22	KHNYN	CBX6
PHF17	BTG2	RTFDC1	ZMAT3	KAT6A	RPAP2	CECR1	SLC31A1	CSF1R	PHF17				GNL1	LGALSL	AP4E1	MKRN2
WWC2	ST8SIA4	RAB6B	EBF2	MFAP5	POF1B	SHC3	COX15	CXADR	WWC2				GRM5	ORMDL2	ICMT	NTSR2
PGAP1	ALDH5A1	ASB1	NABP1	HMGA2	FRAS1	CSNK1G1	CPM	CYLD	PGAP1				HAS3	SNX12	CBX5	PITPNB
NAA15	CCDC6	HECA	AUNIP	KLF11	NAA50	GNG2	CSNK1D	DAG1	NAA15				SERPIND1	EHD4	ZFYVE26	CCDC9
WDR26	KMT2D	ATP8A2	ATP13A3	CBX4	CPEB4	GNL3L	CYP26A1	DLG2	WDR26				HDGF	CDON	LRRC8B	TRAF3IP1
SNX27	RND2	BTBD1	NDNF	BARX2	CMIP	HES2	DCC	DLG3	SNX27				HNRNPL	PI15	NNT	SLCO3A1
TMTC1	C21orf33	ZFYVE1	ZYG11B	PDE8B	DDHD1	TET2	DCN	DVL2	TMTC1				HOXB4	NMD3	SMUG1	SAP30BP
MRO	USP9X	SASH3	ARMC5	PAPSS2	BHLHB9	MBTD1	DUSP3	E2F3	MRO				HOXC10	SAR1B	TMEM2	REPIN1
SLC25A2	SPOP	RC3H2	QSER1	USP6	ZFP91	PIGG	ELK4	PHC2	SLC25A2				AGFG2	ZDHHC3	RAB3GAP2	GPR132
PLEKHN1	CUL4B	SLC6A20	NEK11	MTMR6	SLC25A32	CNTLN	EMD	EFNA3	PLEKHN1				DNAJB1	KCNK9	ZNF473	CALHM2
PCBD2	SMARCA5	DIRAS2	CHD9	SLC16A7	VWA9	PPP2R3C	CLN8	EFNA5	PCBD2				IDS	SLC25A37	RCHY1	WAC
ST6GAL2	CDC42BPA	NDE1	TET1	CYTH1	COL21A1	MARCH1	EYA3	EFNB2	ST6GAL2				IGFBP5	WAC	AHCTF1	HDAC7
C9orf3	RGS5	DPP8	TNKS2	ITGBL1	PLA2G12A	C22orf26	GNAO1	MEGF6	C9orf3				ILF3	ZBTB7A	PNKD	WWOX
ATOH8	GAS7	MARCH1	DUSP16	ARHGAP29	SEH1L	SLC29A3	GRIA4	EIF5A	ATOH8				CXCL10	HPCAL4	KIAA1429	CDHR5
FIZ1	DGKD	MED29	ISCA1	ZNF264	FAM103A1	WDR33	HDLBP	MARK2	FIZ1				IRF2	CAB39	PARS2	C21orf58
ATCAY	CHST1	TMEM127	SOX7	RASAL2	BRIP1	ENOSF1	HPRT1	EMP2	ATCAY				ITGB6	KCNK10	OSBPL3	GNB1L
KIAA1644	PIAS1	VAC14	PARP9	ONECUT2	KBTBD7	THUMPD1	IKBKB	EPHB1	KIAA1644				KCNA6	GPR173	PPP1R16B	MED18
ANKRD13A	CDC14A	FAM178A	CALN1	CLOCK	CHD6	HIF1AN	IL6R	ETS1	ANKRD13A				KCNC1	GDAP1	BLOC1S6	INO80D
MYLK3	KLF7	ACOT13	SLC41A2	SOX13	LRRC8C	40787	IL6ST	EXTL3	MYLK3				KCNJ10	SLC38A2	EHF	EPN3
RCSD1	UNC5C	ZNF395	ARID5B	MORF4L2	FYTTD1	ZNF701	IRF4	FECH	RCSD1				KCNK3	XRN1	TPK1	VPS53
OPALIN	NUMB	NSFL1C	SLITRK6	TTC37	LCOR	PAG1	ITGB8	FKBP4	OPALIN				KDR	TMX3	CACNG4	LIMS2
PALM2	IRS2	MAN1C1	DCUN1D5	ARHGAP32	TBRG1	HDAC8	JAK3	FOXF1	PALM2				KIF3C	MTRF1L	DKK3	SMG9
TMEM132B	EIF3J	ZNF248	CCDC120	TOX	PLXDC2	SLC25A40	KAL1	FOXE3	TMEM132B				KPNB1	HES2	DISC1	CYP26B1
KLHL29	CDS2	KIAA1244	STARD13	KIAA0247	ATG4C	UGGT1	KCNA2	AFF2	KLHL29				LGALS8	CHTF8	CECR6	IFNK
ZNF618	NRP2	RIMKLB	CEP95	RIMS3	USP45	CDC42SE2	KCNJ14	FUT4	ZNF618				LIF	PDPR	BZW2	PRDM11
FCRL3	ARHGEF7	KCTD16	RASL10B	ZNF623	TSPYL5	TULP4	KCNN3	G6PC	FCRL3				LIMK2	TMEM248	ABT1	TULP4
LYSMD3	RAB7L1	TAOK1	UBTD2	NUAK1	EPT1	KIAA1199	KCNQ3	GAB1	LYSMD3				LMNA	FIGN	ICOS	PHTF2
MED12L	TAF1C	PCDH10	RBM18	RABGAP1L	ANKRD40	KIAA1143	KDR	GABRA3	MED12L				LTBP2	SLC30A10	EEF2K	PNMAL2
WHAMM	MPZL1	ZSWIM5	MOB1B	RBM8A	YTHDC1	CGN	KLC1	LRRC32	WHAMM				LYN	PRPF40A	GPR132	ODF2L
FSD2	USP6	GPR107	SNX18	ABCC9	NEK9	ELOVL5	LAMP1	GFRA1	FSD2				SMAD3	CSGALNACT1	CERS2	MTA3
CYB5D1	ATG12	EPG5	LARP4	DNAL4	CASC4	PPCDC	LAMP2	GFRA3	CYB5D1				SMAD5	PANX2	PLA2G3	PDP2
TBC1D16	TMEM257	PRDM16	PCMTD1	DCAF7	GLCCI1	MRPS25	LETM1	GPC3	TBC1D16				MAPT	DUSP22	DCAF8	LRFN1
LIX1L	DCLK1	CLSTN2	PANX3	DNAJA2	EFHC1	ELOVL1	LIMS1	GNAO1	LIX1L				MEF2A	BBX	TMED5	EP400
PPARGC1B	MTA2	C10orf54	IL22RA2	C1D	VASN	KLC2	MATN2	GNB3	PPARGC1B				MEN1	RTN4	HSPA14	CACNG8
ADAT2	DLGAP1	XYLT1	GRIN3A	FBLN5	SLC26A9	TMEM135	CHST6	GPC1	ADAT2				MEOX1	LYRM2	CPA4	POPDC2
HGSNAT	GOSR1	MLST8	FAT3	CELF2	PCMTD1	C1orf116	MGST2	GPD1	HGSNAT				MFAP4	PBXIP1	KCNK9	MARC1
ZNF280B	CLOCK	NSD1	KLHDC9	CPLX2	CYYR1	LRRC2	MIP	GPX7	ZNF280B				MAP3K9	GATAD2B	HOOK1	METRN
TMEM120B	LPIN2	NUCKS1	ZNF648	PRDX3	C8orf34	PAGR1	MAP3K9	GRB10	TMEM120B				KMT2A	SLC12A5	TAF9B	EFHD2
DCDC2B	KIAA0430	USP46	CLVS2	NUDT21	AGAP1	TMEM231	MMP16	RAPGEF1	DCDC2B				MN1	KIAA1324	RSF1	C22orf29
EXOC8	PHF14	MTMR9	CD109	BAZ1A	HRASLS5	HMBOX1	MMP17	GRIK3	EXOC8				MOBP	ALPK3	SSH1	FBXO31
RDH10	ARHGAP32	CCDC86	UNC5D	POLI	NIPA1	MCPH1	MOBP	GRIN1	RDH10				MTCP1	ARHGAP20	MIEF1	MORN1
MDGA2	TOX	TTPAL	ALG10B	IRAK3	UHMK1	USB1	CD200	GRIN2A	MDGA2				MTF1	KIAA1456	TRMT13	SLC38A1
LPPR5	KIAA0247	SH3TC2	LRFN5	SEC63	TSHZ2	CARF	TRIM37	GSK3A	LPPR5				MYBL2	KIAA1549	FAM105A	SCRT1
KBTBD12	BCLAF1	CLMN	TMEM56	TFEC	TBC1D20	RBFA	NDUFC2	GTF2H1	KBTBD12				MYH9	USP37	CCNJ	RPS6KL1
TXLNB	ATG13	PEAK1	RC3H1	RRAS2	ACVR1C	PLEKHS1	NFATC1	HLF	TXLNB				MYL3	IGDCC4	SWT1	MARVELD1
SYNPO2	ZBTB40	TREML2	C1orf210	IKZF2	DNAJC21	DENND2D	PNP	FOXA1	SYNPO2				MYO1C	DHX35	GDAP2	LDOC1L
POLR3H	ABCC5	SETD6	SPICE1	ZNF652	AFAP1L1	OBFC1	NPTX1	FOXA2	POLR3H				MYO6	CELF5	PQLC2	C2orf88
ZNF367	HIPK3	MAP6D1	SLC2A12	CPEB3	SOWAHA	SIKE1	NRF1	SLC29A2	ZNF367				PPP1R12A	CLSTN2	BSDC1	ZNF496
PDE12	ABI2	NAA25	LINGO2	ZNF365	SRSF12	TMEM254	NUCB2	HOXB5	PDE12				NBL1	HIF3A	PRPF38B	ZNRF1
TMEM192	AP3S2	SIKE1	ALDH1L2	MAPRE1	SLITRK4	ARMC9	P2RY2	HOXC4	TMEM192				NCAM1	IKZF4	PI4K2B	RELT
C9orf91	TIMM17B	COASY	ZNF780B	SHANK2	FAM199X	ZNF430	PAH	NDST1	C9orf91				NEFM	WBSCR17	SYNJ2BP	NAV1
CERS3	HMG20A	ITIH5	DQX1	DAAM1	UPRT	HSD3B7	PAK2	IGF2	CERS3				NEU1	TMEM168	LGR4	SYS1
C10orf111	MICU1	BHLHB9	PRSS35	ERP44	RIMS4	PITPNM3	PAK3	IGFBP5	C10orf111				NEUROD2	MRPS25	RBM38	CCDC97
SLC35F1	YAP1	JHDM1D	SYNPO2	TNRC6B	UBE2F	SCRT1	PARK2	RBPJ	SLC35F1				NF1	ACBD3	VEZT	EXOC3L4
PRR14L	TRIM38	TMX1	GRAMD2	TAB2	DUSP19	FAM107B	PARN	IL1R1	PRR14L				NFIC	C16orf58	SLC30A6	TADA2B
CADM2	VTI1B	SNX27	SPRED2	ATP11B	SAMD8	NRIP2	PAX3	ITGA2	CADM2				CNOT3	NABP1	IPO9	TIRAP
KSR2	SYNCRIP	PCDH11Y	TMEM136	KIAA1024	CACUL1	KCNK16	PAX6	ITGA3	KSR2				NPPA	BCL11B	ENAH	RNF166
PRTG	VAT1	AIF1L	CCDC89	TSPYL4	ALG10B	NCALD	PDE3A	IVD	PRTG				NPY1R	NDRG4	ASH1L	NRN1L
NKPD1	MXD4	DNAL1	BRWD3	KIAA0930	CPNE8	BRIP1	PDE3B	JAK1	NKPD1				NTF3	UBE2Z	RNF114	DCAF12L1
SLC6A19	EXOC5	PARP9	ST6GALNAC3	SATB2	B3GALTL	REG4	PDE6A	CD82	SLC6A19				NTRK3	SCNM1	BCAP29	ZBTB46
TSPAN33	CELF1	SESN2	NEGR1	ANGEL1	C15orf32	UTP15	PDPK1	KCNC1	TSPAN33				OCRL	ERI3	RNF20	FAM78B
NUP43	CELF2	RPS6KL1	PGM2L1	DICER1	C1orf52	RPAIN	PF4	KCNC4	NUP43				ODF2	C2orf49	GPR137	PROM2
RAB15	FUT9	CALN1	SPRYD4	SLC44A1	SLC30A7	LLPH	PFKFB2	KCNE1	RAB15				OPA1	SH3TC2	C15orf39	BHLHA15
ANKUB1	KIF1C	STK40	SLC46A3	GLTSCR1L	TTC14	ZNF333	PGM3	KCNMA1	ANKUB1				SIX6	PLEKHF2	SMARCAD1	LIPH
RBM12B	ARPP19	RASSF4	ZNF615	RBFOX2	RNF38	MEGF11	PIGR	KLC1	RBM12B				PAFAH1B2	STEAP4	AVEN	SENP5
SLC25A53	FAXDC2	NCALD	ZNF660	SEZ6L	CCDC50	TTBK1	FXYD3	KPNA1	SLC25A53				PAPPA	COLGALT1	ZNF248	CCNY
ZNF704	AP3M2	TMPRSS13	KIAA0825	ATP6V0A2	TMEM167A	ZNF347	PLOD1	LASP1	ZNF704				PAX5	ARMC5	VANGL2	C11orf45
TMEM170B	ADAMTS6	TOMM40L	RNF180	DDAH1	TMEM65	TNS4	PMP2	LIF	TMEM170B				PAX7	ZNF672	PDP2	LEMD2
ACOX1	KLF12	LOXL4	ZC3H12B	DAPK2	MOSPD2	TSPAN18	POLR2D	LMX1B	ACOX1				PAX9	SYNDIG1	ARHGAP20	FBXL22
ADAR	TFEC	TMEM164	DCDC1	IL17RA	TMTC3	ZNF766	POU3F4	LRP4	ADAR				PCSK1	CCDC176	KIAA1467	CNPY1
ADCY1	ZNF652	DDI2	HEPHL1	FLRT2	DENND5B	SHF	PPP1R1A	MAP1B	ADCY1				PCSK2	LMAN2L	ZBTB26	ZFP41
ADD2	ICK	ABLIM2	FMN1	ZZZ3	GPR180	FMNL3	PPP1R7	MAP6	ADD2				CDK18	C1orf21	IGDCC4	RAB43
APBB2	ZNF365	DCTN5	ZNF81	ZBTB20	SPRED1	RFT1	MAPK10	MAT2A	APBB2				PDCD2	PITPNM3	ZNF410	BMP8A
ARL1	WDR47	SRRM4	SKA2	C10orf12	DENND1B	CDHR1	PSMD9	MAX	ARL1				PDE3A	AMMECR1L	SNX6	C12orf42
ARRB1	USP33	C22orf23	HCN1	FBXW2	KANK4	MAPK1IP1L	PSMD10	MCAM	ARRB1				PDE3B	TLN2	SNX16	ZNF710
ARSD	GGA2	LOXL3	ZNF445	HAVCR1	HFM1	ZFAND4	RAD51B	MEF2D	ARSD				PDE4D	KREMEN1	EPB41L4A	C19orf35
ASTN1	AVL9	LNX1	THEMIS	TSPAN13	LONRF2	CEP41	RAN	MEIS2	ASTN1				PDK3	ZNRF3	XYLT1	NAT16
ATM	EXPH5	CBX2	HES5	CLUL1	SPATA5	WDR31	RANGAP1	MAP3K3	ATM				PFAS	C19orf44	NSD1	GDF6
ALDH7A1	ZC3H13	ALG10	SHC4	DKK2	MMAA	GBP5	RBL2	MAP3K4	ALDH7A1				PFDN1	TMEM246	CDH22	MCCD1
AVPR1A	ARHGAP26	NUDCD1	TMEM178B	PCDH11X	DCP2	WDFY2	RFC1	MEOX1	AVPR1A				PIP4K2A	JPH4	AEN	ZNF704
AXL	NFASC	NKD1	ACVR2B	ANGPTL3	ZNF367	AGAP2	RFX3	MEP1A	AXL				PKLR	SRRM4	TMEM135	PIRT
BAG1	HIC2	ITPRIP	APLNR	SENP1	ARID2	THEM4	RFXAP	MFAP4	BAG1				PLAGL2	ST6GAL2	WNK3	C3orf83
BCL2	ATP10B	EPT1	AK4	ICOS	C4orf46	IP6K3	RHAG	MGAT5	BCL2				PLCB3	GLIS2	ZBTB10	LOC100130705
BDH1	FBXO28	ANKRD13A	ANK2	RRM2B	VMA21	NAA30	RIT1	MMP15	BDH1				PLOD1	PTPN5	OTUB2	ZNF316
BMP6	ANKRD12	RSPRY1	SLC25A4	AK3	TMEM26	TARSL2	RNASEL	MN1	BMP6				PLP1	FAM83A	NOL12	ISY1-RAB43
BMP8B	MGA	TSPAN18	ARSD	F11R	ZCCHC24	OSCAR	RNF2	MOBP	BMP8B				PML	SLC45A3	HMBOX1	LOC101927681
BMPR1B	TMEM194A	PLXNA4	ATP2A2	RRP15	SKA3	IRGQ	RPL31	MOG	BMPR1B				POU2F2	GTPBP10	SH3TC2	LOC101929848
BST1	WDR7	MARCH9	ATP2B1	CCDC53	CADM2	OCSTAMP	SORT1	MPP2	BST1				POU4F1	CERS5	SRD5A3	LOC101930001
CAPN5	ANGPTL2	FOXP2	ATP2B2	TVP23B	ZDHHC20	FBXO36	SCD	MSN	CAPN5				CTSA	MTDH	C3orf52	LOC101930460
CASP2	CBX5	TP53INP1	ATP2B3	SLC25A37	BRWD3	GLYCTK	SCNN1D	MVK	CASP2				PPP2R1B	ZNF585B	LIN28A	ARRB1
CASP8	LRRC8B	PALM2	ATP2B4	DTL	ANKRD31	NDUFAF6	SGTA	MYCN	CASP8				PPP2R4	NT5C1B	ATP8B4	ASTN1
CASP9	RBFOX2	ELFN2	BICD1	TRIM33	GK5	UBXN2B	SHB	MYO5A	CASP9				PPP3R2	ORMDL3	MRM1	ATF3
CBL	DNPEP	TMEM132B	BRAF	EMCN	STEAP2	APOOL	SHMT1	NAB2	CBL				PRCP	TRIM9	ESRP2	ATP1A2
CETN1	CLEC5A	C1QTNF6	BST1	CMPK1	BLOC1S2	UPRT	ST3GAL1	NBL1	CETN1				PRKAA2	TMEM132B	NAA15	MPPED2
CNR2	RABGAP1	FBXO32	CACNA1C	CDK12	PGM2L1	EIF5AL1	ST8SIA1	NEUROD2	CNR2				PRKCB	LENG8	FAM214B	CASP2
CNTF	CADM1	WDR31	CASP9	CHIC1	RABL3	ZNF420	SIM1	NFATC4	CNTF				PRKCG	ZNF618	EDEM3	CASP10
CPD	ARMC8	ZNF618	CCNT2	LRP1B	SREK1IP1	SHISA4	SLC1A2	NFIB	CPD				PRKG1	ZNF689	ITPKC	SERPINH1
CR1	DCAF12	RAB42	MS4A3	ADAM22	PPIL6	TTL	SLC4A3	NHLH1	CR1				MAPK4	RAB39B	MED28	CHRNA2
CTBP2	C3orf17	RAB3C	TNFSF8	SLC38A2	DPY19L4	SMYD1	SLC2A3	CNOT3	CTBP2				MAP2K7	HRASLS5	SLC25A32	CNGB1
CXADR	ATL3	FAM129A	ENTPD1	TAF7L	EIF4E3	PROM2	SLC6A3	NOTCH3	CXADR				PROX1	LSM12	GPR63	CNGA2
DCC	IPCEF1	SNAP47	ENTPD3	RC3H2	ZNF546	CAMSAP1	SLC8A3	NPR1	DCC				MASP1	ZFP3	TRMT1L	CPD
DPEP1	TANC2	FGD4	ENTPD5	ING3	ANKRD34B	IDO2	SLC9A2	NRF1	DPEP1				RELN	SYT2	RNF170	CYP8B1
DUSP5	FBXL3	SLC24A4	CD44	EPB41L4B	RSPO2	PGAM5	SLC12A3	NRL	DUSP5				PSMA6	LIX1L	PITPNM3	SLC26A2
EIF1AX	FBXO3	PLA2G4E	CDKN2A	FAM63B	ZDHHC21	SCAMP5	SMO	NTRK3	EIF1AX				PSMD11	ZNF831	FAM103A1	EZH1
ELAVL2	STAU2	CANT1	CFTR	TMEM106B	DCAF12L2	CC2D1B	SIGLEC1	NTSR1	ELAVL2				PTCH1	TANGO2	SYT16	FKBP4
CLN8	PDE7B	CD300LB	CLNS1A	CROT	LHFPL1	PDE12	SNRPD2	TBC1D25	CLN8				PTGDR	MBOAT2	KCTD10	GRIA3
FCN1	DKK2	AADACL3	CP	OTUD4	FREM2	FBXO33	SPAG1	OMG	FCN1				PTGIS	FAM168B	SLC10A7	GRIN2A
FDX1	SLC39A1	UBXN10	CUX1	KLHL24	ZNF677	LCORL	SPTBN1	OSM	FDX1				QSOX1	SGPP2	UTP15	IVD
FUS	ERLEC1	PPARGC1B	DAZ1	YTHDF1	RNF207	C19orf82	SRMS	OTX1	FUS				PTPN3	ZNF513	C15orf41	KCNS1
FUT1	RAB30	UNC5D	DIO2	IMPAD1	NOTCH2NL	FAM115C	STAC	P2RX7	FUT1				PTPN11	LYPD6	CAPS2	LMX1B
FZD2	KCNMB4	AMER1	DLAT	COMMD8	ANKRD34C	VSX2	CDKL5	FURIN	FZD2				PURA	AGPAT6	CBX2	MME
G6PC	STXBP6	C20orf112	DYNC1I2	TMEM255A	ZNF805	ZC3H12B	STK11	PAFAH1B1	G6PC				RAB5B	NACC2	AGPAT9	MYO5A
GART	CNIH4	SESN3	DOK1	GPATCH2	SAMD12	DPPA3	TAF4B	PALM	GART				RAB6A	C20orf112	TBRG1	NAGA
GFER	DNAJC15	ALG10B	E2F3	TMEM33	SNX30	FAM73A	TAPBP	PAX1	GFER				RAB27B	ZNF280B	FAM104A	NID1
GGCX	CTNNA3	SLC35F3	EML1	UBA6	MINOS1	SOGA3	TCP10	PAX7	GGCX				RARG	STK35	ZNF566	OAS2
GJA5	CARD10	FAM84A	EXTL2	PSPC1	FAM196A	C6orf222	TFDP2	PAX9	GJA5				RASGRF1	SESN3	ZNRF1	PAK1
GNL1	YPEL1	UPP2	F9	STRBP	TMPPE	TMEM215	TK1	PCDH1	GNL1				RBBP5	ZNF664	WDR73	PGR
GPI	GRHL1	PAQR3	ACSL1	IMPACT	CNTNAP3B	OVOS	SEC62	CHMP1A	GPI				PRPH2	CMTM4	ZCCHC3	PRELP
GPLD1	TFCP2L1	RBM33	FGF14	VEZT	C16orf52	IQSEC3	TNFAIP2	PDE6D	GPLD1				RFNG	GSG1L	NKD1	PKIA
HAS3	RRM2B	DENND5B	FH	FAM46A	CCDC152	BCL2L15	TPD52L2	PDGFB	HAS3				RHO	TOM1L2	ABCC10	PRKCA
HUS1	PI15	REM2	FXN	IPO9	OCLN	COA5	NR2C2	PDGFRB	HUS1				RORA	C18orf25	KLHL6	PTPN9
ID4	METTL9	C18orf54	GABRA6	TENM3	ACRV1	CYB5RL	UBTF	PDYN	ID4				RPS6KA3	SLC16A14	TSPAN18	ABCD4
IL1RAP	KLF3	MMAA	GCNT2	BTBD7	ACTL6A	CCNI2	UCK2	PER1	IL1RAP				RPS24	GPR155	TMEM41A	RBMS2
IL5RA	GOLM1	SLC30A8	GHSR	PARVA	ADD3	LRTM2	WHSC1	PFKFB3	IL5RA				RRAS	RDH10	ZNF697	SCN2B
IL6R	CHST15	ASXL1	GLE1	TTC17	ARHGAP5	LOC100129361	ZNF33B	PGR	IL6R				SALL2	FAM84B	SESTD1	CXCL12
TNFRSF9	AMOTL2	ZFC3H1	GRID2	H2AFJ	ASPH	C17orf99	ZNF74	PHKG2	TNFRSF9				CCL21	GPR180	BTF3L4	SLC6A6
IRS1	PEX5L	TMEM201	GUCY1A3	WWC3	ATP2B1	LOC100144595	MKRN3	PIM1	IRS1				SDF2	TMEM92	PLXNA4	SP1
ITGB8	KLF13	CC2D1B	HELLS	GNG12	ATP7A	KLLN	ZBTB16	PIK3CD	ITGB8				SHC1	IFNLR1	RASL10B	STAT6
KCNA3	BCMO1	DNAJC18	HFE	SLC25A40	BBS2	LOC100289097	ZFAND5	PKLR	KCNA3				ST3GAL2	PRICKLE2	ARRDC4	AURKA
KCNJ6	KCNK10	TMEM184A	HLCS	ERO1LB	MPPED2	DCDC5	PXDN	PKM	KCNJ6				SLC2A4	KBTBD12	MTDH	STX3
KCNN3	XRN1	C11orf45	HNF4G	TM9SF3	CBL	MYZAP	MALL	PLA2G5	KCNN3				SLC6A2	ZNF800	MGME1	SULT1C2
KLC1	CCNJ	TMEM136	HSPA6	AGPAT4	CD247	LOC100996779	ST8SIA4	PLCB3	KLC1				SLC8A1	RHOV	OPALIN	TCF21
LRPAP1	TET2	C6orf89	HTR2A	TWSG1	CD36	NPIPA7	PTP4A2	PLS3	LRPAP1				SLC11A1	POLR3H	H2AFV	TEAD1
LSAMP	PAQR5	SDK1	HTR2C	KIAA1244	CTSC	NPIPA8	GAN	PLXNB1	LSAMP				SLC12A3	AGO4	MED8	TEC
LSS	TMEM214	TMED4	KCNC2	RAB22A	CR1	LOC101060399	NCOA3	PRRX1	LSS				SLC16A2	UBR1	TEX261	TIMP3
SMAD2	DPP8	GK5	LAD1	RHBDD2	CUX1	LOC101927085	USP9X	38231	SMAD2				SLCO2A1	ZNF585A	CYP2U1	TRPC1
MAT1A	FAM206A	C11orf31	LMO7	TBC1D24	CYP2C18	LOC101928170	PIP5K1A	POLA1	MAT1A				SLIT1	DNAJC18	BTBD9	SLC35A2
CHST6	SOBP	ZNF740	SMAD2	KIAA1239	DBT	LOC101928291	DGKE	POLR2F	CHST6				SMARCC2	SENP5	FBXO32	PTP4A1
MDM4	RALGPS2	ANKRD52	MBP	PCDH19	DMXL1	LOC101929361	PIAS1	MED1	MDM4				SMO	OR9Q1	UHRF2	FZD4
MEA1	BSDC1	GPR137C	DNAJB9	KLHL14	EEF1A1	LOC101929959	JRK	PPP2R3A	MEA1				SIGLEC1	MARCH8	ZNF689	FZD7
CIITA	SLC6A15	FAM177A1	ME1	BAHCC1	EGFR		ARHGEF7	PPP2R5B	CIITA				SNAI1	C10orf25	GALNT15	ATRN
MICB	MTPAP	ZADH2	MEF2D	USP36	ERCC6		LIMD1	PPP4C	MICB				FSCN1	ZSCAN25	NIPA1	KCNAB2
MAP3K9	ZNF532	NWD1	FOXO4	DIP2B	F5		RPL14	PPP5C	MAP3K9				SNX1	SLC35F1	TNFAIP8L1	MPZL1
MME	UBE2W	ZNF621	MPP2	KIAA1468	FGF2		ANGPTL1	PRKAR2A	MME				SOX10	SCUBE3	C19orf47	TMEM257
ALDH6A1	LARP6	ZC3H12B	MTHFR	ZSWIM6	FKBP5		MTMR4	PRKCB	ALDH6A1				SOX11	CNOT6L	SGSM1	MAP3K13
MPI	LIN7C	FREM2	NCAM2	PTBP2	FLII		IL1RL1	PRKCE	MPI				SPTB	ZBTB38	TRIM71	STXBP5L
MPL	TRIM36	ZKSCAN2	NDUFS3	HIVEP3	FLT1		MAP3K13	MAPK8	MPL				SRF	FBXO33	CD200R1	SDC3
MPP2	GALNT10	ZC3H6	NFIA	HRH4	GAGE1		LRRFIP1	EIF2AK2	MPP2				SRPR	SLC41A1	CPEB2	N4BP1
MSR1	FERMT1	ILDR2	NFX1	FAM204A	GALC		SRSF11	HTRA1	MSR1				SSR2	RNF144B	EMB	FRMPD4
MTM1	ZDHHC7	ZNF470	NKX3-1	TNN	GRP		NRXN1	PSMA6	MTM1				SSX1	KSR2	GRPEL2	STX6
MYO5B	SLC48A1	ZNF793	NME2	NEUROD6	HNRNPH1		CIAO1	PSMD11	MYO5B				SSX5	ZDHHC22	LSM11	AHCYL1
MYO10	HIF1AN	KLHL31	NOS1	NSD1	AGFG1		TGFBRAP1	PTGER3	MYO10				SSX4	FAM154B	SOWAHA	TMED10
NDUFV3	SLC30A6	SAMD12	NOTCH2	IKZF4	ID4		QKI	PTGFRN	NDUFV3				STAU1	GPRIN3	AGPAT6	ADAM30
37500	FRMD4A	SLC25A53	DDR2	HHIP	IL1R1		SLC4A8	PTPN1	37500				STC1	FAM115C	C9orf41	HNRNPUL1
NFATC3	ENAH	TRIM67	P2RX5	CTAGE1	ILF3		ATP6V1G1	PTPN7	NFATC3				STK10	YIPF6	ZNF280B	BAZ2A
NFX1	C1orf106	FAM196A	PA2G4	SMURF2	KAL1		CELSR1	PTPN14	NFX1				TAP2	NAT8L	C11orf84	CELF3
NHP2L1	BCAP29	C6orf132	PAX5	TNS3	KCNQ3		ARHGEF10	PCYT2	NHP2L1				CNTN2	TSPAN33	C2CD4A	RASSF8
NKTR	UBFD1	TVP23A	SERPINA5	GNPNAT1	KPNA4		DEPDC5	RAB2A	NKTR				HNF1B	ZC3H12B	GSG1L	MGLL
NKX3-1	ANKH	TMEM221	PDE3A	LRRC19	ABLIM1		SECISBP2L	RAD23A	NKX3-1				MLX	ATXN1L	ZNF583	AAK1
NME3	NRIP3	ADCY1	PDE4D	AUNIP	LIPA		PCDHA9	RAP2B	NME3				TFAP2B	BARHL2	SLC30A7	SHANK2
CNOT4	CDC42SE1	ANXA6	PDYN	ELOVL6	SMAD2		MRPL19	RARG	CNOT4				THRA	ZNF81	ZNF362	KDM2A
SLC11A2	KCMF1	APBA1	PECAM1	ADIPOR2	MAP4		JAKMIP2	DPF2	SLC11A2				THRB	IRF2BP2	KLHL23	NMNAT2
NRL	STOX2	AQP2	PEX1	SAP30L	PPP1R12A		MELK	RGS4	NRL				TIMP2	DRAXIN	CEP120	DDN
NUCB2	C12orf4	ARL1	PFKFB3	VASH2	CEACAM6		MFAP3L	RGS16	NUCB2				SEC62	MAST4	AMOT	CLASP2
TNFRSF11B	SEPN1	ARRB1	PGGT1B	CBLL1	NFATC3		IQSEC1	RHO	TNFRSF11B				TNS1	PTAR1	RDH10	39692
ORC1	GPR126	ATP1A2	PHKA2	DNAJB14	CNOT4		JOSD1	RPS6KB1	ORC1				TOP2A	C12orf75	ANKRD46	CARHSP1
P2RY2	THAP11	ATP2A2	PIK3C2B	OPA3	NTRK2		HCN4	RREB1	P2RY2				TPI1	SHISA6	KIAA1958	TMEM245
PAK3	LYRM2	ATP2A3	PIN4	CPEB4	NUP88		ABCC5	RS1	PAK3				NR2C2	C2orf68	ALDH1L2	HEYL
PAX1	RHOJ	ALDH7A1	PKHD1	CEP44	OPCML		CNIH1	ATXN2	PAX1				TUB	C6orf222	DENND5B	PADI1
PDCL	RAB22A	ATP6V1A	PPARA	SETD7	ORC5		NET1	SCN1B	PDCL				TWIST1	C5orf63	TOR1AIP2	ST8SIA3
PCBD1	ZNF512B	KIF1A	MED1	TLR10	PBX1		TLR6	SFRP5	PCBD1				UBE2D2	KLHL31	GPR156	ANAPC7
PCSK5	USP31	BCL2	PPM1A	PCDH11Y	PCM1		TRDN	SGCD	PCSK5				UBTF	RNF165	PSORS1C2	NT5DC3
PCSK2	KIAA1211	BDKRB2	MASP1	AMMECR1L	PDE7A		COG5	SH3GL1	PCSK2				UFD1L	ZNF704	TXLNA	TMEM260
PDE3A	INTS2	BST1	PSMA2	PARP9	PEX7		NCOA2	FBXW4	PDE3A				LAT2	GMNC	PLD5	EXD2
PDGFRA	NLGN2	CA12	PSMB2	ESYT3	PHKB		HTATIP2	ST6GAL1	PDGFRA				WHSC1	FER1L6	KLHDC8B	KIRREL
PDHA1	KIAA1467	CACNA1B	PTGFR	POLDIP3	PIP4K2A		CELF1	ST3GAL1	PDHA1				WNT3	TCF24	PDE12	PACS1
PDK1	WDFY4	CBL	PTGFRN	ING5	POLR2D		PNMA2	SLC1A1	PDK1				YWHAB	C17orf107	FAM219A	PARVA
PDK3	SFMBT2	CD36	PTGIS	MEGF10	PPP2R1B		PLK4	SLC1A2	PDK3				VEZF1	TMEM194B	USP12	PAG1
ENPP1	RAP2C	ENTPD1	PTHLH	FAXC	PPP2R5E		RBBP9	SLC2A4	ENPP1				ZXDA	ZNF783	CCNY	SLC17A7
PFKFB4	HRH4	CD59	PTPN11	ZNF594	PRKCE		MTHFD2	SLC5A1	PFKFB4				LRP8	SMLR1	RNF152	ALPK3
PHKG1	ALX4	CDC25C	PTPRC	RSPO3	MAP2K5		SEC24A	SLC5A3	PHKG1				CCDC6	TMEM178B	SPATA13	SHROOM3
PKNOX1	NPAS3	TPP1	PVR	ZNF566	PTPN3		GPR75	SLC6A4	PKNOX1				ADAM12	ANK3	NAPEPLD	ZBTB4
PLGLB2	EPB41L4A	CCR6	PEX19	UBASH3B	PTPN14		HNRNPA0	SLC6A8	PLGLB2				RND2	KLK3	PXT1	IGDCC4
PLGLB1	NECAB1	CNTN1	RAB1A	CEP19	PTPRE		ASCC3	SLC8A2	PLGLB1				SMC1A	ARSA	SCUBE3	RPRD1B
PLXNA2	NSD1	COL4A3	RAB27A	EAF1	RBBP5		LILRA1	SLC11A1	PLXNA2				PIP4K2B	ARSB	CADM2	WBSCR17
PLXNB3	XPO4	SLC31A1	RAP2B	GTPBP10	RBL1		WWP2	SLC12A3	PLXNB3				TAGLN2	ATM	UBN2	CCDC14
POLH	HIF3A	COX11	RBL1	TSPAN18	RPL36A		PRSS23	SLC16A2	POLH				KLF11	ATP5G3	BRWD3	MARCKSL1
POLR2E	NUCKS1	CPN2	RGS3	TMEM67	SDHC		ATE1	SLCO1A2	POLR2E				CDC42BPA	AUH	C11orf86	LYNX1
POU2AF1	GRAMD3	CSTF1	RNASEL	CABLES1	SH3BGRL		LDB3	SLIT3	POU2AF1				RGS5	MPPED2	TXNDC8	RPAP2
PPM1A	ZNF747	CUX1	ROBO1	HENMT1	SLC6A1		PTP4A3	SMARCB1	PPM1A				PPFIA4	CACNA1D	MFSD8	FAM117A
PPP1R1A	TRAK2	CYP1A2	RORB	TMEM200A	SLC19A1		AKAP2	SNCB	PPP1R1A				CHST1	SLC25A20	PGM2L1	GFOD2
PRELP	KCTD15	DCC	RPL5	GALNT13	SLIT3		SEC63	SNTA1	PRELP				KHSRP	CD4	KCTD21	CALN1
PREP	RBM42	AKR1C2	SCN2B	FBXO32	SNTB1		STK38	SOX11	PREP				KLF7	CD22	ZNF740	STK40
SRGN	CDC73	DLG3	SRL	GPRASP2	SNX1		AAK1	SOX12	SRGN				PDE8B	CD80	TTLL6	HS6ST2
PRKACA	STEAP4	DNM1	CCL24	FCHO2	SPP1		CPEB3	SP2	PRKACA				TNKS	SCARB1	CYB561D1	TMEM155
PRKACG	ARHGAP28	DNASE1L1	CXCL5	RAB3C	TACR1		ZNF292	SPARC	PRKACG				ALDH4A1	RCC1	CCDC141	AFAP1L1
PRKCE	SNX22	DNASE2	SLC9A2	LRRK2	TAF12		MYT1L	SPN	PRKCE				B3GALT4	CHRM2	EOGT	PRIMA1
MAPK13	CSRNP3	EEF1A1	SPTBN1	NAA30	TFPI		MON2	SPTB	MAPK13				RNGTT	CLIC2	LOC285556	ITPRIPL2
PRKX	PGAP1	EIF2S1	SRP19	C1orf172	TGFA		ERC1	SRC	PRKX				CCNK	CLTA	SNAI3	DOK6
PRODH	DCAF17	ERCC1	SRP72	C1orf173	THRB		MPRIP	SRF	PRODH				SYNGAP1	COL11A2	NAT8L	KIF6
PRRG2	LRRC8E	F8	SRPK2	ICA1L	TLE4		DIP2A	STAT2	PRRG2				APLN	COL19A1	ACER2	VGLL3
KLK7	NAA50	FCN1	STAT5A	CLVS2	TPD52L2		GSE1	STAT5A	KLK7				TIMELESS	CSRP1	FREM2	PRR23C
KLK10	CXXC4	FOXE1	STK3	NCOA7	TXNRD1		DNMBP	STAT5B	KLK10				BSN	CYB561	FMN1	IQSEC3
PSMB2	SLC2A10	FXN	TDO2	RALYL	UBE2B		CLUH	STIM1	PSMB2				BTRC	DGKB	ATXN1L	CLLU1
PSMD5	NDEL1	G6PD	TECTA	ASB15	UBE2G2		FBXW11	STX3	PSMD5				RPS6KA4	DCC	ZNF710	SHISA7
PSMD9	CAB39L	GALNT2	TG	SAMD8	UGCG		DAAM2	STXBP1	PSMD9				SLC7A6	DLG3	TMEM110	AQP4
PTK7	TSPAN14	GNAT1	THRB	MPP7	UGT2B10		R3HDM1	SUPT4H1	PTK7				CLDN2	DPH1	ERCC6L2	ASPH
PTPN3	SBF2	GRIA2	TLL2	ALG10B	ZNF74		CABIN1	SUV39H1	PTPN3				RQCD1	DUSP8	RAB15	ATP6V0C
PTPRO	FRMD8	CXCL2	TP53	TTBK2	LRP8		PRAME	VAMP1	PTPRO				P2RX6	EDA	NHLRC3	BCL9
PVR	SYT16	HCRTR1	TPD52	CMTM4	TUBA1A		ZKSCAN5	SYK	PVR				CBFA2T2	ELF3	NOTCH2NL	CACNA1C
RAD51B	TMTC1	HMX1	TSN	FAM84A	ST8SIA4		FLRT3	SYP	RAD51B				NEURL	ELF5	BEND4	CAMK2A
RBBP4	SPRTN	HSF1	UBE2G2	CNTN4	TUSC3		ARMC8	TAZ	RBBP4				EBAG9	ERCC1	LRRC10B	CD34
RBM3	B3GNT5	HTR1D	UQCRH	CREBRF	STAM		SUMF2	TBL1X	RBM3				ZMYM3	FANCC	GDF6	ENTPD3
RBM4	ZRANB3	IFNAR1	USH2A	MBLAC2	SMC1A		AHCTF1	TBXA2R	RBM4				XPR1	GABRE	SNX30	CDX2
RBMS2	ZNRF3	CXCR1	VSNL1	SLC2A12	CDC7		ATL3	TCEA3	RBMS2				DLGAP1	GALR1	PPAPDC2	CHRNA3
RBP1	POLDIP3	IL13RA1	WIPF1	MBOAT1	TP63		MYRIP	TCF4	RBP1				TRIP13	GBA	CCL3L3	EIF4E
RFX2	KIAA1804	IL13RA2	ZNF84	MOSPD2	NCOA1		L3MBTL1	TECTB	RFX2				GTF3C5	OPN1MW	TRIM67	GABPB1
RHD	DCTN5	TNFRSF9	ZNF208	C15orf26	LAMTOR3		ZNF451	TCTA	RHD				CNOT8	GCLC	RNF165	HIP1
RORB	KIAA1841	INPP5D	ZNF217	TRPV3	VAMP4		SIPA1L1	TFAP2A	RORB				EFTUD2	GNA11	ZNF862	NDST1
RP9	MRPL43	ITPK1	ZNF224	FAM43B	STX11		ERC2	TFAP2B	RP9				PCYT1B	GNA12	ASAH2B	L1CAM
RPL13	AFAP1L2	KCNA3	ZNF225	SPTSSB	SGPL1		ZBTB20	TFDP2	RPL13				ROCK2	GNAZ	KIAA0895L	LPP
RPL15	USP38	KCNA6	SLC30A3	TMEM252	DDX18		FBXO25	TGM4	RPL15				SLC4A8	GPR39	SLC35E2B	SMAD2
RPL27A	EFCAB4B	KCNC1	RNF103	ARID2	TBX18		VPS33B	TK2	RPL27A				IGDCC3	MKNK2	ZNF605	MAP3K3
RPL37	PLXDC2	KCNQ3	FZD5	ZNF585A	NMI		INTS6	TLE3	RPL37				CELSR1	GRIA1	TMEM178B	CXCL9
MRPS12	KIAA1644	LAD1	ST8SIA4	FAM76A	SCAF11		TPK1	TNFRSF1B	MRPS12				SH3PXD2A	GRM4	ACPP	PPP1R12B
RPS6KA1	EPT1	ABLIM1	FZD3	TVP23C	LARGE		BHLHE22	TNNI1	RPS6KA1				PPM1F	GRM6	ACVRL1	PBX1
RPS6KA2	MTDH	LRPAP1	SLC25A16	C4orf46	TRIP13		TBK1	TPD52L2	RPS6KA2				TTLL4	HABP2	ADRBK2	PSEN1
RPS23	PRDM6	SMAD1	ADAM12	TMEM154	LIPG		EEF2K	DNAJC7	RPS23				FAM53B	HMGB3	STS	ARID4A
RS1	CADPS2	MAN2A2	MFAP5	SLC16A9	CHST2		TIMM22	UBE2H	RS1				KDM4A	HOXB1	ASNA1	SORT1
RXRA	HTRA3	ADAM11	HMGA2	REEP3	QKI		SCHIP1	SLC35A2	RXRA				TRAM2	ICT1	ASPH	SCN3A
SAA4	EPSTI1	ME2	RND2	SLC35F1	SLC4A7		ZBTB21	UGT2B15	SAA4				ULK2	ID1	ATP2B1	SHOX
MAPK12	EGLN3	RAB8A	CUL2	SCUBE3	H6PD		DEC1	USF2	MAPK12				KIAA0226	IGFBP5	ATP5G3	SKIL
TSPAN31	SLC46A1	MEOX1	TTF2	PRR14L	SLK		RRP15	VIPR2	TSPAN31				TBKBP1	IGSF1	BAG1	SLC1A2
SBF1	GLCCI1	MEP1B	SORBS2	IPMK	PCDHA9		PI15	WIPF1	SBF1				ATG13	IL1RN	POLR3D	SLC16A1
SCN5A	PALM2	MKLN1	GPR65	CADM2	MFAP3L		SH3GLB1	WNT8B	SCN5A				TM9SF4	CXCR1	BRAF	SNAPC3
CCL15	XKR4	MAP3K9	DGKE	EBF3	TOX4		CRLF3	WNT9B	CCL15				MAML1	IMPG1	SERPING1	SNCA
TRA2B	TMEM132B	MMP11	RUVBL1	CERS6	RABGAP1L		PRKAG2	YWHAE	TRA2B				PHYHIP	INSR	C2	STK4
SFTPC	VASN	MOCS2	RNMT	FAM26E	ZBTB5		HMP19	YWHAG	SFTPC				NUPL1	IRF1	CALU	STX5
SH3BP2	ZNF618	MYBPC3	ADAM9	ELMOD2	LPGAT1		KLF13	ZIC2	SH3BP2				SPATA2	ITGA2	CBL	UBP1
SHB	RAB3C	MYO9A	CD164	SYT14	MAGEC1		SELT	ZKSCAN1	SHB				C2CD2L	ITK	CCNG2	ST8SIA2
STIL	NUS1	NDUFA1	GMPS	SGMS1	TNFSF15		PANK1	LAPTM5	STIL				ZBTB39	KCNA6	CD6	SOX14
SIM2	GRIN3A	NDUFB9	CFLAR	GPR133	NR1D2		IL20RB	BRPF1	SIM2				RHOBTB1	KCNJ12	CDC5L	DDX3Y
SLC1A2	ZNF641	NFATC2	KAT2B	GXYLT1	PDCD6		RBM27	USP7	SLC1A2				SMG7	KCNJ13	CHD3	STX11
SLC1A4	AEBP2	NINJ1	SYNJ1	TMPRSS12	SMC4		LZTFL1	SLBP	SLC1A4				SV2B	KCNN1	ABCC2	KRT38
SLC5A5	PSMB11	NKX3-1	CH25H	SLC24A5	HNRNPR		ZNHIT6	PRRC2A	SLC5A5				SRGAP3	KCNN3	CNR2	TNFRSF10B
SLC9A5	SLC24A4	NOS2	NFS1	ZADH2	SMNDC1		MARCH5	TFEB	SLC9A5				MRC2	KCNQ2	SLC31A1	ASH2L
SLC10A1	FSD2	NPR2	ANGPTL1	FAM126B	LANCL1		EPDR1	FZD3	SLC10A1				RBM19	KCNQ3	CUX1	LRRFIP1
SLC12A2	EARS2	SLC11A2	DCLK1	C3orf70	PCGF3		BNC2	DPF3	SLC12A2				RABGAP1L	KIFC1	DAPK1	GGPS1
SNAPC3	HSF5	NUCB2	STK17B	GPRIN3	SEMA3A		PIGG	LZTR1	SNAPC3				TMCC2	KRT13	DCN	TP53I11
FSCN1	CYB5D1	OAS2	CYTH2	SPOPL	ARFGEF2		FNBP1L	USP11	FSCN1				ZBTB40	LMO7	DCT	MLEC
SNRPD3	TMEM132E	OGDH	ITGBL1	KIAA2022	PDLIM5		GEMIN8	DYSF	SNRPD3				PTBP3	LMX1B	DNA2	MTSS1
SNX1	ZFP3	OPA1	ADIPOQ	MACC1	CELF1		GID8	FZD7	SNX1				BCL2L11	LTK	ECM2	MRPL19
SOAT1	ZNF441	TNFRSF11B	TGFBRAP1	ZNF81	PNMA2		C17orf80	FZD8	SOAT1				USH1C	MAP6	ELAVL1	NR2E3
SOX1	SYT2	OPHN1	GOSR1	PTAR1	FUT9		PCMTD2	PIP4K2B	SOX1				TSPAN2	CHST6	ENSA	DNM1L
SP4	FAM168B	OPRK1	ZNF254	VGLL3	NUP50		VPS53	TEAD2	SP4				ENAM	MECP2	ERCC6	ZNF275
SPG7	RFTN2	ORC4	VPS26A	C11orf87	ARPP21		MIS18BP1	SUPT3H	SPG7				ABI2	MFGE8	ESR2	RABL2B
SPN	SYNPR	P2RX4	MTRF1	NCMAP	SDCCAG3		MAML3	CDC42BPA	SPN				WASF2	MGP	FKBP4	RABL2A
SPOCK1	FAM173B	P2RY11	ABCG1	ASAH2B	FRS2		GALNT10	SEMA7A	SPOCK1				TENM1	CD99	FXN	NUDT3
SSBP1	NCOA7	PAFAH2	FAM131B	C16orf52	PAPOLA		ANKRD10	RGS5	SSBP1				NUTF2	MKI67	GGCX	MAP4K1
SSR1	PM20D2	PAK3	KIAA0232	TMEM170B	TCERG1		ZNF407	PPFIA4	SSR1				TRIB1	MOG	GHRHR	TFEC
STAT2	NACC2	PAX5	RIMS3	ASIC1	ATF7		NECAP2	GAS7	STAT2				AP3S2	MSR1	GLUL	DIS3
STAT3	PTPDC1	PAX7	GINS1	ACOX1	DIDO1		DOK4	CASK	STAT3				ABCC4	MYO1C	GNRHR	EFR3B
STK4	HDX	PCDH7	MAGI2	ADCY9	PTPN21		FAM178A	TP63	STK4				STAG1	NUBP1	CCR10	XPO7
CDKL5	SPIN4	PDE7A	TBC1D4	ADCYAP1R1	WDHD1		WDR52	UNC5C	CDKL5				SF3A1	NFE2L1	GYS2	SMG1
STK10	LDLRAD3	PDE1B	SLC35E2	ADH4	RAB11FIP2		CACNA2D3	AOC3	STK10				RTN3	SLC11A2	HGF	CORO1C
STK11	SESN3	PDPK1	JOSD1	ALK	AAK1		UBFD1	GBF1	STK11				ZER1	NTRK2	IGF1	SH3BP4
STX5	SLC2A14	PECAM1	ACTR3	AMFR	ICK		TEX15	HRK	STX5				COG5	OAS2	IL12RB2	DCAF12
SYN2	TMEM120B	SERPINA1	PDIA6	ANK2	DZIP1		AKIP1	IQGAP1	SYN2				FST	OVOL1	IRF5	PTPN18
TACR1	WIPF2	PLOD1	CALCRL	SLC25A6	BAHD1		PARP11	NRP2	TACR1				VTI1B	P2RY11	ISLR	INTS6
TADA2A	FAM117B	PLXNA2	TUBB4A	ANXA1	RAB18		CYSLTR2	LDB1	TADA2A				HYOU1	PCSK6	ITGB3	MCTS1
TAF11	TTC14	PMM2	SLC30A9	AQP2	MYT1L		CYP20A1	APLN	TAF11				IGF2BP1	PAK2	ITGB8	WDPCP
TAT	PPP4R2	EXOSC9	SEMA4F	BAG1	ZHX3		ESYT2	CACNA1I	TAT				KHDRBS1	PAX6	ITK	SIDT2
TCEB3	TMEM167A	PRRX1	SLC34A2	BAK1	UHRF1BP1L		AHRR	MBD2	TCEB3				ATF7	PAX7	KCNJ11	CLEC1A
ZEB1	VPS13B	POLH	KHDRBS3	BCL7A	ZNF423		KLHL42	SOCS3	ZEB1				ABHD2	PCSK1	KLK2	PPME1
GCFC2	SBSPON	PPP1R1A	TNFSF13B	BICD1	ARHGAP26		SYT13	BAZ1B	GCFC2				TPPP	PCSK5	LASP1	SNX9
TCP1	NOP9	PPP2R2A	EBP	BRAF	KIF1B		DIP2B	SH2D2A	TCP1				C9orf9	PFKFB2	LRPAP1	YBEY
TFDP2	LONRF2	SRGN	PLK4	MRPL49	TNRC6B		SLC7A14	SYT7	TFDP2				PTPN21	PFKFB4	SMAD2	C21orf91
TFPI	DCP2	PRKCA	HBS1L	MPPED1	SNX13		G6PC2	MTMR4	TFPI				BVES	SERPINA1	MECP2	BNC2
TGM4	CYS1	PRKCB	POP4	CACNA1C	PASK		CREBZF	KRT75	TGM4				NUDT4	SERPINB9	MLLT4	NSUN2
THBD	ZNF367	MAPK6	POP1	CASP2	MESDC2		SAV1	CBFA2T2	THBD				SEC63	PI4KB	MOG	LPCAT2
THY1	UBR1	MAPK10	FERMT2	CBLN1	ATP11B		KCNK15	SYNGR2	THY1				PXMP4	PKD1	MSR1	LGI2
SEC62	NAIF1	PRPH	ATF7	CCNC	RPRD2		BCORL1	SYNGR1	SEC62				MGAT4A	PLXNA2	MTAP	PRPF40A
TNFAIP1	HIPK1	PRSS8	MID2	CD86	CAMTA1		SLC39A8	SLC6A5	TNFAIP1				TUSC2	PLXNB3	MTHFR	CENPN
TNFAIP2	LRRC55	PSMB2	NXPH3	CD59	TMEM194A		ELTD1	VAPB	TNFAIP2				SYNPO	PNOC	MUC5AC	ZNF395
TPMT	TBCEL	PTGFR	PXMP4	CDC5L	SUN1		XYLT1	DLGAP2	TPMT				ITGA11	PPARD	MYO5B	MEPCE
NR2C2	TMEM136	PTK6	IKZF3	39326	ZDHHC17		GORASP1	GPR37L1	NR2C2				IKZF3	PRKAB1	NDUFA4	KIAA1244
TUB	FAM171A1	PTPN3	IKZF2	CDH11	SLC44A1		RMND5A	HOMER1	TUB				COBLL1	PRKAB2	NFATC1	PPM1H
UBA52	HNRNPUL2	PTPN11	DNAJC8	CDH13	TGDS		FBXL17	ONECUT2	UBA52				LMTK2	PRKCI	NOS1	TLDC1
UGDH	ZSCAN25	PVRL1	PPM1E	COL6A1	TMEM131		CDK15	PSMF1	UGDH				LPHN1	KLK10	NRTN	SEMA4G
UCK2	FAM185A	PEX19	AAK1	CRYAA	ACAP2		RIC3	SPTLC2	UCK2				PLEKHA6	PTPRF	NUCB2	GPSM3
UMPS	CDHR3	RAD51B	ADNP2	CTH	RBFOX2		PPP1R3B	GOSR1	UMPS				CLSTN1	RAD1	NUP98	ENGASE
USP4	CADM2	RBBP4	DZIP1	CTSK	TSPAN12		MLF1IP	SOX13	USP4				SBNO2	PURB	OGG1	C11orf95
UTY	TXNDC8	RFNG	FAN1	CXADR	SLC7A11		LRRK1	GUCA1C	UTY				RALY	PEX19	OPRM1	SH3TC2
VDR	GK5	RPGR	SORCS3	DCN	SLC24A2		TBL1XR1	PUM1	VDR				MMRN1	RAB6A	P2RY2	ORAI2
VIPR2	MAGI3	RPE	MYH15	AKR1C2	RCHY1		VPS37B	FAM131B	VIPR2				KLHDC10	RAD51B	PDE4B	SPHKAP
WIPF1	PGM2L1	RPL13	STK38L	EFNA2	SOSTDC1		ARMC5	SNPH	WIPF1				FAIM2	RAF1	PGR	GRIP2
WHSC1	PRTG	RPL27A	KDM4C	EGR3	TIPARP		MAP9	PCDHA9	WHSC1				UNC13A	RASGRF2	SERPINB9	SNX27
WNT9A	GLDN	RPS3	CLCC1	EMP1	APPL1		C2orf54	MLEC	WNT9A				SAMD4A	RBL2	PIK3C2B	ITCH
ZNF69	OSTN	RPS3A	CEP68	FGF12	PHF19		APOLD1	KIAA0247	ZNF69				PHLPP2	RGS12	PKP1	TMTC1
ZNF84	ACTBL2	RPS23	ANKRD28	FGF14	FBXL3		URM1	ATG13	ZNF84				KIF21B	RHD	PLGLB2	DYDC2
ZNF90	MACC1	RPS29	MGA	FKBP5	FBXL4		PVRL4	RIMS3	ZNF90				ZNF609	RNPEP	PLGLB1	HOOK3
ZBTB16	HCN1	SCN4B	ACSL6	GABPA	KLHL3		SNX27	MAML1	ZBTB16				TBC1D9B	RP2	PLOD2	SPINK7
ZNF174	ATP9B	SCN7A	GPR161	GABRB1	OR2H1		SLC25A31	SPOCK2	ZNF174				RRP1B	RPGR	POLR2D	KIAA1644
ZNF189	ZC3H6	SRSF1	SLC44A1	GABRG1	AFF4		DNAL1	CTIF	ZNF189				AVL9	MRPL23	PPIA	FHDC1
SLC30A2	SHISA6	SRSF4	TTC33	GALNT3	KLHL20		FAM167A	GIT2	SLC30A2				PEG10	RPS29	PPP1R8	SCRT2
DNALI1	YPEL2	SFTPB	CASP14	GCNT1	PCDH17		SH3BGRL2	ELMO1	DNALI1				SIPA1L3	RXRA	PPP2R2A	TRIM4
MALL	C2orf68	SLC1A1	PATZ1	GGCX	TOX3		SLC10A7	GAB2	MALL				KIF1B	SBF1	PRIM2	FAM105B
LST1	VGLL3	SMTN	KCNE1L	GLS	TMEM14A		TMEM164	POM121	LST1				ZBTB43	SCN5A	PKIA	C1orf105
MLLT10	BEND4	SLC12A3	SH3BP4	GNGT1	ZBTB44		FYTTD1	ZBTB40	MLLT10				FSTL4	SCTR	MAPK11	C1QTNF6
SLC25A16	IYD	SLCO2A1	KIAA1549L	GOLGA3	MED4		TCHP	RBM8A	SLC25A16				NFASC	SRL	KLK6	CNTD1
FGF23	RGPD1	SLIT3	C2CD2	GPR1	HP1BP3		YIPF4	XYLB	FGF23				POGZ	CCL22	PSKH1	DCBLD2
FXR1	ZBTB34	SNAI1	MOXD1	GRSF1	FCF1		DNAJC30	AMMECR1	FXR1				PHF8	SEC14L1	PTGIR	RAET1E
SMC1A	HAPLN4	SPIB	TENM4	GSTA4	IPO11		ING5	USP3	SMC1A				SMC5	SEL1L	PTK6	DUSP19
BAP1	CAPN14	SPN	LDLRAP1	GTF2A1	NUSAP1		HOOK3	PIGK	BAP1				RTF1	SKI	PTPN3	KBTBD3
FZD1	TSPAN11	SPTB	SERBP1	GTF2H3	GSKIP		FAXC	ABCF2	FZD1				ZCCHC14	SLC6A6	PTPN4	PLEKHA7
FZD4	TARP	SRP72	GIMAP2	GUCY1A2	C9orf156		GPR174	KCNK7	FZD4				GANAB	SLC7A2	PTPN7	WTH3DI
SMARCA5	GIMAP6	STAR	FBXW8	HAS2	TDP2		GLYR1	ARPC4	SMARCA5				FBXL7	SMARCA2	PTPN14	SGOL1
IRS4	PRR9	STAU1	ELP4	HGF	DCUN1D1		USP32	PREB	IRS4				MLC1	SNX1	RAD1	SLC36A2
RGS5	ZNF704	STK3	NUFIP1	HIF1A	GNL3L		MYO18B	OLIG2	RGS5				XPO6	STAT5A	PVR	TMEM229B
PPFIBP1	POTEM	CNTN2	KCNV1	HLA-DQA1	ING3		ZNF577	STX6	PPFIBP1				PHLPP1	CDKL5	RBBP4	XIRP1
KCNAB2	FAM196A	TCEB2	HSPB7	MR1	PDP1		RTN4IP1	PAK4	KCNAB2				OTUD3	MAP3K7	RBMS2	PLBD2
LMO4	TMEM200C	TG	RPS6KA6	HOXB6	CNGB3		ZNF496	TRDN	LMO4				KAZN	CNTN2	RHD	APOBEC3F
STK16	FAM227A	THBD	MAGEH1	PRMT2	BNC2		SPRYD3	BTN2A2	STK16				DDHD2	TCF12	RPL13	APLF
SCARF1	ZNF705D	TLL1	STXBP6	IAPP	KLHL24		RHPN2	NOD1	SCARF1				MGRN1	TCTA	MRPL23	STRA13
JRK	ACVR1B	TMF1	DSE	IRF8	SAMD9		LRRCC1	BASP1	JRK				BICD2	TMBIM6	RPL36A	CYB561D1
ABCC3	ANK2	TNFRSF1B	CERS2	IFIT1	KLHL28		TPD52L3	RAPGEF3	ABCC3				SLC9A8	TFF3	RTKN	EPHA10
CRADD	RHOA	TNR	RRM2B	IL6R	ZNF280D		DPH6	HYOU1	CRADD				RPGRIP1L	TG	SCN8A	RAB37
CDS2	ASTN1	TP53	COPS7A	CXCR2	GDAP2		PHLDB2	ARID3B	CDS2				NEDD4L	TGM2	CCL15	SERPINA9
TNFRSF10B	BAAT	TRO	IMPG2	INHBC	SNRK		C12orf23	IVNS1ABP	TNFRSF10B				PHF15	THBS3	CCL16	NHLRC2
PEX11A	BAK1	TTC3	GMNN	IVD	C1orf27		MTDH	CELF1	PEX11A				VPS39	THY1	SFTPB	BLOC1S3
PER3	BCL2L1	TTF1	SIDT2	KCNA2	STX17		CDHR1	CELF2	PER3				HAUS5	TIMP2	SLC5A1	POTEM
SGCE	BMP7	UBE2I	TRNT1	KCNA3	MARCH1		SPECC1	POLD3	SGCE				ANGEL1	TKT	SLCO2A1	RPS10-NUDT3
PSTPIP2	BRCA1	UCP3	DCTN4	KCNF1	C10orf118		ACTR8	SIX2	PSTPIP2				ZNF629	TLE3	SNX1	ABAT
PIAS2	BSG	UFD1L	DNAJC27	KPNA2	RALGPS2		SYAP1	TOB2	PIAS2				PSD3	TP53BP2	SOX12	ABL2
ATG12	LDLRAD4	UGT8	ZBTB7A	KRT34	ARMC1		SMIM12	ZMYND11	ATG12				NUDCD3	TPM1	SSBP1	ASIC1
S1PR2	CAPZB	UCK2	POLK	AFF3	CEP55		ELFN2	TMED10	S1PR2				SLC7A8	TPM2	SSTR5	ADCYAP1
ZNF264	CASP2	USP4	ZNF107	LCT	BBS7		NUS1	TLK2	ZNF264				OTP	TSHR	SSX5	ADCYAP1R1
MAP4K4	CASP7	UROS	VPS54	LGALS8	LRRC59		CPXM2	PIM2	MAP4K4				CBX5	TTR	SSX4	ADH6
PGS1	CBL	VWF	ACKR4	LYN	SMPD3		IRGQ	BTN2A1	PGS1				DAAM2	TUFT1	STAR	AP1G1
BAG5	CD5L	EIF4H	ACSL5	MXD1	PRPF40A		TSHZ2	LZTS1	BAG5				ZFYVE26	TULP1	STAT2	AQP2
ZNF254	CD86	ZNF70	TM7SF3	CD46	TENM3		ZNF831	CELF3	ZNF254				GLTSCR1L	TULP3	STAT3	AR
H6PD	CD36	ZNF76	BCL11A	MEF2A	MBD5		ICA1L	FZD10	H6PD				R3HDM1	TNFSF4	AURKA	ASNA1
GTPBP1	CD40LG	ZNF84	SHC3	MAP3K3	PCDHB13		RFTN2	NXPH3	GTPBP1				RASD2	UBA52	STX1A	ATP1B2
RAB36	CDKN3	ZNF131	XRN1	ATXN3	PCDHB7		ACVR1C	SLCO2B1	RAB36				HSPBP1	UCHL1	SUOX	ATP6V1C1
AATK	CTSC	ZBTB16	GNL3L	MMP2	DNAJC12		PACRGL	GABARAP	AATK				STX12	UCK2	TAL2	AXL
RALGPS1	CHML	ZNF180	WDR5B	MPP2	ERO1LB		EGFLAM	RNF44	RALGPS1				CADM1	UMPS	TAZ	BCKDHA
UTP14C	CNP	ZKSCAN8	SLC6A20	MYB	MDM1		AMER1	VASH1	UTP14C				IL17RA	VIPR2	ZNF354A	BCL2L2
MATR3	COX15	ZNF217	MBTD1	MYLK	TULP4		SPIN4	LPHN1	MATR3				MTCH2	LAT2	TFDP2	BCL7A
SCRN1	CRK	ZFP112	BSPRY	NAB1	C12orf5		ASB9	CLSTN1	SCRN1				TBC1D22A	WNT10B	TIA1	BMI1
ARHGEF11	CSE1L	EVI5	RHBDL2	NDUFA10	PPM1H		MACROD2	ABLIM3	ARHGEF11				TXN2	XPNPEP2	TK1	BMPR2
JAKMIP2	CTSB	NPHS2	FAM120C	NEFH	CNOT6		HECTD2	RPH3A	JAKMIP2				NIPSNAP3A	ZNF69	TK2	BTG1
ZBTB24	CXADR	FZD5	USP47	NF2	KIAA1257		C11orf84	FAN1	ZBTB24				AAR2	ZNF90	TRAPPC10	CAPN5
RUSC2	CYP27B1	NELFE	FKBP14	NPY2R	ARHGAP20		ALG10B	FBXO21	RUSC2				TENM4	ZNF99	TNNI1	DAGLA
CEP170	DBT	ADAM12	SAMD4B	NTRK2	KIAA1430		B3GALTL	SMG1	CEP170				OSBPL3	ZNF124	SLC35A2	CACNA1E
KLHL21	DCC	SYN3	HAUS2	OPA1	SHROOM3		CMTM4	ERP44	KLHL21				GIGYF2	TRIM25	UTY	CACNB2
SLC35E2	DCN	RANBP3	THAP1	ORC4	UVSSA		ZNF578	PPRC1	SLC35E2				ARHGEF26	ZNF155	WNT1	CALCR
KBTBD11	DFFA	BCAS1	PCMTD2	P2RY2	SLC5A7		ZNF548	PEG10	KBTBD11				KLK13	ZNF205	XG	CAMK4
ZBTB40	DNASE1	APOL1	C4orf19	PAPPA	SMURF2		B3GALNT2	RAP1GAP2	ZBTB40				LDLRAP1	PXDN	XPNPEP1	CANX
MED6	ARID3A	PLA2G4C	MIS18BP1	PAX1	GINS3		CBWD2	TNRC6B	MED6				PITPNC1	IFRD2	YWHAE	CAPNS1
BCL2L11	EIF4EBP2	ALDH4A1	SLC39A9	PCBP2	RFX7		FAM117B	HIC2	BCL2L11				LRRC29	PSCA	ZNF28	CASP9
GJC1	EPHA5	DGAT1	SAGE1	PCDH1	ZNF649		SGOL1	GSE1	GJC1				ERAL1	ADAM12	ZNF70	CCNF
FEM1B	CLN8	ADAM19	GPATCH2L	SERPINA5	C11orf95		RNF38	FAM168A	FEM1B				MYEOV	DPF3	ZNF74	CD8A
CHST4	ETV6	MYH13	MBD5	CHMP1A	TMEM43		C4orf26	SYT11	CHST4				USP21	PNPLA4	ZNF79	ENTPD6
SAP18	FABP7	DYRK4	DCP1A	PDE3A	ZXDC		RBM33	KLHL18	SAP18				DIEXF	HIST2H2BE	ZBTB16	CD44
DSCR3	FKBP5	TSC22D1	RNF114	PDGFRA	SH3TC2		SBSPON	ANKS1A	DSCR3				TSPAN13	HIST2H4A	ZNF215	CDC25A
TLR6	FUT4	PER3	37865	PDHA1	CCDC121		C9orf66	SASH1	TLR6				B3GAT1	ULK1	ZFAND5	CDC27
PCGF3	GABRB1	SYNJ2	PCDHB9	PECAM1	MAP7D3		PRUNE2	PHF15	PCGF3				EIF2AK1	PRSS12	FZD5	CENPF
BTN2A2	GABRE	MTMR3	MUC13	PGM3	PLEKHF2		FSIP1	VPS8	BTN2A2				KLHL20	KCNAB2	FXR1	RCC1
ENOX2	GALNS	PGLYRP1	AGPAT3	SERPINB9	CCDC82		LONRF2	ANGEL1	ENOX2				RAB30	DGKE	ST8SIA2	CHM
TXNRD2	GART	SLC16A5	PAPOLB	PIGF	FBXO31		ADAMTS15	FNBP4	TXNRD2				POLL	BHLHE40	NCOA3	CHRNB2
PNMA2	GBP2	CTDP1	DHX33	PITPNA	ARHGAP28		ZNF675	PPP1R13B	PNMA2				WDR91	CDC14B	HDHD1	CLCN2
CNPY3	GPM6B	MAGI1	MEPE	PKHD1	FAM124B		VSTM4	SRGAP2	CNPY3				ZBTB44	MKNK1	COLQ	CLCN5
RFPL2	GPR21	CCPG1	CCDC47	PKP2	CPED1		TMEM201	C3orf27	RFPL2				CCDC113	AKR7A2	PIP4K2B	CCR1
TRAF3IP2	GPR26	GPR55	DAZ3	PLAG1	PHC3		CCDC125	OTP	TRAF3IP2				BABAM1	PDE8B	SPOP	CCR7
NEK6	GRIN2B	CD83	DAZ2	PLOD2	SEMA6D		STK32A	PES1	NEK6				TMOD2	AKR1C3	CYP4F2	CNP
ZNF273	ARHGAP35	GLP2R	PLXDC1	PMP2	CCDC170		C9orf72	HMHA1	ZNF273				TFCP2L1	CTSF	MADD	COX6B1
FAXDC2	HDAC2	SLC22A13	DAZ4	PREP	THOC7		SLC36A1	WBP2	FAXDC2				UBQLN1	RIPK1	KHSRP	COX10
HPSE	MR1	FADS2	KIAA1147	PKIA	FBXO11		ARMC3	ZNF346	HPSE				PACSIN1	CDS2	PDE5A	CRHR1
POP1	HSPA1A	ZNF264	KIAA1161	PRKAR1A	ZKSCAN3		C11orf45	FAM89B	POP1				RAX	TNFRSF11A	TNFSF10	HAPLN1
SERINC3	HSPG2	RASAL2	ZNF490	PRKAR2B	APOL6		MPEG1	KPNA6	SERINC3				ST6GALNAC6	TNFRSF10D	ADAM15	CRY2
RAB35	IDH2	PCYT1B	INTS2	PRKG2	TMX1		RBM24	NUP62	RAB35				CHST11	CES2	PEX11B	CS
TPPP	IFIT1	CHST3	MICAL3	MAPK13	FBXO38		FOXK1	TRIM29	TPPP				DCAF8	APLN	SYNGAP1	CSNK1D
TRIOBP	IL5RA	CHST10	KIAA1407	PROX1	ISCA1		THSD7A	SH3BP4	TRIOBP				PDE11A	CACNA1I	CFLAR	CSNK2A1
WDR5	INPPL1	PSMF1	KIAA1430	PSG9	DOCK8		C7orf41	FKBP8	WDR5				SHANK1	SNURF	SEC22C	CTNND1
BTN2A1	IVD	SLC4A8	DPP10	PSMB2	ITCH		ZSCAN23	BACE2	BTN2A1				METTL9	SEC22C	RQCD1	CTNND2
KIF3A	KCNJ14	GOSR2	ZFYVE28	PSMB5	TMTC1		KSR2	IFFO1	KIF3A				ZDHHC9	SLC16A7	SLC16A7	CTSB
AP4S1	KCNK2	CDC42BPB	ZNF250	PSMD10	FBXO30		FAM169B	TMEM158	AP4S1				RLIM	LRRFIP1	LRRFIP1	CYB561
LZTS1	KCNMA1	MICAL2	SCOC	PTGFR	TMEM117		CES4A	TENM4	LZTS1				RAPGEFL1	UBE2L6	ATP6V1F	CYBB
ITGA11	KCNN3	PPM1F	ANO3	PTPN14	BTBD10		ZNF776	SETBP1	ITGA11				CCDC174	KL	ADIPOQ	CYP19A1
IKZF3	KRT6B	MDC1	STRA6	PTPRB	HOOK3		FAM102B	CNTNAP2	IKZF3				ZDHHC3	TJP2	ZNF264	DAB2
AAK1	SMAD2	KIAA0040	HIF3A	ABCD4	MEGF10		ZNF660	ARHGEF26	AAK1				MRPL35	FADS2	KCNK6	DAG1
ICK	MAGEA5	FAM53B	SUDS3	RAN	FBN3		FAM115C	PLA2G2D	ICK				ZBTB7A	ZNF264	AKAP6	DGKG
FASTKD2	MAGEA8	N4BP1	FBXL17	RBMS2	PARD6G		EIF4E3	HEYL	FASTKD2				UBE2D4	QKI	H6PD	DCX
ZNF510	MBL2	KIAA0355	SOWAHC	RFX3	TRIM55		ZNF678	B3GAT1	ZNF510				SUFU	GTPBP1	AATK	DIAPH1
ANKRD6	ME2	NOS1AP	SPATS2	RGS4	PLEKHA8		GADL1	ARRDC2	ANKRD6				RAB23	GTF2IRD1	CEP135	DLAT
CARD8	MGAT5	TMEM63A	GRAMD3	RIT2	MFSD9		KCNT2	PDE7B	CARD8				ERAP1	CLOCK	KIAA0408	DLG4
KIN	ATXN3	FAM65B	OTUB2	RNASE4	ZNF566		ZNF391	RAB30	KIN				CDK12	RAB36	ATG13	DLX3
EFR3B	MKLN1	ATG13	TSEN34	RORA	WDR73		NIPAL4	KCNMB4	EFR3B				ATP8A2	ABCG1	SNX17	DMP1
FAIM2	MOCS2	RNF40	DSCC1	RPE	KIAA1671		ZBTB41	BZW2	FAIM2				RSF1	AATK	ZNF623	DNASE1L3
GGA2	MOG	KIAA0319	FAM134A	RPL22	NKD1		RBM43	ORMDL2	GGA2				SIX4	LPIN2	JAKMIP2	TRDMT1
KIF1B	MPP2	ZBED4	ADIPOR2	RPL34	NAV1		SOGA3	ZDHHC8	KIF1B				PHAX	HERPUD1	ZBTB24	DNMT3A
MCF2L2	ABCC1	RBM19	HMBOX1	RRM2	COX19		TMEM189	UBN1	MCF2L2				POLE3	GPRIN2	LRIG2	DOCK3
SPG20	MSR1	HELZ	GAL3ST4	SAA2	ANGEL2		ILDR2	POMT2	SPG20				PRR13	DOCK4	RBM19	DPP4
DCUN1D4	MTF1	DGCR2	CXorf36	ATXN1	ANKRD44		SHISA2	CHST11	DCUN1D4				CCSER2	KIAA0513	RABGAP1L	DPP6
MPRIP	MTR	MAMLD1	AGMAT	CXCL11	RSAD2		TRABD2B	RNF141	MPRIP				PARP14	ZFYVE16	TMCC2	E2F2
SLC35D1	MVD	LRPPRC	PIP4K2C	MAP2K4	ATPIF1		NOTCH2NL	VPS36	SLC35D1				HES2	RASSF2	ARNT2	E2F3
MESDC2	MYO10	TRIM28	PYROXD1	SH3GL2	SYTL4		PRR23C	ZBTB7B	MESDC2				TBC1D13	MAML1	USP15	E2F6
PACS2	PPP1R12B	MARCH6	SPEF2	SHB	EPSTI1		SAMD5	HN1	PACS2				TRIM44	SPOCK2	ZNF197	ECE1
ATP11A	NFE2	NMUR1	PHF17	SLC1A4	CYP2U1		ZNF772	SLC25A37	ATP11A				TRIT1	GINS1	RNF41	EDA
DDHD2	NFIC	TAB1	ELOVL7	SLC8A1	SLC2A13		C5orf63	TNFRSF12A	DDHD2				PGPEP1	KLHL21	LRRC17	EFNA1
ZC3H7B	NHLH1	TRIM38	PGAP1	SNRPD1	OSBPL8		YY2	CHST15	ZC3H7B				ELOVL2	SLC35E2	CWC27	EFNB3
FAM208A	NME1	SLC25A17	FBXO11	SORL1	LYSMD3		ZYG11A	HEMK1	FAM208A				CMTM6	DENND4B	TUBB4A	CELSR3
TTC28	NODAL	SEMA4D	EFHC2	SOX12	FAT3		GLRA4	YTHDF2	TTC28				CHTF8	CLEC2B	PPIE	CELSR2
NCSTN	NT5E	SEMA3C	ZNF430	SPP1	FGD4		TIMM23B	PHF7	NCSTN				CPSF3L	PDCD6IP	TRIM38	MEGF9
SF3B3	NTRK2	RPP30	SP6	SPTBN1	FRMD6		CNTNAP3B	RAB6B	SF3B3				C20orf27	TSPAN1	SEMA4F	EIF4B
RPL13A	DDR2	SORBS1	PRR3	SRC	USP43		LOC100289097	TRIM33	RPL13A				PID1	BET1	IGF2BP3	EIF4EBP2
SEC14L2	OPA1	COLEC10	SLC2A10	SRPK1	EFCAB13		SAP25	UBE2D4	SEC14L2				TMEM248	DSCR3	YKT6	MARK2
PRND	OPRK1	SLC12A7	SLC38A1	STAT5A	CCSAP		LINC00843	ZFYVE1	PRND				SAMD4B	TRIM22	SIX2	EPB41
PPIL2	ORC4	NUP50	RNF170	AURKA	ZPLD1		LOC100996637	FXYD6	PPIL2				RALGPS2	CD2BP2	ZNF273	STX2
SLC24A2	PCSK6	PDE10A	CHST9	STK10	DCBLD2		LOC101927714	SLCO1C1	SLC24A2				BSDC1	CRTAP	CYP46A1	ERF
SUN2	PCDH7	TSPAN9	DNAL1	SUV39H1	C5orf24		LOC101930123	KCNK10	SUN2				FIGN	CIB2	SUB1	ESRRA
MPC2	PDE3A	KDELR1	CRISPLD2	TAL1	UNC5D			GPR173	MPC2				CDCA8	LAMTOR5	DBF4	ETV4
SIN3A	PECAM1	LDB3	ARMC10	TAP2	APOOL			SSH1	SIN3A				PRMT6	EBP	SRSF8	EXTL3
TRPC4AP	PGR	PRAF2	SYT16	TBCA	ZBTB46			RBM27	TRPC4AP				RNF220	SLC12A7	ERP29	FGD1
FBXW2	PHEX	CA5B	FGFBP2	SERPINA7	MACROD2			SASH3	FBXW2				GOLPH3L	TCFL5	MID2	FGF11
CSDC2	PLAGL1	SYNRG	MAGT1	HNF1B	ZFP90			FBXO42	CSDC2				KLHDC8A	OS9	ABHD2	FHL1
CCDC59	PLGLB2	PDAP1	ZCCHC7	TEAD1	ANKRD29			CCSER2	CCDC59				TRIM62	CCDC85B	HNRNPUL1	FKBP5
CNIH4	PLGLB1	NLGN4Y	HOOK3	NR2F1	ZNF548			MXRA8	CNIH4				SLC38A7	STON1	RPP14	FMO1
RBM15B	PLXNA2	PPM1E	C15orf48	TGFBR1	ZNF555			FBXL19	RBM15B				ASXL2	DIDO1	PMF1	FOSB
GPR132	EXOSC9	AAK1	MEGF10	TSPAN6	RMDN2			HES2	GPR132				VPS53	LDB3	SLC6A14	FXN
SLC39A3	POLR2E	DENND3	ZC3H8	TMF1	IGSF11			LRRN3	SLC39A3				UBE2W	NUDT4	PXMP4	FSHB
ZBTB7B	POU3F1	SLC4A1AP	SRRM4	TNNI1	AMOT			IL17RD	ZBTB7B				AGPAT5	WDHD1	VSIG4	NR5A1
FCF1	POU6F1	NINL	MRPL43	TRAF1	RBM33			DIRAS2	FCF1				LIN7C	ADAMTS6	ITGA11	B4GALNT1
TRNT1	PPP1R1A	DIP2C	FAXC	TTN	ANKRD46			DNAJB12	TRNT1				NIPSNAP3B	LZTS1	AAK1	LRRC32
RMDN1	PPP2R1B	MYH15	PLXDC2	TUFT1	TRMT10B			DYM	RMDN1				LRRC59	AKAP13	RALY	GATA2
INSIG2	PPP2R4	KDM2A	TMTC4	TNFSF4	USP51			GATAD2A	INSIG2				YOD1	NXPH3	RAB18	GCNT1
C3orf18	PRH2	CNOT1	ZNF566	UBE2D3	ZNF519			NDE1	C3orf18				DNAJA4	IKZF3	MAPKBP1	GGT7
MRPL30	PRKACA	IQSEC2	SERAC1	UBE2E1	TOR1AIP2			SYTL2	MRPL30				HES6	RHOBTB3	ZNF609	GLDC
ZNF107	DNAJC3	TBC1D2B	UBASH3B	UQCRB	TCTEX1D1			LPPR1	ZNF107				TRPV6	COBLL1	ERP44	GLUL
MAGEC2	PRPS1	RAP1GAP2	ANKRD13A	VCAM1	TET3			RNF43	MAGEC2				SMPD4	AAK1	ARHGAP26	GNL1
DCDC2	PSMC6	NFASC	NAV3	VHL	TMEM17			UBE2R2	DCDC2				SLC48A1	LPHN1	IQSEC2	GRM5
LGSN	PTAFR	N4BP3	SLC25A21	WNT5A	HIPK1			ZSCAN2	LGSN				TMEM127	PLEKHA6	ATP11B	HAS3
NT5DC3	PTGIS	RTF1	FAM105B	ZBTB14	TBCEL			PDPR	NT5DC3				FRMD4A	CEP164	WWC1	SERPIND1
MPP6	PTPN1	PASK	ZNF468	ZNF708	AK9			DET1	MPP6				IPO9	TRAK1	KIAA1045	HDGF
PANK1	PTPN14	ATG4B	ZNF160	ZNF33B	C6orf89			SAMD4B	PANK1				BTBD7	ATF6	ANGEL1	HNRNPL
SHC3	PEX19	MLC1	C15orf57	ZNF84	NAPEPLD			CDCA8	SHC3				N4BP2	LIMCH1	SRGAP2	HOXB4
CSNK1G1	PCYT2	SULF1	ZNF439	ZNF85	MMS22L			TMLHE	CSNK1G1				ENAH	NMNAT2	AHCYL2	HOXC10
CYCS	RAC2	NUP210	ANGEL2	ZNF121	UBN2			KIRREL	CYCS				H2AFJ	NFASC	ABCB9	AGFG2
RBM27	RAD51B	TTC28	WDR20	ZNF175	RNF144B			CCDC25	RBM27				TRERF1	ZCCHC14	HAAO	DNAJB1
FAM105A	RARA	DNAJC16	DTD1	ZNF189	ELMOD2			PPP6R3	FAM105A				PSENEN	ATG4B	SEC14L2	IDS
LEPROT	RBL1	FAM189A1	SYTL5	ZNF230	WDR72			SLC22A15	LEPROT				PCDHGA6	MLC1	CHST5	ILF3
ZNF562	RBM3	SPECC1L	ERI2	SLC30A3	GATC			PI4K2A	ZNF562				PCDHA6	SIK2	CASP14	CXCL10
GDAP2	RBMS2	ICMT	PALM2	MALL	PRTG			C17orf85	GDAP2				ANKH	KIAA1024	PDSS1	IRF2
PGPEP1	RNASEL	NPTXR	MYSM1	OR2H2	FAM102B			H2AFY2	PGPEP1				GPCPD1	KIF13B	AMACR	ITGB6
DCAF16	RPL27A	GLTSCR1L	PWWP2A	SSPN	RIMKLA			SOX6	DCAF16				UBQLN4	VPS39	KPNA6	KCNA6
WHSC1L1	RPS29	POFUT1	OMA1	SMC1A	FAM133A			GALNT10	WHSC1L1				SPIRE1	SYNE1	NPAP1	KCNC1
IMPAD1	RRBP1	R3HDM1	LRRC58	DUSP11	C14orf39			TBC1D22B	IMPAD1				PMEPA1	ARHGEF18	IL17RA	KCNJ10
GEMIN8	CCL5	CDK20	SSX2IP	SUPT3H	ZNF678			ZNF692	GEMIN8				STOX2	PIP5K1C	MTCH1	KCNK3
SLC35F6	SDCBP	TSPAN15	ERP27	JRK	HSD17B13			ARHGEF40	SLC35F6				PRDM11	ABCA6	ANAPC13	KDR
HERC6	SFRP1	SH3BP1	SLC24A4	UNC5C	ZBTB41			DOK4	HERC6				PLSCR3	TNFRSF13B	POC1A	KPNB1
PTCD3	SFRP5	SLC7A11	ZFP3	NCOA1	ZNF829			PARVA	PTCD3				ENTPD7	ZNF346	RTTN	LGALS8
EPN3	TRA2B	OSBP2	ZNF813	B3GALT1	FAM73A			MCTP2	EPN3				EPPIN	PRND	NSL1	LIF
C10orf118	SGCD	APOL2	IFFO2	TNFRSF10B	PTAR1			MBNL3	C10orf118				RNPEPL1	FLRT2	SEC31B	LIMK2
AGGF1	SH3BGR	PRPF40B	RFTN2	SYNJ1	PRR23C			BRK1	AGGF1				RALGAPB	BCL2L13	CHTOP	LMNA
TMEM33	SH3GL1	GCA	LYPD6B	CACNA1G	C7orf76			GPRC5C	TMEM33				THOC2	LSM4	ZBTB20	LTBP2
PNPO	SHOX	TECPR1	AHSA2	AP3D1	BCL2L15			LENEP	PNPO				KIAA1147	PARM1	NPHP3	LYN
GOLPH3L	SKIL	SAMHD1	CPNE4	USP13	ZNF704			NSFL1C	GOLPH3L				ZNF248	TECPR1	HSPB7	SMAD3
ZNF532	SLC1A5	TIPARP	CD200R1	SLC25A14	ZNF737			NXF5	ZNF532				SLC45A4	CHRDL2	TFCP2L1	SMAD5
SMU1	SLC1A7	SNED1	UGT3A1	SLC16A5	CD24			PCDHA6	SMU1				RCN3	NSL1	SOCS7	MEF2A
KIRREL	SLC2A4	CLIP3	UBXN2B	MAP3K13	COMMD3-BMI1			ANKH	KIRREL				RHOJ	MMACHC	IMPG2	MEN1
C22orf26	SLC6A4	PLEKHG3	TLDC2	DCLK1	ABL2			MEPCE	C22orf26				ZNF512B	NSMF	GOLT1B	MEOX1
VPS53	SLC11A1	SS18L1	SAMD8	LRRFIP2	ACOX1			LRRC8A	VPS53				GRAMD1B	CNTNAP2	YBX2	MFAP4
UEVLD	CAPN15	GGA1	MIPOL1	NOLC1	ACVR2A			MUC13	UEVLD				ARID1B	APPL1	CRBN	KMT2A
PLCXD1	SOX10	TANC2	SLC35G3	RPS6KA5	ADAM10			NRIP3	PLCXD1				SRGAP1	C20orf26	GCNT4	MN1
MCM10	SPIB	ZBTB20	CCBE1	ZNF235	ADCY9			CELF4	MCM10				PDP2	KLK13	MBTPS2	MOBP
FEM1A	SPN	OPTC	ZNF548	B4GALT5	AK4			DPYSL5	FEM1A				TAOK1	GPSM1	TMEM138	MTCP1
BMP2K	SRD5A2	TINF2	SLC30A7	NRXN3	ANXA4			STOX2	BMP2K				NLGN2	PHF19	DYNC2LI1	MTF1
FLVCR2	SRF	TIMM8B	CLDN19	PLAA	APBA1			BBX	FLVCR2				SH3RF1	NAT9	ASB4	MYBL2
URGCP	SRMS	RANBP6	DNAJB7	NTN1	APP			CIAPIN1	URGCP				RNF213	PLA2G2D	CHIC1	MYH9
PEX26	SSR1	FOXP1	METTL21A	MED17	AQP4			ENTPD7	PEX26				ZBTB26	ERAL1	PANK1	MYL3
KANSL3	STAT1	ATP5S	RNF38	SLC4A8	TRIM23			PARP11	KANSL3				GPR107	GREM1	BRWD1	MYO6
VAC14	STAT2	RBMS3	MBLAC2	SPTLC2	ARHGAP6			NIPAL3	VAC14				NCOA5	B3GAT1	PRR13	PPP1R12A
DNAJC11	STK3	TOX3	RBM33	CREB5	ATF3			SLC24A3	DNAJC11				CYP4F11	NDOR1	USP53	NBL1
ENAH	CDKL5	DBNL	HFM1	MTL5	ATP2A2			PPM1H	ENAH				SLC4A5	GNMT	GNB1L	NCAM1
FAM21B	SYN2	TMOD2	FAM171B	CEP135	ATP2B2			ISY1	FAM21B				CADM3	RRP7A	TBC1D13	NEFM
TMEM184C	ADAM17	EEF2K	SPTSSB	WSCD2	BARD1			TBC1D24	TMEM184C				TP53INP2	SGSM3	FAM20A	NEU1
ZNF839	TACR1	PURG	TRIM60	PHF14	BCL6			ZNF512B	ZNF839				HRH4	CDH19	ZCCHC10	NF1
DCP1A	MLX	PNMA3	FAM9A	ULK2	BDH1			GRAMD1B	DCP1A				AFAP1	CTNNA3	BCAS3	NFIC
HDAC8	TEAD3	ANAPC4	FAM9B	HERPUD1	PRDM1			SHROOM4	HDAC8				BACH2	YPEL1	DEF8	CNOT3
37865	NR2F2	KCNIP3	FAM9C	TECPR2	BRAF			PRR12	37865				HPSE2	TFCP2L1	PGPEP1	NPPA
ALG1	TFDP2	SOCS7	FAM227B	MAMLD1	ZFP36L2			KIAA1211	ALG1				MANBAL	UBIAD1	TMEM104	NPY1R
EIF5A2	THRSP	CRNN	APOBEC3F	SCAMP2	CACNA1E			MTUS1	EIF5A2				XPNPEP3	SEC61A1	FAM120C	NTF3
CDC42SE1	TIMP3	UBQLN3	VMA21	GPC6	CACNA2D1			NUFIP2	CDC42SE1				EPB41L4A	ZNF354C	LAMTOR1	NTRK3
MDM1	TLR4	RMDN1	AMER3	SGK2	CACNB4			MICAL3	MDM1				LRRC4	ARHGEF4	FIGN	OCRL
PNO1	TPD52	MRPS2	LRRC55	PDIA6	CALD1			NLGN2	PNO1				C10orf54	MED31	RFWD3	ODF2
MAP3K7CL	TPM1	ZDHHC3	ENKUR	YAF2	CALM1			SEMA6A	MAP3K7CL				ABCG4	EXOSC1	KLHDC8A	OPA1
CCDC177	TRPM2	MEX3C	REEP3	ARFRP1	CAMK4			KIAA1456	CCDC177				LEPRE1	IRAK4	NAT10	SIX6
PRDM11	TUB	SPG21	C10orf111	CNIH1	CASP10			PITPNM2	PRDM11				SEMA4A	HSPA14	WDR41	PAFAH1B2
CABP4	UBA52	FZR1	C6orf223	CALCRL	CCNT1			DIP2B	CABP4				HIF3A	NIN	NUDT15	PAPPA
TWSG1	UPK1B	ANGPT4	RNF182	ZNF443	ENTPD1			RANBP10	TWSG1				IKZF4	FAM203A	ACER3	PAX9
GOPC	CORO2A	RASD1	PXDC1	SPRY1	CD47			PHF12	GOPC				ZMAT3	ZNF117	ETNK1	PCSK1
LYRM4	WNT7B	MPP6	CDHR3	DLC1	CDK1			ZBTB26	LYRM4				TTC31	PRKAG2	SAGE1	PCSK2
CHMP1B	ZNF10	RAPGEF6	UNC5CL	DDX17	CDH6			CPNE5	CHMP1B				COPS7B	KLF13	KIF27	CDK18
TMEM63C	ZNF32	CLIC5	SEMA3D	UBD	CDH8			SEMA4G	TMEM63C				GAREM	NUB1	TMEM30A	PDCD2
CYP20A1	ZNF37A	FGFRL1	IPMK	ARFGEF2	CDKN2C			PRX	CYP20A1				CRTC3	ZAK	C1orf106	PDE3A
GATAD2B	ZNF79	BRWD1	LCORL	ARFGEF1	CDKN2D			IGDCC4	GATAD2B				KLC2	TUBA8	ACSS2	PDE3B
STRIP2	ZNF142	GFOD1	C11orf86	POLR3G	CEBPG			SPTBN4	STRIP2				USP46	BCL11A	BIN3	PDE4D
MAVS	RNF112	CCSER2	RNF144B	TRIM16	CENPA			CCAR2	MAVS				VWA1	CLDN22	NXF5	PDK3
UVSSA	ZNF195	DGCR8	ELMOD2	AVIL	CENPF			CXCL16	UVSSA				BRD9	MYO3A	CRTAM	PFAS
FBRSL1	ZNF229	RBM47	GCSAM	FUT9	CHEK1			TP53INP2	FBRSL1				CAMKV	CSNK1G1	CTPS2	PFDN1
EPB41L5	MAP3K12	GNL3L	C2orf72	SIX2	FOXN3			CACNG7	EPB41L5				SMIM2	CYCS	ZC3HAV1	PIP4K2A
DENND1A	REEP5	UGT1A8	STEAP2	FRS2	CHN2			AFAP1	DENND1A				KCTD15	RNF216	RAD18	PKLR
TLDC1	SLC39A7	GNB1L	HS6ST3	RAB10	CHUK			NYX	TLDC1				FTO	TMCO1	AGPAT4	PLAGL2
EPG5	ADAM12	RRN3	C10orf53	MAN1A2	CLCN5			DHX35	EPG5				C1orf116	ROBO4	C1GALT1	PLCB3
CACNG8	FXR1	XAF1	KSR2	UTS2	TPP1			SLC22A23	CACNG8				DERL1	GNL3L	PRDM11	PLOD1
PLEKHA2	YEATS4	TRIM44	ZNF776	MSL3	CNTN1			PRDM15	PLEKHA2				NOL12	MARCH5	C12orf4	PLP1
SMAP1	SERF1A	GIPC2	NKPD1	MLLT11	COL4A3			KIF9	SMAP1				CDC73	IL17RD	PLXDC1	PML
HEATR6	ZNF282	ZNF562	ZFP82	TMED10	COL11A1			HIF3A	HEATR6				HMBOX1	PCSK4	SEPN1	POU2F2
CLSPN	DYRK3	GATAD2A	SLC25A42	MID2	KLF6			NXN	CLSPN				PPP1R3B	BTG4	ERGIC1	POU4F1
LHPP	TTF2	VPS13C	FAM200B	PAPD7	COX11			IKZF4	LHPP				HSPBAP1	BNC2	ZNF286A	CTSA
TINAGL1	SUPT3H	ARHGEF38	ARL10	DNAJB4	CPA3			LPPR2	TINAGL1				VEPH1	GATAD2A	RAB22A	PPP2R1B
ERAP2	PPFIA2	DEF8	SCAI	CELF3	CPD			C16orf58	ERAP2				OGFOD3	GDAP2	CYP20A1	PPP2R4
NOC3L	PPFIA1	EPS8L1	ZNF260	PACSIN2	CRKL			CREB3L2	NOC3L				CXorf36	SIDT1	KIAA1143	PPP3R2
NFKBIZ	JRK	CASZ1	MYPOP	IKZF3	MAPK14			RFX7	NFKBIZ				PIP4K2C	CWC25	PLEKHH1	PRCP
IKZF4	AOC3	LAX1	CYP27C1	AAK1	CSF2RB			VPS33A	IKZF4				TREML2	ELOVL2	NLN	PRKAA2
INF2	B3GALT2	UBE2R2	KCNT2	LPHN1	CSNK1G3			MARCKSL1	INF2				MAGIX	CYP2W1	ARID1B	PRKCB
MRPS25	ADAM19	CHCHD3	OR2A1	ZBTB1	CTGF			ZNF747	MRPS25				ADM2	RPP25	KIAA1328	PRKCG
NOM1	TNFRSF10D	LPCAT2	C15orf38	SBNO2	CYP24A1			SCNM1	NOM1				DHDDS	LPCAT2	MICAL3	PRKG1
CLEC7A	CD84	STX17	TBC1D26	LIMCH1	DAP			METRN	CLEC7A				DENND2D	TXNL4B	USP36	MAPK4
MEAF6	GYG2	ARMC4	TICAM2	RIMS1	DDX6			KCTD15	MEAF6				GREB1L	VPS37C	KIAA1462	PROX1
SLC13A3	LIMD1	TMEM38B	ZBTB41	ARHGAP26	TIMM8A			FAM134A	SLC13A3				NAA25	SLC6A15	MIER1	MASP1
LRRC19	SLC16A7	LEPREL1	KRT77	MCF2L2	COCH			TMEM231	LRRC19				CSRNP3	ATAD3A	KRTAP5-8	RELN
TMEM108	TRIP12	TRIM62	CERKL	CLCC1	DLG2			MUL1	TMEM108				DCAF17	VRTN	TP53INP2	PSMA6
LYNX1	GLP2R	ACER3	TMEM110	SLC35D1	DOCK3			OCEL1	LYNX1				ZNF606	SLC47A1	TRAPPC1	PSMD11
DDA1	ARHGAP29	WDR33	ILDR2	KANK1	DRD1			STEAP4	DDA1				MYCT1	MRGBP	IL22RA1	PTCH1
TSEN34	ZNF264	UBE2Q1	HRNR	ARL6IP1	DSC2			CXorf36	TSEN34				WDR26	VPS53	FKBP10	PTGDR
PRRG4	MED27	ASAP3	LEKR1	ATP11A	SLC26A2			MYH14	PRRG4				PIGZ	CWF19L1	PRSS22	PTGIS
TMEM109	QKI	NPLOC4	SAMD5	KLHL18	DUSP3			MMRN2	TMEM109				C2orf44	MED29	NPAS3	QSOX1
ZNF557	SH3BP5	RUFY2	FAM221B	KIF13B	DUSP4			AGMAT	ZNF557				SP6	TBC1D22B	NOM1	PTPN3
BCL2L14	MED20	NDC1	KLHL31	DMXL2	E2F6			NAA40	BCL2L14				DNAJC5	TMEM127	CPEB1	PTPN11
ULBP3	SLC4A8	PARVA	SAMD12	WDR7	ECE1			NAA60	ULBP3				DDHD1	LUC7L	C6orf106	PURA
SH3TC2	RNF14	ZNF701	PTPLAD2	PSD3	EDNRA			ADM2	SH3TC2				ZFP91	ENAH	MRPS11	RAB5B
TMEM53	SH3PXD2A	FGD6	GOLGA7B	ARHGEF12	EFNB1			DOK3	TMEM53				PRRT1	H2AFJ	PHACTR4	RAB6A
MAP7D3	GREB1	PAG1	MINOS1	GPR161	MEGF9			ADCK4	MAP7D3				LRRC3	TDP1	KCTD14	RAB27B
NARG2	TRAM2	GNG12	NUTM2G	ZFYVE26	EGR2			C10orf95	NARG2				C1orf21	CMTR2	C7orf49	RARG
STEAP4	PUM1	SLAMF8	SPDYE5	PSD4	EIF5			DHDDS	STEAP4				CSRNP2	SCN3B	SLX1B	RBBP5
FBXO31	UTP14C	AGPAT3	FBXO48	OPN3	ELF3			GRHL2	FBXO31				TSPAN14	PAG1	DDA1	PRPH2
HHIPL2	MLEC	PRDM10	LOC643355	CLEC5A	ELF4			SEMA6D	HHIPL2				ISCA1	GSDMB	RHBDF2	RFNG
WDR78	KIAA0513	PRDM11	ZBTB8A	GABARAPL1	ELK4			CSRNP3	WDR78				SPRY4	FAM212B	HSPBAP1	RHO
TMEM180	ZFYVE16	CCDC47	SLC35E2B	TMEM245	CTTN			NAA50	TMEM180				SEH1L	ZNF253	OGFOD2	RORA
TM4SF20	SPOCK2	PDXP	CCR2	KIF4A	STOM			ORAI2	TM4SF20				DNAL1	MRAP	C22orf29	RPS6KA3
SLC35E1	NUPL1	GOPC	ZNF812	SLC24A2	EPHA7			SP6	SLC35E1				SESN2	PAPOLB	THAP9	RPS24
OBFC1	GINS1	NIPAL3	FAM160A1	FAM149A	EPS8			TTYH3	OBFC1				INHBE	SDR39U1	KCTD17	RRAS
ELOVL7	TECPR2	VN1R1	SHISA9	RCHY1	ERBB4			C6orf25	ELOVL7				MRO	SEPN1	CCDC134	SALL2
TMEM62	RNF10	VANGL2	ZNF737	AUTS2	ESR1			PRRT1	TMEM62				SLC4A11	KIAA1199	MAGIX	CCL21
SPSB1	TNFSF15	CSRP2BP	TSTD3	ERC2	ESRRA			WNT5B	SPSB1				TMPRSS13	JPH3	ADM2	SDF2
MYCT1	ACOT8	TBC1D24	TMED7-TICAM2	PTPN20B	EVI2A			NDEL1	MYCT1				KATNAL1	NDRG2	DOK3	SHC1
RAB11FIP1	ARPC5	SHROOM4	SPDYE2B	KLHL3	EXTL2			GFOD2	RAB11FIP1				PPP1R1B	ISY1	DENND2D	ST3GAL2
ORAI2	TSPAN5	ODF2L	LOC100506115	EHF	F3			SNX27	ORAI2				ARID5B	PNMAL2	SVEP1	SLC2A4
ITPKC	CNIH1	NUFIP2	MYZAP	SEC22A	F13A1			SEH1L	ITPKC				ANTXR1	ZNF490	ANKRD53	SLC6A2
APOL6	NUTF2	STAMBPL1	LOC100996318	NSG1	FKTN			RTBDN	APOL6				RGPD5	ESYT2	PHC3	SLC8A1
GRIP2	AKAP8	MARCH4	LOC100996482	OXGR1	FOXO3			RASSF5	GRIP2				ZDHHC18	MKL2	AKNA	SLC12A3
SLC38A1	FSTL3	KIAA1522	LOC100996713	RBMXL2	FMO2			AMMECR1L	SLC38A1				COQ5	ARHGAP31	ZBP1	SLC16A2
GFOD2	IKZF1	RDH14	LOC101930325	RABGEF1	AFF2			TRAPPC9	GFOD2				NICN1	RPTOR	OR2C3	SLCO2A1
CHST9	TRDN	RNF213		MRPL22	FNTA			CALN1	CHST9				EIF1AD	KIAA1328	SYNC	SLIT1
EIF2A	BTN2A2	NCOA5		TMOD2	FRZB			RBM4B	EIF2A				RAB11FIP4	MICAL3	GFOD2	SMARCC2
TMPRSS13	OLFM1	RAB40C		A1CF	FUS			SYT15	TMPRSS13				MAML2	CARNS1	PUS7L	SMO
ZNRF3	SLC9A6	SLC46A2		CHST11	FUT8			KATNAL1	ZNRF3				FRMPD3	HCN3	DNAL1	SIGLEC1
TMEM164	CRTAP	SRPRB		MRPS18C	FZD2			TMEM222	TMEM164				ST6GAL2	RNF213	PARP9	SNAI1
ZDHHC18	SEMA4F	OVOL2		APIP	GAB1			PPP1R1B	ZDHHC18				HES7	MAGEE1	ATG10	FSCN1
EFCAB2	PRDX4	EPS15L1		C3orf18	GAD1			FAR1	EFCAB2				GPT2	CPNE5	SYT15	SNX1
ING5	PAICS	ACE2		RAPGEFL1	NR6A1			ZDHHC16	ING5				PRRC2B	TLDC1	RASSF4	SOX10
GINS4	CCR9	AFAP1		MRPL30	GDNF			C7orf50	GINS4				NFATC2IP	GPR107	ELMOD3	SOX11
UQCC2	ZNF275	AGBL5		FAM198B	GLS			HHIPL1	UQCC2				ARHGEF39	SPTBN4	RGPD5	SRF
HOOK3	PDE10A	C2orf43		PLAC8	GMFB			RAB11FIP4	HOOK3				LSM10	ZFYVE28	ZCCHC9	SRPR
RAB11FIP4	MALT1	SLC17A9		HOOK1	GNAI3			MAML2	RAB11FIP4				NKD1	CADM3	C2orf88	SSR2
DOT1L	CCNI	BLOC1S5		CDC40	GNAQ			FRMPD3	DOT1L				ITPRIP	CXCL16	DDI2	SSX1
SPIRE2	LILRB4	PRDM15		FAM8A1	GPD2			ABLIM2	SPIRE2				SSH2	EPS15L1	MEGF11	SSX5
ZNF527	SNRNP27	CDH23		GULP1	GPR1			ZNF512	ZNF527				GAL3ST3	CACNG8	PPAPDC1B	SSX4
FAXC	RAB31	ZFYVE20		SFMBT1	GPR26			JPH4	FAXC				FATE1	PBOV1	FAXC	STAU1
PARD6B	DIDO1	PDLIM2		VTA1	GRIA3			C14orf142	PARD6B				C16orf45	C2orf43	ZNF577	STC1
EFCAB4B	POLR3A	RAB17		RAB6B	GRIN2B			C15orf41	EFCAB4B				RSPRY1	ALX4	EFCAB4B	STK10
MFSD9	MST1L	MRPS25		SHC3	GRSF1			GLIS2	MFSD9				TSPAN18	SRR	SFT2D3	TAP2
RTN4IP1	MRAS	DNAI2		CLDN22	GSK3B			SLC9A7	RTN4IP1				BMF	PIEZO2	ZC3H10	CNTN2
RAB2B	COBLL1	ALDH8A1		FAM105A	GTF2A1			MS4A14	RAB2B				ESAM	EPB41L4A	ZNF341	HNF1B
SERAC1	HMGXB3	S100PBP		WDR44	GTF3A			UNC119B	SERAC1				KIFC2	STRA6	MICALCL	MLX
CGNL1	FBXO21	MEAF6		LZTFL1	GUCY1A2			ABHD14B	CGNL1				CCDC149	HHIP	SMIM3	TFAP2B
TMEM128	FAIM2	GINS3		MANSC1	GYG1			FAM73B	TMEM128				L3MBTL4	KLHL25	KIAA1671	THRA
PAQR8	PDZD2	PINK1		KLHL28	HMGB1			ATOH8	PAQR8				BTF3L4	UNKL	TSPYL5	THRB
RGS8	ZHX3	JMJD4		GDAP2	HNRNPU			FBXL20	RGS8				RNF185	SMAP2	GTPBP10	TIMP2
STON2	EMC1	ZNF747		ARHGEF38	HOXD8			FAM83A	STON2				PLXNA4	LPPR2	UNC5A	SEC62
FHDC1	COLGALT2	LYNX1		FAM46C	HTR2A			USP45	FHDC1				MYADM	MTHFSD	ZNF835	TNS1
LYRM7	SMC5	MRP63		ST7L	IDE			PAQR8	LYRM7				ELMSAN1	FBXL17	DHX57	TOP2A
FMNL3	MPRIP	DDA1		WHSC1L1	IFNAR1			LGALS12	FMNL3				DSEL	VWA1	FMNL3	TPI1
DPP9	TTLL12	TMEM185B		C1orf109	IGFBP3			KIAA1644	DPP9				MTSS1L	PINK1	ANKRD44	NR2C2
SESTD1	MESDC2	NOL12		MARC2	RBPJ			KIAA1671	SESTD1				CAPN13	LYNX1	RBM18	TUB
ELMSAN1	ATP11B	CHPF		C14orf119	IL13RA1			EAF1	ELMSAN1				G6PC3	C7orf49	HNRNPLL	TWIST1
NXPE3	SYT11	HMBOX1		PHIP	ING1			SLC45A3	NXPE3				REEP6	VKORC1	37316	UBE2D2
RFT1	JMJD6	MAP7D3		C10orf118	INHBB			TNKS1BP1	RFT1				CCDC102A	SLC25A23	MAPK1IP1L	UBTF
ASB16	ANKRD28	C22orf29		PNPO	INSR			WNT3A	ASB16				ZBTB47	C22orf46	SDR42E1	UFD1L
TIMM50	OTUD3	CXorf36		SHQ1	ITGA2			NAV2	TIMM50				PRDM6	PANK3	GALNT13	LAT2
FAM114A1	MGRN1	GRTP1		LGI2	ITGB3			SNX21	FAM114A1				CCDC114	SAP30L	C1QTNF1	YWHAB
TMEM183A	NEDD4L	CBLL1		MOB1A	JAK1			FAM105B	TMEM183A				MMGT1	PRKRIP1	CTHRC1	VEZF1
SDR42E1	TBC1D30	THSD4		UBE2W	KCNA6			C15orf57	SDR42E1				MYOCD	GEMIN7	RAB3IP	ZXDA
TRMT10A	DNAJC16	PRR5L		CCDC91	KCNC1			STPG1	TRMT10A				ATPIF1	C1orf115	LRIG3	LRP8
ACRC	ZNF629	MORN1		CPPED1	KCNC2			TMEM55B	ACRC				SFXN1	CLMN	SLC24A4	CCDC6
OPN4	HEY2	SEMA6D		DRAM1	KCND2			FMNL3	OPN4				OPN4	FBXO31	C15orf40	ADAM12
ERI2	DAAM2	BICC1		PLCXD1	KCNJ10			ANKRD40	ERI2				FNIP1	CSPP1	AGBL1	RND2
RWDD2A	R3HDM1	C4orf29		TMEM55A	TNPO1			BTF3L4	RWDD2A				PRRT2	RBFA	SGK494	PIP4K2B
PLCD3	CCNDBP1	ORAI2		FERMT1	LAMB3			ELMSAN1	PLCD3				KRT71	BORA	MIEF2	TAGLN2
SMIM12	DDX58	TTYH3		LRRC40	LIFR			MYLK3	SMIM12				VPS26B	DCAKD	FAM210A	KLF11
SIGLEC11	NPAP1	DUSP16		SLC30A6	LIG4			WDR20	SIGLEC11				ERMAP	CCDC134	SWSAP1	CDC42BPA
SORCS1	SLC24A2	APOL3		FAR2	LIMS1			DSEL	SORCS1				TMEM132B	HDAC11	CCSAP	RGS5
FCRL1	LSM4	SYNC		WDR11	LPL			MTSS1L	FCRL1				SLITRK1	PLBD1	MAB21L3	PPFIA4
GBP4	METTL7A	HM13		FAM178A	LPP			C17orf72	GBP4				MYSM1	LPCAT1	LRRC39	KHSRP
AGAP2	RCHY1	SLC38A1		TDP1	MXD1			ADAMTSL1	AGAP2				C1QTNF1	CYBRD1	UBXN10	KLF7
AGAP1	FAM98A	PLA2G12A		MBNL3	SMAD3			PGAP3	AGAP1				FAM122A	OBFC1	IQGAP3	PDE8B
THEM4	TPGS2	TSPAN14		THSD1	SMAD9			CACNA2D4	THEM4				AGAP1	FAM188A	WFDC12	TNKS
EXOSC6	PTCD1	TLR10		CFC1	MAP1B			PIGS	EXOSC6				PIK3AP1	SLC8B1	TAF8	ALDH4A1
C14orf79	SIPA1L1	VANGL1		KLHL4	MC2R			CEP41	C14orf79				ZNF641	RPF1	CLHC1	B3GALT4
EFCAB13	LRRTM2	ZNF611		PCDHGA7	MCF2			EGLN2	EFCAB13				NIPA1	FRAS1	LRRC15	RNGTT
IRGQ	APPL1	NUDT12		MOSPD1	MEF2C			PRRT2	IRGQ				SNX20	C17orf70	NUDT16	CCNK
MOB3A	KLHL3	DYNLRB2		KIAA1217	MEF2D			LENG8	MOB3A				USH1G	ZNF430	UGT3A1	SYNGAP1
ICA1L	EHF	TLN2		YLPM1	MFAP3			OSBPL6	ICA1L				WFIKKN2	WNT10A	CLVS2	APLN
C4orf32	PTPN18	SYT15		SUCNR1	MGAT3			FCRL3	C4orf32				TNFAIP8L1	LIMD2	UBXN2B	TIMELESS
UNC5D	FILIP1	ATAD3B		ARNTL2	MGAT5			BATF2	UNC5D				C19orf47	APOL6	APOOL	BSN
NACC2	MCTS1	BCO2		MEPE	CD99			DNTTIP1	NACC2				SHE	SH3BP5L	GAB3	BTRC
APOOL	ZCCHC4	RNASEH2C		C14orf132	MAP3K9			FOXP4	APOOL				FAM213B	GPR63	C20orf112	RPS6KA4
ZFP92	SAP30BP	FLYWCH1		PRDM11	MLLT3			NUS1	ZFP92				TCEANC2	SLC38A1	SMCR8	SLC7A6
ZBTB46	UHRF1	ZBED3		RARS2	FOXO4			RFFL	ZBTB46				SYT2	FCRL4	ZNF555	CLDN2
SREK1	UBN1	FAM195A		PLSCR4	ALDH6A1			SFXN2	SREK1				PIFO	ABHD11	WDR65	RQCD1
FGFBP3	NOX4	DYDC2		PITHD1	MOCS2			FGD4	FGFBP3				TBC1D20	KATNAL2	40422	P2RX6
OR51E1	NMD3	DOT1L		C12orf5	CD200			BTBD11	OR51E1				OSR1	DNAL1	FAM122C	NEURL
PRIMA1	TFB1M	EFCAB7		ANKRD50	MTCP1			JDP2	PRIMA1				LYPD6	ZMIZ2	KANK4	EBAG9
ISM2	IRAK4	FAM120B		ZNF286A	MTR			SLC24A4	ISM2				NUDT16	CCDC3	OLFML2A	ZMYM3
UNC45B	HAO2	PPAPDC1B		ZNF287	PPP1R12B			MSI2	UNC45B				GRPEL2	FAM167A	FAM227B	XPR1
ZNF578	SHISA5	PARD6G		AICDA	NAB1			USH1G	ZNF578				C7orf34	RIOK1	TET3	DLGAP1
ZNF681	MRPL30	FAXC		MRS2	NAP1L1			WFIKKN2	ZNF681				AGPAT6	TMPRSS13	GPR114	TRIP13
PHF13	ZDHHC3	GPR174		KIAA1143	NCAM1			SEZ6	PHF13				FAM199X	TRAF7	ZSCAN25	GTF3C5
TMEM56	CRNKL1	PLEKHA8		PLEKHG1	NCBP1			SLC43A2	TMEM56				AMER1	ZDHHC18	ZDHHC23	CNOT8
SLC30A7	PCYOX1	ZNF577		KIDINS220	NCK1			HSPB6	SLC30A7				C20orf112	EFCAB2	MDGA1	EFTUD2
PROM2	ISYNA1	STON2		ARHGAP31	NDUFA4			C2CD4C	PROM2				SAMD10	ING5	SSX7	PCYT1B
SLC23A3	MPP6	GTPBP10		MIB1	NFATC2			DMBX1	SLC23A3				RIMS4	GINS4	ZNF311	ROCK2
FAM84A	EMCN	ZNF468		PDP2	NFIB			SYT2	FAM84A				DYNLL2	HOOK3	MYO1H	SLC4A8
GPR155	WBP11	LYRM7		TAOK1	NHS			VSTM2L	GPR155				LDLRAD3	FAXC	FAM169B	IGDCC3
DTX3L	WWOX	CCDC126		STAMBPL1	NIT1			TSHZ2	DTX3L				ISM2	TTBK1	ZNF547	CELSR1
SGOL1	SHC3	CCDC149		ZNF471	NKTR			TMEM18	SGOL1				TMC8	SLC9A7	RIMKLA	SH3PXD2A
ZNF595	CLIC5	AP5B1		RNF213	NOS1			FAM168B	ZNF595				WIPF2	PLEKHA8	COX18	TTLL4
PPM1K	CPSF2	L3MBTL4		ZNF317	NOTCH2			OSR1	PPM1K				MOB3C	SPSB2	RFESD	FAM53B
AMOTL1	RBM11	SESTD1		DENND1A	NPTX2			LYPD6	AMOTL1				RC3H1	CBR4	TREML1	KDM4A
ZNF425	WDR5B	SYT12		SLC7A14	NRL			LRRC15	ZNF425				CLDN19	PLXDC2	ZNF391	ULK2
FAM84B	TBC1D13	CXorf40A		ANKRD36B	NTRK3			RTP1	FAM84B				NFAM1	DIRC2	ZNF773	KIAA0226
FAM91A1	ZNHIT6	ZNF300		MID1IP1	NUCB2			CCDC127	FAM91A1				SMYD1	FBXL20	SOGA3	ATG13
MCMDC2	LEPROT	ACPL2		ABRACL	OAZ2			SRCRB4D	MCMDC2				FAM117B	IGSF21	C15orf52	TM9SF4
SBSPON	DIRAS2	ZBTB47		ACE2	OSBP			HGSNAT	SBSPON				DTX3L	TOX2	C15orf59	MAML1
RHBDL3	BNC2	PRDM6		PLEKHA2	OTC			NACC2	RHBDL3				DAB2IP	CEP19	FAM211A	PHYHIP
ZNF320	DCHS2	PGAP3		SCPEP1	CLDN11			DCAF12L1	ZNF320				CEP120	SYDE1	TRABD2B	NUPL1
OR7D2	MBTD1	OPALIN		FKBP10	OXCT1			C20orf112	OR7D2				RNF217	UMODL1	SLC6A17	SPATA2
ZNF780B	GIPC2	TADA2B		C5orf54	P2RY6			CCM2L	ZNF780B				NKAIN2	MVB12B	NUGGC	C2CD2L
ZNF100	ZNF280D	H2AFV		EPB41L4A	PAH			SOGA1	ZNF100				TTLL11	KLC4	SPRED3	ZBTB39
TOR1AIP2	INO80D	FDX1L		ELTD1	PAX7			TLDC2	TOR1AIP2				PATE1	SAPCD2	FNDC9	RHOBTB1
KANK4	FKBP14	RPUSD1		C17orf75	PCSK1			RIMS4	KANK4				TRPV3	SYS1	C10orf105	SMG7
SPATA5	PNPO	SLC46A1		PDLIM2	PDE1A			SRXN1	SPATA5				LONRF2	COX19	SLC22A20	SV2B
DZIP1L	MRPS10	GLCCI1		HIF3A	PDE3B			ASB15	DZIP1L				PARP15	DPP9	PLEKHG7	SRGAP3
DAND5	DPPA4	ZBED6CL		ENGASE	PDE4B			SESN3	DAND5				PRICKLE2	UAP1L1	GOLGA6L9	MRC2
ZNF626	LRRC20	TIRAP		USP46	PDGFRA			TMEM120B	ZNF626				SLC30A8	RNF185	GPX8	RABGAP1L
IBA57	PNMAL1	BTBD9		DCLRE1B	PDK4			PRIMA1	IBA57				ASXL1	C12orf65	ARGFX	TMCC2
CCDC125	SLC38A7	SLAMF6		METTL4	PFKP			ISM2	CCDC125				CLYBL	SYT12	C8orf58	ZBTB40
AMER3	TMEM100	C1QTNF1		TMEM237	CDK14			MGAT5B	AMER3				SCAMP5	MTSS1L	SSX4B	PTBP3
SENP5	CPPED1	WDFY2		ZFP69B	PGM3			TOM1L2	SENP5				KRT78	CDHR1	SLX1A	BCL2L11
AMER2	ACER3	CYYR1		ZBTB10	PGR			FAM78B	AMER2				PIANP	SPECC1	GOLGA6L4	USH1C
LRRC55	SLC39A9	ARAP2		TMEM108	PHF2			WFDC5	LRRC55				TSNARE1	CCDC64	ANKRD33B	TSPAN2
TPCN2	WDR33	THEM4		GGCT	PHKG2			FBXO41	TPCN2				FAM219A	HTRA3	TMEM236	ENAM
PATL1	PLCXD1	CPXM2		TRPM8	SERPINB5			FAM84A	PATL1				SAMD9L	SFXN1	PPAN-P2RY11	ABI2
REEP3	TBC1D2	HIST4H4		ATP13A3	PIK3R1			FGD5	REEP3				MED19	SYTL3	RGPD8	WASF2
POLR2J2	IMPACT	ERP27		METTL21D	PKD2			DAB2IP	POLR2J2				C10orf107	H2AFV	ZNF286B	NUTF2
MMS22L	FAM46A	ANO4		HMBOX1	PLAG1			AMOTL1	MMS22L				TMEM136	CMTM7	RGPD6	TRIB1
FAM21C	NPLOC4	TDRD9		SH3TC2	PLAGL1			TTLL11	FAM21C				RNF152	AHNAK2	ZNF814	AP3S2
UBN2	RUFY2	SOCS4		PANK3	PLCG1			PRUNE2	UBN2				MARCH8	SCAMP4	RELL1	ABCC4
RNF169	ARHGEF40	SLC25A29		MLF1IP	PLS3			TMTC2	RNF169				FOXK1	ZNF257	SIGLEC14	STAG1
ZDHHC23	CNDP2	NIPA1		NSUN7	PRRX1			NOP9	ZDHHC23				C7orf41	EFHC1	SPATA1	SF3A1
REXO1L1	WDR52	FSD2		MCTP1	POU6F1			OTUD7A	REXO1L1				ATXN7L1	ELFN2	LOC100507462	RTN3
GK5	MCTP2	SEZ6		CLMN	PPARA			CABP7	GK5				BEND7	PTPMT1	PHOSPHO2-KLHL23	COG5
NEGR1	MBNL3	SLC43A2		ALG9	PPM1B			PRICKLE2	NEGR1				SLC17A8	NT5C3B	NDUFC2-KCTD14	FST
GPR110	FOXJ2	WDR81		PEAK1	PPP1R8			KBTBD12	GPR110				LACE1	WDFY2	FAM47E-STBD1	VTI1B
ZDHHC22	PAG1	SHE		AGBL2	PPP2R2B			ADAMTS15	ZDHHC22				ZBTB38	GRIN3B	MYZAP	HYOU1
C16orf54	KLHL4	TSHZ2		CCDC15	PPP2R5A			PPP1R18	C16orf54				UBN2	HSPA12B	LOC101060445	IGF2BP1
CLEC18C	KIAA1217	ANKRD54		FRAS1	SRGN			SCAMP5	CLEC18C				BRWD3	AGAP2	LOC101927658	KHDRBS1
HID1	YLPM1	CNTNAP5		TM2D3	PRKCA			KRT78	HID1				ALS2CL	AGAP3	LOC101928619	ATF7
ZSCAN1	DNAJC12	TAF8		ORAI2	PRKCB			PLBD2	ZSCAN1				BCL9L	GALNT15	LOC101929275	TPPP
C1orf204	SAR1A	ICA1L		DNAJC5	MAPK8			ARID2	C1orf204				B4GALNT3	PARD3B	LOC101929306	C9orf9
C20orf203	STARD7	CRYBG3		GLTPD1	MAP2K1			CADM4	C20orf203				SIAH3	FRA10AC1	LOC101929844	PTPN21
ZNF660	ATXN7L3	RTP1		BHLHB9	PROX1			TXLNA	ZNF660				NHLRC4	SFR1	LOC101930123	BVES
DCAF4L1	CCNL1	DNAJC21		DCSTAMP	PSD			TMEM184A	DCAF4L1				SLC13A5	ANAPC16	LOC101930255	NUDT4
KIAA0825	PCBP4	GRPEL2		SLC38A1	PSMD11			TUBB	KIAA0825				SH3PXD2B	C14orf79	LOC101930337	SEC63
TRIQK	C12orf5	ADAT2		FBXO38	PTCH1			SLC36A1	TRIQK				C9orf47	KLHL33		PXMP4
P2RY8	PHTF2	HGSNAT		RNF170	PTK2			ZCCHC24	P2RY8				TUSC5	DCUN1D3		MGAT4A
S100A7A	PPM1H	MAGEC3		NETO1	PTPN4			UNC5B	S100A7A				EIF4E3	IFFO2		TUSC2
RAB7B	AHRR	ZBTB46		LRRC48	PTPRK			DOK6	RAB7B				VSX2	TCEANC2		SYNPO
C1QL4	XPO5	SMCR8		DNAL1	PURB			HEPACAM	C1QL4				ZNF260	WFDC12		ITGA11
TMEM119	ZNF398	STK35		SLC4A9	RAB1A			CPNE2	TMEM119				TFAP2E	EMID1		IKZF3
C17orf51	ZNF471	TRUB1		SPATA16	RAB3B			FOXK1	C17orf51				NAT8L	CHCHD4		COBLL1
ARSI	FNIP2	GSG1L		MAGT1	RAB27B			SRRM3	ARSI				ZDHHC21	GLYCTK		LMTK2
ZNF517	ZSWIM5	ZNF578		SLC10A7	RANBP2			PYDC1	ZNF517				ZKSCAN2	UBE2QL1		LPHN1
ZDHHC21	MAGEE1	CNIH3		TKTL2	RARB			MDGA1	ZDHHC21				ATXN1L	TMEM171		PLEKHA6
FREM2	USP37	CHADL		ZNF394	RASA2			C11orf85	FREM2				ZNF391	PM20D2		CLSTN1
SMTNL2	FANCM	CKAP2L		LRRC8C	RASGRF2			SLC25A45	SMTNL2				SKA2	NDUFAF6		SBNO2
MTX3	GATAD1	40422		FYTTD1	ARID4A			BCL9L	MTX3				ZNF710	FAM69B		RALY
ZNF81	SNX6	THAP6		C2orf88	KDM5A			KCTD21	ZNF81				SLC27A1	S100A16		MMRN1
C15orf38	PBLD	SLC25A48		HPS3	RBMS1			ANKRD52	C15orf38				GPR153	FAM65C		KLHDC10
CLEC18A	IKZF4	ANKRD46		CAPS2	RBMS2			C14orf177	CLEC18A				SBK1	DYDC1		FAIM2
FAM131C	GAREM	C8orf37		UNC119B	REST			NHLRC4	FAM131C				C6orf222	FGFBP3		UNC13A
SLCO4C1	CERK	TMEM74		RPUSD4	RIT2			SLC13A5	SLCO4C1				LRRC10B	DNHD1		SAMD4A
ZNF445	FBXL17	TTLL11		PPP1R15B	RNASE4			ZIK1	ZNF445				CTXN2	WDR66		PHLPP2
POLN	METTL4	RHBDL3		FIZ1	ABCE1			SYPL2	POLN				C11orf87	C2CD4A		KIF21B
FAM111B	ZBTB10	ZNF550		SERAC1	RPA1			CYB561D1	FAM111B				SNX19	SLC22A31		ZNF609
PTPRQ	GDAP1L1	ZNF564		MICALCL	RPS6KB1			C3orf56	PTPRQ				C1orf226	SMIM17		TBC1D9B
ZNF699	BCL2L14	RASSF6		AJUBA	RRM1			SH3PXD2B	ZNF699				PAIP2B	ZNF714		AVL9
PEAR1	RHBDF2	BHLHA15		TMEM128	RS1			KIAA0825	PEAR1				C3orf80	ZNF681		PEG10
LHFPL4	CLMN	ZNF431		SHANK3	SORT1			FAM83H	LHFPL4				SAMD12	C19orf25		SIPA1L3
KLHL30	MMRN2	FAM9B		KIAA1671	SCD			SCAI	KLHL30				GOLGA7B	ZNF555		ZBTB43
FAM21A	ZNF552	SDR16C5		CCNB3	SCN3A			EIF4E3	FAM21A				DBX2	PHF13		FSTL4
SHISA2	MAP9	GRAMD2		TSLP	SCN5A			S100A7A	SHISA2				RNASE13	B3GALNT2		NFASC
YPEL2	C2orf54	APOBEC3F		SYS1	SCN9A			ANKRD42	YPEL2				CCDC88C	MOB3C		POGZ
IYD	ATAT1	TET3		ZNF799	SDCBP			RAB43	IYD				TRIM67	PROM2		PHF8
KBTBD13	CCDC170	PIKFYVE		N4BP2L1	SDF2			JMJD8	KBTBD13				PTCHD4	CCNYL1		SMC5
ZNF793	SIKE1	C9orf91		FAM104B	SDHD			CPLX4	ZNF793				RNF224	VKORC1L1		RTF1
ARL13A	LRRC27	AMER3		SESTD1	SEL1L			ZC3H12B	ARL13A				C7orf73	AMOTL1		ZCCHC14
SERTM1	COASY	SENP5		ZNF765	SET			ATXN1L	SERTM1				RGPD8	OTUD7A		GANAB
EML6	SLC19A3	ZCCHC24		NXPE3	SFRP1			CD300E	EML6				CDK11A	SPPL2C		FBXL7
C3orf72	LIMD2	BEND6		TTC5	SRSF6			RSPO4	C3orf72				RGPD6	ZNF320		MLC1
C7orf65	APOL6	MMD2		COG7	SHOX2			MTX3	C7orf65				SHISA9	OR7D2		XPO6
ACBD7	GRIP2	CDHR3		CXorf40A	ST3GAL2			NME9	ACBD7				TMEM194B	ZNF100		PHLPP1
C10orf105	AMMECR1L	SCUBE3		TTC30A	SIM1			NMNAT3	C10orf105				ZNF605	TIGD2		OTUD3
H3F3C	TM2D2	PRR14L		C1orf105	SIM2			LCE1E	H3F3C				LOC100996485	RASSF6		KAZN
ZYG11A	IMMP2L	CXorf23		MOB1B	SLC1A1			ZNF710	ZYG11A				ACOX1	ZNF92		DDHD2
GIMAP6	LRRIQ1	C10orf67		PRDM6	SLC1A4			PEAR1	GIMAP6				ACTB	BMPER		MGRN1
POLR2J3	USP48	TMIE		PIGM	SLC6A2			LHFPL4	POLR2J3				ACVR1B	SLC30A8		BICD2
ANKRD33B	HOOK3	KSR2		TRMT10A	SLC7A1			KRTAP10-7	ANKRD33B				ACVRL1	QSOX2		SLC9A8
ZBTB8A	RHOXF2	CEP170B		FOXP2	SLC7A2			TMEM189-UBE2V1	ZBTB8A				ADCY1	SYNPO2		RPGRIP1L
TMEM183B	PARD6G	PTRF		SFXN5	SLC12A2			ILDR2	TMEM183B				ADORA3	PLAC4		NEDD4L
CLEC19A	ST6GAL2	ENDOV		TP53RK	SLCO1A2			YPEL2	CLEC19A				AES	MPZL3		PHF15
FAM160A1	USP32	SUMF1		SFT2D1	SMARCC1			BLOC1S3	FAM160A1				AGT	VSTM4		VPS39
SHISA9	C9orf3	C3orf70		KLHDC7B	SNAP25			C2orf71	SHISA9				AK4	ZNF626		HAUS5
ZNF814	ATOH8	RAB7B		SLAMF6	SORL1			IER5L	ZNF814				AMT	IBA57		ANGEL1
PSAPL1	ZNF587	C17orf51		WDFY2	SOS1			KDM4E	PSAPL1				APBB2	SPRED2		ZNF629
LOC100129361	USP45	ZNF678		FOXP4	SOX1			C13orf35	LOC100129361				XIAP	CENPV		PSD3
KLLN	DIXDC1	C1orf110		GRIN3A	SP4			SAMD12	KLLN				AQP6	TSNARE1		NUDCD3
MTRNR2L7	HSFY1	SPOPL		OLIG1	SPOCK1			IFITM10	MTRNR2L7				ARHGAP1	ANKS6		SLC7A8
MTRNR2L3	HPS4	KY		AGAP1	SPTBN1			HAPLN4	MTRNR2L3				ARSB	AMER2		OTP
MTRNR2L4	TSPAN18	C3orf35		SH2D1B	SRP9			C10orf105	MTRNR2L4				STS	USP12		CBX5
MTRNR2L10	SNX21	NAT8L		TRIM6	STAT5B			RNF165	MTRNR2L10				ART1	TMEM218		DAAM2
TMEM178B	FAM110B	ACER2		ANKRD22	HSPA13			ZNF704	TMEM178B				RERE	LRTOMT		ZFYVE26
ZNF816-ZNF321P	COX19	RGAG4		DNAJC24	STX3			POTEM	ZNF816-ZNF321P				ATP2B1	HEPACAM		GLTSCR1L
LOC101060318	ZNF486	MTX3		SLC24A4	STYX			RNF222	LOC101060318				ATP6V0A1	GPR114		R3HDM1
LOC101060405	HN1L	NIPAL4		USP43	SULT1C2			C15orf56	LOC101060405				ATP6AP1	PHACTR1		RASD2
LOC101060589	ANKRD44	LCE1E		CALR3	SYPL1			FAM227A	LOC101060589				ATP7B	GPR97		HSPBP1
LOC101927302	ZNF765	SLCO4C1		IRGQ	SYT4			TEX22	LOC101927302				BAG1	ANKRD18A		STX12
LOC101927707	SYT12	NHLRC2		MOB3A	TACC1			SLC35E2B	LOC101927707				BBS1	FAM26E		CADM1
LOC101928686	YTHDC1	FAM111B		AADACL3	MAP3K7			C13orf45	LOC101928686				BGN	TBC1D28		IL17RA
LOC101929479	MYLK3	ZNF829		TSHZ2	TAL1			TVP23A	LOC101929479				BST2	EPGN		MTCH2
	CXorf40A	IGFL1		RFTN2	TAZ			C17orf96	ARSB				BTD	ARHGAP30		TBC1D22A
	CDHR1	TMEM110		GNPDA2	TBCA			ABAT	CCK				OSGIN2	PRSS33		TXN2
	NAF1	AMIGO3		PRRC1	TCEA1			ASIC1	MS4A1				PTTG1IP	MDGA1		NIPSNAP3A
	CRB3	KRTAP5-1		UBE2QL1	MLX			ACP2	TRDMT1				C21orf2	JAKMIP3		AAR2
	SPSB4	SH2D4B		TMEM174	DYNLT3			ACTN4	DTNA				CA6	GPR133		TENM4
	ZNF276	C15orf52		STXBP5	TDG			ADA	EIF4G2				CACNA1D	THEM5		OSBPL3
	FBXO44	C15orf59		RAET1E	TEP1			ADARB1	HNRNPD				CACNB1	FAM102B		GIGYF2
	ERI2	HES5		VPS37A	TGFB2			ADCY1	IRAK1				CALU	SLC25A34		ARHGEF26
	WDR89	TRABD2B		HGSNAT	TGM2			ADCYAP1R1	LRP2				CBL	SH2D6		KLK13
	TP53RK	ARHGEF37		HDX	KLF10			ADRA1D	SMAD4				CCND3	C2orf61		LDLRAP1
	VPS26B	IYD		RBMXL3	TIMP2			ADRBK2	MARK1				CD1B	UNC80		PITPNC1
	CDCA5	C1orf226		TCEAL2	TLL1			AK4	MTAP				CD5	IGSF10		LRRC29
	ERMAP	IL17REL		ZFP28	TNNI1			ALDH3B2	NOTCH2				SCARB1	DCBLD1		ERAL1
	PTPMT1	WDR38		SMCR8	TPM3			ALDH3A2	NRAS				CD37	P2RY8		MYEOV
	FANCD2OS	DNAJB3		SREK1	TRPC6			SLC25A4	PARK2				ENTPD2	KRTAP20-3		USP21
	DIRC1	MXRA7		VTI1A	TSN			SLC25A6	PHKB				CD59	FFAR4		DIEXF
	LYPD1	DUXA		LDLRAD3	TSC1			AQP2	SDHC				CD74	TMEM119		TSPAN13
	AGAP1	POLR2J3		RAD9B	TSPYL1			AQP6	SRSF6				CDH1	ZNF678		B3GAT1
	THEM4	SMIM5		ABHD12B	TUB			AR	SLC1A1				CDH4	C1orf110		EIF2AK1
	SH2D1B	LOC643355		NRG4	TNFSF4			ARHGDIB	TRAF6				CDKN2B	LOC339862		KLHL20
	SSX2IP	PIRT		UNC45B	TYRP1			ARL2	TSPYL1				CEBPA	MYLK4		RAB30
	OR10AD1	SERPINE3		TRIM16L	UBE2A			ARL3	YES1				CTSC	ZNF680		POLL
	JDP2	ACTR3C		TMEM99	UBE2H			ARRB1	WISP1				CHEK1	FMN1		WDR91
	ZNF813	LRTM2		CCBE1	UBE2V2			ARSD	SYNJ2				CHI3L2	ZKSCAN2		ZBTB44
	AADACL3	IQCJ		ZNF714	UQCRB			ART1	PSMF1				CHML	MOGAT3		BABAM1
	GJB4	PPAN-P2RY11		WDR65	UVRAG			ARVCF	USP3				CHRM3	LCE3E		TMOD2
	EDARADD	PLIN4		CCDC117	EIF4H			ASCL1	RASGRP1				CHRNA4	GSTK1		TFCP2L1
	TMEM18	FAM160A1		PROM2	WHSC1			ASTN1	PRMT3				CLCN6	NCR3LG1		UBQLN1
	PQLC3	ZNF737		KANSL1L	WNT5A			ATP1B2	MARCH6				CLN3	ZNF829		PACSIN1
	WDR36	LOC100131094		TTC14	WNT8B			ATP2A1	SEC23IP				COL4A4	ZNF773		RAX
	DPCR1	C17orf96		C3orf30	YWHAB			ATP5D	CLASP2				CR1	PFN4		ST6GALNAC6
	C7orf57	SMLR1		CCDC112	YWHAG			ATP6V1C1	FAF2				CREBBP	C9orf169		CHST11
	KRTAP13-1	NT5C1B-RDH14		ZNF746	ZFX			ATP6V0A1	C16orf72				CREM	LOC377711		DCAF8
	C5orf20	LOC100996924		ANKRD46	ZIC1			AVPR2	RAB8B				CRK	CLEC12B		PDE11A
	EIF5AL1	LOC101060400		TDRP	ZNF3			BAAT	TMX3				CRX	C15orf59		SHANK1
	SYT9	LOC101060423		SBSPON	ZNF24			BBS1	TRIT1				CTNNA1	ZNF470		METTL9
	KDELC2	LOC101927402		FAM120AOS	ZNF33B			BCL2L2	STRBP				CTNS	RNF207		ZDHHC9
	KRT80	LOC101927910		RIBC1	ZKSCAN1			BCS1L	SCN3B				CTSO	TRABD2B		RLIM
	FAM216B	LOC101928356		CLEC14A	TRIM25			BDH1	KIAA1244				CUX1	SLC6A17		RAPGEFL1
	ZSCAN29	LOC101928558		TMEM30B	ZNF148			BGN	KIAA1161				CXADR	IYD		CCDC174
	CCDC42	LOC101928852		FAM134C	ZNF174			BICD1	ZBTB2				CYP2B6	FEZF1		ZDHHC3
	SLFN13	LOC101928975		OR7D2	ZNF185			CXCR5	SRPRB				CYP4A11	XKR5		MRPL35
	ZNF578	LOC101929479		ZNF780B	ZXDA			BMP2	DDHD1				ACE	PRAMEF17		ZBTB7A
	ZNF417	LOC101929748		FAM171B	NCOA4			BMP7	KIAA1715				DDX6	LOC400682		UBE2D4
	ZNF558	LOC101929847		PRSS35	ADAM12			BOK	TRMT1L				37135	PRAMEF13		SUFU
	KNCN	LOC101930001		ZNF92	CSRP3			ZFP36L1	MSANTD4				DIO2	C8orf59		RAB23
	SLC16A14	LOC101930064		C10orf128	PTP4A2			BRS3	LCOR				DYNC1I2	PTPLAD2		ERAP1
	CCDC50	LOC101930123		CCER1	SSPN			BST1	TBRG1				DOCK2	C10orf105		CDK12
	SCFD2			ZNF778	DGCR14			C1QBP	TRIM5				DRP2	C9orf106		ATP8A2
	PLEKHG4B			NLRC3	KDM5C			C1QC	TIFA				DTX1	C8orf82		RSF1
	SLC7A13			ZNF626	HIST1H4I			C4BPB	FAM210A				DUSP7	PIM3		SIX4
	C9orf66			TCTEX1D1	PICALM			OSGIN2	IQGAP3				E2F4	ZNF506		PHAX
	FAM120AOS			IBA57	FZD4			VPS51	TBC1D20				EFNA3	MINOS1		POLE3
	SLFN5			TMEM17	FZD6			CACNA1B	LRRC15				MEGF6	SPATA31C1		PRR13
	ZNF550			PLD6	DUSP11			CACNB1	SRSF12				EGR3	ANKRD18B		CCSER2
	ZNF676			LYRM9	CUL4B			CALD1	CCDC117				ELF3	OR2W5		PARP14
	PRICKLE2			C9orf91	RGS5			CALM1	UPP2				ELF4	GIMAP6		HES2
	ZNF467			C9orf72	PPM1D			CALR	RUNDC3B				EPHB4	DUXA		TBC1D13
	SYNPO2			AMER2	PPFIA2			CAMK2A	FAM122C				ERBB3	HIST2H4B		TRIM44
	FAM9C			SLC37A2	PDXK			CANX	THAP5				ESRRB	SMIM15		TRIT1
	AGO3			MPEG1	KHSRP			CASP9	ZNF449				EYA3	ZNF862		PGPEP1
	CREG2			RNF152	CASK			CASQ2	CCDC89				F13A1	SPATA31C2		ELOVL2
	C3orf67			HNRNPA3	ABCB11			CASR	JAZF1				FABP4	LOC646588		CMTM6
	SAMD14			ALKBH3	TNKS			RUNX2	FAM26E				FANCC	SYNDIG1L		CHTF8
	LRTOMT			SPATA13	NOL4			RUNX1	GPX6				FCN1	ASCL5		CPSF3L
	FOXK1			TDRD6	MYOM1			RUNX3	SPOPL				FECH	PRAMEF16		C20orf27
	SEMA3D			NAPEPLD	CDS2			CBL	PLEKHM3				FGA	PPAN-P2RY11		PID1
	VGLL2			ATXN7L1	RAB11A			CBS	IER5L				FGF1	MROH1		TMEM248
	ATP6V1C2			SEMA3D	HCAR3			CCNT1	ZNF605				FOXF1	FAM203B		SAMD4B
	GPATCH11			SLC17A8	CDC123			CD3G	AMPH				FOXL1	TBC1D3		RALGPS2
	SNX32			RALGAPA1	ARHGEF7			CD86	ARF6				FOXO1	TBC1D3H		BSDC1
	LRRC57			UBN2	FUBP1			TNFSF8	BRCA2				FLT4	ISPD		FIGN
	TCP11L2			BRWD3	TAX1BP1			CD36	CASR				FMR1	SHISA7		CDCA8
	STEAP2			GK5	BSN			ENTPD2	CD80				GAGE1	LOC100132146		PRMT6
	JAKMIP3			C10orf67	SKAP2			ENTPD6	CLCN6				GABBR1	LOC100132874		RNF220
	DPY19L2			GCSAM	SYT7			CD48	TOR1A				GABRP	PET117		GOLPH3L
	MYO1H			TAS2R20	USP8			CD59	ERV3-1				GAGE2C	LRCOL1		KLHDC8A
	MUC19			STEAP2	MTMR6			CD79A	CFH				GJA3	TNFAIP8L2-SCNM1		TRIM62
	CLEC18C			HS6ST3	MTMR7			CDK4	IFIT3				GLG1	FAM47E-STBD1		SLC38A7
	ZADH2			STK32C	INA			CEBPA	IGSF1				GNAO1	LOC100653247		ASXL2
	ZNF841			BLOC1S2	CBFA2T2			CETP	IL17A				GNG7	LOC101927085		UBE2W
	ZNF493			MKX	ZBED1			LYST	KCNJ16				GOLGA3	LOC101927562		AGPAT5
	C20orf203			TMEM80	XPR1			CHRND	LPP				GPI	LOC101927903		LIN7C
	ZNF621			CLEC9A	STK17B			CNGA4	MLLT1				MCHR1	LOC101927930		NIPSNAP3B
	DPH3			MYO1H	CYTH1			CNR2	MPO				GPX2	LOC101928083		LRRC59
	FRYL			TMED8	MED14			COL1A1	NOVA1				GRIK3	LOC101928454		YOD1
	ARL10			GOLGA6L1	SOCS6			COL3A1	CLDN11				GRIK4	LOC101928558		DNAJA4
	PPIL6			ZNF547	COPS2			COL4A6	PCDH1				GRM1	LOC101928619		HES6
	FAM115C			RIMKLA	TRIP12			COL6A1	PMAIP1				GRM4	LOC101928843		TRPV6
	RAB37			UNC80	HMGN3			COMT	PPBP				GRM6	LOC101929037		SMPD4
	CPLX4			DCAF4L1	NDST3			CPM	PPP2R5C				GRSF1	LOC101929469		SLC48A1
	ZNF260			SPDYE1	SLIT2			CPT1A	PSMD3				GSTM2	LOC101930085		TMEM127
	C1orf110			CCDC144NL	PPIG			CREB1	PTGS2				GUCA1A			FRMD4A
	KIF24			ZNF260	RAB28			CRHR2	PTPRE				H1F0			IPO9
	ZNF81			ZNF680	NRXN3			CS	RAC1				HBQ1			BTBD7
	LRRTM3			ZNF774	ADIPOQ			CSF1	RPL34				HDAC2			N4BP2
	ANKDD1A			ZSCAN22	GRAP2			CSNK1D	SRP72				HDLBP			ENAH
	C15orf38			SELV	42248			CTNND1	SVIL				HLF			H2AFJ
	ZBTB41			GLT6D1	ZNF264			CTRL	ZNF138				MR1			TRERF1
	NCR3LG1			EFCAB5	EIF2AK3			CYB561	SLC10A3				HMGB3			PSENEN
	ZNF773			CCDC178	RASAL2			CYP3A4	CASK				HOXB2			PCDHGA6
	C1orf95			ILDR2	EIF4E2			CYP3A5	DCAF5				HSF4			PCDHA6
	C15orf59			C15orf59	ROCK2			CYP8B1	IQGAP1				HSPA5			ANKH
	ZNF728			PRR23C	ONECUT2			DAB2	TIMELESS				HTR1D			GPCPD1
	C5orf46			LEKR1	ADAMTS3			DBH	TBX18				TNC			UBQLN4
	ARHGEF37			PAIP2B	SPTLC2			DBT	BZW1				IRF8			SPIRE1
	SPRED3			ANKRD36C	BAG3			DCTD	TRIM66				IGF1			PMEPA1
	C11orf87			SAMD12	PREPL			ACE	CD96				IGF1R			STOX2
	PATE4			TOMM5	ENTPD4			DDX11	LANCL1				IL5RA			PLSCR3
	DEFB132			GOLGA7B	AKAP12			DLX2	FTCD				TNFRSF9			ENTPD7
	PAIP2B			YY2	TRAF4			TRDMT1	COPS8				IRF4			EPPIN
	DTHD1			LOC440243	CTR9			DNMT3A	TDRKH				ITGAL			RNPEPL1
	TBC1D3C			BCL2L15	ZNF516			DNMT3B	RHOBTB3				ITGB3			RALGAPB
	MXRA7			TRIM67	PHF14			DRP2	LRCH1				ITPKB			THOC2
	ZNF705A			MTHFD2L	FAM53B			ATN1	FNBP4				ITPR2			KIAA1147
	LRRC18			FAM229B	EDEM1			DTNA	NSL1				KCNA1			ZNF248
	ZNF862			C18orf42	HERPUD1			DUSP8	FBXO4				KCNA2			SLC45A4
	ZBTB8A			PIRT	USP6NL			DVL3	ARFGAP3				KCND1			RCN3
	TP53TG3C			C6orf132	SEC14L5			E2F6	HEYL				KCNE1			RHOJ
	TP53TG3D			PTPN20A	UTP14C			ECE1	RPS6KA6				KCNH1			ZNF512B
	TP53TG3B			CFC1B	KIAA0408			EDA	RACGAP1				KCNMA1			GRAMD1B
	FAM160A1			TMEM236	ARHGAP32			EEF1A1	ARL17A				KCNQ3			ARID1B
	LOC100127983			GOLGA6C	FAM65B			CELSR3	ZNF117				KIF2A			SRGAP1
	ZNF737			GOLGA6D	HDAC4			EIF4EBP2	UBR5				KIF5A			TAOK1
	ZNF705E			GOLGA6L6	TOX			ELK1	VPS54				KLK2			NLGN2
	CTAGE8			LOC728637	MLEC			ELK4	ZDHHC13				KLRD1			SH3RF1
	ZNF783			PRR23A	ZFYVE16			ENSA	PID1				KLC1			RNF213
	DCDC5			FAM160A1	MTSS1			EPHB2	USP47				KPNA1			ZBTB26
	ATP5J2-PTCD1			LOC100509457	PTDSS1			ERCC1	ZNF331				KRAS			GPR107
	C15orf38-AP3S2			ARMCX5-GPRASP2	SERTAD2			EVC	BRK1				KRT13			NCOA5
	MAGEA10-MAGEA5			LOC100653049	MRPL19			EXTL1	ZNF253				KRT82			CYP4F11
	LOC101060399			MYZAP	GIT2			FANCC	PMEPA1				LAMC1			SLC4A5
	IFNL4			LOC101928102	NUPL1			PTK2B	PLSCR4				LASP1			CADM3
	LOC101927085			LOC101928764	TSC22D2			FCGR1B	KIAA1199				LETM1			TP53INP2
	LOC101927515			LOC101928805	TRIM14			FGF5	MRS2				LIFR			HRH4
	LOC101927910				JAKMIP2			FGF9	ESYT2				LIG3			AFAP1
	LOC101928356				ZBTB24			FKBP1A	CRAMP1L				LIMK1			BACH2
	LOC101928925				KIAA0319			FKBP5	SYT13				LRPAP1			HPSE2
	LOC101929848				PPP1R26			FOXD1	BCORL1				LSAMP			MANBAL
	LOC101930586				TRIM66			FLT1	MRPS14				LTK			XPNPEP3
					AREL1			FLT4	RFX7				BCAM			EPB41L4A
					TBC1D4			FPR3	ZNF649				CD180			LRRC4
					TECPR2			FXN	TMEM185B				MXD1			C10orf54
					SGSM2			G6PD	BHLHE41				SMAD4			ABCG4
					FAM20B			GAK	AGMAT				MAN2A1			LEPRE1
					RNF10			GATA4	DNAL1				MCM6			SEMA4A
					HELZ			GDNF	ITCH				ADAM11			HIF3A
					USP3			GFI1	KRTAP1-5				MDK			IKZF4
					PTBP3			GFPT1	KDM2B				MDM2			ZMAT3
					AKT3			GGCX	PLEKHA8				METTL1			TTC31
					INSL5			GJA5	MSANTD3				MFNG			COPS7B
					ATP9A			GLP1R	MOB1B				ATXN3			GAREM
					EDIL3			GM2A	ZNF257				MLLT1			CRTC3
					TSFM			GNG7	DIS3L				MOG			KLC2
					FEM1B			GPI	ZNF354B				MT1E			USP46
					ARL4C			GPER1	LOH12CR1				MT1F			VWA1
					SLC25A15			GRM1	FOXR2				MT1M			BRD9
					CNIH1			GRM4	ZNF555				MTHFR			CAMKV
					LHFPL2			GSTA2	ZNF540				MUC1			SMIM2
					CALCRL			BRF1	C9orf72				MYCL			KCTD15
					TRIM13			GUCY1A2	OR9Q1				MYLK			FTO
					STX6			GUCA1B	SYT14				MYO5B			C1orf116
					SPRY2			GUCY1A3	C3orf38				NAIP			DERL1
					ZMPSTE24			HAS3	DTWD2				NAP1L4			NOL12
					IKZF1			HTT	ZC3H12B				NCK1			CDC73
					HMG20A			HDLBP	PAQR9				NDUFV3			HMBOX1
					NOD1			CFH	41883				NEDD4			PPP1R3B
					ATP8A1			HK2	PTAR1				NEDD9			HSPBAP1
					LYPLA1			MR1	ZNF662				NFATC2			VEPH1
					FST			HLCS	C4orf3				NFYC			OGFOD3
					NXF1			HNMT	ZNF506				NGFR			CXorf36
					SYNCRIP			TLX2	MINOS1				NHLH1			PIP4K2C
					ANP32B			HOXB8	CTAGE9				NHLH2			TREML2
					CDC42EP3			HPCAL1	RHOXF2B				NINJ1			MAGIX
					HEXIM1			AGFG2	CTAGE4				NOP2			ADM2
					STAMBP			DNAJB2	ACTC1				NOS1			DHDDS
					IGF2BP3			DNAJB1	ADCY2				NOTCH2			DENND2D
					CAMKK2			IDH1	ADCY5				PNP			GREB1L
					GNA13			IFIT2	ADCY9				NPC1			NAA25
					CHL1			IFIT1	ADH5				NSF			CSRNP3
					ZNF268			IGF1R	JAG1				NTRK2			DCAF17
					SEC24A			IKBKB	AQP1				NTSR1			ZNF606
					FAM114A2			IL2RB	AQP9				OAS3			MYCT1
					CLPX			IL5RA	AR				ODF1			WDR26
					PDE10A			IL6R	ATP5G2				OLR1			PIGZ
					PPARGC1A			IL6ST	ATP7A				OPCML			C2orf44
					EDAR			CXCR1	BCL2L2				OPHN1			SP6
					DBF4			INPP5B	CEACAM1				ORC2			DNAJC5
					SERINC3			IRF4	BICD1				FURIN			DDHD1
					IFI44L			IRS1	BNC1				PAK3			ZFP91
					TMED10			ITGAM	BMP3				PARN			PRRT1
					RBPMS			JAK3	BMPR2				PBX2			LRRC3
					ABHD2			KCNA1	OSGIN2				PCCB			C1orf21
					WWP1			KCNH1	CALU				PCDH1			CSRNP2
					ATE1			KCNH2	CBLB				PCDHGC3			TSPAN14
					FAM107A			KCNJ12	CD8A				PDE7A			ISCA1
					WBP4			KCNJ16	CDR2				PECAM1			SPRY4
					POLI			KCNN3	CDS1				PER1			SEH1L
					RASSF8			KCNQ2	COL4A3				PEX13			DNAL1
					GPR176			KCNQ3	COL9A1				PFKFB2			SESN2
					PACSIN2			KHK	CPM				PHKG1			INHBE
					SYNRG			KRT7	DOCK1				SERPINB5			MRO
					KLF8			FADS1	PHC1				SERPINB8			SLC4A11
					STK38			LMO1	MEGF9				PIK3C3			TMPRSS13
					CASC3			LRP3	EGFR				PIK3CD			KATNAL1
					RRAS2			LRP6	ELAVL1				PLEC			PPP1R1B
					MTF2			LRPAP1	ELF2				FXYD1			ARID5B
					DNAJC8			BCAM	ERBB4				FXYD3			ANTXR1
					VASH1			NBR1	ERCC4				PLSCR1			RGPD5
					CPEB3			MAP4	ERG				POLR2E			ZDHHC18
					ZNF510			MATN1	FMO2				POLR2F			COQ5
					NLGN1			MBD1	FYN				POU2AF1			NICN1
					UBOX5			MBL2	GABPA				POU2F1			EIF1AD
					ZBTB1			CHST6	GDNF				POU6F1			RAB11FIP4
					RUFY3			ADAM11	GFRA1				PPARA			MAML2
					BTBD3			MDFI	GMFB				PPARD			FRMPD3
					TRAK1			MDH2	GNAO1				PPOX			ST6GAL2
					RAB3GAP1			ME2	GNS				PPP1R1A			HES7
					ELL2			MECP2	GRIA3				PPP1R8			GPT2
					WDFY3			MEN1	GRID1				PPP2R5C			PRRC2B
					DAAM1			CD99	GRIK4				PPP5C			NFATC2IP
					KLHDC10			MICB	GRSF1				PRKACA			ARHGEF39
					FBXO21			MKLN1	GUCY1A3				PRKG2			LSM10
					TMCC1			MAP3K9	HTT				MAPK10			NKD1
					SAMD4A			MLLT1	HIP1				MAPK13			ITPRIP
					PDZD2			MLLT4	HNF4A				MAP2K6			SSH2
					CLUAP1			MLLT6	KCNC3				PRPSAP1			GAL3ST3
					AVL9			MMP2	KCNK3				KLK10			FATE1
					ZC3H13			MMP8	KCNQ3				PSG1			C16orf45
					ZBTB43			MMP17	KPNA1				PSG4			RSPRY1
					RAP1GAP2			MOCS1	LFNG				PSG7			TSPAN18
					PHF8			MPL	LHCGR				PSME1			BMF
					ANKLE2			MTHFR	ABLIM1				PTGFR			ESAM
					DCUN1D4			MUC1	SH2D1A				PTGFRN			KIFC2
					MPRIP			MUC3A	MAPT				PTK6			CCDC149
					EFR3A			MYBPH	MECP2				PTMS			L3MBTL4
					GPD1L			MYH9	MID1				PTPRC			BTF3L4
					39692			MYLK	KMT2A				PTPRE			RNF185
					RGL1			NASP	MLLT6				PTPRJ			PLXNA4
					RCOR1			NDUFA10	MMP16				PVR			MYADM
					CYFIP1			NF2	MN1				PVRL2			ELMSAN1
					GSE1			NFIC	TRIM37				ALDH18A1			DSEL
					FAM168A			NME3	MYO5A				PCYT2			MTSS1L
					ARL6IP1			NOS1	NEB				RAB5C			CAPN13
					SIK2			NOS3	NHLH2				RANGAP1			G6PC3
					PHLPP1			NOTCH2	NTF4				RARRES2			REEP6
					PACS2			NOTCH4	ROR1				RBBP4			CCDC102A
					PDS5A			NPTX1	OAS3				RBM3			ZBTB47
					MGA			SLC11A2	OGN				RBM4			PRDM6
					TSPYL4			NUCB1	PAX7				RGS12			CCDC114
					ATMIN			OAS2	PBX2				RHCE			MMGT1
					KIF13B			OAS3	PDCD2				RP9			MYOCD
					TBC1D30			OGG1	PDE6H				RPL31			ATPIF1
					KHNYN			OLR1	PGK1				RPL32			SFXN1
					PSD3			OPRL1	PGK2				RPS3			OPN4
					PUM2			P2RY2	PHF1				RPS29			FNIP1
					SRGAP2			P4HB	PHKG2				RXRA			PRRT2
					NUDCD3			PAK3	PLEK				RXRB			KRT71
					ADNP			PAX2	PRRX1				S100A3			VPS26B
					DICER1			PAX5	PNN				S100A7			ERMAP
					NCS1			PCBP2	POU2F1				TSPAN31			TMEM132B
					RYBP			CDK18	POU3F2				SBF1			MYSM1
					SLC35A3			PCYT1A	PPP1R7				MSMO1			C1QTNF1
					SF3B3			PDE3A	PPP1R10				SCN2A			FAM122A
					ICMT			PDE4D	PPP3R2				SCN4B			AGAP1
					LEPROTL1			PDE6G	PRKACB				SCN5A			PIK3AP1
					RIMBP2			PDE7A	PRKCB				SCO1			ZNF641
					GLTSCR1L			PDE1B	PTGFRN				CCL22			NIPA1
					MORC3			PDHB	PTPN4				SELP			SNX20
					KAT6B			PDK1	PTPRA				SELPLG			USH1G
					CD2AP			PDK2	RAB3B				SRSF1			WFIKKN2
					KPNA6			PDPK1	RALGDS				SHOX2			TNFAIP8L1
					EDC4			CFP	RARB				ST6GAL1			C19orf47
					STX12			SERPINB9	SCD				ST8SIA1			SHE
					ZNF318			PIK3C2B	SCML1				SLC7A1			FAM213B
					SLC39A6			PIK3R2	SFPQ				SLC7A2			TCEANC2
					PARM1			PI4KB	SH3GL2				SLC8A3			SYT2
					ARMC8			PITPNA	SIAH2				SLC12A4			PIFO
					C20orf194			PKD1	SLC2A3				SLC19A1			TBC1D20
					PNISR			PKP1	SLC18A2				SLC20A2			LYPD6
					C2CD3			PLA2G2A	SLIT3				SLCO1A2			NUDT16
					SPATS2L			PLAT	SMARCD2				SLIT3			GRPEL2
					ATRNL1			PLCB2	SPARC				SMARCD1			C7orf34
					SS18L1			PLCG2	SRP14				SMARCE1			AGPAT6
					PPP1R16B			PLEK	SS18				SNRPD3			FAM199X
					SENP6			PLGLB2	ST13				SNTB2			AMER1
					RAB11FIP5			PLGLB1	STC1				SOX12			C20orf112
					TANC2			PNOC	STX3				SP3			SAMD10
					EPC2			POU2F1	SYT1				SPAST			DYNLL2
					FBXL5			PPARA	TCF20				SPN			LDLRAD3
					FBXW8			PPP1R1A	TCF21				SPP2			ISM2
					FBXO9			PPP1R8	PPP1R11				SPTAN1			TMC8
					MYCBP			PPP2R5E	TGIF1				SPTBN2			WIPF2
					CNNM3			PPP3R2	TIMP4				SREBF2			MOB3C
					NPTN			PRB3	TRAPPC10				SSBP1			CLDN19
					DIEXF			PRH2	TPM3				SSTR1			NFAM1
					STAU2			PRKACA	TTPA				STAT1			SMYD1
					FOXP1			PRKACG	UBE2D3				STAT5B			FAM117B
					EIF2AK1			PRKCA	UBE2G1				STRN			DTX3L
					GPR82			PRKCG	VBP1				STX4			DAB2IP
					SULT1B1			MAPK3	WAS				MED22			CEP120
					RBMXL2			MAPK10	WNT2				VAMP1			RNF217
					DIMT1			MAPK13	WNT3				SYK			NKAIN2
					RBMS3			PRRG1	YWHAB				SYN2			TTLL11
					PCDH11X			MASP1	SF1				SYP			PATE1
					PCLO			KLK10	ZFX				TACR1			TRPV3
					MRPL22			PSG1	ZIC1				TAL2			LONRF2
					DNAJC15			PSMD3	ZNF148				TAZ			PARP15
					BRD7			PTGIS	ZXDA				TBL1X			PRICKLE2
					USP25			QSOX1	BTG2				TCEA3			SLC30A8
					TMOD2			PTPN9	ST8SIA4				TCEB2			ASXL1
					ZDHHC1			PTPRF	ALDH5A1				HNF1A			CLYBL
					SENP1			PTPRN	CCDC6				TCN2			SCAMP5
					SNX10			PTPRN2	KMT2D				TDGF1			KRT78
					TRA2A			PTPRO	RND2				TEF			PIANP
					EEF2K			PTPRS	C21orf33				TEP1			TSNARE1
					UBIAD1			PVR	USP9X				TFAP2A			SAMD9L
					LRP12			ABCD4	SPOP				TFAP4			MED19
					ERO1L			PEX2	CUL4B				TGM3			C10orf107
					CDR2L			PXN	CDC42BPA				TK2			TMEM136
					MINK1			RAB5C	GAS7				TNFAIP1			RNF152
					CHST11			RARA	DGKD				TNNC1			MARCH8
					SPOCK3			RASA2	CHST1				TOP1			FOXK1
					RNF141			KDM5A	PIAS1				TP53BP1			C7orf41
					CDON			RBM4	UNC5C				TP73			ATXN7L1
					TMED5			REG1B	NUMB				TPM1			SLC17A8
					TMED7			RET	IRS2				TPM3			LACE1
					DESI2			RNPEP	EIF3J				NR2C1			ZBTB38
					TRNT1			MRPL23	ARHGEF7				TSN			UBN2
					SAR1B			RPS20	RAB7L1				TTN			BRWD3
					SPG21			RPS29	TAF1C				UBA52			ALS2CL
					SFMBT1			RTKN	MPZL1				UBE2E2			BCL9L
					ANKFY1			RXRA	USP6				UBE3A			SIAH3
					CTDSPL2			RXRB	TMEM257				UCP3			NHLRC4
					DTL			SORT1	DCLK1				UMPS			SLC13A5
					PEX5L			S100A10	MTA2				UTY			SH3PXD2B
					LGSN			MAPK12	GOSR1				TRPV1			C9orf47
					TRIM33			CLEC11A	CLOCK				WNT1			TUSC5
					YPEL5			SCN2B	LPIN2				WNT8B			EIF4E3
					SELT			SCN4A	KIAA0430				WNT9B			VSX2
					RAB23			SCN4B	PHF14				XRCC2			ZNF260
					CAB39			SCN8A	ARHGAP32				YWHAE			TFAP2E
					FBXO40			SCNN1A	TOX				ZNF18			NAT8L
					LUC7L3			SCP2	BCLAF1				ZNF19			ZDHHC21
					RSF1			SRL	ATG13				ZNF33A			ZKSCAN2
					ADAM22			CCL7	ABCC5				ZKSCAN1			ATXN1L
					CPSF2			CCL14	HIPK3				ZNF79			ZNF391
					GSAP			CCL24	ABI2				ZNF85			SKA2
					POLE3			SDC1	AP3S2				TRIM26			SLC27A1
					C21orf91			SDC4	TIMM17B				ZKSCAN8			GPR153
					CYCS			SELPLG	HMG20A				ZMYM2			SBK1
					KCNK10			SEPW1	MICU1				ZNF208			C6orf222
					GNG2			SGCB	YAP1				ZNF230			LRRC10B
					NLGN3			SGTA	TRIM38				LUZP1			CTXN2
					KCTD5			SH3BP2	VTI1B				EVI5			C11orf87
					ANLN			ITSN1	SYNCRIP				PAX8			SNX19
					ATAD2B			SHMT1	VAT1				SLC39A7			C1orf226
					CCSER2			SHOX	MXD4				TFEB			PAIP2B
					RBM47			SHOX2	EXOC5				ST7			C3orf80
					MTMR12			SLC2A1	CELF1				PTP4A2			SAMD12
					SPATA6			SLC4A1	FUT9				FGF23			GOLGA7B
					TMEM106B			SLC4A2	KIF1C				USP5			DBX2
					CRLS1			SLC7A1	ARPP19				GAN			RNASE13
					OTUD4			SLC9A1	AP3M2				C21orf33			CCDC88C
					GRAMD1C			SLC15A2	ADAMTS6				DGCR14			TRIM67
					TRIT1			SLC18A3	KLF12				COLQ			PTCHD4
					ZCCHC10			SMARCA4	TFEC				SNN			RNF224
					SWT1			SNAP25	ZNF652				FZD1			C7orf73
					ARHGEF38			FSCN1	ZNF365				HIST1H2BN			RGPD8
					FAM46C			SNTB1	WDR47				PLA2G6			CDK11A
					FNBP1L			SNX1	USP33				ULK1			RGPD6
					DPP8			SOX10	AVL9				ZNF282			SHISA9
					UHRF1BP1			SP1	EXPH5				DYRK3			TMEM194B
					INO80D			SP100	ZC3H13				TPST1			ZNF605
					TTC19			SPI1	ARHGAP26				SUPT3H			LOC100996485
					WHSC1L1			SPTAN1	HIC2				GPR65			ACOX1
					OCIAD1			SREBF1	ATP10B				PPFIBP1			ACTB
					ZNF770			SRMS	ANKRD12				RANBP3			ACVR1B
					PARPBP			SRP19	MGA				DGKD			ACVRL1
					PLEKHB2			ST5	TMEM194A				PDXK			ADCY1
					ATG2B			STAC	WDR7				AOC3			ADORA3
					GPATCH2			STAR	ANGPTL2				PCDHGB4			AGT
					LARP1B			STAT3	RBFOX2				ABCB11			AK4
					FIGN			STX1A	DNPEP				VAMP8			AMT
					TMEM33			STX4	CLEC5A				PAGE1			APBB2
					MSL2			SUPT5H	RABGAP1				TNFRSF14			XIAP
					RIC8B			SURF6	CADM1				NAPA			AQP6
					PBRM1			SYN1	ARMC8				TNFRSF10D			ARHGAP1
					SBNO1			SYN2	DCAF12				TNFRSF10C			ARSB
					RAVER2			TACR1	C3orf17				PEX11A			STS
					PGM2			TAGLN	ATL3				SUCLA2			ART1
					C4orf19			MAP3K7	IPCEF1				CFLAR			RERE
					RHOT1			TBCD	TANC2				CDK5R1			ATP2B1
					TMEM144			TCF12	FBXL3				PER2			ATP6V0A1
					AGPAT5			TCF21	FBXO3				VNN1			ATP6AP1
					SLC22A15			PPP1R11	STAU2				MTMR3			ATP7B
					C17orf85			TEAD1	PDE7B				SKAP2			BAG1
					GPALPP1			TEF	DKK2				AP3D1			BGN
					TRIM36			THBD	SLC39A1				USP13			BST2
					DHTKD1			THRA	ERLEC1				STBD1			OSGIN2
					CDV3			THRB	RAB30				KALRN			C21orf2
					UBE2Q1			THY1	KCNMB4				MAP3K14			CA6
					RNPC3			TLE4	STXBP6				DOK2			CACNA1D
					CDKN2AIP			SEC62	DNAJC15				PSTPIP1			CACNB1
					PPP1R9A			TNFAIP2	CTNNA3				GPRC5A			CALU
					HIF1AN			TP73	CARD10				SYT7			CBL
					GPATCH2L			TPM3	YPEL1				CLDN8			CCND3
					MFN1			TPO	GRHL1				HGS			CD1B
					SCYL2			TPR	TFCP2L1				SLC16A7			CD5
					CCDC88A			NR2C2	RRM2B				DCLK1			SCARB1
					IPO9			TRAF3	PI15				ZMYM6			CD37
					BTBD7			TRPM2	METTL9				VAPA			ENTPD2
					PARVA			TTC4	KLF3				RPS6KA5			CD59
					TTC17			TTN	GOLM1				CYTH2			CD74
					H2AFJ			TUB	CHST15				NPIPA1			CDH1
					TXLNG			TTR	AMOTL2				GPR56			CDH4
					SCN3B			TULP1	BCMO1				GPR55			CDKN2B
					CAND1			UBE2D3	KCNK10				TRIP12			CEBPA
					WWC3			UBE2L3	CCNJ				ZNHIT3			CTSC
					CISD1			UBTF	TET2				GLP2R			CHEK1
					NXT2			UCP3	PAQR5				TAOK2			CHI3L2
					GNG12			UFD1L	TMEM214				KIF3B			CHML
					KLHL4			UGCG	DPP8				SLC22A14			CHRM3
					ANKH			UGT2B17	FAM206A				PEX16			CHRNA4
					LMOD3			COL14A1	RALGPS2				TJP2			CLCN6
					C21orf62			UPK2	BSDC1				ABCG2			CLN3
					YLPM1			VHL	SLC6A15				MED17			COL4A4
					KCNQ5			EZR	MTPAP				MED27			CR1
					CELF4			WAS	UBE2W				EIF4E2			CREBBP
					FSTL5			CLIP2	LARP6				AKAP6			CREM
					C8orf4			WFS1	LIN7C				ADAMTS2			CRK
					AGPAT3			WHSC1	GALNT10				SPTLC2			CRX
					AGPAT4			WNT1	FERMT1				RAB3D			CTNNA1
					C11orf30			WNT10B	ZDHHC7				H2AFY			CTNS
					C14orf132			WT1	SLC48A1				H6PD			CTSO
					PRDM11			XRCC3	HIF1AN				SOX13			CXADR
					BBX			ZNF12	SLC30A6				ABCG1			CYP2B6
					CDC42SE2			ZNF69	FRMD4A				AATK			CYP4A11
					PLSCR4			ZNF74	C1orf106				MTL5			ACE
					PDSS2			ZNF76	BCAP29				RALGPS1			DDX6
					RALGAPB			ZNF135	UBFD1				EIF5B			37135
					PHTF2			PCGF2	NRIP3				NUP93			DIO2
					PELI1			ZBTB16	KCMF1				PCDHGA8			DYNC1I2
					ANKRD50			ZNF174	STOX2				VPRBP			DOCK2
					NIPAL3			ZNF185	C12orf4				HDAC9			DRP2
					KIAA1147			ZKSCAN8	SEPN1				PCDHA9			DTX1
					THAP11			ZNF236	GPR126				KIAA0513			E2F4
					GALNT16			PRDM2	THAP11				KIAA0247			EFNA3
					GRAMD1B			BTG2	LYRM2				RNF144A			MEGF6
					PLEKHG1			PXDN	RHOJ				RIMS3			EGR3
					KIAA1210			RNF103	RAB22A				SERTAD2			ELF3
					RIMKLB			MALL	ZNF512B				TOMM20			ELF4
					KIAA1239			MAPKAPK3	USP31				CTIF			EPHB4
					NLGN4X			MAFK	KIAA1211				TRIM14			ERBB3
					INTS2			ST7	INTS2				JAKMIP2			ESRRB
					GPR158			ZNF212	NLGN2				ZBTB24			EYA3
					ARHGAP31			FOSL1	KIAA1467				GAB2			F13A1
					SRGAP1			ST8SIA2	WDFY4				TRIM66			FABP4
					PCDH19			SLC7A5	RAP2C				SEC24D			FANCC
					MIB1			RND2	ALX4				AP5Z1			FCN1
					SORCS2			ELL	NPAS3				FAM20B			FECH
					ZNF319			DPF1	EPB41L4A				ZBTB5			FGA
					DIP2B			C21orf33	NECAB1				RBM8A			FGF1
					RANBP10			UBL4A	NSD1				XYLB			FOXF1
					VPS18			COLQ	XPO4				USP15			FOXL1
					DPP10			FZD1	HIF3A				FGF19			FOXO1
					KIAA1549			HIST1H2BC	NUCKS1				THRAP3			FLT4
					GPAM			STK24	GRAMD3				PPP4R1			FMR1
					ZBTB26			RECK	ZNF747				DGCR2			GAGE1
					FAM160B1			HIRIP3	TRAK2				ACOT8			GABBR1
					G6PC2			DGKD	KCTD15				MED16			GABRP
					PCTP			PIAS1	RBM42				ACTR1A			GAGE2C
					ABHD17C			MADD	CDC73				ALYREF			GJA3
					JAM2			PDLIM4	ARHGAP28				CTDSPL			GLG1
					ZNF462			JRK	DCAF17				RCAN2			GNAO1
					GNB4			EIF3B	LRRC8E				NMUR1			GNG7
					AFAP1			STX16	NAA50				LAMC3			GOLGA3
					CDH26			DGAT1	CXXC4				SMYD5			GPI
					AASDHPPT			B4GALT3	SLC2A10				SIRPB1			MCHR1
					FAM204A			TNK1	NDEL1				MRVI1			GPX2
					NAPB			MYOM1	CAB39L				PCGF3			GRIK3
					XPNPEP3			CRADD	TSPAN14				CACNG2			GRIK4
					SNX16			CDS2	SBF2				SPON1			GRM1
					RRAGC			TNFRSF14	FRMD8				CD2BP2			GRM4
					XYLT1			SYNGAP1	SYT16				ARIH2			GRSF1
					IRF2BPL			TSC22D1	SPRTN				CDC42EP2			GUCA1A
					PAPD5			PER3	B3GNT5				PPIE			H1F0
					XPO4			SYNJ1	ZRANB3				TAB1			HBQ1
					IKZF5			SYNJ2	POLDIP3				TRIM38			HDAC2
					GMCL1			ARHGEF7	KIAA1804				CRTAP			HLF
					HIAT1			DDX18	DCTN5				SEMA4D			MR1
					COPS7B			EIF2S2	KIAA1841				ATG7			HMGB3
					TNS3			MTMR3	MRPL43				LEPREL2			HOXB2
					CREB3L2			SNURF	AFAP1L2				RPP30			HSF4
					C6orf106			KALRN	USP38				SLC34A2			HSPA5
					CRTC3			BRSK2	PLXDC2				MTHFS			HTR1D
					BCL11B			CCRL2	EPT1				DNPH1			TNC
					GPBP1			LDB2	MTDH				CDC42EP3			IRF8
					PCDH15			SLC16A5	PRDM6				PAICS			IGF1
					WNK3			P2RX6	CADPS2				PDLIM5			IGF1R
					ZBTB10			DEDD	HTRA3				PDPN			IL5RA
					RASL11B			DLGAP1	EPSTI1				DMRT2			TNFRSF9
					MTMR9			DLG5	EGLN3				CELF2			IRF4
					DDA1			CCPG1	SLC46A1				GNA13			ITGAL
					ZFYVE21			STK17B	GLCCI1				RBBP9			ITGB3
					CDC73			TAOK2	XKR4				CPLX2			ITPKB
					RNF219			SLC9A3R1	VASN				PPP1R13L			ITPR2
					PGBD5			NRXN3	RAB3C				SPIN1			KCNA1
					NAA16			ADIPOQ	NUS1				STARD3			KCNA2
					PARP8			RECQL5	GRIN3A				STIP1			KCND1
					AAGAB			ZNF264	ZNF641				LILRB4			KCNE1
					ASB13			MED27	AEBP2				VAX1			KCNH1
					C1orf115			QKI	PSMB11				ADAP1			KCNMA1
					ZC3H14			AKAP6	EARS2				DIDO1			KCNQ3
					PRR5L			AKAP5	HSF5				PTPRT			KIF2A
					CYBRD1			TBX4	TMEM132E				KIF3A			KIF5A
					FAM192A			SLC4A8	ZFP3				CDC42EP1			KLK2
					WWC2			MPDU1	ZNF441				LZTS1			KLRD1
					CSRNP3			BAG5	SYT2				POLI			KLC1
					PGAP1			PTGES	FAM168B				POLG2			KPNA1
					LRRTM4			RAB3D	RFTN2				RNF24			KRAS
					VCPIP1			H2AFY	SYNPR				NXPH3			KRT13
					TRIM46			H6PD	FAM173B				NRM			KRT82
					MROH9			ENTPD4	NCOA7				CYP4F8			LAMC1
					WDR26			CARTPT	PM20D2				U2AF2			LASP1
					PREX2			ABCG1	PTPDC1				MRAS			LETM1
					EPC1			RGS6	HDX				RASA3			LIFR
					CXXC4			MTL5	SPIN4				VASH1			LIG3
					ITIH5			IKBKE	LDLRAD3				CPEB3			LIMK1
					CYB5B			SH3PXD2A	SESN3				KIAA0907			LRPAP1
					ZNF436			IQCB1	SLC2A14				TRAK1			LSAMP
					JHDM1D			SDC3	WIPF2				FAN1			LTK
					SETD7			N4BP1	FAM117B				KLRK1			BCAM
					KIAA1715			VGLL4	TTC14				RAB18			CD180
					TUBB1			KIAA0391	PPP4R2				SIRT2			MXD1
					STMN4			ULK2	TMEM167A				HMGXB3			SMAD4
					VOPP1			KIAA0355	VPS13B				RBM34			MAN2A1
					ANKRD13C			SEC14L5	NOP9				SETD1B			MCM6
					LBH			GPRIN2	LONRF2				ERC1			MDK
					ITM2C			SEMA3E	DCP2				TBC1D2B			MDM2
					DIAPH3			SLK	CYS1				HIC2			METTL1
					C6orf62			KIAA0232	UBR1				ATG2A			MFNG
					RNF170			RNF144A	NAIF1				N4BP3			ATXN3
					ADAMTS12			BMS1	HIPK1				GRAMD4			MLLT1
					NETO1			SERTAD2	TBCEL				MPRIP			MOG
					PCDH11Y			TATDN2	TMEM136				METAP1			MT1E
					APH1B			IST1	FAM171A1				RCOR1			MT1F
					CHST9			MRPL19	HNRNPUL2				ATG4B			MT1M
					COG3			IP6K1	ZSCAN25				GSE1			MTHFR
					THAP2			NUPL1	FAM185A				FAM168A			MUC1
					AMMECR1L			TESPA1	CDHR3				SYT11			MYCL
					FAM107B			SLC35E2	TXNDC8				ARHGEF9			MYLK
					SH3BGRL2			ARNT2	MAGI3				EXOC6B			MYO5B
					JAM3			FAM20B	PGM2L1				PACS2			NAIP
					MARVELD1			KBTBD11	GLDN				ATP11A			NAP1L4
					MRO			USP15	OSTN				KIAA1024			NCK1
					CDCA7			DGCR2	ACTBL2				MCF2L			NDUFV3
					CTTNBP2			GJC1	MACC1				KLHL18			NEDD4
					KATNAL1			ATP9A	ATP9B				IQCE			NEDD9
					RBM48			CTDSP2	ZC3H6				EHBP1			NFYC
					PCGF6			SGK2	SHISA6				WSCD1			NGFR
					ZNRF3			ENAM	C2orf68				SIN3B			NHLH1
					FAM161A			ZNF263	VGLL3				KIAA0930			NINJ1
					ARID5B			FAM13A	BEND4				SASH1			NOP2
					MEX3B			SUGP2	RGPD1				ARHGEF18			NOTCH2
					DDI2			DHRS9	ZBTB34				CRTC1			PNP
					TMEM101			DHRS2	HAPLN4				SRGAP2			NSF
					HPS3			CALCRL	CAPN14				FRAT2			NTRK2
					ARFGAP2			MPZL2	TSPAN11				C3orf27			NTSR1
					ZNF512			MFSD10	TARP				SLC44A1			OAS3
					MEGF11			POP7	PRR9				CBX7			ODF1
					SRRM4			FSTL3	POTEM				HAAO			OLR1
					KIAA1841			BET1	FAM196A				SEC14L2			OPCML
					TMEM185A			LILRB2	TMEM200C				ZNF346			OPHN1
					MAK16			MARCH6	FAM227A				CASP14			ORC2
					COL25A1			SIRPB1	ZNF705D				PATZ1			FURIN
					SLC9A7			HMG20B	ACVR1B				KPNA6			PARN
					CAPS2			NDRG1	ANK2				ARFIP2			PBX2
					MGARP			ZER1	RHOA				TRIM29			PCCB
					EFCAB4B			VAT1	BAAT				OSBP2			PCDHGC3
					TMTC4			SEMA4D	BAK1				ZNF318			PDE7A
					TMEM87B			IPO8	BMP7				SUN2			PECAM1
					RBM17			AGPAT1	BRCA1				BRI3			PER1
					KIAA1644			MRPL28	BSG				BACE2			PEX13
					EAF1			IGF2BP1	LDLRAD4				MOB4			PFKFB2
					GTPBP10			SLMO1	CAPZB				FAM149A			PHKG1
					SYS1			SPINT2	CASP7				USP49			SERPINB5
					ERI1			FUT9	CD5L				TRIM58			SERPINB8
					ZNF697			SLC12A7	CD86				C2CD2			PIK3C3
					FMNL3			CHL1	CD36				LRP10			PIK3CD
					CERS5			CPLX2	CD40LG				PCDHGA12			FXYD1
					SESTD1			FRS2	CDKN3				SS18L1			FXYD3
					BTF3L4			ZNF275	CTSC				SETBP1			PLSCR1
					MYLK3			TUBGCP2	CHML				PPP1R16B			POLR2E
					ARRDC4			CYP46A1	CRK				APPL1			POLR2F
					UBTD2			TSPAN9	CSE1L				CCDC69			POU2AF1
					HNRNPLL			C11orf58	CTSB				TANC2			POU6F1
					MAPK1IP1L			ATF7	CYP27B1				TRPC4AP			PPARD
					FOXP2			VAX1	DBT				ZBTB20			PPOX
					SFXN1			UPK1A	DCN				RSL1D1			PPP1R1A
					TMEM203			C10orf10	DFFA				PLA2G2D			PPP1R8
					TP53INP1			TPPP	DNASE1				CNNM3			PPP2R5C
					CEP41			WDR5	ARID3A				DUX1			PPP5C
					SNX18			RPP14	EIF4EBP2				OR2H1			PRKACA
					TMEM106A			POLR3A	ETV6				GAGE12I			PRKG2
					PALM2			AP4S1	FABP7				CNPPD1			MAPK10
					ERMAP			ZNF277	FUT4				GHITM			MAPK13
					FCHO2			POLI	GABRB1				VPS41			MAP2K6
					RAB3C			AKAP10	GABRE				B9D1			PRPSAP1
					LYPD1			MAN1B1	GALNS				ZBTB11			KLK10
					RAB39B			NRM	GBP2				DKK2			PSG1
					GRIN3A			KLF12	GPM6B				HSPB7			PSG4
					DACH2			KLF8	GPR21				STK36			PSG7
					RAB3IP			RBPJL	GRIN2B				DISC1			PSME1
					ANTXR2			GPR182	HDAC2				ASTE1			PTGFR
					PDZD8			VSIG4	MR1				ZCCHC4			PTGFRN
					ANAPC16			ZFP30	HSPA1A				CLEC2D			PTK6
					LRRK2			LMTK2	HSPG2				CYP2S1			PTMS
					BTBD11			ICK	IDH2				YPEL1			PTPRC
					RXFP2			ZNF365	IFIT1				SNX8			PTPRE
					SLAIN1			CEP164	INPPL1				EEF2K			PTPRJ
					AK7			ARSG	IVD				SNX15			PVR
					NAA30			EPN2	KCNJ14				HOOK2			PVRL2
					TC2N			TRAK1	KCNK2				SLC39A3			ALDH18A1
					MSI2			SEPHS1	KCNMA1				VSX1			PCYT2
					SGK494			SHANK2	KRT6B				EMR2			RAB5C
					FAM210A			SCMH1	MAGEA5				DUOX2			RANGAP1
					KLHDC7A			ACIN1	MAGEA8				ANO7			RARRES2
					UBXN10			PCNX	MBL2				ARHGEF4			RBBP4
					SYT2			PLCH1	ME2				HP1BP3			RBM3
					ZNF831			KLHDC10	ATXN3				IMPG2			RBM4
					FAM168B			FAIM2	MKLN1				RRP15			RGS12
					SGPP2			UNC13A	MOCS2				GOLT1B			RHCE
					SPATA18			WDTC1	MOG				POLR1D			RP9
					CPEB2			XPO7	ABCC1				KLHL5			RPL31
					EMB			FNBP1	MTR				RRNAD1			RPL32
					PPARGC1B			TBC1D9B	MVD				IRAK4			RPS3
					PRRC1			RRP1B	PPP1R12B				C3orf18			RPS29
					JMY			ERC1	NFE2				ZNF639			RXRB
					ADAT2			EXPH5	NHLH1				GP6			S100A3
					ZNF572			SIPA1L3	NME1				BET1L			S100A7
					FAM92A1			IQSEC2	NODAL				IER5			TSPAN31
					C9orf41			SARM1	NT5E				TLR8			SBF1
					AMER1			MCF2L2	NTRK2				PHF21A			MSMO1
					SPIN4			COLGALT2	DDR2				CRNKL1			SCN2A
					NEK7			CIC	OPA1				AIG1			SCN4B
					CTCFL			ZCCHC14	OPRK1				RHCG			SCN5A
					TRUB1			CEP68	ORC4				EVL			SCO1
					LDLRAD3			RFTN1	PCSK6				ETV7			CCL22
					SESN3			ATG4B	PCDH7				TMEM138			SELP
					KBTBD3			FBXL7	PECAM1				GET4			SELPLG
					PLEKHA7			MLC1	PGR				HMP19			SRSF1
					TTBK2			ZC3H4	PHEX				NAA38			SHOX2
					SLFN13			XPO6	PLAGL1				GPRC5B			ST8SIA1
					RC3H1			ARHGEF9	EXOSC9				MSRB1			SLC7A2
					FAM78B			EXOC6B	POU3F1				RAPGEF6			SLC8A3
					EXOC8			KIAA0922	POU6F1				CECR1			SLC19A1
					CKAP2L			RPRD2	PPP2R1B				SHC3			SLCO1A2
					40422			TSPYL4	PPP2R4				CLIC5			SLIT3
					FAM84A			KIF13B	PRH2				ADAM22			SMARCD1
					PPM1L			USP22	DNAJC3				RIPPLY3			SMARCE1
					PPP4R2			NEDD4L	PRPS1				TRIM34			SNRPD3
					FGD5			SYNE1	PSMC6				CSNK1G1			SNTB2
					CREBRF			KIAA1045	PTAFR				DCUN1D1			SOX12
					TMEM161B			PSD3	PTGIS				WNT4			SP3
					RNF217			OBSL1	PTPN1				SIAE			SPAST
					RUNDC3B			CRTC1	PTPN14				PLEKHA5			SPP2
					C7orf60			FBXO46	PEX19				MTRF1L			SPTAN1
					AMOTL1			SIRT5	PCYT2				PUS7			SPTBN2
					FAM91A1			SIRT3	RAC2				SDK2			SREBF2
					CLVS1			GPR161	RARA				GNL3L			SSBP1
					C9orf66			HARS2	RBL1				MXRA8			SSTR1
					KIAA1958			CBX6	RNASEL				LEPROT			STAT1
					PRUNE2			CBX7	RRBP1				IL17RD			STAT5B
					ZDHHC15			TTC9	CCL5				DIRAS2			STRN
					ALDH1L2			ACAP2	SDCBP				MBTD1			STX4
					PPTC7			CLCF1	SFRP1				DYM			MED22
					ZFP1			DDAH1	SFRP5				ZNF562			SYK
					SLFN5			HSPBP1	SH3BGR				GATAD2A			SYN2
					FAM43B			SSBP3	SH3GL1				DEF8			SYP
					FAM171B			NPAP1	SHOX				PAQR5			TACR1
					SPTSSB			PISD	SKIL				GON4L			TAL2
					RBM46			MTCH1	SLC1A5				TOR4A			TAZ
					PAPD4			ZNF318	SLC1A7				TMEM104			TBL1X
					LCA5			KIAA1549L	SLC2A4				CNTLN			TCEA3
					CCDC71L			SHC2	SLC6A4				TBC1D8B			TCEB2
					COL22A1			TBC1D22A	SLC11A1				INO80D			HNF1A
					TMEM64			RASGRP3	CAPN15				CYP2W1			TCN2
					OLFML2A			TPGS2	SOX10				CHCHD3			TDGF1
					NUDT10			SNED1	SPIB				IMPAD1			TEF
					ADAMTS16			HIGD1A	SRD5A2				SSH3			TEP1
					AAED1			SUSD5	SRF				ZNF770			TFAP2A
					IMMP1L			IPCEF1	SRMS				GID8			TFAP4
					ANO6			ZNF451	STAT1				STX17			TGM3
					GRAMD2			DNM3	STK3				PDPR			TK2
					PLD5			RAB11FIP5	ADAM17				SOBP			TNFAIP1
					LIPH			RAI14	MLX				ANO1			TNNC1
					RAB12			FAM127B	TEAD3				PIWIL2			TOP1
					PDE12			GGA1	THRSP				LARP1B			TP53BP1
					DNAJC18			ABHD12	TIMP3				ELP3			TPM1
					C3orf58			CCDC69	TLR4				LINS			NR2C1
					SENP5			LDLRAP1	TPD52				VPS13D			TTN
					LRRC55			GAPVD1	TPM1				PLEKHG6			UBA52
					MED19			ZBTB20	TRPM2				LRRC1			UBE2E2
					UNC5B			FBXW2	UPK1B				ACOXL			UBE3A
					CCNY			KLHL3	CORO2A				ZNF444			UCP3
					RTKN2			NUPR1	WNT7B				CPPED1			UTY
					RNF152			CNNM3	ZNF10				WDR33			TRPV1
					HNRNPA3			MYEOV	ZNF32				SLC35C1			WNT1
					NT5DC1			DUX1	ZNF37A				PI4K2A			WNT8B
					KDM1B			GREM1	ZNF79				STRADB			XRCC2
					TWISTNB			AP3M1	ZNF142				CSGALNACT2			YWHAE
					JAZF1			TAF5L	ZNF195				ETNK1			ZNF18
					KCTD20			EIF2AK1	ZNF229				SOX6			ZNF19
					CNOT6L			INPP5J	MAP3K12				HAUS7			ZNF33A
					LACE1			SMC1B	REEP5				UBE2Q1			ZKSCAN1
					ZBTB38			IL36B	SLC39A7				KIF16B			ZNF79
					METTL20			OXGR1	ADAM12				PRR5			ZNF85
					RNF169			PDLIM3	YEATS4				THUMPD1			ZKSCAN8
					LCORL			RRP7A	SERF1A				ZNF407			ZMYM2
					C8orf46			CDH19	ZNF282				NPLOC4			ZNF208
					ZDHHC23			MRPS18B	DYRK3				VAC14			ZNF230
					TXNDC8			HIPK2	TTF2				ATF7IP			LUZP1
					FRMD3			KLF15	SUPT3H				WDR52			EVI5
					SHPRH			WDR91	PPFIA2				SCN3B			PAX8
					TAB3			ZBTB44	PPFIA1				FAM212B			SLC39A7
					MKX			CCDC113	AOC3				AJAP1			TFEB
					SIAH3			CTNNA3	B3GALT2				UBFD1			ST7
					GPR137C			CD274	ADAM19				TMEM234			PTP4A2
					FAM169B			SNX8	TNFRSF10D				PCDHGC5			FGF23
					KANSL1			SNX11	CD84				PCDHGC4			GAN
					ENDOV			SEC61A1	GYG2				PCDHGB7			C21orf33
					BOD1L2			LMCD1	LIMD1				PCDHGB6			DGCR14
					CYB561D1			CD209	TRIP12				PCDHGB3			COLQ
					C1orf204			SOCS7	GLP2R				PCDHGB1			SNN
					RNF149			CD207	ARHGAP29				PCDHGA11			FZD1
					SLC9A9			COL5A3	MED27				PCDHGA9			HIST1H2BN
					C3orf38			IMPG2	QKI				PCDHGA7			PLA2G6
					ZNF660			PDE11A	SH3BP5				PCDHGA5			ULK1
					GPRIN3			TMED5	MED20				PCDHGA4			ZNF282
					FRYL			ASCC1	SLC4A8				PCDHGA3			DYRK3
					LOC285556			TFB1M	RNF14				PCDHGA2			TPST1
					C5orf51			ING4	SH3PXD2A				PCDHAC2			SUPT3H
					RNF180			HSPA14	GREB1				PCDHAC1			GPR65
					CNPY1			MZB1	TRAM2				PCDHA13			PPFIBP1
					C9orf47			COX16	PUM1				PCDHA12			RANBP3
					KRTAP11-1			TMEM216	MLEC				PCDHA11			DGKD
					CLEC4D			ARL17A	KIAA0513				PCDHA10			AOC3
					FFAR4			ZNF589	ZFYVE16				PCDHA8			PCDHGB4
					BRINP3			AMOTL2	SPOCK2				PCDHA7			ABCB11
					SPOPL			PRKAG2	NUPL1				PCDHA5			VAMP8
					KIAA2022			SIRT6	GINS1				PCDHA4			PAGE1
					OSTN			NT5DC3	TECPR2				PCDHA3			TNFRSF14
					PLCXD3			KLF13	RNF10				PCDHA2			NAPA
					MURC			MPP6	TNFSF15				PCDHA1			TNFRSF10D
					IRF2BP2			CYB5R2	ACOT8				NDNL2			TNFRSF10C
					MIA3			WBP11	ARPC5				KIAA1217			SUCLA2
					LHFPL3			CECR1	TSPAN5				LRRC8A			CFLAR
					ZC3H6			SHC3	CNIH1				PARD3			CDK5R1
					ILDR2			GPR84	NUTF2				SLC2A9			PER2
					SKIDA1			CSNK1G1	AKAP8				EIF5A2			VNN1
					FIBIN			TSPEAR	FSTL3				BARHL1			MTMR3
					C12orf68			SLC38A2	IKZF1				SLAMF8			SKAP2
					FAM211A			TAF7L	TRDN				GPR137			AP3D1
					YPEL2			PRR13	OLFM1				CELF4			USP13
					C2orf68			PLEKHA5	SLC9A6				C1GALT1			STBD1
					ZNF662			CCDC93	CRTAP				NCLN			KALRN
					VGLL3			GNL3L	SEMA4F				SPPL2B			MAP3K14
					C4orf50			SPATA6	PRDX4				DUSP22			DOK2
					BEND4			GNB1L	PAICS				SDR39U1			PSTPIP1
					IER5L			RSBN1	CCR9				C14orf132			GPRC5A
					CTXN2			LEPROT	ZNF275				CTNNBIP1			CLDN8
					C11orf87			FNDC8	PDE10A				DDX24			HGS
					SERTM1			NUTM2F	MALT1				PARP11			SLC16A7
					TCP10L2			ZNF562	CCNI				PNPLA2			ZMYM6
					SLC25A53			ZCCHC10	LILRB4				ZNF695			VAPA
					IGLON5			PGPEP1	SNRNP27				PLXDC1			RPS6KA5
					GTF2H5			TOR4A	RAB31				CD177			CYTH2
					TMEM151B			ALKBH5	DIDO1				PHTF2			NPIPA1
					AARD			PXK	POLR3A				NHSL1			GPR56
					SMIM15			WHSC1L1	MST1L				NMRAL1			GPR55
					CCNI2			CYP2W1	MRAS				PLEKHH1			TRIP12
					C7orf73			HEATR2	COBLL1				PRR12			ZNHIT3
					SERPINE3			TMEM160	HMGXB3				NLN			GLP2R
					RD3L			C1orf159	FBXO21				MTA3			TAOK2
					GXYLT2			PARPBP	PDZD2				MAVS			KIF3B
					SLC15A5			PTCD3	ZHX3				KIAA1328			SLC22A14
					KRTAP4-7			TMEM51	EMC1				SORCS2			PEX16
					C17orf96			HEATR1	COLGALT2				MICAL3			TJP2
					ZNF865			FIGN	SMC5				PCDH10			ABCG2
					TMEM178B			PBRM1	TTLL12				USP36			MED17
					NAT1			LRRC20	ATP11B				LRFN1			MED27
					ACACA			UBE2W	SYT11				KIAA1522			EIF4E2
					ACPP			KLHL26	JMJD6				UVSSA			AKAP6
					ACTN2			LIN7C	ANKRD28				HCN3			ADAMTS2
					ACVR2B			ZNF331	OTUD3				EPB41L5			SPTLC2
					ADARB2			MAML3	MGRN1				BEND3			RAB3D
					AP2B1			FAM46A	TBC1D30				ALS2			H2AFY
					AGL			PPP1R9A	DNAJC16				KIAA1598			H6PD
					ALCAM			POMGNT1	ZNF629				DENND1A			SOX13
					ALK			ZNF407	HEY2				SFMBT2			ABCG1
					ANK3			SLC48A1	DAAM2				ZFYVE28			MTL5
					RHOB			FRMD4A	R3HDM1				POLD4			RALGPS1
					RND3			VAC14	CCNDBP1				CXCL16			EIF5B
					ARSB			POLR3B	DDX58				ZNF250			NUP93
					ALDH7A1			NECAP2	NPAP1				UBL5			PCDHGA8
					ATP6V0B			LMBR1L	LSM4				KLHL12			VPRBP
					ATRX			CHFR	METTL7A				KCNK15			HDAC9
					KIF1A			CNDP2	RCHY1				DHX35			PCDHA9
					AVPR1A			AGK	FAM98A				EEFSEC			KIAA0513
					BCKDHB			CSGALNACT1	TPGS2				FKBP10			KIAA0247
					BCL7A			HR	PTCD1				SLC22A23			RNF144A
					BCR			CENPN	SIPA1L1				BCORL1			RIMS3
					BFSP1			ZMAT5	LRRTM2				CHP2			SERTAD2
					BID			BAIAP2L1	APPL1				MCUR1			TOMM20
					BNIP2			PCDHAC2	KLHL3				PRDM16			CTIF
					C5AR1			PCDHAC1	EHF				TSPYL2			TRIM14
					CALU			PCDHA13	PTPN18				LHPP			JAKMIP2
					CBLB			PCDHA12	FILIP1				SMOC1			ZBTB24
					CCNF			PCDHA8	MCTS1				PARVG			GAB2
					CD1E			PCDHA7	ZCCHC4				FN3K			TRIM66
					CD34			PCDHA3	SAP30BP				XYLT1			SEC24D
					CD40			PCDHA2	UHRF1				LHX5			AP5Z1
					CD44			PCDHA1	UBN1				XPO4			FAM20B
					CD48			KIAA1217	NOX4				ARHGAP9			ZBTB5
					CD59			C21orf62	NMD3				HS1BP3			RBM8A
					CHD1			LTB4R2	TFB1M				MMP25			XYLB
					CHML			SLC2A9	HAO2				GZF1			USP15
					LYST			EIF5A2	SHISA5				NARFL			FGF19
					CIDEA			GRIPAP1	ZDHHC3				GIGYF1			THRAP3
					CMKLR1			CDC42SE1	CRNKL1				FAM160B2			DGCR2
					CNGB1			PAK6	PCYOX1				IPPK			ACOT8
					COL19A1			NCLN	ISYNA1				MEAF6			MED16
					CRABP2			CCDC177	EMCN				MTHFSD			ACTR1A
					CTBS			PMEPA1	WBP11				EPS8L2			ALYREF
					DAB2			PRDM11	WWOX				LMF1			CTDSPL
					DCC			CTNNBIP1	CLIC5				CEP85			RCAN2
					E2F2			CHRNA10	CPSF2				RMND5A			NMUR1
					PHC1			LPAR5	RBM11				NMNAT1			LAMC3
					EFNA1			ADCK1	WDR5B				FBXL17			SMYD5
					EHHADH			GJC2	TBC1D13				SLC13A3			SIRPB1
					ELF1			ZMIZ1	ZNHIT6				PLEKHG2			MRVI1
					EPHA5			THAP11	DIRAS2				CDCP1			PCGF3
					STX2			ERGIC1	BNC2				LRRC19			CACNG2
					CLN8			NDRG3	DCHS2				INTS3			SPON1
					ERV3-1			NDRG2	MBTD1				KCTD14			CD2BP2
					FABP7			PLEKHH1	GIPC2				FUNDC2			ARIH2
					FBN1			RIMKLB	ZNF280D				METRN			CDC42EP2
					FDX1			MTA3	FKBP14				DDA1			PPIE
					FECH			MAVS	MRPS10				DCTPP1			TRIM38
					FGF12			ARHGAP31	DPPA4				MBOAT7			CRTAP
					FKBP1A			TBC1D14	LRRC20				DCAF10			SEMA4D
					FKBP4			NCEH1	PNMAL1				BCL2L14			ATG7
					FOXE1			KIAA1377	SLC38A7				NKAIN1			LEPREL2
					FPR2			TRMT5	TMEM100				CEP97			RPP30
					FRG1			ZNF471	CPPED1				NAA16			SLC34A2
					GABRA2			USP36	ACER3				TNFAIP8L2			MTHFS
					GABRB1			ISLR2	SLC39A9				ARMC7			DNPH1
					GABRG1			EPB41L5	WDR33				MAP7D3			CDC42EP3
					GALR1			KIAA1549	TBC1D2				USB1			PAICS
[truncated: 5,556 more rows]
