# Supplementary material for: Differential miRNA-Gene Expression in M Cells in Response to Crohn’s Disease-Associated AIEC
Source: Microorganisms. 2020 Aug 7;8(8):1205. doi: 10.3390/microorganisms8081205 (PMC7466023; doi:10.3390/microorganisms8081205)
Supplement: Supplementary file 1 [file microorganisms-08-01205-s001.zip › Table 8.xlsx]

## Sheet: Feuil1
Table 8. Potential target genes of dysregulated miRNAs in LF82-infected vs uninfected M cells
Potential target genes of miRNAs that were upregulated in LF82-infected vs uninfected M cells																																									Potential target genes of miRNAs that were downregulated in LF82-infected vs uninfected M cells
hsa-miR-1226-5p	hsa-miR-1469	hsa-miR-1909-3p	hsa-miR-30e-3p	hsa-miR-3132	hsa-miR-3147	hsa-miR-3175	hsa-miR-3178	hsa-miR-3187-3p	hsa-miR-3610	hsa-miR-3648	hsa-miR-3652	hsa-miR-3714	hsa-miR-3937	hsa-miR-409-5p	hsa-miR-4259	hsa-miR-4443	hsa-miR-4455	hsa-miR-4470	hsa-miR-4478	hsa-miR-4484	hsa-miR-4505	hsa-miR-4534	hsa-miR-4646-5p	hsa-miR-4656	hsa-miR-4665-5p	hsa-miR-4685-5p	hsa-miR-4698	hsa-miR-4701-3p	hsa-miR-4721	hsa-miR-4732-5p	hsa-miR-4739	hsa-miR-4778-5p	hsa-miR-4479	hsa-miR-483-5p	hsa-miR-520f-5p	hsa-miR-595	hsa-miR-5096	Total = 13612 genes			hsa-miR-1247-5p	hsa-miR-125b-2-3p	hsa-miR-1301-3p	hsa-miR-1307-3p	hsa-miR-149-5p	hsa-miR-18a-5p	hsa-miR-191-3p	hsa-miR-212-3p	hsa-miR-21-3p
GADD45A	BAIAP3	ADARB2	ABCA1	BMP8B	F13A1	ATP2B4	SF1	APBB2	TERF2	AK2	AQP2	PARP1	IFNAR1	DGKG	ACVR1	ACPP	ZFHX3	ABL2	CD59	FOXO3	ABR	ACRV1	AK4	CD1B	ARNTL	ADARB1	ACADM	NAT2	ABCA1	CARS	ABAT	ABCA1	empty	PLA2G5	ACTC1	ACTN1	XIAP	AK4			NFX1	AMD1	RERE	ABCC3	ABCA1	ALCAM	MYT1	ACP1	ALCAM
AFF2	BRF1	BGN	ACPP	HBEGF	FECH	DAGLA	CPLX1	CHM	ATP1A2	MMP17	VCAN	ADRB2	PSMA1	GPM6A	BMP7	ATP2A2	RUNX2	ADRA2C	CLCN4	RBPJ	ASIC1	ADCY1	BMPR1B	DRP2	ARRB1	ADCYAP1R1	ACTA1	CLCN5	ENTPD1	EDN3	AR	ADCY1		MAPK3	ACVR2A	ADCY9	AR	BMPR1B			PEX10	ATP6V1C1	ATP1B3	MVD	ADCY1	KLF6	ANK1	AMD1	ZFHX3
KCNS1	HOXC11	BMPR2	ADRA2C	MYO10	MYO1F	CAMK2A	EVI5L	COL16A1	PTGER3	RAP2B	EFNB3	APBB2	SON	PAX9	CTNND1	KIF1A	CCNC	ALCAM	CLCN5	RPA1	ADCY6	AK4	LDLRAD4	EIF5	ZFP36L2	AR	ADARB1	FKTN	DLX3	MAX	ZFHX3	ALCAM		RPL31	ADAR	ARHGAP1	BCL2L1	LDLRAD4			EPM2A	BAG1	KLF9	NRGN	ADCYAP1R1	CREBL2	PCDH7	APAF1	ATP1B1
MAX	UPF1	CALM3	ANGPT2	NFIA	NF1	CELSR2	RHOB	CPD	RANBP2	UPF1	FLNA	ASCL1	RBM5	PPARA	MAP1B	DAG1	COL4A1	RERE	CCR5	STRN	ADRB3	BMP7	CAMK2A	ELAVL3	RUNX3	BBS4	ADRA1D	FGFR1	AFF2	NHLH1	BCL2L1	ARNT		USP4	ADCY1	BCL2L1	CTNND1	CAMK2A			SULF1	CALCR	COL12A1	SCN5A	SHROOM2	ESR1	TSN	TMEM50B	BMP6
MPZ	SNX1	CD37	BIRC5	NONO	OTX1	MARK2	HCN2	EDNRB	SPTA1	SHOX2	KAT2A	RERE	FNBP1	PRKAA2	MAX	GPX3	CREBBP	CAMK2D	CTF1	ADAM19	ADRBK1	CALCR	ENTPD1	FUS	DVL3	BCL2	AMD1	FMO2	MAX	PSMA5	FOXL2	BCAT1		ABCF2	ADCY7	CD28	GABRP	ENTPD1			FAM20C	CASP3	DCX	BCL7C	ATP2A2	ETV6	PPP4R1	CALU	CACNB4
NOV	H1FX	CD40	AQP9	STX3	PPP3R2	EPHB4	COL5A1	FBN2	SSX4	SKI	MFAP1	BMP6	DESI1	SRSF2	MMP19	KCNC4	NFIC	ENTPD1	EFNA5	USP13	AQP2	CHRNB2	CLCNKA	IVD	GLP1R	DAGLA	APBB2	HDGF	NEDD9	PTX3	ZFP36L1	BCL2		IQCE	ADD2	ESR1	GCNT2	CLCNKA			YIPF6	CENPC	EYA3	ZNF385A	TMEM50B	FKTN	ZFHX3	CFL2	CBFB
PIGR	TMSB10	FGF1	ZFHX3	MLX	RPS29	FOXE1	COL12A1	FKBP5	TMOD1	SF1	MAP3K9	CACNB4	VPS37C	SLC12A2	MYB	KCNS1	PPP1CC	CD47	F2RL2	SOCS5	ARHGDIA	CXADR	CLCNKB	KCNC1	GNG7	CA7	APP	MYO1B	NOV	YWHAG	CD4	C9		PTCD1	ADD3	AFF2	HDAC2	CLCNKB			HCN2	COL1A1	EZH2	RBFOX3	MS4A1	FGF1	DIO3	COL5A2	CDK6
PLXNA1	CYTH1	FLOT2	ATP6V1C1	ICAM5	TNNI1	FPGS	37135	GRIN2A	FGD4	CERS1	NAP1L3	CAPN6	ORAI2	NR2E1	OSBP	MITF	SLC7A1	CDC42	FKBP4	ZNF623	BBS1	DCX	SLC26A2	LRP4	MKNK2	RUNX3	ARCN1	PCSK1	OAS3	WASL	COL3A1	CANX		OPA3	ADK	IL6ST	MR1	SLC26A2			CLDN4	COL5A2	KPNA4	AP2A2	CDX2	GABRA4	ETF1	DYNC1LI2	CLCN4
PML	CLASP1	ITGA3	BAAT	UBE2G1	SNN	IGF2R	DIO3	IGF1R	CEP112	KDM6B	NTRK3	CAV1	WNT3A	ZIC3	PAX7	PDE1B	RPH3AL	DAP	GPI	DDX17	C7	ERCC1	EFNB3	NEUROG1	HMGA1	MEGF6	TRIM23	PKIA	PDYN	STK17A	COL9A1	CCNG2		TRIM7	ADRBK2	LSAMP	IDS	EFNB3			MOCS1	CRKL	MAFG	CACNA1B	CLN5	GCLC	HOXA5	DPYSL3	DIO2
S100A10	PIP5K1C	FOXO4	BDNF	GFPT2	DYRK2	KCNC1	ATN1	IL1RAP	SLC25A43	ISLR2	PPP1CB	RUNX2	ZNF578	LRP8	SLC25A3	PPP2R3A	PITPNM1	DCX	IL13	SULT4A1	MPPED2	ESRRG	MEGF9	POU2F1	HNRNPD	ELF3	ASAH1	PTCH1	RFX4	AKAP7	KLF6	SCARB2		UGT3A1	AP1B1	MGAT2	IRF1	MEGF9			NMT1	DR1	MBNL1	CACNA1C	COX10	GLRB	HSD17B1	HBEGF	SLC26A2
SH3GL2	TNPO2	NPTX1	BMPR2	SLC23A2	SV2B	PAFAH1B1	EEF1A2	LRP6	FBXO33	IGDCC4	PTEN	CCNG2	ZDHHC20	FZD3	PPP1CB	PRLR	GDF11	FOXF2	IMPA1	SUCO	CCNC	ETV6	EIF4EBP2	PKIA	KCNC1	ESR1	ATP2B4	SGCD	UBE2N	EFR3A	DAPK1	ENTPD1		ATP5J2-PTCD1	ANK1	NR3C2	KCNA1	EIF4EBP2			PAX2	EIF4A2	MKLN1	CHRNA4	MEGF6	HMGCS1	MCM2	EDNRA	MEGF9
SIX1	FEZF2	ORC5	LDLRAD4	AASS	UST	POU3F2	EN1	MBNL1	SSX4B	SP6	PTPN11	CDK6	ATP2B3	USP53	PTGFRN	PTPN14	NEU3	GGCX	MDM2	AFAP1	CPM	GFRA1	FN1	SOX4	KCNJ10	EVC	B2M	SUOX	ZNF140	PUM2	DLX3	CDC27		ALCAM	ANK3	NCAM1	KCNJ12	FN1			PDE9A	EYA3	KMT2A	GNAO1	EPHB3	IRF2	NEUROD2	EIF2S3	EPAS1
SKP2	AKT1S1	PDE1B	CALU	SLC25A15	IGF2BP1	KLK10	JUN	MDM4	KCNA1	TTBK1	RARB	CDKN2A	BMPR1B	TMEM33	RBL2	RARB	RPH3A	GNB1	MDM4	NACC1	DES	GCLM	GCNT1	TCHH	MCC	FKBP5	BCAT1	TYRO3	IKBKAP	PARM1	EIF4EBP2	CREB1		KLF9	APC	PRKAR2B	NBR1	GCNT1			ATXN1	AFF2	MSI1	GPER1	FLT1	KCNA1	NFIA	EP300	ETV6
YWHAG	VPS51	SLC3A2	CAST	MSRB2	PACSIN1	PSMD8	MSI1	OAS3	QSOX1	TMEM184A	SH3BP2	TPP1	CRX	TBC1D15	SCN2B	TFRC	EXPH5	GSK3B	MYT1	TMEM64	DMWD	IL6ST	GFPT1	PIK3R3	MNT	AFF2	BMI1	USP1	GAS7	ALKBH5	EPHB1	CRX		HNF4A	XIAP	PRRG1	MBNL1	GFPT1			SLC6A7	GBAS	NBL1	PDX1	HNRNPA1	KCNS2	BCL7C	FOXO3	GAD2
UBL4A	CACNA1B	FSCN1	CCNG2	ATF6	ZDHHC3	RAP1GDS1	MYO9B	PAK1	SOX11	ACADS	SKP2	COL12A1	DUSP4	QSER1	SLC7A2	THBS1	FBXL7	HCCS	OXCT1	MAGI3	DUSP7	KCNA5	HCCS	SDC3	MPZ	GPR26	POLR3D	ZIC3	SV2A	RAVER2	ERF	CYP1B1		IFNAR1	AQP1	PURB	MCL1	HCCS			VAMP1	GRID1	NIT1	ITGA3	KCNJ12	MAP3K1	RBM19	GRSF1	GAP43
SUPT3H	GNG7	TGFBR2	MS4A1	CBX5	C9orf114	SGCD	NFIX	PLIN1	TCF4	CCND1	SLC1A1	CPT1A	EIF4G1	SLITRK4	SOX2	TIMP2	ZC3H4	IFNW1	PDK3	FAM126B	ECE1	KCNS1	UBE2K	HHLA2	MYO9B	GRIK3	CACNA1B	ZNF142	FAM13A	UBE2W	ESRRG	DCX		MPZ	AQP9	RAB27B	ATXN3	UBE2K			TCF20	HNRNPU	CDK17	KCNJ12	KCNS1	NEDD4	NDUFA13	GTF2H1	GFRA1
PLEKHM1	TLX2	UBTF	ENTPD1	BACE1	FAM212B	SLC6A4	PITX1	ATXN1	TCF7L2	CACNA1A	SLC4A1	CYP8B1	GGCX	MMAA	SULT1C2	TRPC5	SF3B3	RBPJ	ENPP1	IGLON5	CELSR2	KPNA3	HOXA9	ADAMTS6	NAB2	GRM8	SLC25A20	GABBR2	IKZF1	FAM118B	EYA3	EBF1		NFIX	AR	RASA1	NAP1L1	HOXA9			NKX2-1	MAP3K1	PGM5	MFI2	KPNA4	NEDD9	NDE1	GUCY1A3	GNAI3
SV2A	AGFG2	FAM127A	CD59	SGK3	UBQLN4	SLC16A2	PITX3	SRSF6	TOP1	CHM	STC1	SLC29A1	GNAI2	DBT	UBTF	LAPTM5	SZRD1	KCNA1	PPP6C	ADCY3	ENSA	LAMC2	IL2RA	SLCO2B1	NEUROD2	GUCA1B	CALU	TOX4	COG5	STEAP4	GM2A	EGF		NKX2-2	ARNT	SEL1L	NEUROG1	IL2RA			KDM6A	MFAP1	PIK3R1	NFIC	OAS3	PHF2	ISLR2	FOXA1	MR1
WASF2	IGF1R	VAPB	CCR7	ARL5A	TPD52L3	SNCB	POU3F1	SLC2A2	DLGAP1	COMP	SYT1	EZH2	ILK	GALNT1	RND2	NCOA4	CYP2S1	LAMC1	PTGER3	KCNMA1	FKBP1A	MMP16	KCNE1	LMTK2	NONO	HLF	CAMK2D	HAX1	MLLT11	CYBRD1	GNAQ	EPHA5		OSM	STS	SNRPB2	NFYB	KCNE1			KAT6A	NCAM1	PPP1R10	ROR2	PAX7	PTGFRN	C19orf44	KCNJ12	HOXA11
IKZF1	IL2RB	CHST10	COL1A2	KCNIP2	ANKRD54	STRN	TFAP2B	SOX2	ZDHHC5	CTRB1	TRIM26	F2RL2	AFF3	PRMT2	ABCC3	LZTR1	EHD2	LBR	RAP2B	NME4	FLOT2	NAB1	LYN	CNKSR2	PAPPA	HPS1	CAV2	ZNHIT1	GLIPR1	CCDC126	HOXB9	F11		P4HB	ASTN1	TGFBI	ROR2	LYN			TBKBP1	PEG3	PURB	PAX2	PODXL	RBBP8	MUM1	KCNK2	ITGA6
CELF2	LTB	BAIAP2	COL4A4	BFAR	ARX	STXBP1	TGFB1I1	TLL2	IGLON5	CUX1	SNX3	FGFR1	MLLT6	NAIP	ONECUT2	CUL2	TMEM19	KMT2A	RFX1	NPM1	FUT1	OLR1	MAT2A	UBOX5	PAX5	IRF1	CCNC	ATG7	FZD10	CALML4	HOXC10	GABRA4		PAX2	ATP2B1	TGFBR3	PGM3	MAT2A			AUTS2	PNN	RB1	PITX1	RAB3B	RNF4	SLITRK1	KCNQ3	SMAD5
ERC1	MAP3K10	TSPAN9	COL19A1	HPCAL4	SWI5	TAL1	TULP1	UBE2H	AKT1	37135	XPR1	FLOT2	ALDH6A1	NRF1	STXBP5L	SYNJ1	TMEM43	NFYB	SH3BP2	YBX1	KAT2A	PAX7	ABCC1	SEPHS2	CDK18	KCNC1	CD28	IGF2BP2	RRAS2	ANTXR2	IGFBP4	NR6A1		PTMA	ATP6V1B2	UBE2G2	PGR	ABCC1			BBX	PPP2CA	SORL1	PML	RNF2	RORA	ZC3H18	NAB1	MAF
PEG10	PAX2	PSD3	CREB1	IMPAD1	ARSD	TFAP2B	VGF	ZFAND5	ANXA6	EEF1A2	CYTH2	GABPA	MN1	PGM3	EPB41L3	TRAF4	PODN	NOTCH2	SLC1A2	GJC1	GDNF	PDGFB	NDUFB4	GPATCH8	PKM	KCNJ12	SCARB2	ADAMTS5	CHD5	CCNY	IGFBP5	GJA3		RPS6KA2	AVPR1A	YES1	PPP1CC	NDUFB4			LRRN1	PRKAR1A	TCF4	PPP2R4	SHMT2	ATXN1	CCM2L	NFIA	ME2
CBX5	PITX1	NDOR1	CREBBP	SLC38A4	F2RL2	UGDH	CDK5R2	CSDE1	BCL9	MEGF6	PCYT1B	GLO1	MNT	POLR2K	PATZ1	EXOG	SREK1	PDE7A	SLC2A1	TMED2	ARHGAP35	PDK3	NIT1	ARC	PLCB3	MYO1F	CD47	FAM107A	IPO9	ST6GALNAC3	IL6R	GPR12		SC5D	BAG1	CUL5	PRKAR2B	NIT1			TRIM41	PTGS2	TCF21	PRKCZ	SLC6A6	SDC4	RC3H1	NFYA	MEF2A
THEM6	PRKCZ	TOR2A	DAZ1	CA10	HSD3B2	PIP4K2B	NRG2	MAP4K3	CEACAM1	EXTL1	TMEM63A	GNAT1	NHLH2	XCL1	ERGIC2	WDR1	ZNF827	PHKB	STRN	ANLN	HMGA1	PPAT	PCBD1	KIAA0930	PLP1	NDUFA2	CDK6	ZNF510	RIOK2	SLC16A12	ISLR	GRIN2A		TIMP2	BCAT1	CDK13	PSMA5	PCBD1			RIMS4	RP2	DYNLT3	PRM2	SLCO1A2	SON	NKX2-3	ORC4	MAP3K1
SOBP	ST3GAL1	FBXL19	DAZL	SHROOM4	MEFV	GDA	LRRC14	DENR	BNIP3	FFAR1	PHACTR2	GPC1	OPCML	SYK	TMEM255A	GDF11	ZNF568	PMP2	TYRP1	HECTD3	IGFBP5	PPP3R1	PGM5	SZT2	PRKCA	NFIC	CEBPG	TMCC1	SCN3B	AQP6	KCNC4	LGALS8		TYRO3	BCL2	ENTPD4	PTCH1	PGM5			TMEM200B	SCN9A	UBE2D2	PSMB2	SP1	TGFBR3	ARX	PAM	MYCL
CCDC87	SOX1	ANKH	DCK	PDGFD	TRPM1	TRAM2	WDR1	CD84	BPHL	H2AFX	SPOCK2	GPR12	PAX2	PRDX2	IPO9	SIRPB1	SHISA9	PRKAR1A	UCP3	EEPD1	ITGAL	PSMD5	38231	PUM2	PTPRR	NOTCH2	CTSC	IQSEC2	NLGN2	ARSE	KCNJ10	LIFR		UBE2G1	BDNF	KIAA0408	PTGFR	38231			ACHE	SEL1L	XDH	UPF1	TCEB3	TLL2	C19orf26	PGM5	NPR3
IPO9	STAT5A	ZNFX1	DCX	COLEC12	CNOT2	HUWE1	NCS1	PER2	CAPN5	HCFC1	RPP14	GRID1	PLEC	CLCA2	SCN3B	ZNF365	ADCY1	PRLR	XK	DHX57	LMX1B	SOX5	PRKAB2	NCS1	RAB3A	NRAS	RCC1	ZCCHC17	UBE2O	BTG1	KCNK3	SMAD4		ZBTB16	BMP5	PHACTR2	RAB3B	PRKAB2			ADARB2	SLC20A1	ZMYM2	RP9	TCTA	ZIC2	PABPC1L2A	PGR	SLC11A2
RIOK2	SURF6	LPPR2	DHCR24	SAMD8	PRF1	LPCAT3	OTP	MAP4K4	CDH6	MNX1	SIK2	HPGD	38231	HBS1L	ZNF319	KDM2A	APBB2	PTEN	DENR	AMOT	MDM4	STAR	PSG1	CBX7	RAB3B	PIK3R2	CHEK1	RAB6B	NPAS3	C9	KIF11	SMAD5		RANBP3	BMPR2	TLK1	RFC1	PSG1			ADH7	SNAI2	PRDM2	RRBP1	TGFB2	ST8SIA4	PABPC1L2B	PLP1	OCRL
NLGN2	TBX1	LYNX1	DLG2	ZXDB	MASP1	VASH1	ZNF777	SDC3	CDR2	HOXA3	CHD5	LCP1	POU3F1	RUFY3	RBM18	LARP4B	DST	PTPN11	RNMT	MYLK4	MEF2D	ZNF24	TWF1	SZRD1	RSU1	38231	CLCN3	ZFR	C10orf76	CDH5	LASP1	MTHFD1		KHSRP	BNIP3L	RBM12	ROBO2	TWF1			KIF1A	SNCA	KCNAB1	ST3GAL1	TGM4	FZD3	ABCA3	PNN	CDK17
ARHGEF28	VPREB1	CXorf36	TRDMT1	METTL15	PSMA1	ZNF609	TLX3	GAB2	DBT	IKBKB	TIMM22	LIFR	PRKCA	EPB41L3	XKR4	PDS5A	CACNA1C	RAB3B	TNFRSF10B	ABR	MEN1	FOSL1	RFC1	PHF19	SBF1	POLE	COL11A1	USP53	CPSF7	DBT	FADS1	NAP1L1		KIAA0513	BPGM	VASH1	SRSF2	RFC1			BTD	SNRPF	CDK13	STAT5A	UPK1B	RAB9A	ACO1	PPM1G	PEG3
C10orf76	MZF1	MAP6D1	SLC26A2	RNF148	SRSF6	TBC1D30	SOST	NUAK1	ELAVL1	INPP5A	ZDHHC2	LMNA	PRM1	CDV3	SFTA3	PATZ1	CACNG1	ROCK1	CD84	ACHE	MFNG	MLF2	SEL1L	ZDHHC3	SLC8A2	PPAT	COL19A1	SMURF1	CMIP	GRM5	MAFG	NAP1L4		SORBS1	BRAF	SATB2	SP3	SEL1L			PTTG1IP	SORD	NOL4	SURF4	FZD5	DZIP3	ADAR	PSMA5	PHF2
CMIP	ZNF74	CD99L2	DVL3	BLID	TGFA	COTL1	CASZ1	GPC6	GTF2A1	RAB8A	DPYSL5	SMAD4	RXRA	KDM4D	RBM20	KCNIP3	CHD2	SCN7A	CFLAR	ADCYAP1	MNT	SYN3	SIX3	CCDC93	SLC9A1	PTPN6	CPM	ABCG4	CDCA7	LPP	MAT2A	NEUROD1		SMG1	BRCA2	PITPNB	SRPK1	SIX3			DDR1	SSR1	CD84	SURF6	MAP3K13	INADL	AP1B1	PSMD1	POLR2C
ZFP91	PPFIA3	LRRC8C	EPHA7	ATRX	ZNF202	OSBP2	BARHL1	G3BP1	MUC3A	MFI2	PHACTR4	MITF	CAPN15	PCDHB4	SLC25A53	CLDN18	FHL2	SCN9A	SGPL1	APP	CD200	FZD4	SLC5A3	FEV	SOX10	RAB5B	CREB1	NAA15	PCGF5	NRAS	MIP	SLC11A2		CTDSPL2	KLF9	TES	SST	SLC5A3			CALB2	SSR3	WISP1	VPREB1	REPS2	FAM3C	AES	PSMD12	POU4F2
FAM105B	TNFRSF11A	STX1B	FGF7	BCL6	PAX8	BRPF3	ZC3HAV1	PLXNC1	NFYA	NEUROD2	C17orf62	MAP3K11	SRF	VASH2	HAPLN4	DLL4	SP110	SORL1	MTMR3	SHROOM2	NF2	DYRK2	SLC16A2	UBE2R2	SPIB	RNF5	CYP3A4	TET1	STX1B	PSMC2	FOXO4	OGN		CXXC5	KLF5	DIEXF	STK10	SLC16A2			CSNK2A2	TAF11	SYNJ2	MZF1	XPR1	HEXIM1	AK1	PTGS2	PPP1CC
ESCO1	BCL7C	CLYBL	FLT1	CEACAM1	ZNF212	GIT1	SLC12A5	INADL	P2RY2	SIX6	EDEM3	MYB	SYN1	KCNG4	KPRP	TMEM100	KCNJ16	SRF	RNF8	ATF3	NFIC	DCAF5	SNX1	SLC22A15	SPN	SCN2B	CYP7A1	TCEANC2	SEZ6	SEL1L	MPZ	PCDH9		PANK1	BTG1	GDE1	NR2F2	SNX1			DNASE2	TNF	LIMD1	BRD3	CD96	MAN1A2	ABCD1	PEX2	PPT1
STK35	HAND1	CC2D1B	GFPT1	BPHL	GPR56	ZDHHC9	ISLR2	RPP14	PDK3	PCDHGC3	GUCD1	MYO1C	TAT	PLEKHH2	CCNI2	BTBD7	MPI	ST13	VAPB	ATP1B2	NFX1	RAB7L1	SPOCK1	ENAH	SSR1	SLC6A7	CYP19A1	CACUL1	DYNLL2	SLC2A3	MYO9B	PCSK1		SSH1	MPPED2	TMEM106B	TGFBR3	SPOCK1			DVL3	TRAF3	DNAJA3	PDXK	STARD3	TRAPPC8	BBS1	RAD21	PREP
CMTM4	VPS4B	BAK1	GCLM	CHGB	UBOX5	SOBP	PRDM12	U2AF2	PLAGL2	PLXNA1	TTBK1	MYO5A	NR2E1	TMEM155	PRDM1	AGPAT4	MYL1	STRN	CHST3	NKX3-2	PAX5	CLDN2	SRP72	HR	TCEB3	SLC8A3	DACH1	B3GALNT2	BMPER	SNX1	NBL1	PDE4B		SLC12A5	MPPED1	SPTLC3	THBS1	SRP72			ETS2	UBE2D2	MAP3K13	PRPF4	ADAMTS5	CDK19	BMP8B	RASA1	PRKD1
LRRC55	LRRC14	CHRNA4	GLS	CTBP2	ANKS1A	SCN3B	MFRP	ARHGEF15	PRKAA2	PRKAR1B	FCRLA	NEUROD1	TTC1	ZBTB34	ENTPD1	PLXDC1	NME4	TFAP2B	ONECUT2	CAMK2G	PAX7	ZNF264	SSR1	MYNN	NAPA	FSCN1	DAG1	NRK	C5orf51	SOS1	NDUFA10	PGM3		CPNE5	CACNA1B	ARNTL2	TMOD1	SSR1			GLP1R	UBE2E1	KIF3B	H6PD	N4BP3	VPS13A	BMPR1A	RFX3	RHD
TTLL6	GINS1	CLCN4	GNA12	FGF5	ICOSLG	GATAD2B	CYP4F22	WDFY3	PRKAR1A	PROX1	ZNF618	NF1	UBE2L3	ACAT1	CHN2	PBOV1	PCDH7	TMPO	SOX13	CANX	PCM1	CORO2B	HSPA13	HIVEP3	CACNA1I	SNTB2	DGKG	CDHR3	PLCXD3	SRPK2	NHLH1	ABCB1		MESDC1	CACNB4	LYRM2	TMPO	HSPA13			GNAQ	WEE1	MAP4K4	PDIA4	PSD3	SEL1L3	FOXL2	RIT1	ROBO2
C5orf51	PCGF3	CLN8	GOT1	KCNMA1	MDFIC	NLGN2	VSTM2L	HEMK1	PTGDR	PTBP1	PLCXD3	NFIA	CSDE1	ACVR2A	GPC4	NABP1	PDE3A	UBE2D2	LPIN2	COL5A1	PODXL	SLC27A4	TFDP2	NAPB	CLDN2	TAL1	DCX	KSR2	ALDH3B2	DYNLT1	NPR1	PIK3R1		CELF5	CALCR	CPED1	UBE2D2	TFDP2			GNG4	YES1	EFCAB14	AATK	CBX5	PSD3	BTD	SALL1	SRSF1
KBTBD13	SPON2	ETV5	NR3C1	KIF11	HP1BP3	PRX	IL17RE	NT5DC3	PTPRN2	MOK	C1orf95	NOTCH1	PAX8	CHD3	LPP	CRELD1	PMS2	ZFX	SPOCK2	CPM	PPP2R2A	C14orf1	TGFBR1	TMEM231	NRXN2	CNTN2	DFFB	MMAB	ATP1A4	THBS2	NPR3	PLN		LRRC27	CAMK4	SIKE1	EZR	TGFBR1			GRM6	ZIC3	USP15	IQCB1	ELP5	DICER1	C7	SCN2A	SRSF2
IFITM10	NUP62	GATA4	GTF2H1	LIMS1	TMED5	PRUNE	ARX	P2RY13	RPS6KA2	RFC2	TMEM189	PAPPA	SLC7A5	CHRM3	LSAMP	DDA1	POU2F1	SLC30A1	GAB2	DHX8	PPP3R1	FZD10	TGFBR2	ITM2C	ZNF516	TBX2	DLAT	C11orf87	CD59	TAF1A	ROR2	PKN2		TMUB1	CANX	COQ10B	CORO2A	TGFBR2			GTF3C1	ZNF182	FRAT1	LRRC14	TMEM245	TMEM2	CLCN7	SLC2A1	SRSF7
ATP1A4	INTS1	MYD88	HOXB4	MITF	THEM6	UBE2Z	ADCY9	SGTB	SGCB	MRPL23	BMX	PGM1	USP11	FGF5	BCAM	KCTD15	SLC8A2	ALDH5A1	RBM8A	DNMT3A	PTGIS	KDM2A	TIMP3	STK40	SDC3	TNNI1	TRDMT1	SLC25A53	CNGA1	NFS1	PDE4C	PTGFR		SELO	CAST	ZFP91	WNT2	TIMP3			GZMM	ZFAND5	ACTR1A	IFT140	UPF2	NKIRAS1	CRYAA	SLC7A1	SLC12A2
CACNA1C	ZBTB32	NFIC	HTR7	MOCS2	RBM23	ZYG11B	ADRA1B	UACA	SLC7A1	RXRA	CYP21A2	PHKA2	FZD7	FUT4	SMAD2	ATP13A3	SLC10A2	APLN	PLIN3	DUSP5	PVRL1	NMNAT2	TP73	ZIC4	TRAM2	UBE2I	DR1	LMOD2	DCN	MSC	SERPINA1	PTPRB		STK40	RUNX2	FNDC1	ZMYM2	TP73			HDLBP	FZD3	ZBTB18	MED13	SUSD5	TMEM230	NKX2-5	SNRPB2	SNRPB2
CISH	TLX3	NKX2-2	IL1RAP	NFYA	CGN	ARHGAP39	ALPP	PGM2	HLTF	SECTM1	GPX7	SERPINB5	SPOP	GABRG1	MEOX1	ZFHX4	TAF2	MPZL1	VAT1	EFNA2	RAD9A	RGL1	VDR	RNASEH2C	SPOCK2	VDR	DSC2	PRR9	FOXE1	RAPGEF2	PPP2R4	PTPRR		PRRT2	CBL	FBXL20	NR4A3	VDR			HIC1	EEA1	HBS1L	MXD4	UBIAD1	HCFC2	CUX1	SOX4	ELOVL4
CS	SOX8	ENPP1	IRF4	PKD2	KIAA1377	SCRT2	AMH	PPP6R3	SSX1	SFRP5	CFH	PLCB2	CDK5R1	GNAO1	PDK3	WLS	TBX15	PTER	MMP24	EIF4E	RAD23A	FAF2	ZFX	ANTXR1	IGF2BP1	BTG2	DSC3	ACVR2B	FLNB	BCLAF1	PRELP	PURB		NACC2	CD28	DSEL	CILP	ZFX			HOXC5	PIK3R3	MTF2	TUBGCP2	POMT2	FAM8A1	DBT	SOX5	TAP1
KCNJ5	C19orf60	PMM2	ISL1	PRLR	CCDC120	LRRC15	AQP6	CAMK1D	SSX2	SGTA	HOXD3	PNN	BSN	IDS	PLCG2	KRTAP4-4	USP1	NRXN1	ADNP2	EPB41	RPL10	RYBP	HSD17B8	SLC35B4	40057	ELL	RCAN1	BMPR1A	GABPB1	GIT2	PSKH1	RAB3B		EBF3	CD80	MAPK1IP1L	PKP4	HSD17B8			INHBB	CDC14B	CD93	TBC1D22A	HDDC2	ASXL2	DUSP7	SOX11	TBP
VWA5A	HMCES	PPP2R5D	KCNA1	RAC2	EARS2	ZNF280B	ATM	PPM1H	SSX5	SHOX	MPI	POLR2A	CYTH2	IGF1R	PTGIS	XKR4	VEGFA	KIAA0141	GGA2	FOXD1	S100A12	DAAM2	FZD4	SYT12	UBOX5	DGCR14	DSG3	CAMK2D	GGCX	IRAK3	PSMD9	RAB5A		NUDT8	ENTPD1	FBXO32	LAMTOR3	FZD4			KIF3C	TMEM257	UBXN4	GPSM1	DNAJB12	MAP7D1	CLN8	TCF15	TBX5
MPP2	SCYL1	PSMD10	KRAS	SMARCA2	GIPC3	CADM4	ATP1B2	MARCKSL1	TACR1	SLC18A3	NDUFA6	PRKAA2	OTOF	KCNK1	RAB3B	GINM1	WHSC1	GJC1	ZC3H7B	FOXE1	SCN2B	DSTYK	IKBKAP	CABLES1	RALY	BAP1	DUSP5	CLCN6	KCNB1	ANKRD6	PTPN9	RAC1		KY	CDH5	TBC1D16	KIAA0247	IKBKAP			LYL1	VAPA	SYT11	WIPI2	GOLPH3L	BBX	ETV6	TTK	TMF1
NFATC3	LHX5	PURA	LIFR	SMARCC2	MLKL	APOBEC3F	BLK	ZYG11B	TBL1X	SOD3	NOVA1	PRLR	DPYSL4	MARCKS	RPS6KA2	FAM168B	EIF3A	ATP9A	CBX5	FSHB	CCL22	RAD54B	GAS7	TJAP1	CBX5	ZNF282	EHHADH	CUX1	KCNJ5	CNTNAP2	PTPRO	RFC5		C16orf47	CDH8	ACVR1C	USP15	GAS7			ADAM11	CCPG1	OTUD3	ZBTB32	PI4K2A	ZBTB4	FCGR3A	HIRA	TP53
NHS	ENGASE	SEMA3F	LMNB1	SYK	ARL5B	RASSF3	CACNA1C	TBL1XR1	TFDP2	TBX1	PMP2	PTPN12	CERS1	MC2R	SCNN1A	MOGAT3	ADAM7	ATP8A1	KIAA1549L	B4GALT1	CX3CL1	NECAP1	KRT38	ATPIF1	ABTB2	GAS7	EIF4A2	DHFR	KRT32	OXGR1	PVRL1	RNF2		RNF165	CDK6	CPEB2	DCAF7	KRT38			MDM4	PHACTR2	NPTXR	NDOR1	STRADB	DCLRE1C	FCGR3B	UBE2E2	TRIO
PIK3R1	C11orf95	SMARCD1	MAF	TEP1	OLFML1	ANKRD52	CBFA2T3	CSRNP3	TGFB2	CLDN5	PPM1A	PTPRB	RAI1	CXCL9	UAP1	SAMD12	PLAA	ARL6IP5	SZRD1	GSK3B	SH3BP2	LRRTM2	CDC23	TTYH2	PTPN18	PDXK	ELAVL1	CTTN	MPP2	BBS9	RAP1A	ABCE1		LINGO3	CEBPG	SPRED1	SYNCRIP	CDC23			MGAT5	FRMPD4	TNPO3	HMP19	UBFD1	SMAP2	GALNS	UPK1B	UBE2L3
PI4KA	OR2C3	TERF2	MCC	TRPC6	C12orf68	KSR2	CDH6	MSANTD4	GPR137B	TP73	MAPK9	QDPR	LDB3	MAP3K10	STAU1	ZFP62	ONECUT2	IGF2BP1	VTA1	GTF2A1	SH3GL1	TMOD2	ADIPOQ	PPARGC1B	CNNM1	GBF1	ELK4	F13A1	MTHFR	CYP39A1	RAP1GDS1	SALL1		ACACB	CTSC	PRSS35	EXOC5	ADIPOQ			MAP3K9	DAZAP2	PPP1R16B	PCBP3	PCDH19	HHIPL2	GAS6	VDAC2	ZNF148
PTPRF	WBSCR16	TNFAIP3	MAP3K4	TSHR	ABL2	AGBL3	DMPK	MCHR2	ZNF33A	WNT7A	PURA	RABIF	MGLL	MLLT6	SYN2	ACRV1	PSMF1	CELF2	RAB8B	KCNJ10	ST3GAL2	TFCP2L1	N4BP1	ARHGAP42	FAM155B	NEURL	EMP2	HUS1	NHS	SFMBT1	RYR3	SCD		ACHE	CEACAM8	SLC30A8	SRSF10	N4BP1			MMP17	BCL2L11	PHF19	DEF8	ZBTB2	ANKRD13C	GCK	CSDE1	ZXDA
RPGR	HAGHL	SNURF	MAP3K5	UBE2E1	AQP2	C12orf68	CELSR2	SLC30A7	FZD3	ZBTB16	RGS16	RALA	RNF44	MYCL	ZNF20	ATP6V1C1	TP53I11	RAB10	GDAP2	KCNQ2	SIX3	ST8SIA3	TRAM2	ISM2	TFCP2L1	NRXN2	STOM	LEP	NOS1	TAF9B	ATXN1	SGCD		ACO2	CHD3	KCNG3	RASSF8	TRAM2			MPP3	ACTR3	ARL5A	TMEM161A	CACHD1	PARD6B	GFRA1	STAM	USP7
RPL37	ABLIM2	LAMC3	MEOX2	CDC42BPA	ARCN1	PCP4L1	EGR3	SBSPON	PDE5A	FZD5	ST6GAL1	RARA	DIP2C	MYH11	ZNF90	TNFSF8	SERTAD2	LECT1	WDR52	KPNB1	SLC6A6	WBP1L	SCRN1	CABP7	MECR	NTN1	EPHA5	NKTR	NOS3	IL20RB	SDC2	SLC12A3		ACOX1	CHRM2	BRWD3	MGAT4A	SCRN1			MYO1C	CALCRL	DROSHA	ACOXL	NEUROD4	ZCCHC3	GNA12	FXR1	NCOA3
SMARCE1	CORO6	CPLX1	KITLG	TTC37	ATP2B2	ADD1	FLNC	TMEM26	STX11	DPF3	SLC5A5	SLC18A1	SMG1	MYO5A	ZNF177	ENTPD1	HS3ST4	TOPBP1	PAG1	TNPO1	SLC6A9	EXD2	RCAN2	MDGA1	ELOVL2	SDC3	CLN8	NRF1	ODF2	CCDC40	SDC4	SLCO1A2		ADCY1	CHRM3	SLC9C1	HABP4	RCAN2			NF2	PGRMC2	DNAJC27	AGPAT3	STRA6	KCNH7	GSTM1	GDF5	SPOP
SRY	TMEM203	WDTC1	MNT	ELMO1	BMP2	APLNR	GAS1	CNOT6L	TNFRSF10D	GPR68	STX1A	SOX9	ZHX3	NDUFA2	HDHD1	ERBB4	YAP1	RRAS2	EIF5A2	ABLIM1	FSCN1	SCN3B	ABHD2	MKX	PACS1	KIAA0247	ERBB3	NTRK2	PKLR	FAM222B	SLC1A3	SLIT1		ADRBK1	LTB4R	ECT2L	ELL2	ABHD2			NFATC2	NPC2	SUCO	HAPLN2	SYNPO2L	BTF3L4	GSTM2	USP9X	MAP4K3
AURKA	UBE2J2	SETD1B	MTAP	CDIPT	C1QB	ASPH	GNA11	RNF169	BTRC	SLC7A5	TACR2	SRF	PEG10	NKTR	TP63	F2RL2	VAX1	ATF6	ARNTL2	MECP2	SP1	PDGFC	RPP14	ACP1	C1orf106	KIAA0195	ETS1	NTS	RPL37	WDR45B	SLC2A4	SOX11		SHROOM2	CNTF	ABCA1	JMJD6	RPP14			NFATC4	HBS1L	LIMA1	NECAB3	DNAJC5	ORAI3	GSTM4	USP9Y	NRP1
ZNF354A	IL17RE	NFASC	MYBL1	TRIM32	MRPL49	BAK1	GNG7	C8orf46	LIMD1	PCDHGB4	TNFAIP1	SSR1	NCS1	NPAS2	GALNT4	GGCX	ITGA11	ELL2	PARP11	KITLG	SPIB	MAVS	CLASP2	ATP2B2	GATAD2B	SPATA2	MECOM	PEX13	TRA2B	LYRM2	SLC6A7	T		PHOX2A	COL5A1	ATP2B1	ANKRD28	CLASP2			NHLH2	DBF4	DNAJB11	SMIM7	CYB5B	C1orf173	HLCS	DYRK2	UBA3
THBD	ISM1	MGRN1	MYO5A	ZC3H13	MPPED2	BGN	UTS2R	ATP11C	TECPR2	TNFRSF18	TYROBP	TAL1	ATL3	NRL	NRP2	GJB2	ZNF365	RTF1	PHTF2	AFF1	SUV39H1	ALG9	38961	BRCA1	PRX	ACTR1A	FKBP4	PLD1	ITSN1	TMEM237	SNX1	TCF4		ARR3	CLDN4	BNIP2	ANKRD12	38961			NME3	NUDT4	SIX4	STMN4	APOL4	ESCO2	HOXC13	DDO	BAG4
TTPA	RBFOX3	BICD2	NAP1L1	MTUS2	CACNA1C	CACNA1C	TLX1	YIPF6	INADL	ARHGEF7	LATS1	TEAD1	ZNF385A	OAS2	CHST10	IL1RN	PDZD2	SLC35D1	PELI2	MN1	MLX	PIP4K2C	DNMBP	LDLRAD4	MESDC1	SLC22A7	FOXO1	PPP1R1A	SHB	B3GNT4	SOX11	NR2F2		ALDH7A1	CRY2	CCNT2	RHOQ	DNMBP			NPC1	PHLDA1	PELO	TRAF7	SLC35B4	ZNF367	HPCAL1	PDE5A	CARTPT
ZNF22	PLAC4	SLC9A8	NAP1L3	ATRNL1	CDH6	SLC25A10	HOXB8	HCN1	SSX3	CACNA1H	SLC35E2	TFDP2	PLEKHG3	PDE6D	BCL2L10	AFF3	NFASC	FBXW11	SMEK2	MYCL	PPP1R11	CRISPLD1	HAUS5	CACNA1E	PKNOX2	BAZ2A	FMO2	PRKAA1	SRY	UGT2A3	SOX12	SEC62		BMP3	CRYZ	CTBS	ATP1B4	HAUS5			NPTX2	ZNF652	KRT20	C15orf57	CMTM3	SH3RF3	IGFBP5	PRPF4B	KIAA0430
ZNF185	C6orf223	MAPK8IP2	NEDD4	ERC2	CDK6	EIF5A	HOXC5	TMEM194B	RTN3	BAIAP3	CLEC3A	TRAF6	INTS6	PFKFB2	PROSC	LETM1	PSME4	TRIM2	NDRG3	MYCN	TFDP2	RNF157	POFUT1	CCNF	DDA1	EFR3B	AFF2	RBMS2	TAF2	KIRREL3	STRN	TMF1		BMPR1B	VCAN	DPT	KIAA1549L	POFUT1			OAZ2	CNKSR2	PAQR5	FOXQ1	SGK494	ZC3H6	FOXK2	SKAP2	TOMM70A
LUZP1	TUSC5	SH3KBP1	NFYA	MED4	FOXN3	ERV3-1	TNFRSF9	ACVR2B	TOMM40	BRSK2	VAV3	TRPS1	CACNG4	PPP2R3A	RAP1GAP2	MTM1	ATP11A	LSM5	MAVS	MYF6	TYRO3	GSG1L	BACE1	CDH6	C1orf115	ZNF609	FUT4	RPE	ZNF354A	ZNF251	TBXA2R	UBE2B		BMPR2	CTNND1	FMO2	CNTNAP2	BACE1			OPRL1	ELL2	RAVER2	MRPL54	SYT2	TMEM170B	MAPT	ZNF516	PTBP3
FXR1	MYPOP	IL22	NODAL	STX17	CHRNB2	EVC	LETM1	ANK3	SPIN1	PRY	STAMBP	TSPYL1	CACYBP	MAPK1	NFASC	NEDD9	SLITRK5	KCNE4	WDR35	MYO6	UBTF	SMYD1	CLIP3	CMKLR1	CPSF7	GANAB	GAGE1	SDHC	TTPA	MOB1B	TIMP3	UBE2N		BSG	CUX1	GAB1	FAM155B	CLIP3			P2RY11	PCNX	C17orf85	AGAP1	ZNF597	ATM	MECP2	ARHGAP32	BCL2L11
CDC42BPA	NRBP2	TRIM17	NPAT	TMEM144	CNP	PTK2B	LYL1	ATP2B3	DIDO1	MTA1	ABCB8	ZNF2	AFF4	PTK7	KAZN	NT5E	PHF19	MTO1	PDP2	NF1	NELFA	FAM169B	ARHGEF26	KLF6	SRCIN1	FAF2	GABRA1	SIM1	LUZP1	CYP2U1	TULP3	EZR		C5AR1	CXADR	AFF1	BHLHE22	ARHGEF26			PAX5	PEG10	ELMOD1	AGAP3	CRTC2	BTN1A1	MID1	DAZAP2	RBM12
DGKE	SH3RF3	ARHGEF38	NPTX1	BDP1	CNR1	FKTN	MXD1	CTNND2	NLGN1	HS6ST1	AAK1	ZNF148	TNRC6A	KDM5A	GIGYF2	NTRK3	PACSIN3	DCAF12	TAOK1	OTX1	FZD3	ACTBL2	CNNM4	CYP3A4	C1orf198	POFUT2	GABRB2	SPTBN1	FXR1	SLFN13	UBE2D3	XRCC2		MPPED2	CYLD	MLLT4	NDUFAF4	CNNM4			PAX7	SIRT1	PARVA	SNX20	C10orf25	CAD	MLLT6	EPM2AIP1	SLC19A2
VAMP4	MAFA	RFWD3	NPY2R	ZNF287	COL11A1	FNTB	MDM4	CTSO	RIMS1	PICK1	UNC13A	BTG2	RHOD	RFX2	TRUB2	PCK1	RBM15B	FBXW2	RPRD1B	PCYT1A	NCOA3	ZNF805	RBMX	ELAVL1	PLXNA4	FBXW11	GFPT1	VAMP1	TP63	FBXO45	ZIC2	YWHAB		CACNB1	DAP	NTS	TMOD3	RBMX			PCDH1	TRAM1	NXT2	TBC1D16	RSBN1L	CHRM2	MPP3	SRGAP3	POLD3
FPGT	NCF1	DPPA4	NRAS	RHOJ	CYP19A1	NR5A1	MFI2	EHHADH	CUX2	LRRC14	NPAP1	USP7	GALNT7	SOX11	PDE7B	POU2F2	NRBF2	OSTF1	PRUNE	PFAS	SPOP	C3orf72	TRIB2	IL17A	AMER1	MGRN1	GFRA1	SYK	RAB7L1	SEMA3D	RND2	ZFP37		CAPZB	DBT	PIK3C2A	ALG6	TRIB2			PFKFB3	TSPAN12	PMEPA1	NTN5	MDGA1	ELK4	MRE11A	PIGK	ACOT7
SH3PXD2A	LOC653375	LRRC20	OPHN1	CNOT6	DHCR24	GSTM2	MLLT1	ERBB4	NCS1	KIAA0513	C20orf194	ARHGEF5	RNF216	SP3	MCTS1	PRKAA2	STMN3	SEC22A	COPS7B	PITPNA	RASAL1	APOBEC4	EHD3	ING1	TMEM120B	SIN3B	GHR	TBX5	ADAMTS4	ELMOD2	KDM5C	ZIC1		CBS	DIO2	PRELP	TMED7	EHD3			PIK3C2A	DAZAP1	DIP2B	FBXL16	C11orf31	EPB41L1	MSX1	OLFM1	PPM1E
ZBTB40	PLIN4	ENTPD7	ORC5	PLEKHH1	ATN1	HCFC1	NFIC	FGF1	PTPN18	AP5Z1	POLDIP2	ST8SIA2	DPYSL5	SRPK1	CLEC2D	PTPRJ	REV1	AP3M1	NUCKS1	POLR2F	KCNAB2	TRIM67	DCAF8	MATN2	ASXL1	KIAA0930	GJB2	TNS1	FEZ1	CCDC73	FZD1	ZNF2		CDH4	DLG2	PTHLH	SAR1B	DCAF8			PKD1	DIEXF	FAM160B1	FAM163A	KSR2	EYA4	NFYA	SEC24A	NCOA6
NAMPT	FAM229A	ZNF529	PDK4	WDR48	DUSP4	MSN	NOTCH1	GABRA3	FOXP1	ARNT2	HEYL	ELL	PTCHD2	SSR1	ST8SIA3	S100B	ASB4	SLC2A8	GNPNAT1	MED1	DENR	FAM227A	PDE11A	MLLT6	TMEM151A	KHNYN	GCLC	NR2C1	ATG13	AQP1	ULK1	ZMYM2		CHRNA4	DLX3	RBBP6	NT5C3A	PDE11A			PKP1	GHITM	IGDCC4	PLEKHG4B	RAB43	ACSL3	NKX3-1	GLIPR1	ZNF609
NOD1	LOC100996693	PYCRL	PGR	ARHGEF28	DVL3	MTTP	SERPINE1	CXCL1	SIGLEC8	WDR1	AGO1	USP9X	NLGN2	THRB	NLK	SMO	SHC3	PHF20L1	C11orf49	PPP2R5C	AOC3	ZNF865	TMED7	MOBP	ANKRD52	LARP1	GLRB	BEST1	IP6K1	AQP9	STK16	SLC30A4		CLCN3	DYNC1I1	RBMS2	PCYOX1	TMED7			PLEC	ARFIP1	CSMD1	ORAOV1	MURC	HIF1A	NOS1	RPP14	OTUD3
NRG3		DNAJC5	PHKB	ASB13	EDA	NFIC	PALM	HHEX	CCDC113	ARFRP1	SLC39A3	TPST1	PREX1	TNFAIP3	MIEF1	TACC1	GRAMD1C	PHF21A	NKAIN1	PVRL1	STX16	STS	ZDHHC9	NCK1	SLC25A42	CRTC1	GLRX	WARS	ZBTB40	AR	ABCC3	ALDH5A1		COL4A4	TRDMT1	CXCL11	ZAK	ZDHHC9			PLG	PDZRN4	MARCKSL1	SPERT	ZNF662	HLA-DPB1	SLC11A2	MTF2	C3orf17
SYNPO		CD276	PITX2	PHC3	EGFR	NFYA	PAX2	HSD3B1	NAA38	TIMM44	PPHLN1	API5	EPG5	TRPC1	TTC19	TCHH	SLC47A1	CAB39	C10orf76	RAP2A	HRK	ATM	UTP11L	NHLH1	ATXN1L	CBX5	GM2A	ZNF135	MFN2	ATP1A2	CDS2	BRD3		CRHR2	DOCK3	ST3GAL2	KCNK10	UTP11L			POU2F1	SOX8	SH3TC2	PRR24	AP1B1	AGFG1	OGG1	ZNF652	IPCEF1
ZNF510		ZMIZ2	PLCL1	CHD9	EPHB1	NFYC	PDK3	IDS	TOLLIP	HOXB13	NT5DC3	CDC14A	UBE2O	TRPS1	TRMT10C	TNS1	PPP1R9A	IL20RA	PLEKHO2	SEMA3F	HAP1	SLC31A1	RLIM	NPY	HAPLN4	KCNE1L	GNAI3	EPM2A	RTN3	PRDM1	TNFRSF11A	CCDC6		CYB561	DXO	SLC1A2	RRN3	RLIM			MAPK9	AK3	TBL1XR1	C3orf70	ATP6V1C1	INPPL1	PAK3	ENPP4	ZDHHC8
FNBP1		C9orf64	POU2F1	ULBP1	ERG	OCA2	SERPINB9	KCNMA1	VSIG10	SLMO1	GIN1	PDXK	C16orf58	UBE2E2	PNMAL1	TRPC3	CAMK1G	UBE2W	RASSF5	SLC1A2	NEURL	F2R	CLDN18	PML	RNASE13	KPNA6	GOLGA4	AKR7A2	DPYSL4	CCNT2	APLN	FGF23		DFFA	DPYSL2	USP4	PGPEP1	CLDN18			MAP2K2	WBP5	CYB5B	TUSC5	CACNA1C	ITGA2	PAX1	NMNAT2	HILPDA
SARM1		EIF1AD	POU4F1	PLVAP	FZD2	OGN	PIK3CD	LAMP2	CRLS1	PNPLA6	FEM1A	RGS9	C7orf49	UBE2L3	PRPF40A	SMC1A	ZNF398	FBXW7	NBPF3	SNX1	MAP3K13	FSHB	FAM8A1	POU2F2	TMEM178B	C3orf17	GPD2	USP14	IVNS1ABP	CD6	SLC7A6	SPOP		DIO2	DSC3	WHSC1	CASC1	FAM8A1			MAP2K7	FAM53C	LMAN2L	MYPOP	CEACAM3	KCNJ2	PCYT1A	CDK19	YPEL5
KIAA1045		GPR123	PPAT	HOOK3	GCK	CLDN11	PKNOX1	LSAMP	GIPC2	VAX1	CMTR2	IQGAP1	NOL9	VLDLR	KIAA1211	NCOA1	RIC8A	SLC39A9	DCTN5	SOX11	ONECUT2	FUT2	KLF13	RPL27A	ACTB	CHD5	GPR26	ARHGEF11	PNMA2	ENTPD1	ZMYM3	FKBP6		E2F2	SLC26A2	ZNF708	UBE2W	KLF13			PEX5	RAB6B	UNC119B	ATXN1L	DGKB	KCNMA1	PFKL	FBXO28	GDAP1
NPTXR		KIAA1644	PPP1R2	TUBB6	GNAT1	PA2G4	PLIN1	MAN2A1	ETNK2	PAPD7	CLDND1	USP13	CALN1	WNT2	HPSE2	EIF4G3	PLA2G2F	ENOSF1	SRRM4	SPTB	CREB5	MR1	CPSF2	RREB1	APLNR	TRPC4AP	GRK5	SLC35E2	AAK1	CRKL	VAPB	DGKE		CELSR2	DTNA	ZKSCAN1	TSR1	CPSF2			RASGRF1	GALNT7	SLC46A1	LOC100130705	DAP	SMAD2	PLXNA2	VPS13A	MAGEL2
BHMT2		NKD1	PRKAA1	MS4A14	GPLD1	PCSK6	FXYD1	SCGB2A1	FEM1A	IKZF3	ADCK3	ATP6V0E1	TTBK1	ZIC1	DCAF10	PRY	DHRS12	HIF1AN	TTBK1	TAF4	SDC3	HSPA5	SMU1	SFTPB	ARSA	NDOR1	GRIA3	MBNL2	SARM1	DDX3X	MTA2	SLC25A12		EIF4EBP2	DUSP4	ZNF138	PARVA	SMU1			RORC	GPR85	PHACTR3		DSC3	MEP1A	PODXL	LEMD3	PPP6R3
KLF3		RHPN1	PRKAA2	TRMT10A	GSK3B	PCBD1	POLR2E	AFF1	RCOR3	ZZEF1	EXOC4	PAPSS2	WDR31	ZNF182	C11orf63	MED20	FAM167A	DENND4C	UNC119B	MAP3K7	N4BP1	LPP	C17orf85	SKIL	CACNA1D	HIPK2	GSK3B	KIF1C	MPRIP	DVL3	MAPKAPK2	NUMB		MARK2	E2F4	ZMYM2	TM9SF3	C17orf85			RPL27A	PRR13	C5orf47		EGFR	MTCP1	PPARA	ASF1A	PPP1R9A
TNFRSF19		C20orf85	PRKAB2	TGS1	GSTM3	PCM1	MAP2K7	OGG1	PCDHB7	ZCCHC14	NADK	KIF3B	SLC43A2	TRIM25	ATF7IP2	RIMS3	KATNAL1	EXOC2	ATOH8	TFE3	SPOCK2	MAOA	TRERF1	TAGLN	CPS1	CDIP1	GUCY1A3	ZNF275	NPTXR	EYA4	KIF3B	IRS2		EVC	EDA	BCAR3	PARP11	TRERF1			RXRA	EPB41L4B	JMY		BPTF	NEO1	PTPRN2	ARMC8	MYNN
ZCCHC8		DAB2IP	PRKAR2B	SLC26A7	HOXD13	PDE6G	EIF2AK2	P2RY2	ADAMTS9	ATP11A	KLF16	CRIPT	IL17RE	ZNF148	GINS4	MFAP3L	TRAF7	SERTAD4	FBXL20	RAB7A	CTIF	MID1	NRIP3	USH2A	CTSB	SOCS7	HADH	BTNL3	GMEB2	FGF11	MED26	CDC23		F2R	EGFR	RGS5	ZNF248	NRIP3			SEC14L1	EGLN1	SLITRK4		FCGR3B	OPRM1	PYCR1	TMEM87A	PCDH19
PAG1		CAMSAP1	PRKG1	NEDD1	IGFBP5	PLD1	PSPH	SERPINB9	NLN	SPECC1L	ZNF577	ZNF592	ZNF827	PTP4A1	KLHL6	CLEC4M	GPR123	C5orf15	TMEM132D	MLLT10	PLEKHM1	ATXN3	EPPIN	WNT5A	CTSS	ST8SIA3	HLF	DENND3	SIGLEC9	GLI3	ADAMTS4	CD164		FOXC1	EIF1AX	DCLK1	RAB22A	EPPIN			SLC7A1	RRN3	SRXN1		GFER	PDE4D	RAD51D	TIMM9	NUFIP2
ERGIC1		HNRNPA3	PRLR	IQGAP3	ITGA5	PPP2R5D	PTGIS	PIGR	KIAA1549	HMHA1	KIAA1644	SOCS5	PPAN-P2RY11	USP7	CALML4	ERC1	MEX3A	CDC42SE2	ZNF641	PABPN1	PJA2	MSH3	VANGL2	ZNF18	DUSP9	APH1A	HMGB1	ANKRD12	CTDSPL2	GNB1	SOX13	RIOK3		FUT6	EIF2S3	TECPR2	CYP20A1	VANGL2			SLC12A4	VPS13C	NRG4		GHR	CDK14	RFX2	SERP1	KIAA1462
BRINP2		C19orf26	PSMD10	CAMSAP1	MAX	PRKACA	PVR	PRKAA2	MUC3B	STAU2	ZNF765	NOS1AP	ABR	CCDC6	PRRT2	SIPA1L3	LYSMD3	JPH3	TBC1D20	PDXK	ZBTB39	NAP1L4	KIAA1244	ZNF99	FGF1	HEMK1	HNRNPA2B1	KLHL18	SLC25A39	GPR12	KLK4	SYNJ1		GABRE	EIF4B	HELZ	PDP2	KIAA1244			SLC20A2	C4orf27	KANSL1L		GCLC	PLA2G1B	RGS1	PHF20L1	RPRD1B
PLEKHA1		C19orf54	PTEN	VSTM4	ME2	PRKCG	RAB3IL1	PRRG1	CREBZF	CACNG4	FOXP4	ARHGAP32	BIRC5	GAS7	SNAP47	KIF1B	CNTD1	RAB22A	SGSM1	UNC5C	KCNE3	NOVA1	USP31	LAPTM5	GRM3	KLF13	HNRNPU	CBX5	C1orf27	GSK3B	KIAA0247	SLC16A6		GFPT1	EIF4EBP2	TNFSF15	STIM2	USP31			SMARCC1	DEPDC1	RNF38		NDST1	POU6F1	RPL27A	GOLM1	C6orf106
HIF3A		ZFP41	PTGER2	GDPD4	MECP2	PTHLH	RBMS2	PSMA5	AGBL5	NDOR1	GIPC3	EPM2AIP1	ARHGDIA	CBX4	SH2D1B	ESYT1	FAM43A	RPRD1B	ASB6	TNKS	HCN4	ROR1	KLHL42	STK24	GUCA1B	NEURL1B	HTR2A	FAM169A	ATP5SL	GSPT1	ELMO1	XPR1		GOLGA3	ELF1	DNM1L	FAM160B1	KLHL42			SNRPE	PRR11	ITPRIPL2		IL6	PRKACB	RPS6KA2	MEX3C	MFSD11
CTAGE1		ATP9B	PTPN3	SLC41A1	KMT2A	RALB	RFX1	RPS6KA3	ATP13A3	PPP2R3B	SLC9B2	SV2A	ATP6V1C1	VAMP4	HSPB6	KCTD2	LDLRAD3	GNB4	SOGA1	SYT7	CTDSP2	OGDH	DIP2B	MADD	HAL	TBC1D13	IGJ	CLEC4E	MRPS10	RBPJ	SRGAP3	SOCS6		GRIN1	ELK4	ABCC9	SLC7A14	DIP2B			SOX15	NSFL1C	C1orf65		KIF2A	MAPK4	RRAD	ZAK	ATP13A3
WNK1		C7orf65	RAB2A	MFSD8	OPRL1	CLIP1	MRPL23	SLC4A1	RBFA	PODXL2	TRIM40	MED13	KIF1A	SYNJ1	TSHZ2	OR11A1	CDC20B	CELF6	MFSD4	SEC22C	SIRPB1	P2RX7	NEUROG2	RIPK1	HNRNPAB	WBP1L	IL17A	OR11A1	UGGT1	KIF5C	KLHL21	CDYL		ARHGAP35	ENPEP	NAMPT	PRX	NEUROG2			SSTR3	CTNNBIP1	ATXN1L		MAGEB4	RAB5A	RS1	SIX4	TXNDC15
HMBOX1		IQSEC3	RAD21	HKR1	PAX5	SFTPB	RPL27A	TRHR	DSN1	ZBTB7B	TMEM139	WASF2	BDH1	PIAS2	ZNF585A	KLHL20	TYSND1	SNX16	GLIS3	ARHGEF6	CORO2B	PGR	PAPD5	QKI	HOXD9	CHTF8	IPP	SALL3	AARS2	LASP1	XYLB	RASAL2		HDAC2	ERBB3	ABI2	CACNG8	PAPD5			TPM3	LPAR5	TNFAIP8L3		MEOX2	RFC4	SCN8A	BRWD1	WDR82
NLRX1		FAM127C	RALA	RIMKLA	PAX7	SSR1	MAPK12	UBE2E1	URM1	SDF4	CSAG1	TENM1	BLK	LITAF	EPHA6	CD274	SERINC5	ZMAT3	AGO4	GOSR2	CDC42EP3	POU2F2	ZMAT3	TRIM66	IGF1	TMEM33	ITGA6	EMR2	ABHD4	MAP1B	ARPC4	STXBP5L		IDS	ERBB4	ZNF273	PLEKHA2	ZMAT3			UMPS	PELI2	LIN28B		MTHFR	RNASEL	SECTM1	TMEM106B	CYB5B
VEPH1		ASIC1	RBBP4	C3orf33	PDYN	STAU1	SECTM1	COIL	USP48	TRAPPC2L	TDRD5	CD96	C1QA	DLGAP5	STAC2	DBR1	KSR2	BOLL	NBPF11	ZNF516	RBCK1	PPP3CA	CRTC3	UBAP2L	KRT1	KIRREL	IREB2	IL20RA	IKZF4	OCRL	TSFM	ARHGAP32		IL13	ETS1	DDX52	C17orf75	CRTC3			WARS	TAOK1	ANKRD34C		NDUFC2	STRN	SH3BP2	ELOVL2	STMN4
TMEM254		ACVRL1	PRPH2	CDKL4	PLAGL2	SVIL	SHB	F8A1	MAML2	TSPEAR	CSAG3	SLC9A6	C7	PTDSS1	NCKAP5	ARL17A	ESPNL	GRHL2	IBA57	LRRC14	CELF2	KLK10	CEP85	SLC35E2	KRT85	TMEM127	ITPR1	ZNHIT6	MCTP1	PCBP2	SPRY3	TOX4		FOXK2	EVX1	COBL	IRF2BPL	CEP85			WNT3	GNB4	PALM2-AKAP2		NEO1	SULT1C2	ST6GAL1	MUC13	CDCA7
FAM214B		ABCD1	RGS7	PTAR1	PLEC	THY1	SHOX	AOC3	FAM110B	DLL4	CSAG2	VAT1	DAGLA	C2CD2L	BCL2L15	MRPS21	KIAA2022	CCDC176	KIAA2018	CEP170	KIF1C	PSMB2	ZNF576	ARNT2	LY6E	FAM212B	KCND2	YEATS2	FAM214B	PFN2	SIRPB1	SV2B		ILF3	F8	KIAA1045	PAPD5	ZNF576			WNT9B	NUCKS1	CCDC152		NHP2L1	TNFAIP3	SLA	PARP11	YIPF4
HSD3B7		ARF3	ROBO1	C8orf44-SGK3	PRKCA	USP4	SHOX2	WISP1	KNSTRN	PCSK4	KRTAP4-9	NEBL	PTTG1IP	ZBTB39	ZNF559-ZNF177	TTC38	NCR3LG1	WDR82	SLC36A3	SRGAP3	EHD1	PTPRN2	GALNT12	SPON1	MAP1A	NCLN	KIF2A	IPO9	HSD3B7	PHKA1	CITED2	SLC12A6		INPP4A	FANCC	MED13L	XPO4	GALNT12			ZNF8	USP46	ALDH3B2		NTRK2	TRPC4	SLC11A1	SLC24A3	PCGF5
C2orf88		ARRB1	RPE65	ANGPT1	MAPK4	VHL	SLC5A5	ATG12	CALML4	CASZ1	ABR	PDPN	DDR1	YAF2	KAL1	SLC6A15	NUGGC	SETD7	FAM78A	KBTBD11	RAB35	RAB3B	MCMBP	VAT1	MECP2	CTNNBIP1	KPNA4	MAVS	PLCD3	PKNOX1	TSPAN9	PTBP3		JAK3	FBN2	SH3YL1	NMNAT1	MCMBP			ZNF708	ZYG11B	ANK2		OAS2	TXK	SLC22A5	PTBP2	LRP11
EFCAB4B		ATP2B3	RPL27A	AR	PSMD11	SF1	SLC15A1	SCAF11	TTC30A	PARD3	ACP2	HBS1L	CD7	TRIM13	MTMR3	SLC25A36	FOXI2	HSDL1	SPOPL	ZNF197	KIF3A	RBBP5	CSRNP3	ARID3B	MEN1	SCYL3	LAMP2	LMBR1	NLRP5	PLAG1	BAZ2A	BCL2L11		LAIR1	MS4A2	FLVCR1	SOWAHC	CSRNP3			ZNF74	PYROXD1	APOD		PAK3	UQCRB	SOX4	PRDM15	ZNF566
STX1B		ATP6V0A1	RYR3	DAGLA	PTGFRN	ZSCAN20	SMARCE1	DCLK1	EPSTI1	RPRM	ACPP	RAB31	CD81	LRRC17	REPS2	SETD5	ACTN4	FYTTD1	C10orf105	PCGF3	CELF3	RBL1	TXNDC5	CAMKK2	MMP13	TMEM181	LBR	PLEKHG2	NACC2	PPARA	ABCB8	COL4A3BP		LAIR2	FCGR3A	IL20RA	SRD5A3	TXNDC5			TRIM26	CSRNP3	ATP2B1		POLR2L	ZNF84	SPN	SUDS3	MYOZ3
WDFY2		AVP	SALL1	CACNA1B	PTPN2	RAB7A	SNAPC3	ARHGAP29	CEP41	CYP26B1	ACVR1B	PRDM4	CLCN6	RRAGB	PCYT1B	AMBRA1	ACVRL1	UTP23	ACPP	DLC1	MGAT4A	RCN2	APH1B	MGAT4A	MUC3A	C10orf54	LEPR	ZSCAN18	RBM33	PRKCB	MON1B	ENAM		LEP	FCGR3B	PLEKHA5	NARG2	APH1B			PRDM2	C16orf70	ATP7A		PRKAR2A	ENC1	SPTB	GPBP1	NIPA1
PARD3B		BBS1	ATXN1	CALB2	PTPN4	LHX3	SOX1	CRIPT	OSBPL7	JPH3	ADCY1	IRAK3	CSNK2A2	ATP8A1	SV2A	NRIP3	ADARB2	PCGF5	ADRBK2	RBM14	FSTL4	S100B	FAXC	SACM1L	NFIC	SMAP2	LMAN1	SH3TC2	AWAT2	MAPK10	RPH3A	YAF2		MAPT	FECH	RIF1	KATNBL1	FAXC			SEMA3B	RHBDD1	DST		SFRP1	NCOA1	SURF4	BOLL	LIN54
SLC24A4		CCND1	ATXN7	CASR	RAB2A	DPF1	SOX11	AKAP5	LRRC15	CYP20A1	ADCY5	CHP1	CUX1	PTGES3	PRSS16	ARHGAP31	ADCY6	LTV1	APBB2	MXD4	PHF8	SCN2B	TTBK1	JMJD6	NFIX	TNS3	LOX	VANGL1	USP54	MAPK13	FAIM2	DENND4A		MARK3	FGF5	RBM41	MOB3B	TTBK1			USP5	MCHR2	MPPED2		CAPN15	NR1I2	SURF6	C22orf46	NEK7
SNX20		BCL2L2	SEPW1	CD5	RASGRF2	MPDZ	SPIB	RAPGEF5	LYSMD4	SLC12A5	ADCYAP1R1	PXMP4	DMPK	STAG2	KDELR3	ZNF398	ADCY9	TMEM67	ARRB1	PDLIM5	ZC3H7B	SFTPB	AGPAT9	ICOSLG	NME4	CDCP1	LRP6	IRGQ	ZNF431	SRSF1	38961	MARCH6		MEA1	FGF9	WDR33	CSRNP3	AGPAT9			SYMPK	PCMTD1	CHRNA2		STAC	DDX18	TFDP2	SAP30L	E2F7
MOB3A		HCN2	SIAH1	SCARB2	RORA	KALRN	SSR3	MFN2	ZNF480	CASKIN2	ADPRH	CASC3	ELN	MAP3K2	STMN2	IFT80	ADCYAP1R1	BTF3L4	ATM	IGF2BP1	EXOC7	SKI	ALG2	PHF15	NOS1	LPIN3	CAPRIN1	ZNF548	ZNF626	SMTN	DTX4	SMC2		MECP2	FKBP5	NSFL1C	PRR3	ALG2			SMC1A	PPARGC1B	CSPG4		TCF12	LRRFIP1	TP73	CSRNP3	CCDC117
IFFO2		BMP1	SLC1A2	CDH6	RRBP1	S1PR2	TAPBP	ABI2	PPP1R1C	RPTOR	AKT2	AAK1	EPHA4	AHCYL1	RACGAP1	CREBZF	APBA1	KCNH8	CTSB	MTHFD2	FBXW11	SPN	EPT1	KIAA1045	CLDN11	CHAC1	MXD1	MCMDC2	GPR97	SLC5A3	ARHGEF9	TXNIP		RAB8A	FOXF1	PCDHB12	POLR2M	EPT1			DOC2B	DCAF12L1	CYP1B1		TMF1	QKI	TRAF5	C2orf44	SIAH3
FAM216B		ZFP36L1	SLC1A3	CDH10	VPS52	B4GALT5	TBL1X	ZNF197	CREBRF	PRX	AMPH	SORCS3	STX2	FRS2	METTL9	HIF3A	APLP1	TRPM6	CYP11B1	BLCAP	MGRN1	TAC3	SESTD1	NPTXR	P2RX7	ZNF576	SMAD4	CT62	FNDC5	SLC6A4	NPTXR	POLD3		MAP3K9	FLT4	RNF150	ANKRD13C	SESTD1			CHST1	SREK1	DIAPH1		TUFT1	AP3S2	TTPA	YIPF5	C9orf47
CRYGN		MPPED2	SLC12A2	CDK6	SCN1B	EFTUD2	TFAP2A	PCGF3	VKORC1L1	RAB40C	ARHGAP6	ERC1	EYA1	PDE10A	TRPM7	C22orf46	RERE	TRUB1	PHC2	ADAMTS6	HAUS5	UGDH	OPALIN	ISCU	PCSK6	ZXDC	SMAD9	C1orf168	ARHGAP30	SLC10A2	KANK2	ZNF268		MLLT1	FMR1	MAGEF1	DNAL1	OPALIN			PDXK	ZNF555	EIF2S1		VAV2	RAD51AP1	VAV2	SPRTN	CYP27C1
AWAT2		MPPED1	SP3	CPD	SCN8A	SEMA4D	TRAF3	PXMP4	AMZ1	CACTIN	ARHGDIA	SLC35D1	FOXO3	CLP1	QRSL1	TMUB1	ATP2A1	LCA5	ELK4	BAZ2A	CRTC1	CORO2A	SMIM12	TBC1D22A	PCDHGC3	NKAIN1	MAF	CXorf66	DPY19L2	SLC20A2	SZRD1	DBF4		MLLT6	FUS	USP46	SH3BGRL2	SMIM12			PDLIM4	C1orf52	ELF3		YWHAZ	ZNF365	WHSC1	METTL25	ZC3H6
PRSS35		CACNB3	SRP72	CSNK2A1	SGCB	FUT9	YES1	FASTKD2	FAM122B	CELF5	ATP1A2	RCOR1	FLNA	FGFR1OP	KLHL7	KRTAP4-12	ATRX	KHDRBS2	ETV6	GABARAP	NCS1	ZNF213	CCDC85A	GPR124	PDE4D	PIF1	MBNL1	C1orf95	MURC	SP1	CECR6	TMED10		MTHFR	GAB1	NAA40	PCGF5	CCDC85A			TNFRSF25	RNF38	FDXR		ZNF33A	TBC1D9B	XRCC3	USP38	C12orf68
ZNF585A		CAMK2A	SSR1	DDX6	SLCO2A1	SNRNP27	CNBP	PDZD2	PLAC4	VWA1	ATP2B4	ANKRD12	FOSB	HHLA2	MRPL52	IMMP2L	NKX3-2	CCNY	FOXE1	ZNF652	SLC7A8	ADAM12	SMYD4	IL36B	PDK2	TTYH3	MCC	LEKR1	INSC	SP2	GIT1	CIT		MUC3A	GABPA	GORAB	KIAA1841	SMYD4			TNFSF13	CREBRF	FGF1		SMC1A	TNRC6B	ZIC2	KRTAP4-1	LIN28B
DNAJC18		CAV1	SSR3	MEGF9	SMARCC2	KLF12	SLC30A2	TNRC6B	SPRED2	C11orf95	BBS1	AHCYL2	FUT3	SEC63	TYW5	NBPF3	BIK	CDHR3	FXN	MLXIP	ICMT	TNFRSF10D	ZNF618	RBM15B	PHYH	PRRT1	MEF2C	RGS7BP	LRRC18	TACC1	HIPK2	RCAN3		MYO9B	GABRA1	CACNA2D4	FAM220A	ZNF618			FGF17	SRFBP1	FKBP5		JRK	DCUN1D4	ZNF189	TSPYL5	TMEM170B
RGMB		CLK2	STC1	ELAVL4	SOX12	TNRC6B	ZYX	PIP5K1C	VMA21	CHMP6	BGN	ADNP	FUT6	KLF12	KCTD18	RAB11FIP4	PRDM1	CADM2	FUS	SBNO2	NPTXR	SCAMP1	ZNF813	CD209	PRIM2	FAM117A	MEST	CCR2	TMED7-TICAM2	TECTB	RBM15B	SOX21		NFIC	GABRA3	CLEC6A	NFATC2IP	ZNF813			SYT7	FAM84B	FYB		UNC5C	SIK3	MAFK	CCDC34	ATP2B1
RELL1		COL8A2	STRN	EMP1	STRN	LPIN1	MALL	IL17RA	HIPK1	ZNF768	BMP1	RYBP	GFER	CASC3	USP54	BAGE4	MPPED2	STEAP2	GGCX	SACM1L	ADAT1	TBC1D5	CPEB2	CRYL1	PRKACA	KREMEN1	KITLG	ADCY9	ACVR1B	TEC	CERS2	ADAMTS6		TONSL	GABRA4	DCAF4L2	ZIC5	CPEB2			STK17B	FAM46D	PDIA3		TNKS	TOR1B	BRD3	ELMSAN1	CALM1
ACHE		CRHR2	STYX	FGD1	TCEA2	ZC3H7B	DPF1	CNNM1	C6orf223	FAM110D	POLR3D	TRAM1	GFRA2	AAK1	C10orf25	BAGE3	CACNA1A	MKX	GJA5	UNC13A	KCNE4	FCHSD2	C7orf57	SIDT2	MAPK9	TMEM222	MID1	PHOX2A	ADCYAP1R1	TGFA	UBQLN2	MAP4K5		NFYB	GABRG1	ZNF681	SESTD1	C7orf57			CYTH3	SPRED2	HOXC4		SLC4A4	PHF20L1	FKBP6	TJAP1	CCR6
ACOX1		CSK	TCEB1	GALNT2	TEAD4	SLC9A8	USP11	SEPSECS	RFX6	TRMT2B	BNIP1	ZFYVE26	GNA11	RAB18	TBC1D32	BAGE2	CALU	PRTG	GLG1	ZC3H13	OSBP2	SMG7	AMER1	SUV420H1	PTGIS	LDOC1L	ATXN3	ATP1B2	ADORA1	TGFBR3	ST8SIA3	AKAP11		NMT1	GEM	ADAMTS16	DSEL	AMER1			AATK	ZNF485	IAPP		HIP1R	SHC3	UNC5C	SLC26A7	CNTF
ADCY1		DBH	TBX3	GJA5	TGFBR3	SYNM	HIST2H2BE	AADAT	EBF3	ANKRD53	ZFP36L1	AMACR	GNG7	ELL2	FAM196A	CCDC34	CAMK2B	C5orf51	GRB10	KIF1B	IL17RA	RTN3	SOGA1	CYCS	PRPH2	NUDT16L1	MKLN1	ATP2B3	ADRA2A	TGM2	RAB14	CA5B		NOS1	GJA3	ZNF431	LRRC58	SOGA1			LPIN2	SMIM13	IFNAR1		DCLK1	BRWD1	EIF3B	SPPL3	CR2
ADCY6		DLG4	TEAD1	GNAQ	TLN1	SSBP2	LTBP4	PLEKHA5	SERINC5	TRABD	SERPING1	BACE1	GPI	ERC1	C18orf63	CACNA2D4	CAPNS1	UBAC2	KCNJ10	RAP1GAP2	DFNB31	SMYD5	ZNF280B	TMX3	REST	MEGF11	MNDA	ATP2B4	ADRBK1	THBD	HMP19	ENPP4		NPC1	GLUD1	REXO1L1	TNFAIP8L1	ZNF280B			CROCC	SLC35F1	IL6ST		ZMYM6	ARL15	DGAT1	ZFP3	CTLA4
AKT1		DMWD	THBD	GNAT1	TRAF1	AIPL1	CFLAR	ZNF331	SSX7	LRRC27	CAPN5	NUFIP1	MKNK2	KIF1B	POC1B-GALNT4	MOB3A	CD44	SNX19	KCNJ11	38961	NSL1	CACNG3	RC3H1	MARCH1	RXRB	FAM126A	MYO1B	AUP1	AP1G1	SEC62	SUFU	WDFY3		NPTX2	GNRHR	HS6ST3	TSHZ2	RC3H1			TRAM2	RNF169	INPP5A		S1PR2	PARP11	NAPG	TSHZ2	CYLD
AKT2		DNMT3A	SEC62	GPD1	TSC1	PPP1R16B	BRSK2	DHTKD1	SREK1IP1	TMUB1	MPPED2	DISC1	GRID1	DCUN1D4	CDC25C	CD300LF	CDKN1A	ADD3	SMAD5	SATB2	MMACHC	LEPREL4	MANEAL	TMEM248	SHOX	EAF1	MYT1	BMI1	AKT1	UBE2G1	NEURL1B	RRP1B		NTSR1	GNS	RNF212	DCAF4L2	MANEAL			RAB11FIP3	TMEM196	LDHA		SLC25A27	TMCC3	PEX11A	LSM11	DSG1
ABCD1		DVL3	TMF1	GPX5	XDH	GPSM1	HIP1R	FRMD4A	LEKR1	MARVELD1	CA7	DLL1	GSTT1	KLHL18	DCT	AMOTL1	DES	AK2	CD200	PSD3	PPP1R16B	ATF7	RDH10	BSDC1	SIAH1	NKD1	NAB1	BMP4	ABCD1	VAV2	RNF121	TAB2		OPHN1	GOLGA1	NCR3LG1	FAM199X	RDH10			SPOCK2	STEAP2	LMNB1		SLC35E2	KLHL42	PIAS2	FAM199X	ETF1
APBA2		EIF4EBP1	TRPS1	GRIN2A	KMT2D	TFCP2L1	DLGAP2	ATF7IP	SSX2B	HDAC10	CACNA1C	USP25	GTF3C1	PSD3	EIF2B1	USP51	DHCR24	ARHGAP5	NDUFV3	CBX6	SZRD1	TRIOBP	IFNLR1	ELP3	SLC10A2	C9orf69	NAP1L2	CAPN6	AQP2	ZNF74	TCP11L1	EPB41L3		PAFAH2	GOLGA3	SOGA3	ZNF280B	IFNLR1			IP6K1	PRTG	MAP2		RABGAP1L	TTPAL	MTA1	FAM76B	FANCE
ARF3		ELAVL3	HIRA	GSK3B	GAN	CLDN18	MSC	KIAA1328	LOC101929568	MRI1	CALM3	POMT2	GYS1	SLC44A1	F2RL2	ZNF540	DLG3	ATP2B3	NME2	R3HDM1	ARRDC2	AKAP13	LRRC55	SDAD1	SNRPE	FMNL3	NBN	CD1E	ARNT	VEZF1	PACS1	CUX2		SERPINE1	GPR21	SERTM1	SAMD8	LRRC55			PPIF	KIAA2022	CD46		FGFBP1	HMBOX1	SLC16A5	FAM91A1	GGCX
PHOX2A		ELN	UBE2G1	UBE2K	PKP4	POLK	PCYT1B	KIAA1456		DOT1L	CAMK2G	EMR2	H2AFX	SSBP2	FAT1	FAM86A	DPYSL2	OSGIN2	SLC11A2	TMEM184B	BBC3	GALNT6	TMEM26	TMEM33	SPARC	ELMSAN1	NDP	ENTPD1	ASCL1	EVI5	SCN3B	KIAA1033		PARK2	GUCY1A3	LOC400682	DENND5B	TMEM26			TENM1	ATXN1L	MYH9		BCL2L11	PHC3	CBFA2T2	PRICKLE2	GRM5
ARRB1		MARK2	USP1	FOXA1	NIPSNAP1	PPHLN1	H6PD	RANBP10		ALKBH6	CASP10	ASAP1	HAS2	ZNF451	GPLD1	TMEM26	DTNA	CALCR	OPCML	PPP1R16B	RRP7A	SLITRK3	DOK6	VPS53	VAMP2	NEK9	NEDD4	CHRM3	ATP1A2	FZD5	RCC2	USP24		PAX1	GYPE	FAM227A	CDHR3	DOK6			SLC35B1	LIN28B	PPP1R12B		YKT6	KRTAP1-1	DCLK1	TMEM64	IL12B
RERE		ENG	WNT2	HOXC9	DGKE	GNL3L	MRC2	PLEKHA4		C9orf37	CASQ2	HDDC2	HDAC2	TANC2	GRIK2	TBCEL	DTX1	COL5A2	PMAIP1	FETUB	SAP30BP	CLUAP1	BRWD3	ATF7IP	LEFTY2	B3GNT7	NEK1	COL12A1	ATP2B2	PPFIA1	37865	PSD3		PCM1	HAS3	ABL2	GK5	BRWD3			TAB1	C11orf87	NBN		CCNI	DCUN1D5	MAGI1	ZFC3H1	LPP
ATP2A2		SLC29A1	ZFX	IL1A	ADAM19	BNC2	SPEG	HPSE2		THAP3	CBFA2T3	ST8SIA3	HIP1	ZBTB20	IL1RN	EBF3	DUSP3	EML1	PMP2	TFCP2L1	OLA1	PEG10	TMEM80	SCN3B	TP73	FBXO44	NFIA	CPS1	ATP6V0A1	UNC5C	PCDHB13	PUM2		PDE3A	HDAC2	APEH	GATC	TMEM80			SLMO1	CCSER1	NFIB		KDELR2	SLC35B4	DLGAP2	CDHR3	CD46
ATP2B2		DMTN	ZNF22	IL6ST	GBF1	SETD5	IKZF1	C11orf95		TMEM259	RUNX3	RLIM	HNF4A	TNPO2	RECK	KSR2	DUSP9	ERBB4	PRKAG1	RNF138	ZDHHC8	SOGA2	KSR2	ADCY10	BEST1	VPS26B	NFIC	CRKL	KIF1A	PDE5A	CYP26B1	DICER1		PDE6G	MR1	SHROOM2	CYP27C1	KSR2			SETX	TMEM194B	NHS		TRIOBP	AJUBA	HS6ST1	NEIL2	MTF1
AUP1		EPHA8	ZNF136	KCNC1	NRP2	IPO9	BAIAP2	AHNAK		ELMSAN1	CD3E	CLEC1A	IRF1	MYEF2	NAPG	COX18	DVL3	FPR3	PRKCA	ATP8A2	PACSIN1	SASH1	SIAH3	LRRC8A	ZNF20	NACC1	NFKB1	CSNK1A1	AUP1	VAMP4	CDC42SE1	TMEM245		PDGFRA	HLCS	ARHGAP5	LRIT2	SIAH3			MYCBP2	BMPR1A	NPY1R		MRPL3	ERI1	VPS26A	MAGI3	NBN
NKX3-2		FOXE1	SLC30A4	KCNK1	MBD4	ELMO2	SEMA6C	LRRC2		TPGS1	SCARB1	ZDHHC3	ITPK1	SUV420H1	USP2	FRYL	ECM1	GM2A	PRKX	SSH1	EHD2	SRGAP2	RSPO2	SMURF1	ZNF26	PLCD3	NFYB	DHX9	AXL	SRSF9	UBQLN4	DSTYK		SLC26A4	HMGCS1	ARNT	ZNF445	RSPO2			KIF1B	CD36	PGAM1		AAK1	PNLIPRP3	AATK	FAM126B	NFATC3
BCL2		FOXO3	ST8SIA4	KCNN3	MPZL1	UBA5	CERS1	ZNF665		ELFN2	ENTPD2	RTCB	JAG2	ZDHHC9	IL18BP	KRT6C	PHC2	GNAI1	PVR	FNBP1L	AMOTL2	SIK3	ATXN1L	FNIP2	ZNF32	SMIM12	NOS1	DHCR24	BAI1	ADAM23	PARP11	QPCT		PGAM1	HNRNPH3	ZFHX3	ZC3H6	ATXN1L			N4BP3	CDKN2B	PLG		BAHD1	AEBP2	PPM1F	MIA3	PKD1
BCL2L2		GALNS	MTERF	KIF3C	INA	RNF39	SIX2	PIP4K2C		C1QTNF1	CD74	ASB1	JARID2	ARID4B	TUBGCP3	RFESD	EFNB1	HAS3	ABCD3	DPP8	GPR173	BRD4	SLC6A17	KCNK15	ZKSCAN8	SEZ6	NOTCH3	DPH1	BCL2	FCGBP	JPH2	ZNF345		PGR	HOXA13	ATP2B2	IYD	SLC6A17			PLCL2	CSTB	PTK2		PLA2R1	APOOL	PDE4DIP	ANKRD34C	PLGLB2
BMP2		GALNT2	TFPI2	KPNA1	CBFA2T2	NIPA2	EHD1	RBFA		OSR2	CD79B	FBXO40	KCNC1	YIPF1	AKAP2	XKR5	EIF4EBP1	IFNAR1	RAB3B	ANO1	PGPEP1	TRIM58	GDF6	MYO1G	CNTNAP1	CHCHD4	NOV	DPYSL2	BTN1A1	ATP6V0E1	GATAD2B	CLIC4		PHKG2	HOXB3	ATRX	ZNF793	GDF6			TSPYL4	CTNS	PTPRJ		PHLPP2	IPMK	FAM131B	ZNF605	PLGLB1
BTN1A1		GNAI2	TUSC3	LPP	ROCK2	FAM186B	RAB35	LPCAT1		AGAP1	CDC25A	RAPGEF6	KCNQ2	RC3H2	DZIP1	PAIP2B	ELK1	KCNJ16	TRAPPC2	EXD2	TMEM104	CLIC4	RBMXL1	TMBIM1	PCDHGB4	LRRC15	NPR3	DTX1	C2	DCLK1	TBC1D24	NUDT13		PIK3C2A	HOXC8	BCKDHB	DEFB132	RBMXL1			CLUH	CTSV	RHEB		IQSEC2	MYO1H	SNPH	ACVR2B	PLS3
MYRF		GOLGA3	BRD3	MAP3K9	ONECUT2	KIAA1671	TRIOBP	PDCD1LG2		TBC1D16	CDC25B	CHIC1	KRT82	EPB41L4B	ADAT1	CENPP	EML1	SMAD2	SGCD	40787	LAX1	KLHL20	FAM227A	ZMAT3	PABPC4	TMEM155	OGN	DUSP4	CACNA1E	PGS1	KIAA1210	PITPNC1		PIK3R2	HOXC13	BCL2	C20orf202	FAM227A			NCS1	E2F6	RPS6KA2		ARHGEF18	FAM149B1	PAK4	SLC25A20	PPP1R2
CACNB3		GPT	CCDC6	KMT2A	FXR2	OLFM2	MAPKBP1	DDHD1		ZNF787	CENPB	STX18	KRT86	FAM63B	DISC1	ACBD7	EPHA4	MAGEA11	SLC8A2	H2AFJ	PACS1	CRCP	ACACA	ERI3	SYT7	PPARGC1B	OLR1	DVL3	DDR1	ZNF592	NLN	BBS9		PLAGL2	HSF2	BCR	SAMD12	ACACA			SF3B3	EPHA3	SHOX2		TBC1D22A	CA13	IKZF1	CYLD	MAP2K3
CALR		GPX3	FXR1	MOBP	SNPH	APOBEC3D	SETD1B	SLC2A10		DMBX1	CHRNA4	MPHOSPH8	LIF	GIPC2	KLHL20	PRY2	FLNC	MAPT	STX3	ZNF395	NXT2	RRP7A	ACVR1B	CENPO	SLC28A1	SOGA1	ORC4	EDNRB	CALR	SOCS5	KIAA1462	CECR2		PLEC	HTR1F	PRDM1	ZBTB8A	ACVR1B			CBX7	ERBB4	SKIL		NSL1	ZNF470	ZER1	GABRG1	PTPRK
CALU		GSTM4	STX7	MSN	ATG13	EIF5AL1	CAMTA2	GDPD5		DUSP15	CHRND	FNBP1L	LRPAP1	FAM46C	RBMX	ZG16	GABBR1	MMP2	ZEB1	HEG1	37865	CD209	ADD2	AAGAB	S1PR2	RIMS4	CLDN11	ESR2	CALU	KLHL21	KIAA1467	OLA1		PNOC	CYR61	KLF9	AK2	ADD2			POFUT1	GABRA4	SNX2		HINFP	RNASE9	HOXB13	GMFB	RBBP4
CASP10		BRF1	DYRK2	MYH2	JOSD1	ADAMTS19	KDM6B	TMEM25		SLC34A3	CLCN5	SEC61A2	MAN2A2	TBC1D2	TNRC6A	KLLN	GABRA3	MYBPC1	TMBIM6	KIAA1456	UBFD1	MRPL30	ADH1B	EFCC1	PPT2	SYT9	PAFAH1B1	ETV1	CASP10	HELZ	LRFN1	RRM2B		POLH	TNFRSF9	C7	ALDH9A1	ADH1B			ZNF346	GK2	SRP19		MTG2	ZNF704	CPLX1	KCNA6	RCN2
CD28		GTF3C2	CUL4B	PPP1R12B	RASL10A	METTL7B	ATG4B	ATOH8		KCTD7	CLCNKA	NUDT11	MAPT	C17orf85	TMED5	ABL2	GAD1	MYL6	THRB	PITPNM2	SEMA3G	GNG13	ADRA2B	GRIP2	PCDHGA8	TMEM120B	PAX6	EXTL1	CDK6	CRTAP	CADM3	HDGFRP3		POLR2J	IMPA1	CA12	ARHGAP5	ADRA2B			AIPL1	GMFB	STAT3		FBXW2	CCR2	CD3EAP	LYN	RGS2
ENTPD1		HCFC1	CUL3	NDUFA1	DMRT2	SAMD9L	MCF2L	CGNL1		BHLHA15	CLCNKB	RAVER2	ADAM11	IPO9	PTRH2	ACTN1	GFRA1	NF1	TMPO	SPTBN4	PLXDC1	SDK2	ARHGAP6	GSG1	FAM115A	ISM2	PBX3	EYA1	CS	SEMA4F	NEUROD4	TMED7		POU2F2	JAK2	CALM1	ARRB1	ARHGAP6			RAB26	HTR4	STAT5A		MLH3	ZSCAN30	USP20	MAOA	RPS6KA2
CDK6		HOXA11	SMARCA5	NDUFA2	KDM5B	ATAD3C	MGRN1	DNAJC14		QSOX2	CNN1	CPPED1	MEFV	FAR2	KLHL24	ADCY2	HIP1	CNOT2	TRH	ALX4	KIAA1147	TMEM214	ASAH1	CRISPLD1	KIAA0141	LOC147646	CDK17	EFEMP1	DAB1	COLEC10	TP53INP2	PI15		POU6F1	KCNA2	CAMK2D	ATM	ASAH1			KIF26A	IRF8	TMF1		KCNIP1	C15orf38-AP3S2	MSL3	MEIS2	MAP2K4
CDKN1A		AGFG2	DGKE	NEDD9	SF3A3	OPN5	SZT2	SYS1		ADAMTS17	CPM	AP1AR	MFI2	MCTP2	NXPE4	ADCY5	HMGB1	PNP	UBA52	ZFAND3	SEPN1	AP5S1	AVPR1A	TMPRSS13	GIT2	NFAM1	PDGFRA	FGFR3	DCX	PDE10A	RPRD1B	FAM135B		PPARA	KCNA7	CAPN2	BDKRB2	AVPR1A			PPP2R3B	RBPJ	NR2C2		ZDHHC3	ACP1	CKAP4	MMP8	ST3GAL1
COL11A2		IMPDH1	CDC14B	NHLH1	PTPRT	MPV17L	PLD3	TMEM67		LEMD2	DDB1	FEM1A	CTAGE5	GNG12	CDKAL1	ADH6	HSD11B2	PDK3	RNGTT	NXN	CYP20A1	DHTKD1	BNC1	HIATL1	SMYD5	CCDC13	PHF2	AFF2	DDOST	C11orf58	ALX4	SH3GLB1		PPARD	KCNS2	RUNX1T1	CCND2	BNC1			HIPK2	ITGAV	UBE2V2		CSNK1G1	ADPRH	ABHD2	PPP1R12B	SLC9A2
CRHR1		INHBB	CDC14A	OPCML	RNF44	C12orf80	PLXNB2	SYTL3		DOK7	SLC26A2	SLC30A10	ATXN3	STRIP2	LRP2BP	AKT2	IGSF3	PEG3	USP8	WNK3	MAVS	FLVCR2	C2	ZCCHC3	CRTAP	SLC5A8	PIGA	FUS	DDX3X	AKAP11	UBE2O	MRPL30		PRELP	KIT	CD27	CCNG2	C2			CCDC113	KCNMA1	YWHAZ		PLEKHA5	ANK1	WWP2	HNRNPM	SMARCE1
DLST		JUNB	DENR	PAX6	ARHGEF15	SIRPB2	TBC1D22A	CEP41		ILDR1	DUSP8	ENAH	MKI67	SHROOM4	MIER1	ALX3	IGF1R	PGGT1B	MTMR4	TRAK2	ZFP14	FAM222B	CACNA1C	TSPAN18	POP4	TMEM92	PLCL1	GAS8	CYB5R3	RASSF8	XPNPEP3	IP6K2		PRKAR2A	KPNB1	ENTPD1	CPM	CACNA1C			ITSN2	MDH1	PNPLA4		GDAP2	AQP1	NISCH	NCAM2	SUMO3
DLX3		KCNC1	MKNK1	PDE1C	KIF21B	AMIGO2	FSCN2	TMEM52B		NAT8L	EFNA3	PARVA	MLLT1	TSHZ3	RBM25	AR	IL1RN	PTGS1	SLC22A13	CENPO	PRX	PRR11	CBL	PLCD3	ZNF275	DEDD2	PLP1	GDI1	DLX2	ZFP30	MCCC2	HECA		PRKCA	KPNA4	CDH6	DBT	CBL			STMN3	MXI1	SMC1A		PAQR5	AQP9	UBOX5	NDUFA5	SOS2
DOCK3		KCNK3	JRKL	PFDN2	ZNF609	ZNF662	FAM19A5	EARS2		SLC6A19	CELSR3	FAM212B	MOCS2	ZFP14	TMPRSS3	ATP2B2	ITGB3	RPL32	PCYT1B	C10orf76	IGDCC4	MBNL3	CEACAM5	FBXO17	RUNDC3A	OLFML2A	PLS1	GNAQ	DLX4	GRIP1	ABCG4	RAB23		MAPK1	LMAN1	CDH11	DFFA	CEACAM5			MED31	NPAT	CUL4A		CHCHD3	ASTN1	ATF6	NFE2L2	SP1
DPH2		KCNS1	TNFSF10	PIGA	ARHGAP26	SLC25A53	MACROD1	ZNF441		TSPAN33	EGFR	SULF2	MPL	ZNF106	GCC1	ATRX	KCNG1	SHOX	H6PD	FRAS1	CACNG8	CENPN	CHD3	IL22RA2	TNRC6B	SRRM3	PLS3	GPC1	DOCK3	CBX5	XPO4	RAPGEF6		MAP2K3	LMX1A	CHRNB4	EEF1A1	CHD3			ABHD5	NTRK2	TP63		FRMD4A	CEACAM1	FNBP1	CNOT2	TCF7L2
DRD2		LAD1	NAPG	PIP4K2A	ZC3H7B	ABAT	CCDC106	NUDT16		C1orf229	ELF3	MTFR1L	MVK	KLC2	SLTM	AXL	KCNK3	T	SLC35E2	PLEKHO2	PBOV1	PCDHB9	CLCN6	C10orf90	NFASC	FNDC5	POU2F1	GPR26	DRD2	SMUG1	THTPA	LUC7L3		PSMB2	LPP	CLCN5	ETF1	CLCN6			VRK3	PCNA	ADAM21		CNDP2	BMPR2	SETX	NOVA1	TIAM1
DUSP2		LMNA	WASL	PKNOX1	CUX2	ASIC1	SHANK1	UPRT		PRRT4	ELK1	YLPM1	MYH10	PEAK1	NETO1	BAX	AFF3	TACC1	GJC1	ISCA1	TGIF2	ZC3HAV1	CLTC	SFXN2	POGZ	MSRB3	POU3F1	GRM7	EMP2	RAB3GAP2	C10orf76	RAB8B		PSMD10	LRP2	CMKLR1	FCGR3B	CLTC			SASH3	PDPK1	DLGAP2		ALG1	BRAF	RRP1B	NVL	TXNRD1
DUSP3		MAFG	SEMA5A	38231	ZNF629	ACTN4	SDF4	NANP		CENPP	ELK4	JPH1	NDUFA10	SPSB1	FCRL4	BNIP2	LCAT	TARBP1	ACTR3	TLN2	ALX4	SLAMF8	DBT	ZNF787	NCDN	ANKRD52	POU6F1	HTT	STX2	ERC2	SH3TC2	SIX4		PSPH	LRP6	CSNK2A1	FUT2	DBT			TOR4A	PMCH	CHST3		TMEM234	ZFP36L1	RHOBTB2	PDE3A	VIP
E2F2		ADAM11	PAPSS2	POU2F1	TPSD1	ACVRL1	ZNF580	ZSCAN29		CUEDC1	DMTN	CDC42SE2	NEK2	FAM214B	ADTRP	MPPED2	LMX1A	TULP3	NMUR1	SYT16	C10orf54	NIPAL3	ECH1	GIPC3	GANAB	GATC	MED1	HNRNPU	EXTL3	LSM14A	CLMN	PCDH18		PTAFR	LSS	DARS	GABRB3	ECH1			PLEKHJ1	POLR2D	KIF23		SLC7A14	CA12	SOGA2	VIT	ZBTB14
EFNB1		MECP2	USP6	POU3F2	CBX6	ADCY2	SHISA5	ZCWPW2		C10orf55	STOM	ANKRD50	NF1	JHDM1D	ATAD1	CAPZB	SMAD9	UCK2	PRMT5	ZNRF3	ABCG4	KIAA1244	EPB41L1	SYT2	RBFOX2	TUSC5	PPP3R1	IGFBP5	GABRG2	TINF2	ARMC5	ASPN		PTGIS	SH2D1A	DCK	GIPR	EPB41L1			PIDD	PPIA	TECPR2		ZP4	CACNA1C	CAMTA1	PPP2R5C	PRDM2
EMP2		MEF2D	RABEP1	PTGFRN	PATZ1	ADCY9	TOR4A	SPATA5		C8orf82	EYA3	FAM219B	NFIC	ANKRD13C	FAM104A	CD6	MAF	USH2A	SORBS1	POLDIP3	PLA2G2F	KLHL8	FSHB	UBE2F	NSL1	SLC6A19	PPP3R2	ITGB3	GAP43	ZDHHC8	RASSF5	LPPR1		PTK6	MXD1	DHCR24	NR3C1	FSHB			GPATCH2L	PRPSAP2	G3BP2		SAV1	CACNB4	CLEC16A	RPL31	PTP4A2
EMX2		MAP3K3	ATG12	PTPRD	PTCD1	XIAP	ACOXL	UGT3A2		PRY2	FGFR3	KIAA1244	NFKB1	VANGL1	TRIM6	CTSC	MAP2	VDR	IGF2BP1	GPR123	LMF1	CACNG8	GABRA5	RUNDC1	TSKU	KIAA2022	PRKAA1	ITPR2	GAS8	ST8SIA3	SESN2	UBE2R2		PTPN1	MAK	TRDMT1	AGFG1	GABRA5			PCID2	RABIF	YAF2		PCDH15	RUNX1	SZT2	SLC6A1	SSPN
EPHB2		MGAT3	DCLK1	PTPRO	PLEKHG3	ARF3	FBXL8	MCM9		NCF1	FKBP5	JPH3	NGFR	CALN1	WHAMM	CHRNB2	MAP4	DNALI1	FUT9	ANKRD13A	CEP85	MRPS14	GEM	LOC147646	RAB11FIP5	STAC2	PRKAA2	KCNC2	B4GALT1	UBE2D4	RBM4B	CPPED1		PTPN14	MAP1A	PHC2	IL1RN	GEM			TRIM39	ARID4A	TESK2		PRR15L	CCND2	CBX6	SLC6A2	FXR1
ETV6		CIITA	CYTH1	RORA	ERC2	ARL4D	PLCXD1	SREK1IP1		LOC100130705	FLNB	SLC12A5	NOS3	ZRANB3	CEP128	KLF6	MATN1	MTERF	SLC12A7	DPP9	MARCKSL1	FN3K	GRM5	IRX2	GPSM1	KLHL30	PRKAB2	KRT31	GLG1	ADAM22	FRMD8	G2E3		PTPRS	MAP6	EPHA4	IL5RA	GRM5			ZC3HAV1	ABCE1	SLC30A9		DCAF10	CDC42	MKRN2	SLC20A1	FZD4
EXTL1		MAP3K10	ITM2A	ATXN2	PDE7B	ARHGAP1	PEX26	FMN1		LOC100287387	FLNC	USP31	NOTCH1	ANTXR1	PPM1N	COX10	MEF2A	AXIN2	NFAT5	OLFM2	PHACTR4	PRRG4	HIP1	MOSPD2	PALD1	SBK1	PKIA	MAT2A	GNAL	BRWD1	ATOH8	N4BP2		PURB	MARK1	EPHA7	ITGA2	HIP1			ACKR3	RPL9	TRIM38		ZFAND1	CDH1	NTSR2	SOD2	JRK
F2RL1		MAP3K11	PREPL	SET	PDCD4	ARHGAP4	TENM3	LCE1B		LOC100509646	FTL	PCDH19	NTRK2	PHYHIPL	ZNF714	CRHR1	NR3C2	TP63	AFG3L2	TADA2B	LYNX1	ARHGAP28	HSPA6	CLEC4F	PNMA3	SLC6A17	PRKAR2B	MATN2	GNAO1	FAM20A	PPP1R15B	PARVA		PVRL1	MBP	GPC4	ABLIM1	HSPA6			GALNT16	RRM2	PGRMC1		TMEM180	CDH6	PITPNB	SREBF1	UNC5C
FGF12		MLLT6	LPIN2	SH3BP2	HIPK2	ARHGDIA	PPP2R2D	LCE2C		LOC101928210	GAB1	ALPK3	P2RX4	SLC12A8	GKN2	VCAN	MYO5A	SNX4	MSL3	SMIM12	FTO	NAA40	KCNMA1	SGMS2	METTL9	HAPLN4	PRKCA	MDM4	GSK3B	NDE1	MEDAG	GNG12		PVRL2	MCC	FGF12	LIMS1	KCNMA1			PTCHD2	SCD	AKAP2		RBFA	CRX	CCDC9	SRP72	DDX18
FKBP5		MOCS1	PHACTR2	SLC10A1	RACGAP1	ASS1	AGPAT3	FLG2		LOC101928454	GABRA3	NCEH1	P2RX7	TPD52L3	FAM217A	CYP8B1	NAP1L1	BCL10	POLI	PIK3IP1	MLPH	SLC35E1	KPNB1	BEND6	FBLIM1	TRIM67	PRKCI	MEF2A	HAL	FNBP1L	ZCCHC3	KCNQ5		PEX19	SMCP	FKBP5	LPP	KPNB1			PITPNM2	SGCB	PXMP4		ELOVL7	CTGF	TRAF3IP1	TGFB2	EBAG9
FLII		MOV10	ZEB2	SOS1	CYP2S1	ZFHX3	CTNNBIP1	PLEKHM3		LOC101928558	GABRP	SFMBT2	P4HB	H2AFV	ZNF549	DGKA	NEUROD2	MTA1	CARD8	TMEM132B	SMIM7	ZNF614	LEP	YTHDF3	ZNF853	ATXN7L3B	PRKD1	MEF2D	HLF	TMEM38B	ZNF518B	BBX		RAB3B	MDH2	FPR2	LY75	LEP			RANBP10	ST8SIA1	KLF12		ORAI2	EPHA7	SLCO3A1	TGFBI	ZNF264
FOSB		MPP2	NUAK1	SP1	KCNIP3	RERE	SLC45A4	TSPAN11		LOC101929306	GALNS	CTDSP1	SERPINE1	ALPK2	LURAP1L	DGKQ	NFIA	MAGI1	FAN1	IRGQ	CHAC1	OPA3	LRPAP1	SCML4	RNF125	ZNF783	EIF2AK2	MKI67	HOXB7	TMEM206	NAV2	ENTPD7		RAB3IL1	ME2	GABRA1	NUDT1	LRPAP1			IL22RA1	SLC18A2	IKZF2		GRIP2	F3	HIPK2	TIA1	CHST3
FYN		MSI1	SLC12A6	PPP1R11	ST8SIA3	ATP2A2	PNMAL2	GPX8			GAS8	PCTP	PC	ZNF526	TMPRSS11A	DIAPH1	NPTX1	ABCG2	TSPYL4	UNC5D	C11orf49	TSPAN14	ME1	HS6ST3	RBM41	ADORA1	PRLR	MLLT6	HOXB9	CDV3	FAM105B	SMIM8		RAD23B	MECP2	GFRA1	PPP1R12B	ME1			PARVG	SYN2	RASA3		HM13	GABPA	SAP30BP	TK2	AKAP6
GABRG2		MTHFD1	LRPPRC	TEAD1	DUSP13	ATP2B2	CRAMP1L	ARGFX			GPC3	XYLT1	PCYT1A	OLIG1	C12orf68	DVL3	P4HB	FAM65B	SF3B3	SESN3	SH3TC2	TLN2	MTRR	GPR133	DDX19A	ALAD	PRPS2	MN1	HOXC10	C21orf62	ANKRD40	SMEK2		RBBP4	MEF2A	GJA3	NAP1L4	MTRR			DNAI2	TRPC1	DIP2C		GUCD1	GALNS	REPIN1	TSPAN6	KIAA0195
GAD2		NAB2	YAF2	TEAD4	PHF21A	ATP7A	CACNG7	POTEM			GLS	PDLIM2	PDE4A	ZNF831	AMTN	E2F3	FURIN	NUPL1	ARFIP2	C18orf25	TMC7	MEGF10	NPTX1	LHFPL4	C5orf22	ATP2B1	PTGER2	MNT	HOXD9	FAM219B	G6PC3	MRS2		RBBP5	MEIS1	GNAL	PAFAH2	NPTX1			JMJD4	WRB	PHLPP2		DCUN1D5	GOLGA1	GPR132	NR2C2	GINS1
GAS8		NDUFA1	RBM7	TGFBR3	ZBTB7A	BBS1	NSD1	SHISA9			GNAI2	SNIP1	PDK3	ICA1L	PALM2-AKAP2	EPAS1	SERPINE1	MAGI2	FBXW2	FAM84A	ADM2	FAXC	NTRK2	C2orf68	PARVA	BAD	PTGER3	MYB	IGFBP5	SHROOM4	STX1B	NLN		REL	MGAT5	GNG4	PDE1C	NTRK2			CHID1	MKRN3	TNRC6B		HOOK3	NR3C1	CALHM2	UBE2G2	ABI2
B4GALT1		NDUFS2	NET1	THY1	UBE2D4	BCAT1	VWA1	ADCYAP1R1			GNAT1	MOB3B	PECAM1	FAM168B		FECH	PAPPA	NCAPD2	DIEXF	RHBDL3	SLC35E1	ZNF347	OAS2	PLEKHM3	DCP1A	BCR	PTPN3	MYO1D	IL2RB	SRGAP1	EFHC1	KIAA1239		RFX4	CD99	GRIA2	ATP8B1	OAS2			PRKRIP1	ALDH5A1	PADI4		RHOXF2	GSK3B	WAC	WT1	CNIH1
GPX3		NEUROD2	ATP8A1	TMF1	SASH3	CCND1	C11orf95	AQP1			GNAZ	THSD4	PET112	NADK2		FHL3	CDK16	LRPPRC	CD209	QSOX2	SCD5	HSH2D	OPA1	TMEM151B	PAG1	BID	PTPN11	MYO5A	IL9R	NUFIP2	FOXP4	GPR158		RGS12	MID1	GRIN2D	SERPINA1	OPA1			SPSB1	DUSP11	SETBP1		SPINK7	GTF2A1	HDAC7	SMC1A	COG5
GSK3B		NFATC2	HMGN4	TNFAIP2	FAM193B	BCL7A	OGFOD3	ATP1B2			GPM6A	KIAA1715	PFKP	RAD9B		NR6A1	PFKM	NAMPT	TXNDC12	AMER2	OPA3	RELT	PALM	POTEM	PCDHGC5	C21orf2	PURA	MYO6	IRF1	SHROOM3	AGAP1	KLHL1		MRPL23	MIF	GUCY1A3	PKHD1	PALM			SRCIN1	DEGS1	ABHD12		CREB3L3	GUCY1A3	WWOX	CUL4B	FRS2
HMGB3		NFIB	RPP30	TNR	SDK2	BDH1	MORN1	BCL2L2			GRIK3	C1orf21	PHKG2	DPY19L3		GFI1	PITX1	BET1	MRPL30	CNOT6L	AKNA	EPT1	PDE3B	RNF224	PCDHGC4	CA12	PURB	MYO9A	IVD	ALS2	RFFL	LRCH2		RPL36A	CXCL9	H3F3B	POU2F2	PDE3B			URM1	HERC3	B3GAT1		PLEKHA8	HADHA	CDHR5	MTMR1	METAP2
HNF4A		NFIX	MAP3K2	UBE2A	NECAB2	BMP1	ORAI2	BMP3			GRIN2D	VANGL1	PIGR	MFSD4		GJA3	PKLR	CELF1	UBE2D4	MSRB3	TTYH3	SIGLEC10	PDE8A	ASIC1	PCDHGB7	CD53	RAB1A	NFATC2	JAK1	ZMAT3	DMBX1	CREBZF		RPS6KA3	MIP	HABP2	PPM1A	PDE8A			TRAPPC9	ZMYM4	RPS6KA6		CCDC97	HLF	C21orf58	DYRK4	RBPMS
HOXB9		NGFR	SRSF10	UBE2D2	ST7L	BMPR1B	EFHC2	C2			GRM4	AIF1L	PIK3C2A	RC3H1		GUCY1A2	PRRX1	GJB6	PARP16	PROSER2	EEPD1	FTMT	PDK3	ACP2	PCDHGB6	CEACAM3	RAG1	NFIB	KCNC1	ALDH8A1	SYT2	GNB4		RSU1	ATXN3	ONECUT1	PPM1B	PDK3			KCTD10	ZMYM5	GPN3		GLYATL1	HMGN2	SASH3	LRRFIP1	KAT7
HOXC10		NHP2L1	MTHFD2	UVRAG	CHTF8	ZFP36L1	WBSCR16	CALM1			HABP2	RHBDD1	PIK3CD	LSM14B		HMOX1	POLR2E	FRS2	PLCXD1	PCSK9	VANGL1	EFHC1	PEPD	ADCYAP1	PCDHGB5	CEACAM4	RAG2	NOTCH4	KCNJ6	NUCKS1	SLC30A7	SH2D4A		SORT1	MKI67	HOXA7	PRELP	PEPD			DOT1L	ZNF264	JKAMP		DRC1	HNF4A	GNB1L	NREP	MRPL3
HOXC13		CNOT3	MRPS30	VAV2	FAM120C	MPPED2	UNC93B1	CD7			HDLBP	CBX2	PIK3R2	RNF217		NDST1	POLR2F	MPRIP	ZCCHC8	SCML4	MARVELD1	BTBD9	PEX1	AHCY	PCDHGB3	CHD3	RALA	OCM2	KIFC3	WNK3	NFAM1	XPNPEP3		SCN2B	MKLN1	IGSF3	PRKCE	PEX1			TBRG1	KIAA0430	LGSN		EGLN3	HNMT	MED18	DDX23	AAK1
NDST1		OSM	MAPRE2	WIPF1	TRIM62	MYRF	NUAK2	CD44			SLC29A2	ITPRIP	PNOC	VKORC1L1		IL1R1	POU2F2	CEP68	THUMPD1	BCL9L	FCAMR	SMYD4	PIK3C2A	ABCD1	PCDHGB2	CHRNA4	RAP2A	OGDH	LCP1	C3orf52	RNF38	PCDH20		SCN4A	MAP3K9	HTR7	PTPN2	PIK3C2A			HPS4	SV2B	ARL15		SLC22A9	HSF2	INO80D	SCAMP1	CPEB3
IGF1R		OVOL1	VAX1	ZBTB25	PPP1R9A	CA7	RTBDN	CDC27			HOXA7	TSPYL5	PMM2	C8orf37		IMPDH1	POU3F1	TBC1D12	ENAH	RASSF3	RAB11FIP4	SHE	PIP4K2A	ALOX15	PCDHGB1	CRHR1	RAP2B	OTC	LPP	SVEP1	SLC30A8	PHACTR4		SCN4B	FOXO4	IARS	PEX19	PIP4K2A			WDR20	BCL2L10	CNTLN		ANKRD22	KCNA2	EPN3	MELK	EFR3A
IGFBP5		PAFAH1B1	RAB31	ZNF131	IPO9	CACNA1E	SOX7	CDK6			AGFG2	ELMSAN1	POLH	ITPRIPL2		KPNA3	POU3F2	ASTN2	MBNL3	SPRYD4	SLX4	NADK2	PMAIP1	AQP1	PCDHGA11	CSF1	KDM5A	PAX5	MEF2D	CSRNP3	OLFML2A	ZBTB10		CCL25	MOCS1	ICAM1	PXMP2	PMAIP1			BTBD9	SH2B3	MARC2		CPXM2	LPP	VPS53	ACTR2	GSE1
IL2RB		PALM	ABHD2	BTG2	FAM178A	CACNB1	HDAC10	CTSC			IGFBP5	MYLK3	POLR2E	ATP6V1C2		LMX1B	POU6F1	CAMSAP2	ALG1	CYB561D1	CBX2	FAM199X	38596	AQP5	PCDHGA5	DLAT	RDX	PCCA	MFI2	NUBPL	PIANP	ATP13A3		SFPQ	MOCS2	IFNA21	RAB27A	38596			ZNF618	PARP2	RNLS		RNASE11	SMAD3	LIMS2	TRDN	CAMSAP2
ITGAL		PAX2	LECT1	GLRA3	ASH1L	CACNB3	MRI1	FOXN3			IL2RB	PALM2	POLR2L	METAP1D		LRP6	PRELP	LPHN3	TULP4	SPOPL	FCRLA	TOM1L2	PODXL	RHOG	PCDHGA4	DPH1	RNASEL	PCYT1A	MGAT1	SLCO5A1	LRRC55	CDC73		SRSF4	MPV17	IL13	RAD51B	PODXL			CYYR1	DHRS9	SAGE1		IFFO2	MBNL1	SMG9	CACNG2	UBR2
JAK1		CDK16	PSIP1	ZNF239	NT5M	CBFA2T3	DOT1L	CRKL			INHBB	GALNT13	POU2F2	ANKRD52		ADAM11	PRKACB	CBX5	RAB22A	NAT8L	ATOH8	WIPF2	RB1	ASTN1	NDRG2	FXN	RNF2	PDE6A	MLLT6	SPRY4	RTKN2	SH3TC2		SGTA	MYO1B	FOXK2	RNF5	RB1			CATSPER1	CNIH1	MCTP2		ICA1L	ADAM11	CYP26B1	NFAT5	DFNB31
KCNC1		CDK18	RASSF8	SMC1A	STOX2	CCND2	TTBK1	CYLD			IRF2	SLC26A9	PPP5C	SREK1IP1		MDM2	PRKCB	MRPL15	CYP20A1	FMN1	ZNRF1	ZNF519	RXRB	KIF1A	PNMAL2	MBD1	RORA	PDE6B	FOXO4	CRISPLD1	SNX33	PLEKHF2		SHOX	MSN	INHBA	RPS6KB1	RXRB			WDR81	TRDN	TEX2		NUDT16	ME1	IFNK	HBS1L	HIGD1A
KCNJ6		PDE4C	PHLDA1	UNC5C	MAN1C1	FOXN3	LRCH3	DDB2			KCNJ5	ANTXR2	PRELP	KIAA2022		MEP1A	PTCH1	A1CF	TMCC3	PTAR1	EMILIN3	XIRP1	SLC6A4	BCKDHA	ZFP14	MSN	RPL27A	ENPP1	MOG	ATG10	ANKRD52	SLC25A22		SKP2	MTCP1	INPP5A	RXRA	SLC6A4			OSR1	HMG20A	ZNF302		TMEM86A	MECP2	PRDM11	FRS2	KLHL3
KCNK3		PDE8A	MTF2	PEA15	RAB22A	CHRNG	ZSCAN10	DDX11			KCNJ12	LSM12	PRKAR1B	ZNF391		MGST2	PTPRB	FAM8A1	TBC1D24	UBE2NL	CDCA5	TMEM17	SLC8A1	BDNF	WIZ	MTHFR	RPS20	PEG3	MSI1	SYT15	SPRYD4	MOB3B		SLC7A1	MYF5	KCNA3	SMPD1	SLC8A1			TMEM71	ARPP19	CNOT6		FAM101A	MEF2C	TULP4	MSL3	RBMS3
KIF5A		PDGFRB	FOXJ3	CDC23	PLEKHG5	CLCN5	PLXDC2	DIO2			KCNK3	UHMK1	PRKCG	CASC10		CXCL9	RAB3B	AZIN1	ZNF490	C4orf3	SLC46A1	ATAD3C	SLC9A2	BNC1	TMEM8A	NDUFC2	SALL1	PIK3R2	MYO5A	DDI2	KSR2	CPED1		SMARCD1	MYLK	KCNJ2	SPN	SLC9A2			CCM2L	ZNF275	ELAC2		HNRNPA1L2	MEF2D	PHTF2	ZNF507	RPS6KA6
KIFC3		PDPK1	NMNAT2	SYNGAP1	KIAA1328	CCR5	MUM1	DPYSL3			KIF5C	LRRC15	MAPK10	SAMD12		ATXN3	DPF2	OTUD6B	ARHGAP31	GOLGA7B	ELFN2	FIBIN	SPP2	ZFP36L2	HPSE2	OPRL1	SATB1	PLA2G2A	MYO9A	TMEM246	CYB561D1	ZNF606		SMO	MYO6	KIF5C	SRI	SPP2			RTN4RL1	EDAR	MRPS25		SLFN13	MGAT3	PNMAL2	NTNG1	EML4
LEP		PGM5	TAB2	DEDD	TAOK1	COL1A1	C9orf37	DUSP3			KRT85	PABPC4L	PRRG1	FAM227A		MOBP	RET	GATAD2A	SRGAP1	MINOS1	WDR92	CLEC2A	SYN2	BTN1A1	SLC13A3	FURIN	ATXN1	PLAG1	PPP1R12B	MAML2	SH3PXD2B	NAA15		SNAPC1	MYO10	LAMP1	STAR	SYN2			ZNF746	POP1	MRP63		PLEKHG4B	AFF1	ODF2L	DAAM1	ZBTB21
LGALS3BP		PIGA	ZCCHC14	CNOT8	NCKAP5L	COL5A1	SCRT2	EFNA5			L1CAM	PPARGC1B	PRRG2	ACTC1		MTHFR	RPL23A	SYTL2	KIAA1328	C7orf73	CMTM3	FIGNL2	TAF7	DAGLA	VPS37B	PAFAH2	ATXN7	PLAGL2	NAGA	PLEKHA8	KIAA2022	MYCT1		SOX4	PPP1R12B	LIPC	STAT5B	TAF7			ALDH1L2	UGT2A1	HMBOX1		DNAJC18	MMP3	MTA3	MYCBP2	ABHD5
LIFR		PLD1	CEP68	ADIPOQ	CACNG8	COL8A2	MIDN	EGR1			LHX1	MTPN	PRSS8	ACVR2B		MYO1F	RSU1	SLC6A15	FNIP2	ADAM8	IRGQ	TMPPE	TNFAIP3	PTTG1IP	KDM8	PBX1	SCD	PLCL1	NCAM1	ABHD14B	HSD17B13	JHDM1D		SOX11	NAP1L1	LMAN1	MLX	TNFAIP3			IBA57	IMMT	PPP1R3B		GATC	MTF1	PDP2	CAMSAP2	PHF20L1
FADS1		POU2F2	ANKRD28	GABBR2	ALX4	KLF6	YIF1B	EIF5			FADS1	SOGA1	PSKH1	ADAM10		NAB2	SCN4A	FIGN	XPNPEP3	ADRBK1	FBXO27	PRR23A	TWIST1	CA12	OBFC1	PDK3	CCL18	PLP1	NFATC2	C9orf37	KIF24	COL21A1		SPTBN2	NBN	LOX	TLL1	TWIST1			FAM219A	AAK1	ZNF750		C1orf204	MYO1C	LRFN1	SRGAP2	SHC3
LTBP2		POU3F1	PDS5A	TRAM2	EEFSEC	CREB1	SHF	GPC4			LOXL2	PRIMA1	PSMB6	APLP2		NDUFA2	SEMA3F	IPO9	EPB41L4A	ALPPL2	KLHDC7A	CCDC152	VRK2	CACNA1B	EFHD1	PEX14	SEC14L1	PLS1	NFIC	TSPYL5	LRRTM1	DCUN1D5		AKR1D1	NCAM1	LPP	TP73	VRK2			ORAOV1	PLA2R1	PEAK1		MAGEB18	MYO6	EP400	NUDCD3	FAM105A
MAT1A		PPARD	ATMIN	KIAA0408	FBRS	CSF1	TMEM259	GGCX			LRP1	C18orf25	PSPH	ASPH		NDUFA8	SNTB2	PCDHB9	HIF3A	ASPH	ARL8A	LOC100653061	TRIM25	CACNB3	POLR2M	PKP1	SEL1L	PMM2	NFIX	LIN52	NME9	UNC119B		SSR1	NDUFA4	LRP2	UTRN	TRIM25			PXDC1	RAB18	PIF1		RILPL1	MYO9A	CACNG8	SEC14L2	TMX3
CHST6		PPP1R3D	TRIM2	PHACTR2	C22orf46	VCAN	RASL10B	GRIK3			LRP4	FAM122B	PTAFR	FXYD2		NFIA	SOAT1	HACE1	MTHFSD	ATP6V0A1	ANKRD54	ABR	FZD3	CBFA2T3	C19orf12	PKP2	SFRP1	PPEF2	NKTR	LRRC58	ILDR2	ZNF566		SSR3	NDUFA6	LTBR	WHSC1	FZD3			BEND7	FNBP1	THOC7		LRRC10	NFIA	POPDC2	PANX1	KLHL28
ADAM11		PPP2R5B	NPAP1	EFCAB14	EFCC1	CYP8B1	CGB7	GRIN2B			LTBP2	CLEC4F	PTGFRN	CAST		NFE2	SOX12	CTAGE1	PAPOLG	KIF1A	NCOA7	ACVR1B	BAP1	CD3G	TRAPPC9	POLR2F	SRSF2	PPM1A	NRCAM	RAB39B	SNX19	EAF1		STAR	NDUFA9	SMAD9	ZNF75D	BAP1			JAKMIP3	SWAP70	FBXO11		TRABD2B	NOS1	MARC1	ZNF451	FAM46C
MEF2C		PRKAG1	KIAA1549L	ZBTB24	THSD4	DLX3	NT5C3B	ARHGAP35			MAX	PIKFYVE	PTPRJ	CD47		NFE2L1	SSR3	PRRG4	AUNIP	AVPR2	SOGA1	ADCY5	CUL3	ENTPD2	ITFG3	POU2F2	SGCD	PRKACB	TBC1D25	APOA5	C10orf105	SLC25A21		STAT3	NDUFC2	MAF	ZNF146	CUL3			B4GALNT3	MYCBP2	PCBD2		C1orf226	NOTCH2	METRN	ACAD9	PBRM1
MEFV		MAPK3	MTHFD1L	TBC1D4	MAGIX	HBEGF	OLIG1	HABP2			MAZ	NAIF1	PVR	CD79A		NFIX	STRN	SMC6	CCNJL	BCKDHB	APCDD1	ADD2	RGS5	39326	RAB11FIP4	PPP2R5D	SH3BP2	PROX1	PAX6	TSHZ2	TRIM67	LYRM7		STAT5B	NDUFV3	MAP4	ZNF195	RGS5			CCDC57	TNRC6B	FBN3		RHOXF2B	NTRK2	EFHD2	FTSJ2	PCMTD2
MAP3K3		MAP2K1	OSBPL3	SV2B	NRSN2	DUSP7	PPP1R27	NRG1			DNAJB9	FAM219A	PCYT2	CHM		NID1	TAP2	RPAP2	SH3TC2	BPHL	MOB3C	ARHGDIB	AKR7A2	CDK6	PPP1R9B	PPP3CB	SLAMF1	PSMA5	CDK16	JMY	RNF222	IL33		STK4	NEDD4	MECP2	ZNF217	AKR7A2			PTRF	MED13L	MLIP		ZNF664-FAM101A	OCRL	C22orf29	EFEMP2	LARP6
KITLG		MAP2K7	LTN1	SRGAP3	SLC8B1	DVL3	AGAP3	HLF			MDM4	MED19	RAB5C	CSPG4		NONO	TAPBP	MAP9	ZBTB3	CCT6A	SMYD1	ASTN1	CFLAR	CDSN	NKD1	PRKCA	SLC1A2	PTPRB	PDGFB	LDLRAD3	TMEM194B	SESTD1		STXBP1	2002-09-01	MEF2C	ZNF236	CFLAR			IZUMO1	EXOSC2	RSAD2		ISY1-RAB43	OLR1	FBXO31	SEPSECS	PCDHAC2
MLLT6		MASP1	LSM14A	AMMECR1	CSRNP3	PHC2	TRIM6	MR1			MEN1	TPCN2	RANGAP1	CUX1		NOS1	TAT	GRIP2	OBFC1	CLCN7	FBXO41	ZFHX3	ST3GAL5	FOXN3	SNX29	PSMA3	SLC7A2	RAB3B	ENPP1	SLC47A2	ZNF559-ZNF177	BTF3L4		TBCD	NEDD9	MEF2D	CFLAR	ST3GAL5			ZC3H12D	ZNF345	FDX1L		ABAT	OTX1	MORN1	PAIP2	KIAA1147
MMP11		PTCH1	FOXP1	USP15	SNX27	EIF4EBP2	SLC24A4	HSF2			MEP1A	C7orf41	KDM5A	DUSP4		NPPC	TCF7	NETO1	FAM188A	CST3	ATP6V0E2	ATP1B2	MBD2	CHRM1	MEX3A	PSMD9	SLC14A1	RALGDS	PDPK1	MOB3C	CHURC1-FNTB	CALML4		TEAD1	NF2	MET	CCNE2	MBD2			TSPAN33	EML4	CATSPER2		ABR	PAPPA	SLC38A1	PBDC1	ZNF630
MOCS1		QSOX1	TAF5L	GJC1	VMP1	ELAVL3	TNFAIP8L1	ILF3			MGAT1	GK5	RFNG	FDXR		NUCB1	TGFBR3	MRPL43	ORAI2	DLG1	FAM219A	ATP2A2	MTMR6	CLCN5	C1QTNF1	PTPN12	SLC16A1	RASGRF1	SERPINB8	OTUD7A	ACHE	ARRDC4		TFAP2B	NFE2L1	MFAP3	DLGAP2	MTMR6			RGAG4	NKIRAS1	HRASLS5		ACVR1B	PAX5	SCRT1	SFMBT1	MKL2
MSI1		PTPN9	LGALSL	PSME3	ARID5B	ELK1	IRGQ	IPP			MMP14	MFSD8	RFX2	GRM4		P2RX1	THBS2	RERG	CCDC68	ERN1	ANKS6	ATP6V1B1	SEC22C	CNP	LRRC38	RAB3B	SLIT1	RBMS1	PIK3C2B	DOK6	ACVR2A	DSEL		TMPO	NFIB	ATXN3	SNAP29	SEC22C			LRRTM1	MDFIC	SLC24A4		ACVRL1	PAX6	RPS6KL1	WDR5B	MIB1
MYL2		PVRL1	TMOD2	CALCRL	TRAF7	ENO2	HSPB6	ITIH4			MNT	AQP11	GRK1	HMGN2		PALM	TM7SF2	TPD52L3	DUSP16	SLC37A4	SDK1	ATP7A	NEMF	CPN2	EIF5AL1	RBBP4	SNAI1	RFX5	PKNOX1	GPR114	ADD2	UBTD2		TPM3	NFIX	MMP2	QKI	NEMF			POLN	ZAK	TEDDM1		ADAR	PAX7	MARVELD1	TRIM44	KLHL14
PPP1R12B		PXN	ABT1	AP3S2	PHF6	EPB41	NKAIN4	KCNJ10			MOCS1	C3orf70	RPA1	KLC1		PAX4	TNNI1	GALNT13	TMX1	GALNS	FOXK1	AXL	QKI	CRKL	BCDIN3D	RBM3	SNX1	RGS16	PLCD1	STXBP4	AP1G1	CHMP4C		TPMT	NHLH2	MYO5A	PREPL	QKI			TMPRSS9	MTMR12	AP1S3		ADCY9	PBX1	LDOC1L	BNC2	GPAM
NCAM1		PEX5	TMED7	IKZF1	FRMPD3	EPB41L1	SGPP2	LAMC2			MSI1	SH3PXD2B	RPL13	KPNA1		PAX5	TP53	ZNF501	SNX27	FFAR3	C17orf103	BAAT	HS3ST3A1	MAPK14	GCOM1	RPL13	SNTB2	RHO	PLCG1	BRWD3	APLNR	DNER		TULP1	NHS	PPP1R12B	UTP14C	HS3ST3A1			C19orf68	NDFIP2	PLEKHA7		ADD1	PCCB	C2orf88	CENPQ	GNB4
NCAM2		RAB3A	SH3GLB1	RBM14	BRSK1	EVPL	MIB2	LIF			MSN	YIPF6	RPL28	MDM2		PAX7	TRAF1	FAM129A	FCRL5	ARHGAP35	MDGA1	BACH1	DNM1L	CSNK1G2	CCDC155	RXRB	SOD2	RNF4	PLS3	KSR2	APBA1	MMGT1		UBA1	NOS1	NDN	PHACTR2	DNM1L			KRTAP10-1	KLHL28	ISM2		AK2	PCSK2	ZNF496	SETD5	RSRC2
NF2		RAB5B	KLF3	NXF1	HAVCR2	FOXC1	FBXL16	LIFR			MSX1	ZC3H6	RREB1	MGAT5		PBX1	TRPS1	PIK3AP1	AMMECR1L	GRM1	BCL9L	BCL7A	ABI2	CYC1	SLC30A7	RXRG	SORL1	ATXN1	PLXNA1	BOD1L2	BAK1	ACTR8		UPK1B	NOVA1	NEDD4	TBC1D4	ABI2			C15orf52	FAM208B	MFSD4		FASLG	PCYT1A	ZNRF1	MCOLN3	WNK1
NFATC2		MAP4K2	DNAJC27	CAP1	MYLK2	FOSB	SIX5	LMO2			MYCL	TRNP1	S100A13	MIP		PCCB	TUB	CCDC43	CALN1	HIP1	SPRYD4	BGN	SPRY3	CYP1A2	CLVS1	SALL2	SOX2	SCN4A	PML	SPOPL	MYRF	ARHGAP12		UFD1L	NPAS2	NEO1	GNE	SPRY3			C10orf55	PRPF39	IGSF5		ATP2B2	PDGFRB	RELT	WDR33	FYCO1
NFE2L1		RAB27B	UBE2J1	CELF2	MICALL1	FOSL2	ZNF555	LOXL1			MYH10	NCMAP	SCD	AFF1		PDGFRB	UCHL1	ZNF792	TMTC1	INPPL1	KSR2	BHMT	HMG20A	DAO	PLD6	SCN4A	SOX11	SLC8A1	38596	KIAA2022	PTTG1IP	SNX18		UGCG	NPR3	NF2	SLC17A4	HMG20A			TRIM72	USP47	TSTD2		ATP5D	ENPP1	NAV1	ETNK1	SH3TC2
NFIC		RAP1GAP	LIMA1	TLK2	NKD1	GABBR1	METTL21A	LPP			MYO1C	C4orf3	SCN1B	MYH10		PET112	VASP	PACRGL	PCBD2	INSR	ZDHHC22	MPPED2	CACNG2	DCTN1	SLC36A1	SPN	SP3	SLC16A2	PODXL	ENHO	C21orf2	PALM2		UGDH	NPY1R	NFIA	RAD50	CACNG2			MIR205HG	KIAA1551	LONRF2		ATRX	PIK3C2A	SYS1	ERBB2IP	ZNF665
NFYC		RAP2B	RAB23	SNRNP27	STON2	GABRA4	TTLL11	MARCKS			NAP1L4	GTF2H5	SCN5A	PPP1R12B		PGR	VIPR2	ZFP28	EFCAB2	KIF22	ZFP41	DDR1	CRTAP	DCX	SCUBE3	STX3	SRPK1	SLC20A2	PPARD	LDLRAD1	CASP10	FBXO32		UCK2	NRAS	NOTCH2	YME1L1	CRTAP			LOC728392	GOLPH3L	AMER3		BAI1	PKNOX1	CCDC97	FEM1C	CLMN
NPHP1		RARA	RAPGEF6	TRIOBP	KIAA1755	NR6A1	CLYBL	MAFG			NUBP1	FAM227A	SRL	NFKBIE		PHF2	WNT3	FAM81A	HOOK3	KRT85	TUSC5	CAMK2A	COLEC10	DLG2	C2orf72	TACC1	SSR1	SLCO1A2	PPM1G	SMCO3	CCND3	ZPBP2		UVRAG	NTRK2	NPR3	ZMYND11	COLEC10			PLIN4	SETD5	DHRSX		BAI2	POU2F1	EXOC3L4	ARID1B	L2HGDH
NPTX1		REN	RAB8B	POLR3A	PNPT1	GLI3	C20orf201	MAT1A			NFE2L1	ACOX1	CCL19	NIT1		PIK3C2B	WNT7A	WIPF2	ZNF528	LAMB3	VSX2	CAMK2D	CTCF	E2F4	KSR2	HNF1A	ST13	SMARCE1	PPP2R5E	POTEM	ACKR2	MAB21L3		VDR	NTRK3	ODC1	GPR83	CTCF			C17orf107	PCMTD2	DOK6		BBS1	PPARA	TADA2B	EPB41L5	PHC3
NTRK1		RPS6KA1	GALNT7	MGAT4A	MIDN	GNG7	FAM219A	MATN2			NFIC	BTD	SECTM1	NKX3-1		PLA2G5	YWHAB	ZNF555	ZNF587	LRPAP1	JMJD8	CANX	TOB2	MEGF9	TMEM105	TCF3	STRN	SOX2	PPP6C	TMEM170B	CNP	SLC44A3		VHL	DDR2	OPCML	PPARGC1A	TOB2			LOC100131094	ECHDC2	SYT14		BBS4	PPP6C	TIRAP	SEMA4G	ITIH5
OAS3		S100A5	BRWD1	TUSC2	CREB3L1	GNL1	FOXK1	MDM2			NFIX	CBL	SEMA3F	NMT1		PLCB3	ZIC3	BTLA	ZNF566	NHLH1	NANOS2	CAPN3	FAXDC2	MARK2	C20orf203	TCTA	SYT4	SSR1	PRCC	ACP2	CPN2	UHMK1		CORO2A	NUCB2	OPHN1	PAPOLA	FAXDC2			FOXO6	ZNF654	GPRIN3		BCL2L2	PRKAA1	RNF166	SEMA4A	SLC25A32
ODF2		SALL2	KCNK10	KDM2A	SESTD1	GPD1	TTLL10	MEF2A			NGFR	CDK4	TRA2B	NUP98		PLCL1	EVI5	SLC5A8	NAV1	NIT1	NAT8L	CAPN6	NXPH3	EMP2	CLEC4D	DYNLT3	TCEA1	SSTR1	PRF1	ACVR2B	CS	TSHZ2		WNT10B	NUP98	P2RY1	SUB1	NXPH3			C17orf96	MIS18BP1	H2BFM		BCL7A	PRKAB1	NRN1L	HHIP	CDADC1
PAX7		SCN4A	CCSER2	CNOT1	SMDT1	GRIK3	REXO1L1	MGAT3			NNAT	DDX10	SHOX	OPRL1		PLEC	FZD5	LRRC55	MCFD2	NPPB	ZCCHC16	CASQ1	SYNRG	EPB41	RSPO2	THPO	TCF4	STYX	PRKG1	ADH6	NCAN	TYW5		XPC	OCRL	PAK3	TFEC	SYNRG			LOC101927941	FAM46A	ZNF181		BDKRB2	MAPK8	DCAF12L1	IQCH	TMEM164
CDK18		SCNN1B	XRN1	WAPAL	SLC38A5	GSPT1	C19orf26	MGST2			NOP2	ELAVL2	ST3GAL2	PALM		PLXNA2	RAB7A	MPEG1	ATPAF2	P2RY11	KIF24	RUNX3	VSIG4	EPHA8	RAB15	TK2	TEAD1	TAL1	MAPK4	APLNR	CUX1	CCDC173		ZKSCAN1	OPRK1	PAX5	AAK1	VSIG4			LOC101928210	PRPF40A	NCMAP		BGN	MASP1	ZBTB46	PCDH15	KDM2B
PDK1		SFRP2	PCDH18	AVL9	TJAP1	HFE	STEAP2	NR3C2			NOS1	FLT1	ST3GAL3	PAX7		PNOC	MAFK	TWISTNB	RFT1	PCSK6	ZNF81	CCND2	SYNPO	EYA3	TSPAN11	TNFAIP2	TGFB2	TEAD1	MAPK8	ANK1	DRD5	KCTD18		ZNF69	OPRM1	PAX6	ICK	SYNPO			LOC101928657	TENM3	PTPLAD2		FOXL2	TWF1	FAM78B	MIS12	TMEM241
PDPK1		SFRP5	SPATA6	PEG10	ATPIF1	HIP1	EXOC3L1	MMP2			NOTCH2	MKNK2	SKI	PDE4A		PMP2	FZD3	EBF3	HOGA1	PCSK2	SOWAHD	CD6	RHOBTB3	FKTN	LURAP1	TNS1	SEC62	TERF2	MAPK9	ANK3	DTX1	M1AP		ZNF70	OVOL1	PCBP2	TBC1D2B	RHOBTB3			LOC101928722	VPS35	LDLRAD2		CAPN5	PTPN14	PROM2	MFSD11	ZC3H12C
PDYN		SH3BP2	EGLN1	ARHGAP26	PRRT2	HNRNPC	KLK9	MMP16			NTSR1	HNF4A	SLC6A6	PKHD1		PMP22	LZTR1	TAB3	EFHC1	CDK18	ZNF445	ENTPD1	AAK1	FGF1	LOC100294033	XK	TRPC1	TFDP2	MASP1	FAS	DUSP8	NUDT16		ALDH5A1	PAFAH1B1	PCK1	LARP4B	AAK1				LRIF1	RNF222		CACNA1E	PURB	BHLHA15	DCAF10	DPH6
PHEX		SLC1A4	TMEM106B	MPRIP	PALM2	HOXB5	DCBLD1	MMP19			ODF1	KCNJ2	SLC11A1	POLR2F		POLA1	SYN3	RIMKLA	SLC26A9	PDK3	C1orf95	CD47	BAHD1	FGF11	ABCA2	PCGF2	UBE2B	TJP1	PSME1	STS	FNTB	C7orf31		MAFK	PAH	CDK17	SASH1	BAHD1				DCP1A	ADAR		CASP2	RAB1A	IBA57	RNASEH2B	FMNL3
PHKG2		SLC6A6	ZNHIT6	KIAA0895	ARHGAP33	HOXB8	CLEC4G	MTF1			P2RY2	KCNMA1	SLC19A1	PPP1R1A		POLR2F	HYAL3	EYS	MTFMT	PDPK1	SBK1	CDH6	NINL	FKBP1A	ACACA	ZNF208	UBE2D1	TMF1	PTPN3	AVPR1A	GABRA4	UBXN2B		ZNF212	SERPINB2	PDE1A	ARHGEF12	NINL				TM9SF3	ADCY1		CASR	RASA2	LIPH	FAM184A	PLXNA4
PKLR		SLC6A8	BIVM	AHCYL2	GPR62	HOXC6	POLN	MTHFR			PAFAH2	KIR2DL4	SLIT3	PPP2R4		PPM1A	KCNAB2	ZNF445	IRGQ	RAB3A	IL17REL	CDK6	NFASC	FKBP5	ASIC1	SLC25A16	UBE2G1	TMPO	PTPRB	BPHL	GFI1	SAMD13		NDST2	PAK1	PDPK1	SEC14L2	NFASC				C1GALT1	ALAD		CBFA2T3	RASGRF2	SENP5	PARP8	B3GNT7
PLAGL2		SLC6A12	MFSD6	DAAM2	MRPL52	IGFBP5	NDUFS7	MYB			PALM	KRT86	SMARCE1	DNAJC3		PPP1R3D	CASK	C4orf40	ZNF831	RNASEL	GOLGA7B	CFL1	KLHL18	FLNC	ACHE	PPFIA4	USH2A	TRAF3	PTPRE	CACNA1C	GJA5	MCMDC2		KCNAB2	PAK2	PEG3	IL17RA	KLHL18				SMIM8	ALDH1A3		CCND2	KDM5A	CCNY	CLMN	TM4SF18
PLCB3		SLC7A1	RNF125	AIPL1	SLC24A4	RBPJ	C19orf35	PPP1R12B			PAX5	LPP	SMPD1	PTGFR		PPP1R7	ADAM23	APOBEC4	UNC5D	CXCL12	CBLN3	RCC1	UBR2	FNTB	ADCY1	DGAT1	YY1	TRPC5	PURB	CDKN1A	GNG4	SLC5A12		GCM1	PAK3	PFN2	NSL1	UBR2				NLGN4X	APBA1		CCNF	RGS4	C11orf45	CBLL1	IRX2
PLCG1		SLC9A5	NUDT11	DAK	FSD2	IL16	C11orf96	NCAM1			PCCB	LSS	SNRPD2	RARRES2		PPP2R1B	CDK5R2	PLEKHG7	KDELC2	SHB	SHISA7	FOXN3	ACAP2	FOSB	ADCY2	RIPK1	ZFX	UBE2G1	PVRL1	CDR2	GRIN2D	TMEM30B		APOL1	CNTN3	CDK14	ZZZ3	ACAP2				FAM135A	AQP9		CD5	RPS6KA3	LEMD2	PLA2G12A	KCTD7
PLS3		SLC16A2	LGI2	SERBP1	KIF19	JUP	C2orf82	NCK1			PDE3A	CHST6	SPAST	RBMS2		PRKAG1	SYNGR2	GOLGA8B	TMEM120B	SOD3	ACVR2B	CHRNA2	NSL1	GABRA3	AKT2	NR1I2	ZNF22	UMPS	PVRL2	CS	HTT	ZNF781		MKNK1	PARK2	PIK3CD	UBXN7	NSL1				PRDM16	RHOA		CD34	RSU1	JAKMIP3	SLC25A28	ZDHHC15
POLH		SLC25A1	PNMAL1	EIF2AK1	IRGQ	KCNJ12	LOC402160	NDUFA10			PDE4A	MAP3K3	SPIB	RPL13		MAPK3	SYNGR1	UNC13C	DTX3L	SPTBN1	ADCYAP1	CIRBP	APPL1	GABRA4	ABCD1	CACNA1I	ZNF80	VDR	PCYT2	CSH2	HMMR	DENND1B		STC2	PAWR	PLAGL2	OR2H1	APPL1				S100PBP	ATP2A2		CD47	RTN2	FBXL22	FCRL4	SPIN3
POU2F1		SLIT3	TMEM19	DESI1	FBXO27	KCNMA1	CTXN1	NEDD9			PDE7A	AFF1	SRC	RPL15		MAP2K2	DHRS3	GOLGA6L9	ZFP1	STK11	ARSA	CLTC	CCDC69	GAS8	ALPI	SYT7	ZNF136	WAS	RAD51B	CTBP2	HNF4A	LCA5		JRK	PAX3	PLAU	RANBP6	CCDC69				TAF1D	ATP2A3		CD58	SORT1	CNPY1	DNAL1	LCLAT1
PPARA		SMARCC1	IPO9	FLVCR1	ZNF513	KIFC3	C8orf82	NEO1			PDE1B	MLLT3	SREBF2	SCN2B		PSD	B4GALT5	ZNF506	SYNPO2	TBL1X	ATP1A2	CNTN1	FGFR1OP2	GATA4	ANK1	SYNGR1	ZNF148	WHSC1	RAF1	CYB561	HPCAL1	ASXL1		MBTPS1	PAX7	PRRX1	CRCP	FGFR1OP2				BRCC3	AVPR2		CEBPG	VPS52	ZFP41	SYT15	RIMKLA
PPP1R8		SNAI1	NDC1	TMED5	SIRPA	LMX1B	KIAA0754	NFATC3			PEX14	MSN	STAR	CCL11		PTGS1	RASAL2	KRTAP4-11	PLAC4	TBXA2R	CAPN5	COL1A1	ZBTB20	GCKR	APOC2	ARHGEF2	ZNF236	XK	RALGDS	DCX	HTR2A	ZNF367		NAPA	PCDH7	POLR2G	MCTS1	ZBTB20				ARHGAP10	BBS4		CENPB	ATXN7	RAB43	FAM172A	FAM83H
PPP2R1B		SOX12	NECAP2	MRPL4	VWA3A	LOXL1	D2HGDH	NKX2-2			PFKFB2	MTF1	STAT3	SEMG1		PTPN11	STXBP5L	FAM198A	ANO6	TIAM1	CACNA1E	COL4A3	FBXO22	KAT2A	AR	TP53I11	ZXDA	YWHAH	RBP1	DSG3	IL2RB	DOK6		RGS11	PCSK5	PPP1CC	HIPK2	FBXO22				VASH2	BCAT2		CEACAM4	CX3CL1	BMP8A	ACAD11	MYLK4
PTAFR		SPOCK1	FAM178A	CPA4	ZFP90	LRP4	GAGE12J	NRAS			PFKFB3	SLC11A2	STK10	TRA2B		PURB	GOSR1	MORN2	APOBEC3F	TIMP3	CD28	CYLD	PTPN18	GFRA1	ARHGAP1	GOSR2	PTP4A1	SF1	RELA	F3	IL2RG	SFTA3		AP3D1	PCYT1A	PPP1R3C	ZBTB44	PTPN18				GSTCD	BCL2		CHIT1	SGCD	C12orf42	HAVCR2	ZNF704
PTPN3		SPTBN2	RIOK2	PHF20	CMTM4	LY6H	LOC100130705	NTRK3			PHKG2	CDK14	STK11	SIM1		PVR	CXCL14	LOC100289561	LRTOMT	TP53BP1	CNN1	DAB1	ANGPTL3	GIP	ARRB2	IP6K1	EVI5	ZFP37	RIT2	GABRB3	IL5RA	CYP4X1		NEURL	PDE2A	PPP6C	PDE11A	ANGPTL3				MMRN2	BCL9		CHRM1	SHC1	ZNF710	ZNF566	TMEM242
PTPRB		SRC	KLHL4	BET1L	NFAM1	MARCKS	FOXO6	PCSK6			PIK3CB	ABCB1	STRN	SLC6A1		PVRL1	RALGPS1	ABAT	CERS6	WNT10B	SLC31A2	DGKG	SOCS7	GNAO1	ASS1	SV2B	FZD5	ZNF221	RPS3	GFPT1	KCNH1	STEAP2		MYOM2	PDE3A	MAPK9	ZDHHC3	SOCS7				CNTNAP3	BCR		CHRND	SIM2	C19orf35	FBXL20	AAMP
PURB		SREBF1	ANKH	TLR7	FBXO41	SMAD3	KLLN	PDE4D			PIK3R1	PIK3C2A	MED22	SPTBN2		PCYT2	SLC25A44	AQP2	OLFML1	F8A1	CRHR2	DFFB	MED31	GNAT1	ATF3	KLHL21	DEK	ZMYM2	RTN2	GGCX	KHK	KSR2		VAPB	PDE4A	MAP2K3	PHAX	MED31				OR51E2	BLMH		CISH	SIX3	NAT16	ALKBH8	ABAT
PVRL1		SREBF2	C8orf44	LUC7L3	ZNF827	SMAD7	LOC101927423	PDK4			PKM	MAPK4	SURF6	TCF3		RAB3B	RAB11FIP3	ARF3	GATC	HIST2H2BE	CTSB	DLX1	SAR1B	GP5	RERE	ARL4C	TUSC3	SLC30A4	SORT1	GH1	LSAMP	ZADH2		DLG5	PDE4D	PRKX	CLIC6	SAR1B				ANP32E	BNIP3L		CLCN5	SLC1A2	GDF6	FANK1	ADCY5
ABCD4		SSR1	PRDM10	GPR173	GPR180	MEF2A	LOC101927681	PEX14			PLAGL2	MAPK10	TBX1	TGFBR1		RAD23A	ARHGEF17	ARNT	C16orf54	DOC2A	DUSP8	DNM1	DCTN4	GP9	ATP2A1	FRY	KAT6A	LUZP1	ATXN7	GSTM3	MPP2	LOC285556		MAPKAPK2	PDE6A	PROX1	HES2	DCTN4				CCNL2	BTC		CLK2	SLC2A3	MCCD1	MTFR2	ADCY9
RAB3IL1		SSTR1	DAZ3	SEMA5B	TMEM92	MGAT3		PIK3CB			PLCB3	PTHLH	TCEB3	TMF1		RAD51B	JAKMIP2	ATP7B	C19orf54	GAS7	CLN8	DOCK3	HEMK1	GPR39	ATP2A3	SERF2	GLRA3	EVI5	SCN2B	GTF2I	PPP1R12B	RNF180		SOCS6	PDK1	PTK7	IL17RD	HEMK1				SBF2	DAGLA		CLTC	SLC5A1	ZNF704	OSBPL8	ADCYAP1R1
RBBP4		STAT6	PCNP	FIGN	ARID2	MAP3K11		PODXL			PLEC	PTPRE	TCF7	TRAF1		RAP1GAP	SV2B	CEACAM1	NBPF15	JRK	FANCC	DPAGT1	ANKFY1	GRK6	ATP2B3	CALCOCO2	STAM	MFAP5	SCN8A	HLA-DOA	NCAM1	ZNF260		FAM189A2	PDK4	TWF1	AHI1	ANKFY1				SYT16	CA8		CREBL2	SLC5A3	PIRT	DCUN1D3	AP1G1
REN		STIM1	KIAA1244	SOX6	MDGA1	MN1		POU6F1			PLOD1	RAD51D	TEAD1	TUB		RFX1	LPGAT1	BICD1	ZFP41	PTCH2	FCGR2A	DSCAM	GTSE1	GRB7	ATP2B4	MRVI1	PDHX	PIP4K2B	CCL22	HMGCL	NFYC	PLCXD3		ZNF264	PDPK1	PTX3	MTMR10	GTSE1				SLC10A7	CACNA1E		CRY2	SLC7A1	C3orf83	UHMK1	AGTR1
DPF2		STXBP1	LYRM2	PEX26	KSR2	MNT		PPP2R5A			PLXNA1	RAD52	TG	LAT2		RGS4	P2RY14	BMI1	SCAI	IRS2	FXN	DTNA	C21orf91	GRIN2A	ATP6V1A	ABCA7	FZD4	ULK1	SIAH2	HTR2A	NHP2L1	MACC1		MAP4K4	PDYN	PVRL1	HAUS2	C21orf91				DCUN1D5	CALM3		CSNK1E	SLC7A2	LOC100130705	C22orf39	AMD1
RIT2		SUPT6H	KIAA1143	IPO9	CISD3	MOCS1		PRKAB2			POLA1	RPS6KB1	KLF10	XK		RGS7	CD302	BNIP3L	EIF4E3	BSN	GM2A	DVL3	TMCO1	GSPT1	ATRX	CACNG2	FZD6	ATRN	SLC1A2	CXCL10	NIT1	SLCO4C1		HAND2	PEX13	RAB3B	RCBTB1	TMCO1				DIRC2	CAPN1		DHCR24	SMARCC2	ZNF316	DCBLD2	AMFR
ROCK1		VAMP1	USP31	N4BP2	GSDMA	MPZ		PRKAR1A			POU2F1	RRM2	TK2	ZNF12		RNF4	XYLB	CAMK2A	VSX2	SLC28A1	GNAI2	E2F3	KLHL28	GSTM1	AUP1	ARIH2	PIP4K2B	FOXN1	SLC6A2	IRS1	PAFAH1B2	PTPRQ		PCYT1B	PFKFB2	RAB4A	CPPED1	KLHL28				EFCAB11	CAPN6		DLG2	SOX10	ISY1-RAB43	NDUFAF6	XIAP
SORT1		VAMP2	PCDH19	MTFR1L	EIF4E3	MSI1		MAP2K7			POU3F1	SDHC	TRAPPC10	KCNAB1		SEL1L	SLC23A2	CAPN6	ADAMTSL5	DEDD	GRIN2A	EIF4E	ESRP1	NRG1	BAG1	ARID3B	STK24	YARS	SLC6A4	KCNJ15	PAX1	ZNF470		CHST3	CDK14	RAG1	PLCXD1	ESRP1				GORAB	RUNX2		DLG3	SP1	LOC101927681	NACC2	APP
SCN2B		TAL1	HACE1	DPYSL5	ANKRD42	MTHFR		PTGFRN			POU6F1	SEC13	TP73	SLC39A7		SFSWAP	TOM1	CAST	MS4A10	FAIM3	GUCA1B	ELK1	INO80D	HIP1	BCL2L1	CELF1	DYRK2	TSC22D1	SLC7A1	KCNQ2	PDGFRB	ANKRD34C		ADAMTS2	PGGT1B	RAP1GAP	YOD1	INO80D				SPECC1	RUNX1T1		DOCK3	AKR1D1	LOC101929848	EIF5AL1	AR
SCN8A		TBX2	NUFIP2	TULP4	CCDC39	MTNR1B		PTK2			PPARD	SLC15A2	TPM3	USP9X		ST3GAL1	PSME3	CBFA2T3	ZNF850	CACNA2D2	HIP1	ELN	RALGPS2	HOXA11	BCL3	GLIPR1	CUL2	DEDD	SLC8A2	LSAMP	PGAM1	SLC25A53		IGDCC3	PGR	RAP2B	CCDC132	RALGPS2				C1QTNF3	CCT6A		DTNB	SREBF1	LOC101930001	MIPOL1	ARF3
SCNN1G		TBX15	PDP2	KIAA1244	PLCXD3	MTR		PTPN1			PPP2R3A	SOS2	NR2C2	DYRK2		ST3GAL2	STAM2	CBFB	LCE1B	CYTH2	AGFG2	EPB41L1	LARP1B	IGFBP5	BCL7A	TPPP	SMARCA5	ZMYM3	SLC8A1	MLLT1	PIK3C2B	CDNF		SOX13	PHKB	RASGRF2	IPO9	LARP1B				COX6B2	CD6		DUSP4	STK4	LOC101930460	ANKRD29	RHOB
CCL22		HNF1A	KIAA1598	GRAMD1B	C15orf52	MYH9		PTPN14			PRKAR1A	ST5	TRAF1	PPFIA1		SLC1A7	SIGMAR1	39326	ZC3H6	CIAO1	NDST1	ESRRB	MSTO1	IL2RB	HCN2	CACFD1	PPFIA1	BCL7C	SLC9A5	NR3C2	PIK3CD	ISPD		HDAC4	PHKG2	RBMS1	PRR11	MSTO1				UBXN2B	CD86		EDNRA	STK11		CBWD2	ARNTL
ITSN1		TCTA	INIP	KCTD16	SNX30	MYO9A		PTPRE			PRKAR2A	STAC	TRAF3	PDXK		SLC6A4	PCGF3	CDR2	C10orf99	QKI	IL1R1	FGF5	PNPO	IL16	PRDM1	KAT7	HAT1	NDST3	SLC12A2	MMP2	PLAGL2	TMEM170B		MAML1	SERPINA4	RORB	LRP2BP	PNPO				FOXR2	CD34		PHC2	TBL1X		TXLNA	ARRB1
SLC2A3		TFAP2B	TRAPPC11	NUFIP2	TMEM151B	NEUROD2		PTPRO			MAPK1	TBCD	TULP3	KLF7		SLC6A9	CORO2B	CHRM5	SHISA2	PGS1	IL12RB1	GABRG2	VPS13D	ITK	BMP1	MGLL	API5	NRXN3	SMARCD1	MMP15	POU2AF1	ACTL6A		RBM19	SERPINB9	RPL36A	LMOD3	VPS13D				ARHGAP42	CDK6		EFNA4	TCEA2		C8orf47	ATP2A2
SLC6A6		TFE3	PAPD5	SH3RF1	KPRP	NFIA		RAB3B			MAPK13	THRB	TNFRSF4	DGAT1		SLC8A1	MYL9	CREM	XKR5	POLR1C	LIF	OPN1MW	PACS1	KCNA1	BMP6	VASH1	AGPS	CREB5	SMARCE1	MOCS1	POU2F2	ADH5		IL18BP	PIGA	SORT1	DTWD1	PACS1				ALG10B	CENPB		EIF5	THBD		C9orf72	ATP2B2
SLC6A9		THY1	MEAF6	DENND1A	ABAT	NFATC3		RAP2B			PRPH	TIAL1	UBE2I	ASH2L		SLCO2A1	ARIH2	CRKL	PAIP2B	FAM65B	LRP3	GDNF	FAM222B	KCNA2	ZFP36L1	WDTC1	CGGBP1	N4BP1	SIGLEC1	ABCC1	POU4F1	AGL		GPC6	PIGR	ATXN1	AARS2	FAM222B				MIPOL1	CHM		EPB41	THBS1		ANO5	ATP6V1C1
SLC8A2		TIMP2	TBC1D15	JAM2	ADCY1	NFIX		RB1			PSMD9	ZNF184	VHL	CBFA2T2		SMARCC1	AGR2	MAPK14	C4orf3	SLC12A6	SMAD3	GLG1	CNDP2	KRT8	CAPN5	RAP1GAP2	CDK13	BCLAF1	SNAPC3	TRIM37	PPARD	ANK3		RASA4	PLAGL1	SH3GL2	MAVS	CNDP2				B3GALNT2	CHRNA4		EPB41L1	TLL1		TMEM136	ATP6V0B
SLC8A1		TLE2	GNPNAT1	PLEKHA2	ADH6	NNAT		KDM5A			PSMD11	SMC1A	WFS1	SRSF11		SNTA1	CDC42EP3	CTBP2	ARGFX	RABAC1	CHST6	GLI3	SCN3B	LASP1	FMNL1	HIC2	AOC3	TM9SF4	SNX1	MYCL	PPL	ARHGAP5		ZNF197	PLAT	SLC2A3	KLHL8	SCN3B				METTL15	CLCN3		ERCC1	TLR5		MPEG1	CCND1
SLIT3		TLL2	PAPOLG	XYLT1	ADRA1A	NPTX1		PRPH2			PTGDR	TBC1D5	WNT10B	NRXN1		STIM1	TGOLN2	CYB561	ZNF704	MTHFS	MEIS2	GNG4	UGGT1	LPP	CACNA1C	MAPK8IP3	NUMB	SPOCK2	SPOCK1	MYD88	PRG2	CCNT2		RBM14	PLCL1	SLC5A3	ZFP14	UGGT1				FAM217A	CLCN4		EXT1	TRAF6		SPATA13	BICD1
SMARCC2		TSPAN7	ATP13A3	TNS3	ACAN	NRL		TRIM27			PTGIS	GIT2	XRCC2	ARHGEF6		STXBP1	FUT9	CYLD	ZBTB8A	COPS8	MAP3K3	GNRHR	SDR39U1	LRP6	CACNA1E	RHOBTB2	DDX3Y	DENND4B	SPTBN2	MYO5B	PTBP1	CHML		TAB1	FXYD3	SLC7A2	KIAA1598	SDR39U1				ATP6V1C2	CLU		FOXC1	TSC1		MSRB3	PRDM1
SMARCD1		TNFAIP2	SAP130	CEP85	AKT2	ROR1		RHAG			PTGS1	ARNT2	XRCC3	SLC4A8		SUV39H1	KIF1C	DNMT3A	NBPF16	DNAJB4	METTL1	RAPGEF1	C12orf5	CAPRIN1	CACNB1	WSCD1	NOL4	PTBP3	SRF	PPP1R12B	RAB3IL1	LYST		TACC3	PLXNA1	SLC16A2	ANO3	C12orf5				HEPACAM2	COL4A6		FOXO3	TNFSF4		EFCAB9	BMP3
SNAPC3		TPM2	SH3TC2	PLEKHG2	AMT	OVOL1		SCN9A			PTMS	SLC12A6	ZKSCAN1	SPAG6		VAMP7	TRAF3IP2	DPYSL2	ZNF814	C9orf9	MLLT1	GRIN2A	CD177	MXD1	CALB2	KIAA1045	RNMT	HHLA1	SSR1	NDUFA10	RTKN	DIO1		PPIH	PMM1	SLCO1A2	RABL5	CD177				UBN2	COL19A1		AFF2	UBP1		ZNF678	BRAF
SOX12		TSTA3	RPAP3	REEP1	BIRC5	P2RY2		SIAH2			QSOX1	BCL2L11	SLC30A4	ABCG1		SYK	FAXDC2	DPYSL3	ZNF737	PTP4A3	MYO1D	GTF2H1	MAVS	MAPT	CALM3	NUDCD3	RAB11A	PIAS3	SSR2	NFYA	SKI	DYRK1A		CRTAP	PMP2	SNTB1	LRRC19	MAVS				SCML4	CYLC2		FSHR	UNG		FMN1	BTG1
SP2		HIRA	TBL1XR1	SOWAHC	APRT	PAX2		ST3GAL3			PYCR1	ABCC5	DPF3	ZNF432		TBCA	SLC26A1	DUSP8	ABL2	ERLIN2	CEACAM6	GYS1	KIAA1456	MAP3K3	CALR	MED13L	ARHGEF7	ARFGEF2	SSTR1	NOTCH1	SMARCD1	ELF1		VAT1	UBL3	SSR1	MRP63	KIAA1456				PDDC1	DAG1		LRRC32	NR1H2		PTAR1	MYRF
SPR		TYRO3	KATNBL1	HAUS3	RERE	PBX1		SLC2A1			RAB5B	ARPC5	GPR68	PUM1		TBL1X	CBX1	S1PR3	ABR	CA5B	NFIB	HDLBP	DMRTB1	RAB8A	CAMK4	PIP5K1C	VNN1	PDLIM5	STX3	OPCML	CAPN15	ERCC1		SRSF8	POLR2J	SYT1	TTPAL	DMRTB1				C12orf75	DLG3		NR6A1	VCP		LEKR1	CACNA1E
SPTAN1		VDR	PYROXD1	CDC73	BICD1	PCDH1		SLC7A1			RAC3	MRVI1	USP9X	IFT140		PRDX2	TMED10	FKTN	ACACB	RHOBTB3	NFIX	HK2	CTAGE1	MGAT5	CAMK2A	CBX6	DDX18	CELF1	TAL1	OPRD1	SP2	MLANA		ABHD2	POU4F1	TADA2A	PPCS	CTAGE1				MZT1	DYNC1LI2		GFRA1	EIF4H		FAM150A	CACNA2D1
SRF		WNT7B	WDR76	VTCN1	BOK	CDK16		SORL1			RAD23A	CELF1	TPST1	MRPL19		TEAD3	RASSF1	FECH	ACVRL1	FASTKD2	NRL	HNRNPU	DCTPP1	MAP3K9	CAPS	NSL1	PRPF4B	MGEA5	TCF7L2	PAK1	SRP54	GAGE1		CA5B	PPARA	TCEB3	AGMAT	DCTPP1				UGT2A2	DNMT3B		GLG1	YWHAB		RGS7BP	CAMK2A
SSTR3		WNT8B	CPED1	DHDDS	CAPN5	PDE3A		SP4			RAF1	PPP1R13L	SORBS2	ABCA9		TGFA	NXPH3	FOXO1	ADARB2	UBOX5	NTRK2	HOXC13	DCAF10	KMT2A	CBLN1	C20orf194	MAP7	RBBP9	TCF21	PALM	STAT2	GALR1		IKZF3	MED1	HNF1A	ARHGAP28	DCAF10				MYZAP	DPH1		GNAQ	ZMYM2		ZYG11A	CAMK2D
STX3		WNT11	DNAJB14	CSRNP3	CACNA1B	PDE4A		STK4			RAP2B	PAPOLA	GALR3	TGOLN2		TGM2	HRH3	FOSL2	ADCYAP1R1	KDM2A	PKP2	IGF1R	ARMC5	AFF1	CCND2	MMACHC	MTMR7	TRAF3IP2	MLX	CDK18	AURKA	GNG10		MLXIP	PPIA	TEAD1	ZNF669	ARMC5				ADCYAP1	TSC22D3		GPR26	ALDH5A1		COA5	CANX
SUPT6H		XPNPEP2	NAA25	C1orf21	CCK	PDE1B		SYT4			RFX1	MID2	KCNAB2	PPARGC1A		THRB	SLITRK3	GALNS	AP2A2	TTLL12	PLCG1	IGF2	RNF122	MMP2	CCNF	RAB11FIP5	TMEM257	HPSE	TGFA	PFKFB2	TFAP2A	GTF2E1		ANKRD6	PPM1A	TEF	DNAJC22	RNF122				ADCYAP1R1	E2F3		GRIA3	EPM2A		ARGFX	RUNX1T1
VAMP2		ZNF3	CEP63	CSRNP2	TNFSF8	PFN2		TAF4B			RNF5	ZNF652	DGKD	SRSF8		TSPAN6	PLEKHA6	GANC	AP2B1	FAF2	PMM2	INSR	THSD4	MMP16	CD34	RRP7A	EXO1	UPK1A	THBD	PFKL	TLE4	GUCY1A3		NCBP2	PPP1CB	TFAP2B	ORAI2	THSD4				ALCAM	EDA		GRIK3	ZNF212		ZNF704	CD6
SYP		ZKSCAN1	ANKRD13C	SNX27	CD34	PGF		TBL1X			RORC	SLC9A8	PDXK	CPSF6		TRAF1	SHANK2	GATA3	AIM1	ATP11A	POU2F2	ITGB4	ORAI2	MN1	CD74	CARD10	SCAF11	RNF24	TNF	PIGA	TNS1	GYPA		FAIM2	PPP2R2A	TFAP2C	CEP44	ORAI2				ANK1	EFNA2		GRIN2A	FXR1		CNTNAP3B	CD59
TAF2		ZNF180	CDADC1	ADAMTS12	CD79B	PLP1		TF			RPS23	RBFOX2	MADD	ITGA11		TRPM2	TMCC1	GDNF	AK2	IQCE	PPP2R2C	KCNA2	ITIH5	MPP2	39326	ARHGEF4	MAP3K13	NXPH3	UBE2I	PI4KB	UBE2V1	H1F0		CMTR1	PPP3CB	NR2F2	TXNDC5	ITIH5				AR	EIF4EBP2		GRM1	FZD8		KCNJ18	CDC27
MLX		LUZP1	TRMT1L	ISG20L2	CDH5	PLXNB3		TFAP2B			ATXN1	ZKSCAN5	RRP1	ZFP30		TTC1	NMNAT2	GFPT1	AMPD3	PIP5K1C	PRELP	KCNJ10	SNX27	MSR1	CDK6	VRK3	REPS2	KLF12	UBE2L3	PKD2	UCP3	HIST1H2BD		AVL9	PRKAA2	THRB	SYT15	SNX27				ASPH	ENSA		BRF1	STK24		CCDC179	CDK8
TEAD1		EVI5	RNF170	TFAP2D	CHML	38596		TFDP2			SCN4A	TP53TG3	RFXANK	WDR37		TNFSF4	PEG10	GFRA1	APLP2	SHC2	KLK10	KCNQ3	ANP32E	MTF1	CEBPA	RNF216	SLC33A1	KLF8	VDR	PLCL1	WIPF1	IDH3A		KIF1B	PRKAB2	TLE3	BRIP1	ANP32E				RERE	FABP2		GUCY1A2	SORBS2		LOC100507462	FOXN3
TFAP2A		BRPF1	RAB33B	SYT15	CPM	POU2F2		TFR2			CCL22	SIPA1L1	PTCH2	DENND3		UMPS	MPRIP	GNAI3	ARF4	ZNF324	PSG1	KIF2A	ISCA1	MTHFD1	CHRNB2	HES2	VAPB	NLGN4Y	WARS	PML	WHSC1	IFNA2		IQSEC2	PKIA	SEC62	RPAIN	ISCA1				ATP2B4	FKTN		HTT	PRSS12		ACP2	CLTC
TFAP2B		RAB7A	CRISPLD1	ZIC4	CSF2RA	POU3F1		TGFBR1			CX3CL1	SETBP1	SYNJ2	TRAK1		CLIP2	ATP11B	GPM6B	ATP2A3	ZBTB20	PSKH1	KRT4	FCRL5	MTHFR	CHRNB4	C17orf59	GCM2	DLGAP4	CORO2A	POLR2E	WNT9B	IL6ST		ANKRD12	PRKAR1A	TLR5	HOOK3	FCRL5				BARD1	AFF2		IFNAR1	LMO4		ADCY1	COL12A1
TGFA		ALDH5A1	SH3BGRL2	NICN1	CTNS	MED1		THRA			SDHC	WSB1	CACNA1H	CCT5		XBP1	SLC9A8	GRID2	ATP2B2	MTG2	PSMB2	LMX1B	KATNAL1	MYLK	PLK3	BNC2	PTER	VASH1	WNT3	PPARD	LUZP1	TNFRSF9		ANKS1A	PRKCB	TPM4	TRIM55	KATNAL1				BCAT1	FXN		IGFBP5	PDE5A		AHCY	CREBBP
TGFBR3		BRD3	ZIC4	DDI2	CUX1	PPP2R1A		SEC62			SEL1L	CLEC4E	HERC2	RRP1B		ZNF33A	CUX2	GRIK3	ATP2B4	AATF	PSMD5	MAP1B	YIPF4	MYO1C	CNN1	SBNO1	COPS2	FAN1	WNT7A	PRB3	RNF103	ITGA4		WSCD1	PRKCH	TRPC6	TRIM51	YIPF4				BDH1	FUT4		IGJ	TNKS		AK2	CSF1R
TIMP4		GPR68	PCGF5	FHDC1	DAO	PPP2R5E		TNS1			SFRP5	UBIAD1	PSTPIP2	ARHGEF9		ZNF33B	PHF15	GUCY1A2	ATP6V0B	B3GAT1	PTMS	MAX	RNASE7	MYO5A	CNN2	FAM46A	B4GALT5	XPO7	XPNPEP2	MAP2K7	ELL	ITGB8		KIAA0930	MAPK10	TYRO3	CBR4	RNASE7				BNIP3L	LRRC32		ITGA3	ABCC3		ARNT	DAG1
TKT		LZTR1	KIAA1804	BMF	DCC	PPP4C		TUB			SRSF7	METTL9	DNAJA3	ACAP2		ZNF134	LARP1	H1F0	BCKDHA	PHPT1	PXN	MEF2A	USP45	MYO9A	CRHR1	HIF1AN	CRIPT	HECW1	ZAP70	PRKX	SPOP	KCNN3		KHNYN	PRLR	UBE2V2	SIGLEC10	USP45				LDLRAD4	GBAS		ITPK1	HRK		BARD1	DYNC1I1
TPM1		CLTCL1	TMEM87B	PYGO2	DNASE1	PRKAR1A		UBE2G1			SFTPB	MPC1	SYNGR2	CASP14		TRIM25	PIP5K1C	HDLBP	CCND1	SLC39A3	RARRES2	MAP3K3	KIAA1671	PPP1R12B	CTNND2	NPLOC4	ZNF264	HIC2	ZNF202	PSMB5	CUL1	LAMA4		SRGAP2	PRNP	EZR	ZNF551	KIAA1671				CACNA1E	GDI2		KCNA6	CDS2		BCAT1	DYNC1LI2
TRAF3		FZD4	PPP1R3F	BTF3L4	DOCK2	PRKCA		UQCRB			ST3GAL2	SMOX	ZBED1	KIF4A		SLC30A4	FLRT2	IGSF3	BCL2	WRAP73	RBBP4	CXCL9	CCDC97	NFATC2	CYP8B1	NIPAL3	ONECUT2	EPB41L3	ZFAND5	PTPN3	TMEFF1	LPP		PIP5K1C	PRPSAP2	CORO2A	ZNF766	CCDC97				CAMK2D	GLG1		KCNC1	MTMR3		BCL2L2	DOCK3
TSHR		FZD7	HS6ST2	LIN52	EN2	MAP2K3		ZNF35			ST8SIA1	PARP16	VAPA	SLC24A2		LUZP1	LMOD1	IFIT2	BMP7	SHANK1	RXRA	NR3C2	ZNF561	NFIA	DGKG	NHSL1	PSMF1	DCUN1D4	MALL	PTPN14	RGS11	MAP4		GPR161	PRRG1	ZSCAN21	STARD13	ZNF561				CD47	GNG4		KCNJ5	PAPSS2		BMI1	DR1
TUB		HYAL3	SESTD1	KCTD12	EVC	PRLR		ZKSCAN1			SLC1A2	C20orf27	EFTUD2	STAP1		EPM2A	SULT4A1	IGF1R	BMP8B	ZNF580	SCN5A	MTF1	ARHGAP18	NFATC4	DCTN1	PBXIP1	SPTLC2	TTLL12	TFEB	PVR	PEX11B	ME2		BRD4	PSMA1	ZNF148	ZFAND4	ARHGAP18				CHD2	GPC1		KDR	RABEP1		BMP5	DTNA
UBE2N		DOC2A	GALNT13	ZNF689	FAAH	PSKH1		BTG2			SLC6A4	SLC35F6	IGDCC3	TINF2		CDK2AP1	FAM32A	IL7R	BNIP2	RSL24D1	ST3GAL1	MTHFR	HTRA3	NFIB	DLX2	PNMAL2	BAG5	39692	PTP4A2	RAB3B	CACNA1I	MGAT1		RUSC1	PSMB2	LUZP1	LARP4	HTRA3				CPD	GPR26		LMX1B	DCLK1		BMPR1A	ECM2
USF2		ATRN	RAB39B	RAB3C	FLT4	PSMD11		GPR68			SLC6A6	PTCD3	GTPBP1	SEC22A		ST8SIA2	CNTNAP2	IREB2	BRCA1	DCDC2	SLC5A5	MYL2	FOXN4	NFIX	DNM1	ZNF512B	BAG4	JMJD6	TCL1A	RET	HERC3	MMP10		TRIM29	PTGDR	FZD5	ARHGAP33	FOXN4				CREM	GRIK3		LOX	CCPG1		BNIP2	DYRK1A
UVRAG		SEMA7A	MED12L	AGAP2	G6PC	PTAFR		KLF7			SLC6A9	GPATCH1	BRE	MED4		RND2	PPP1R16B	KIT	DAGLA	FAM49B	SMARCD2	MYO6	ZNF720	NGFR	DMWD	MAVS	ENTPD4	DTX4	ST8SIA2	RFPL1	HGS	MPP2		DSTYK	PTGER3	RAB7A	ARL11	ZNF720				CSE1L	GUCY1A2		LPL	GCM2		KLF9	EDA
VCL		RANBP3	RAB3IP	TMC1	G6PD	PTMS		DDX3Y			SLC8A2	SDAD1	AATK	MRPL22		ANXA9	TANC2	LASP1	LDLRAD4	MTMR12	SPN	MYO7A	UBXN10	NOP2	DOCK3	KIAA1586	CREB5	KIAA0930	NPRL3	RPL15	CIAO1	MT1H		BACE2	PTGFR	SMC1A	DNTTIP1	UBXN10				CSNK1G3	GUCY1B3		LPP	KIF3B		MPPED2	EFNA5
CORO2A		PPFIA1	TMEM45B	SLC24A4	GABRA1	PTPN11		SOCS2			SLC11A1	USP40	RGS6	PURG		LTBP4	ZBTB20	LRP2	C21orf2	ZCCHC10	SULT1C2	NAB2	ZPLD1	NOS3	DPH2	CADM3	RNF14	SMG5	GAN	RPS6KA2	QKI	MYO5B		GPR124	TWF1	CDC42BPA	FAT3	ZPLD1				DGKA	HLA-B		SMAD4	NRXN1		LDLRAD4	EPB41L1
WNT3		NIPSNAP1	KLHDC1	TMEM132E	GABRB1	PTPRS		CFLAR			SLIT3	ADI1	SDC3	PLA2G3		SMARCA5	FBXO10	SMAD4	CACNB1	RETSAT	TEF	NDUFS5	APOOL	NRCAM	DTNB	SIGIRR	GDA	SLC44A1	FZD8	RXRA	ARHGEF6	NCAM2		HIPK2	PTPN3	MAP4K3	FGD4	APOOL				DHX15	HLA-C		ADAM11	CLOCK		RUNX1T1	CLN8
WNT7A		NDST2	TCEANC2	CACUL1	GCKR	PVRL1		PRPF4B			SIGLEC1	SLC39A9	N4BP1	NIN		DGKD	CNNM1	MAOA	CAMK2A	PTCD3	TGM2	NFE2L1	SPIN4	OPRL1	DUSP8	KCNK15	RNF7	ANGPTL2	PPFIA4	ATXN2	TP53I11	NDUFB3		REPIN1	PTPN4	DGKE	SGK494	SPIN4				DLG3	HRAS		MECP2	TRAM2		CCNG1	ESRRG
ZAP70		GAS7	SYT2	SPPL2C	GNA12	PEX5		PSTPIP2			SPIB	C1GALT1	SEMA3E	KLF3		SCARF1	TBL2	MBNL1	CASP10	PLEKHB2	TNFRSF1B	NFKBIE	GATA5	P2RX1	E2F1	PRDM16	SOCS5	CD2AP	ITGA10	SCD	SNCAIP	NEK2		PNMA3	PTPN11	CDS2	C22orf39	GATA5				DNM1	HRH1		MGAT3	ZNF536		ENTPD1	F9
ZKSCAN1		BHLHE40	ICA1L	ZNF579	GNAI2	RAB3A		PIAS2			SPTB	ADAMTS9	KIAA0513	NAA38		KLF7	PRPF19	MDM4	CCNT2	PCDHB3	UMPS	NONO	CPNE8	PAFAH2	EDN1	SMOC1	KIAA0430	KIAA1549L	LMO4	CCL21	KIAA0513	NRL		CDR2L	PTPN14	CREG1	CLHC1	CPNE8				DYNC1LI2	IGSF3		KITLG	TOMM70A		CDH8	FGF9
ZNF75D		PDXK	TTC32	DENND1B	GNAO1	RAB5B		CLDN10			SPTBN2	TMCC3	RNF40	SHC3		B3GALT1	SLCO3A1	MECP2	CD3E	BARHL1	CLIP2	NOS1	KRT80	PAK1	PHC2	IPPK	BZW1	GEMIN5	CDC14B	SH3BGRL	RIMS3	PCDH7		IL21R	PTPRD	TBX19	C5orf24	KRT80				DPH1	IFNAR2		MITF	CTDSPL		FOXN3	FOXO3
ZNF76		IRS2	EMB	IFNLR1	GNAZ	RAP2B		SLC16A6			SRC	ZNF608	POM121	SGTB		CD84	SAP30BP	MID1	CDH5	HMCES	CORO2A	NRAS	ZFP90	PAX1	EFNA4	VWA1	TRAM2	C20orf194	MADD	SLC2A4	GINS1	PDE9A		AK3	PTS	LATS1	NCOA7	ZFP90				DPYSL2	IHH		KMT2A	DCAF7		CHM	AFF2
ZNF135		STX16	WDR36	SGMS2	GRIK3	RARG		CBFA2T2			SREBF2	ZNF624	AP5Z1	HES2		LDB1	EHD3	MKI67	CENPB	ALPK3	ZNF155	NTRK3	UNC45B	PAX2	EIF4EBP2	C3orf52	KIAA0355	NECAP1	KHSRP	SRP72	TRIM66	PDZK1		SHANK1	PURB	KCNQ4	SRSF12	UNC45B				RCAN1	IL16		AFF1	STAM2		CHRNA7	FUT4
ZNF140		B4GALT2	ADAT2	GAPT	GRIN1	RBBP5		STK17A			SRF	CRAMP1L	USP3	PGPEP1		VNN1	DESI2	MMP9	CHRM3	CC2D2A	SLC7A5	DDR2	SLC30A7	PAX5	ELK1	C22orf29	SECISBP2L	OSBPL3	AOC3	AURKA	FSTL3	PEX12		KLHL5	PVR	REPS2	KDELC2	SLC30A7				EDN2	FOXK2		MLLT3	ATP8A1		COL4A4	GAS1
ZNF202		TNFRSF25	CD109	RNF152	GTF2H3	RBMS2		NRXN3			STK10	PIEZO2	BCL2L11	TMEM104		MBD2	ZBTB7A	MYCN	CHRNE	SLC7A14	PLA2G6	NUP98	METTL21A	PAX9	ELN	OGFOD3	KIAA0408	SIPA1L1	BANF1	SUV39H1	MICU1	PIK3C2A		PHF20L1	RAB2A	LGI1	AMDHD1	METTL21A				EFNA5	IRF6		FOXO4	NEBL		COL8A1	NR6A1
MALL		CRADD	PM20D2	SCUBE3	HIP1	RPA1		STXBP5L			STX5	MCUR1	HUWE1	INO80D		FUBP3	SFMBT1	MYO1C	COL8A1	GATAD1	PPM1D	TBC1D25	AMOTL1	PBX2	EPB41L1	C12orf49	MLEC	SERBP1	CD84	TEF	SLC25A17	PIP4K2A		MRTO4	RAB3B	XPR1	ALG10B	AMOTL1				EGFR	KCNA6		MME	ERLIN1		COL11A1	GJA1
MLF2		TNFSF14	ZNF664	LCLAT1	SLC29A2	RPS6KA3		GTF2IRD1			SULT1C2	ANO3	CTDSPL	WHSC1L1		SOCS3	RAB6B	NAB2	CLDN4	G6PC2	PPFIA4	OSBP	RBM33	PCCB	ERBB4	RBFA	ZFYVE16	HSPB8	BTRC	TMBIM6	HYOU1	PLGLB2		MZB1	RAB6A	DLGAP2	GCOM1	RBM33				EGR1	KCNC1		MMP9	IGF2BP2		ATF2	GLI3
KMT2D		APLN	LACC1	MMS22L	HPS1	RPS14		SOX13			TACC1	ATL2	STX6	PIGX		SEMA5A	TMEM8B	NDUFC2	CLDN7	BACH2	PDXK	PA2G4	TMTC2	PDE1C	FOXE3	SYNDIG1	PHF16	NGFRAP1	BRSK2	TERT	SLC34A2	PLK1		DNAJC27	RAB27B	ONECUT2	RUNDC1	TMTC2				EIF1AX	KCNJ12		MPI	NFAT5		HAPLN1	GLP1R
TCL1A		HAP1	SLFN13	RALGAPA1	DNAJB2	VPS52		ABCG1			TAF1	AZI2	BAIAP2	SAMD4B		SYT7	SYT17	NEK1	CREBL2	MPP5	JRK	PALM	C18orf54	PDE2A	FMO2	ORAI2	RNF144A	PDE7B	HIP1R	TFDP2	TGOLN2	PPP2R5C		CHST15	RAF1	SPTLC2	WIPF2	C18orf54				ELK4	KCNN3		MPZ	KDM5B		CTGF	GOLGA1
BAP1		TAF1C	FAM117B	MCM9	HTR4	MAPK12		CELSR1			TAL1	TMEM168	SEMA4D	MAGOHB		USP2	NLGN3	NFE2L1	CX3CR1	VWA1	PEA15	CHMP1A	AMN1	PDE1B	FOSL2	LMAN2L	MRPL19	ADAMDEC1	SLC7A6	TK2	NFAT5	PRKAA1		SNX9	RAG1	BAG4	ZNF578	AMN1				ENO2	KCNQ3		MSI1	ARPP19		DAB1	GPD2
FZD1		BRSK2	CREBRF	C3orf38	TNC	ATXN1		SH3PXD2A			TCTA	HMBOX1	AGPAT2	SMU1		ATG12	NLE1	NFKBIE	CYB561	DDA1	SYNGAP1	PDE4A	ENKUR	PDYN	GABRA3	CALN1	ZNF623	ZBTB44	PRPF4	TNFAIP2	TOB2	MAPK4		PEX5L	RAP1GDS1	MICAL2	ZNF714	ENKUR				ETS1	KIF5A		MTCP1	WASF3		DNAH5	GPM6A
PIP4K2B		UBE2M	GPR180	RABL3	IGF1R	SCN2B		PPIP5K1			PPP1R11	NLRX1	TGOLN2	C22orf26		NOG	NEURL1B	NKTR	CYP2B6	MFSD11	CFLAR	PDPK1	HEPACAM	PFKL	GALNS	ZDHHC18	TOMM70A	MYLIP	KCNQ4	TPO	PAPOLA	PRRG1		CUTA	RB1	RALGPS1	METTL21A	HEPACAM				ACSL3	KPNA3		MTF1	SPIN1		DNMT3A	GRIA2
ZNF282		SYT7	SPRED1	C9orf47	IL1RN	SCN4A		KIAA0226			DYNLT1	SAP30L	CAMKK2	CPPED1		GPR56	SDK2	NOVA1	CYP21A2	CCDC134	SEC22C	PHKG2	GATC	PIK3C2A	KAT2A	RNF135	FAM20B	CTNNA3	NEURL	UBE2H	WBP4	KLK7		CSNK1G1	RBBP4	SLK	THAP6	GATC				ACSL4	LIMK1		MYO1F	BTG3		DUSP9	GRID1
RASAL1		SYNGR3	SASS6	KRT79	KCNA1	CCL22		GPRIN2			TEAD1	PRR5L	YKT6	YOD1		ONECUT2	LZTFL1	NRCAM	DHCR24	ZNF696	CYTH2	SERPINA1	C16orf54	PLCB2	GFRA1	DOT1L	NR1D2	TMOD2	CTDP1	UCK2	FZD10	TMPRSS15		PCBP3	RBMS2	PCDHA9	PPM1K	C16orf54				FGF7	SH2D1A		MTR	PTP4A3		E2F5	ARHGAP35
OGT		SYNGR1	TIGIT	ZNF260	KCNN3	CX3CL1		TM9SF4			TEP1	SLC8B1	CELF1	TRIM36		STXBP5L	IL17RD	NUP98	CYB5R3	SIKE1	NRXN3	PIGA	ZADH2	PLXNA1	GLI2	ABLIM2	TSPAN2	IL21R	DCLK1	UNG	LPHN1	PTGER3		GNL3L	RCN1	HDAC4	ARSK	ZADH2				GABRG1	MBD1		MYD88	NUDT4		CELSR3	GRSF1
NIPSNAP1		ARHGEF2	SLC36A1	FMN1	KCNQ2	SDC1		KIAA0141			TFAM	CD276	TCFL5	RUFY2		TP53I11	HEATR2	TBC1D25	NQO1	MAP1LC3B	ZNF264	PLAGL2	RIMKLA	PRRX1	GLI3	FAM86B1	PLXNC1	GMPR2	FAIM3	UQCRB	ACIN1	ABCD3		GNB1L	RCN2	KIAA0247	TRMT10B	RIMKLA				GAD2	MCAM		MYO5A	GPR176		EIF4A2	GUCA1B
ITGA10		KCNAB3	DOK6	C2orf68	KPNA4	SDC2		SRGAP3			THRB	TXNDC5	MID2	PARVA		SOX13	GOLPH3L	OPHN1	DLG3	PMFBP1	TP53I11	PLAU	LOC285556	POR	GNB3	MVB12B	LPAR6	RAB14	MAPKAPK2	CORO2A	SAMD4A	RAB1A		ASPN	REST	KIAA0232	MOSPD2	LOC285556				GOLGA4	MECP2		MYOC	RAB11FIP2		ESRRG	H3F3B
MADD		DLGAP2	THSD7A	SNX19	LASP1	SRSF1		RABGAP1L			TIMP3	BTBD10	TPPP	MBNL3		TRAM2	LEPREL1	OPRK1	DRP2	SCRT1	MTRF1	PLS1	ZFP41	POU6F1	GPD1	TMEM129	LHFP	MPP6	STK17A	ZNF12	WDTC1	RNF6		DALRD3	RFC3	MRPL19	CXorf38	ZFP41				GPM6B	MEF2C		NASP	ABLIM3		EXTL2	UBE2K
BANF1		CRLF1	KIAA1324L	GOLGA7B	LCP1	ST3GAL1		ARNT2			TKT	C2orf88	ADAMTS7	PAG1		GPRIN2	AGPAT5	OXTR	TSC22D3	TMEM164	PPM1F	PMP22	ACER2	PPP1R7	GPR3	STRADA	TSHZ1	CD244	B4GALT5	ZNF99	TBC1D9B	SLC6A2		LRRC1	RNASEL	EPM2AIP1	NAPEPLD	ACER2				GRIN2A	MAP3K4		NBL1	KDM2A		F13A1	HLF
SYNGAP1		OTOF	SLC17A8	ZBTB34	LEPR	SLC1A2		RBM8A			TLL1	SFT2D3	SLC2A6	SLAMF8		TMEM63A	YOD1	P2RX4	SLC26A2	EIF1AD	RAB11FIP3	PRRX1	FREM2	PPP2CA	GPR12	BTBD9	TRIM13	CDK12	FADS2	ZNF185	RAP1GAP2	SLC9A2		TMEM143	ROBO2	SV2B	KCTD20	FREM2				GRPR	MGAT5		NCAM2	PHLPP2		FABP2	FOXA3
CD84		ONECUT2	FBXO33	ZNF704	LIFR	SLC1A7		HS3ST4			TNFRSF1B	TRIM5	PXMP4	ADPRM		SNPH	ZNF821	PAX3	DVL2	ING5	SNPH	POLH	C3orf62	PPP2R2C	GRIA1	TRMT61A	INADL	PCBP3	EIF2AK3	FOSL1	TNRC6B	SLC22A5		CWF19L1	ROCK1	TMCC2	UBN2	C3orf62				GSK3B	KITLG		NDUFA10	PDZD2		AFF2	HNRNPA2B1
SELENBP1		IGDCC3	COL24A1	NAT2	LTBP1	SLC2A1		UST			TNNI1	SSH2	IGSF9B	KIAA1328		MLEC	UBE2Q1	PAX5	E2F3	GINS4	KIAA0247	POLR2F	ILDR2	PPP2R5B	GRIK5	ANKRD22	SPRY3	GPR173	FHL5	FGF23	PDS5A	SMARCD1		RNF121	RORA	ZBTB40	LCORL	ILDR2				GTF3C2	AFF1		NF1	SMG1		FOSB	IGSF3
LARGE		TCL1B	GK5	ACADSB	BCAM	SLC2A4		TSPAN5			TP53	ZNF766	CNOT1	CCDC146		KIAA0247	TBC1D22B	PAX7	EFNB3	RIMBP3	TATDN2	POU2F1	RNF207	PRELP	GRM4	CPXM2	SF3A1	YIPF1	GTPBP1	ANP32A	RPRD2	SMARCE1		WDR33	RP2	AKT3	HSPA12A	RNF207				HCRTR2	MLLT3		NFATC2	SNX13		GABRA2	IL6ST
MAPKAPK2		AATK	NEGR1	ASIC1	SMAD2	SLC6A6		FAM13A			TPD52L1	MARCH9	ERC1	KIAA1549		RASSF2	RBM22	PBX1	CELSR3	FAM105B	SMG7	PPP1R3C	ZNF862	MAPK4	GSK3A	SLC24A4	DNAJA2	MIEF1	RGS6	ELL	PSD4	SP4		PLCXD1	RPL27A	SPRY3	C17orf78	ZNF862				HIP1	MNAT1		NFATC3	CEP68		GABRA4	ITGB3
B4GALT5		SH3PXD2A	SCAI	ADAR	MAFG	SLC6A8		MPHOSPH9			TRAF1	OLFM2	CDK19	RNF213		RNF144A	POLR3B	PDE3B	EIF2S3	MYADM	TMCC2	PPP2R1B	SHISA9	MAPK13	GSPT1	MIEF2	IKZF1	DGCR8	SH3PXD2A	ACOX3	CDC42EP4	SP100		SLC22A15	RPL31	DNAJA2	FAM126B	SHISA9				AGFG1	MPP2		NFIB	GSE1		GPD2	ITGB5
NTN1		PHACTR2	YIPF6	ADCY1	CHST6	SLC7A1		BET1			TTC3	HTRA3	TBC1D2B	EDA2R		GAB2	MCTP2	PDE4B	EIF5	LENG8	GJC1	PRELP	MTRNR2L5	PRNP	GSS	GIPC3	ATP8A1	ADAMTSL4	RALGPS1	AP3B1	CASP14	STAT3		PARL	MRPS12	NDRG1	DDX51	MTRNR2L5				ISL1	MTHFR		NFIC	FBXO28		GRM3	ITK
MED27		TBKBP1	FREM2	ADRBK2	MEA1	SLC8A2		SF3A1			TYRO3	PAXBP1	KDM6B	PRDM16		RUSC2	LMO3	PEX13	EML1	IQCK	UST	PRKCA	LOC100653071	PSKH1	HK2	MISP	ST3GAL6	SOBP	N4BP1	MADD	NPAP1	NEK4		ZNF701	RPS6KA1	TIMM17A	METTL2A	LOC100653071				IVD	MTR		NFIX	PPIP5K2		GRM5	KCNB1
EIF2AK3		MLEC	ANKDD1A	AK2	ATXN3	SMARCC1		CD2BP2			UBE2H	SMIM12	GRAMD4	MPP5		MED24	37865	PFN2	EMP2	MIEF2	RASA4	PRKCB	AAMP	PTCH1	HMGCS2	COL26A1	CLEC10A	PRPF38B	GREB1	PDLIM4	BACE2	SULT2A1		HR	RXRA	NEBL	CCDC137	AAMP				KCNA2	MYBL1		NFKBIE	TRIM2		GSK3B	KCNC2
PGS1		RNF40	ATP9B	AK4	MAP3K11	SMARCC2		PGRMC2			UMOD	C1QTNF3	MPRIP	PCDH20		TRIM66	BARX1	PGM3	EPB41	EID2B	SORBS1	MAPK9	ABL2	PTGFRN	FOXA1	SMCR8	APPBP2	LGI2	RIMS2	NCOA1	NSL1	TACC1		PPP2R2D	SORT1	CDC42EP3	ABCB5	ABL2				KCNC1	MYO5A		NNAT	SYNM		HIP1	KCNC4
ADAMTS4		SMG7	KCTD4	AKT2	MSI1	SMARCD1		TIMM17A			UVRAG	DCUN1D3	LARP4B	KXD1		ZBTB39	KCNQ5	PLP1	DMTN	TNFAIP8L1	40057	MAPK10	ACADVL	PTPN6	HOXA11	LYSMD4	FBLN5	TMEM100	SNPH	FPGT	SPATS2L	TERF1		GPRC5C	SALL1	POLD3	ZNF517	ACADVL				KCNC2	MYO10		NMT1	LARP1		HNRNPU	LAMP1
FXR2		KLHL21	ILDR2	ANK3	MUSK	SMARCE1		PPIE			BEST1	LRRC38	NBEAL2	ZXDC		KCNE3	STOX2	PODXL	NR2F6	ZNF792	CPLX2	PRRG1	ACVRL1	PTPN14	HPCA	GSG1L	DDX17	SLC22A15	MLEC	CFLAR	UBXN7	ZNF3		PCDHB9	SC5D	RBBP9	ZDHHC21	ACVRL1				KLC1	NCF4		NOS1	SLC44A1		HSBP1	LRP6
GTPBP1		KCNE3	C11orf87	APBB2	MYD88	SUMO3		NXF1			XBP1	FBLN7	MCF2L	ARSJ		SH2D3C	SLC44A2	POU4F2	ERG	C2CD4C	C11orf58	MASP1	ADAR	PTPRN	HOXB4	MGAT5B	EXOC5	SMPD3	IST1	PRC1	TRPC4AP	ZNF19		ANKH	SCML1	CPLX2	PDDC1	ADAR				AFF3	NFIA		NOTCH1	DAAM2		IGFBP5	LSAMP
RGS6		HDAC5	C5orf63	APLP2	MYT1	FSCN1		VTI1B			XPC	C12orf66	SZT2	ZNF322		ARL4C	ZMIZ1	PPM1A	EYA3	MAB21L3	ADAP1	PTCH1	ADCY1	PCYT2	HOXB5	TOM1L2	CELF2	FERMT1	SCRN1	SYT7	AGO1	ZNF189		PRMT8	SCN9A	C11orf58	FAM73A	ADCY1				MXD1	NFIC		NOTCH3	KCTD2		IHH	CAPRIN1
SDC3		ACTR1A	TMEM178B	ASPH	NFX1	SOX4		GNA13			ZFPL1	TTBK2	ARHGEF18	ALG13		TRIM13	PBXIP1	PPP2CB	F13A1	LCN8	PRAF2	PTEN	ADCYAP1	RAB3IL1	HOXC6	FAM163A	CLDN16	AGK	SPOCK2	SEC22C	SIGLEC9	ZNF208		DPYSL5	CCL23	MAPRE2	C9orf139	ADCYAP1				SMAD3	NFIX		SLC11A2	KPNA6		IRF1	MARCKS
N4BP1		LRPPRC	ACYP2	ATP1A1	NGFR	SREBF2		B3GNT2			ZNF33B	WIPF2	PIP5K1C	OBFC1		CD96	KIAA1211	PPP2R5E	FABP2	RAB40A	MGLL	PTMS	AMPD2	RAB5B	HSD11B2	SPICE1	FUT9	WDR52	KIAA0141	LY86	DISC1	LAPTM5		DHX33	SDC2	VAX1	ZNF716	AMPD2				MAF	NMT1		NTRK3	RABGAP1		ISL1	SMAD4
FAM131B		RASA4	APC	ATP2A3	NINJ1	SRF		PLK2			ZKSCAN1	PLAC4	GPR161	CCDC68		PCGF3	ZNF624	PPP3CB	FANCF	RIMBP3C	AAK1	PURB	ANXA6	RAD9A	HSF1	FAM53A	YME1L1	DOK5	EFCAB14	HOMER1	CSDC2	ADAM12		NCLN	SEC14L1	RAB31	RFPL4B	ANXA6				MAPT	NOP2		ROR1	SH3BP4		ITGB6	SMAD7
HDAC4		GDF11	ATP1A1	ATP5E	NME3	STAT5B		TRAFD1			ZNF134	HEPACAM	CBX5	LIMD2		NOD1	SEMA6A	PRKAR2A	FKBP5	METTL21A	LPHN1	PVRL1	APLP1	RAF1	HTR3A	DAB2IP	MAP3K2	UBFD1	PLEKHM1	ABCG1	TFCP2L1	FXR1		JPH2	TRAPPC2	ABHD2	FAM110C	APLP1				MARK1	NOTCH4		OAT	PNISR		ITGB8	MAP2
KIAA0247		DLC1	ATP12A	BAK1	NONO	STC1		PAPOLA			ZBTB16	ARL5B	BRD4	GFOD2		ZER1	ZFAT	PRKCA	FOXL1	KIAA1958	MLXIP	PXN	AQP4	RARRES1	ID1	PLEKHG4B	HBS1L	SHROOM4	GAB2	MICAL2	POMT2	CDC7		SLC45A4	SEL1L	PTPN21	TLCD2	AQP4				MDM4	NPPA		OPCML	SUSD5		KCNC2	MAP6
TATDN2		NDRG1	BAGE	BAX	NRL	SUPT6H		PDIA5			VEZF1	SEMA3D	CBX7	SPRTN		HMGN4	ARHGAP23	MAPK10	FOXD2	KBTBD12	DIS3	RAB5B	ARCN1	RBBP5	IGFBP5	ATP6V0E2	SEC24A	KIAA1211	AREL1	VPRBP	SYCP3	RECK		JPH3	SELE	PTPRT	ZNF737	ARCN1				MECP2	NPR3		P2RY2	ZNF451		KCNMA1	MARK1
SPOCK2		LRRC41	BMX	CCND1	P2RX5	MED22		PIM2			LRP8	UBN2	SHPK	SLC41A2		CAP2	RNF213	PTPRB	FOXO3	LRRC45	WDTC1	RABIF	ATP1A2	REN	IHH	FAM122C	FRS3	HEG1	FCHSD2	PHACTR2	SLC25A37	TNFSF10		NDRG2	SFPQ	FAF1	TSTD3	ATP1A2				MFAP3	NPTX1		PAX1	ZBTB20		KRAS	MDM4
ARHGEF11		CARM1	CASP3	BCL2L1	P2RX7	VAMP2		FSTL1			BRPF1	LCORL	BRMS1	ING5		FRS2	MARK4	PTPRD	FOSB	TMEM136	ZHX3	RAP1GAP	ATP1B2	RFXAP	IL12RB2	TMEM229B	FGL2	RIMKLB	ZBTB39	TOX4	CSAD	DLK1		TMEM181	SRSF6	NUDT4	ZNF605	ATP1B2				MITF	NRAS		PAX5	PHF19		LAMC2	MEOX1
AREL1		NEBL	CASR	BMP3	PAFAH2	TBX15		LZTS1			MAPKAPK3	GATC	C3orf17	DOT1L		TSPAN9	TP53INP2	RAB2A	FOSL2	C10orf25	RAP1GAP2	RAP1GDS1	ATP6V1G2	RNF2	IL13RA1	ZNF780B	MAN1A2	NLGN4X	SMG7	NUAK1	NAA38	CFLAR		KIAA1456	SH3BP2	KLHL2	ABCA4	ATP6V1G2				FOXO4	NRF1		PDE1A	FBXO9		LMX1B	MID1
TSPAN32		MXD4	CLU	C1QB	SERPINE1	HNF1B		KLF12			RAB7A	DNAJC5G	TRIM58	ABLIM2		SF3A3	GPBP1L1	RAB5B	FUT1	HNRNPA3	CLCC1	RARG	ATRX	RPA1	ISL1	UNC13D	COPS8	GPR158	MRC2	ARNT2	SHC3	SYNJ2		PITPNM2	SHB	BTBD3	ABL2	ATRX				MME	OPHN1		PDE4A	TRIB2		LPP	KMT2A
ACTR1A		RBCK1	CNR1	CACNA1C	PALM	TCF7		SYNPO			ALDH5A1	P2RY8	MMACHC	ST6GAL2		SLC27A4	PDLIM2	RAP2B	GABRB2	FOXK1	PHLDB1	OPN1LW	CCND1	RPL10	ITGA3	TMEM184A	CBX1	RGAG1	SLC23A2	IL18BP	BRWD1	TAF1A		MUC3B	FBXW4	RAB18	ACOX1	CCND1				MPI	OPRL1		PDE4D	HIPK2		CAPRIN1	FOXO4
FLOT1		CELF1	CREM	CACNA1E	PCM1	VPS72		RRAS2			KAT6A	RAB43	KRT23	FAM126A		NUDT4	PAPD5	RGS16	GABRE	TBC1D28	ANKS1A	RPL27A	BCL2L2	RPS6KA3	JUN	FOXK1	LMAN2	KIAA1328	WASF2	SLC25A15	SSH1	LRRFIP2		ZNF250	ST3GAL2	SORCS3	ACPP	BCL2L2				MTAP	ORC4		PDGFRA	ZBTB44		SMAD3	MMP16
YAP1		CPLX2	CUX1	CACNB1	PDE2A	TESK1		ICK			BRD3	RD3	FAM32A	ZNF382		WDHD1	HIF3A	RNF4	GABRP	KRTAP15-1	TTC28	RPL28	BDKRB2	RPS6KB1	KCNJ5	KCTD20	SOX30	ZNF471	FLOT1	DCAF7	RAB39A	CRIPT		C5orf54	ST8SIA1	WDFY3	ACVRL1	BDKRB2				MTHFR	OTX2		PEX10	SCG3		SMAD5	MSI1
TGOLN2		BLCAP	DOCK3	CD22	PDK2	NR2F2		NLGN1			KMT2D	MTX3	WIPI2	SLC35B4		KLF12	C6orf106	ABCE1	GCNT1	CXorf23	PHF15	SORT1	BMP6	SCD	KCNK3	C17orf103	ADAMTS5	ZSWIM6	HMG20A	SF3A1	TMEM104	QKI		TNN	SKP1	SMG1	ADAM10	BMP6				MYO10	PAPPA		PEX14	PACSIN1		MAPT	MTM1
ARID3B		STARD3	ERBB4	CD86	PDK3	TGM3		MLXIP			ST8SIA2	NHLRC1	CNNM4	CORO6		STK38	ZSCAN18	SC5D	GFRA1	CHDC2	KIAA1045	SCNN1B	BNIP2	SCN5A	KIF3C	ZNF740	KRR1	SFMBT2	VAV3	TGOLN2	VPS37C	AKAP5		XPNPEP3	SLC1A2	PEG10	ADCY1	BNIP2				NKTR	PAX6		PFDN1	COMMD2		MBP	MYB
IGF2BP1		ABHD2	FGF2	CDH4	SERPINB9	THRSP		ABLIM3			SLC14A2	TP53TG3D	PELP1	FBXL20		ZNF507	GDAP1L1	SEL1L	B4GALT1	C17orf51	MAU2	CCL22	CAPN5	CCL14	L1CAM	PTRF	KAT7	PAPPA2	NXF1	TXNIP	PDPR	ABCG1		ZNF106	SLC1A3	TNRC6B	ADCY2	CAPN5				NPY1R	PCCB		PFKFB4	RLIM		MECP2	MYBPH
SIX2		C10orf10	FGF5	CEBPG	PLAT	TK2		ATF6			DGCR14	TP53TG3B	DENND2A	KLC4		ATG14	METRN	SFRP1	GHR	TSPAN33	CBX6	CXCL12	C5AR1	CXCL12	LMX1B	NKPD1	SOX21	ABHD4	MXD4	RAB35	CDCA8	CCP110		UNKL	SLC2A5	KANK1	ADH7	C5AR1				OAZ2	PCSK5		CDK14	CRIM1		MEF2A	PPP1R12B
KDM5B		STMN2	GK	CHM	PLCB3	TKT		ZHX3			CDC42BPA	ADCY1	TOR1B	ZNF682		EPN2	PRR15L	SFRP4	GIPR	VWA2	ZNF346	SIX3	MYRF	SDF2	LRCH4	ZNF660	MAP4K5	MRPS25	ARID3B	MID2	PCMTD2	BCLAF1		IPPK	SLC5A3	SULF1	ALDOB	MYRF				OPA1	PCYT1A		PGGT1B	SUCO		MEF2C	NCAM1
PGRMC1		HNRNPUL1	GRIA4	CLCN6	PPARA	TLE3		EXPH5			SEMA7A	ADD2	TOR2A	EPSTI1		ARHGAP26	FYCO1	SKP1	GJB3	KRTAP5-4	AMACR	SLC6A4	CAMK4	SEC14L1	MXD1	ZFP41	SEC23IP	CEP85	KDM5B	CPSF6	ZNF444	MTSS1		PLEKHG2	SLC5A5	PLCB1	ANK2	CAMK4				PAFAH2	PDE4D		PHKA2	C9orf114		MAP3K3	NCAM2
TSPAN9		NXPH3	AGFG1	CNP	PPBP	TNNI1		SARM1			RGS5	ADRBK2	SNX8	JDP2		KAZN	ADIPOR2	SLC1A2	GM2A	LOC388282	KPNA6	SLC22A3	CAPZA1	SELPLG	SMAD3	RAB43	RASSF8	ISL2	SLC26A1	ABHD2	C17orf85	MRPL19		FUNDC2	SLC6A1	KAZN	SLC25A4	CAPZA1				PAK1	PDGFRB		PIK3CB	RAPGEF6		MFAP1	NDUFA6
MLLT11		TUSC2	HSPA5	COX15	PPP1R1A	TNS1		CEP68			PPFIBP1	JAG1	SAC3D1	ZNF57		KIAA0930	SH3TC2	SLIT3	GOT2	LCN15	TANC2	SMARCB1	CBFA2T3	SGCD	MAFG	SLC35E4	SEC63	DUSP26	NPFFR2	PTPRT	NPLOC4	NUPL1		LRRC61	SLC6A6	ZC3H7B	FASLG	CBFA2T3				PAX5	PDK3		PI4KB	ZAK		MFAP3	NDUFA10
GLIPR1		NLRP1	NDST1	CSF1	PRELP	CCT3		FAM168A			PIK3R3	AIM1	EEF2K	FAM213B		CUX2	NIPAL2	SLN	GPR26	RIMBP3B	ZNF337	SOX4	RUNX3	ST3GAL1	MAOA	LHFPL4	HPS5	FAM134A	MMP24	POLR3A	ZNF302	IQSEC1		MRP63	SLC7A1	TRIM2	ATP6V1C1	RUNX3				PAX6	PFN2		PLAG1	GPR173		MGST1	NEDD4
PAPD7		PLEKHA6	HUS1	CSF2RB	PRKAG1	UBE2I		KIAA1024			MADD	AK2	CDIP1	MYOM3		SZT2	FAM57A	SMARCC1	ARHGAP35	NUTM2G	RSL1D1	SPOCK1	CBLN1	ST8SIA1	MAPT	PTAR1	SLC6A14	NKAIN1	FGFR1OP	AP4S1	FAM212B	HELZ		ATG9A	SLC12A2	KHNYN	CEACAM1	CBLN1				PBX1	PITX1		PLAU	MARCH5		ATXN3	NEU1
TPPP		SAMD4A	IGF1	CSTA	PROX1	UBTF		ANKS1A			AKR7A2	AK4	GLTSCR1	ZNF648		U2SURP	MAGIX	SMARCE1	GSTM1	SDHAF1	DIEXF	SPRR2G	CD3G	SLC6A7	MEF2D	NHLRC3	U2AF2	HMBOX1	KAT7	LZTS1	AGPAT3	CD302		MAP7D3	SLC15A2	SLC44A1	BMP3	CD3G				PCDH9	PKNOX1		PLCG1	DIRAS2		AFF1	NFATC2
PTPRT		KIF21B	IGJ	DFFA	PTGER1	VASP		AHCYL2			STX16	AKT2	IRX4	AGPAT6		KHNYN	WNT10A	SOX11	GSTM4	GOLGA8K	B3GAT1	SPTBN2	CD8B	SLC7A1	MAP3K3	CAPN8	ZNF652	SNX22	ERLIN2	PPM1E	MEIS3	ZNHIT1		PPP1R3B	SLC16A2	SF3B3	BMP7	CD8B				PDE3A	PLA2G4A		PML	INO80D		MLLT3	NFIB
RCAN3		ZHX3	INPP5B	DLG3	PTGIR	VIPR2		SIRT1			TNFSF14	ALDH1A3	TFB1M	PLEKHA7		ZNF629	PRR3	SOX12	HNF4A	KIAA0895L	NKIRAS2	TRIM21	CDKN2B	SLC8A2	MFAP4	FOXI2	ZNF507	CSRNP2	LZTS1	RALY	AGTRAP	ARFGEF1		C22orf29	SLC22A5	CBX6	BMPR2	CDKN2B				PDE7A	PLAG1		PMP2	FAM120C		MLLT4	NMT1
KAT7		ARHGAP26	LSAMP	DVL3	PTGIS	WARS		CBX5			SYNGAP1	AMPD3	DNAJC27	CCBE1		AHCYL2	TRIM8	SRI	HOXB3	GOLGA8M	SNX10	STK4	CDX2	SLC12A1	MFI2	FLJ25363	CHSY1	SESN2	MRAS	FCHO1	SRGAP1	PDLIM5		CLIP4	SOAT1	LEPROTL1	BNIP2	CDX2				PDK3	PLXNA1		PRRX1	VPS13D		MMP16	NTRK3
LZTS1		COLGALT2	LSS	DYRK1A	PTPRJ	CLIP2		MMD			MBD2	ANXA5	CHST15	C1orf74		EXOSC2	URM1	SREBF2	HPGD	GOLGA8O	POMT2	STXBP1	CENPB	SLN	MGAT1	PRRT4	ANKRD6	FERMT3	VASH1	MAPK8IP3	DOCK6	FUT9		CCDC82	SORL1	LRRC8B	BRCA1	CENPB				PHKA2	PLXNA2		POLE	LGI2		MSH2	NUP98
CELF3		N4BP3	CD46	EIF4EBP2	RAD51B	WNT3		CLEC5A			BRSK2	ANXA7	CABP2	ZNF780B		SLC44A1	VMP1	SSR1	IDH3A	GOLGA8H	ST6GALNAC6	VAMP1	FOXN3	SNRPA	MID1	TSPAN11	ZNF365	DDI2	ICK	GPD1L	RANBP10	NFAT5		KLHL36	SOX1	TTC9	MYRF	FOXN3				PHKG2	UBL3		POU2F2	UBE2W		MTF1	OAS3
FZD10		RHOBTB2	MECP2	CTTN	RBM3	SLC30A3		KPNA6			SYNGR2	APBA1	CALML5	TOR1AIP2		RBFOX2	SPRY4	STK4	IFNAR1	ST20-MTHFS	IL21R	TAP1	CHRM3	SNTA1	MAP3K9	LOC554223	SEPHS1	TMEM246	KDM2A	ACSBG1	USP37	ZBTB6		MOB3B	SOX2	DDAH1	LDLRAD4	CHRM3				PIGA	PODXL		PPARD	C4orf19		MYB	ODF2
NXPH3		ARC	MLLT6	F2R	TRIM27	BTG2		KIAA1549L			NEURL	ARF3	IL17D	GIMAP1		KPNA6	AMMECR1L	VAMP1	IGFBP3	BCL2L2-PABPN1	MRPS16	TAZ	CNTN1	SOX9	KMT2A	ZNF704	PCNX	INSM2	MAPKBP1	PSD3	SEMA4G	LECT1		TREML2	SOX5	CARHSP1	CACNA2D1	CNTN1				PLAG1	POU2F1		MED1	SOX6		NFATC2	PAFAH1B2
KLF12		KIAA0556	MME	FBN1	RNF4	KMT2D		DSTYK			CYTH3	ARHGDIA	MBD3	CC2D1B		METTL21B	ZMIZ2	VAMP2	IGFBP5	MYZAP	COMMD2	TBCA	COL4A4	SOX10	MLLT6	EVPLL	WDFY3	ZNF607	WDTC1	NCSTN	SQRDL	AAK1		DCAKD	SOX11	CLEC5A	CALD1	COL4A4				PLAU	PRELP		PPP2R2C	FRMD4A		NFIB	PAPPA
RRAS2		ZC3H7B	MOG	FKTN	RORB	RND2		TMEM186			BCL7C	ARSB	CSNK1G1	FLCN		ZDHHC5	SESN2	TCTA	IL6R	LOC101927989	IRAK4	TBL1X	COL9A1	SP2	FOXO4	SLC35E2B	CNOT1	ARHGEF39	MYT1L	CORO1C	CACNG7	DIS3		ADCK4	SP3	PHLDA3	CASP6	COL9A1				PLIN1	PRKAR2A		PPP3CA	FGD6		NFYB	PAX1
ICK		PHF15	MRC1	FKBP5	RPL10	KDM5C		TENM4			SNAP29	ASPH	TREM1	PDE12		KBTBD2	ZNRF3	TK2	IL6ST		MRPL30	TBX5	CPD	SPN	MMP8	TP53TG3B	XPO7	SLC35B4	KIF21B	SLC24A2	SLC22A23	LIMCH1		ASRGL1	SPAG1	SH3BP4	CD53	CPD				PPM1A	MAPK13		PRF1	SCN3B		NGFR	PAX6
MLXIP		NUDCD3	MTHFR	FOXL1	RTKN	SMC1A		LRP10			ZNF264	ZFHX3	TOLLIP	C4orf46		TMEM87A	ZDHHC18	TP53BP1	FOXK2		PPHLN1	TFAP2B	CPM	SPTBN2	MMP14	ABR	PDS5B	ATOH8	ZNF609	DAK	ABHD4	PLCH1		SPSB1	UAP1	HECTD1	FOXN3	CPM				PPP3R1	PRNP		PRKAR1B	FAM212B		NKTR	PAX9
BAHD1		SLC7A8	TRIM37	FOXE3	SARS	FZD8		ZNF451			PGS1	ATP1A1	NLE1	SLC36A1		CLIP3	SYT3	TYRP1	INPP5A		NT5DC3	NR2F2	CRY2	SSTR1	MN1	ACADS	TAB2	C12orf52	PEG10	ANKRD17	SLC17A9	GOLGA8A		ORAI2	SPAST	PARM1	CLCN4	CRY2				PPP6C	PROX1		PRKCA	SLC50A1		NONO	CDK18
KDM2A		ABCB9	PPP1R12B	FXN	SCN4A	TAGLN2		EIF2AK1			STXBP5L	ATP1B1	MTMR12	LRRC57		TENM4	FRMPD3	UMPS	ITGA5		TPCN1	TFDP2	CSRP1	STK11	MOCS1	ACADVL	LRCH1	TCEAL3	SIPA1L3	APPL1	CREB3L2	MYT1L		CXorf21	SPTB	ATL3	CLNS1A	CSRP1				PRKCE	PSEN1		MAPK3	PDGFC		NPY1R	PDE4D
RAB21		NPTXR	NCBP1	GABRB1	TRAPPC2	CDC42BPA		TNFRSF21			TP53I11	ATP2B2	SDK2	BCL6B		ATRNL1	COL25A1	UQCRB	KCNA6		MIER2	TFE3	CYLD	VAMP2	MSI1	ASIC1	EFR3A	SCRT2	CDK19	FBXO10	AEN	TNRC6B		PDGFD	SRP9	TIPARP	CPT2	CYLD				MAPK1	PSKH1		MAPK11	SAR1A		NRCAM	ENPP1
MYT1L		RASD2	NDUFA4	GFAP	SRSF3	PPM1D		PCDH11X			SH3PXD2A	ALDH7A1	HES2	GCSAM		LTN1	NTNG2	VSNL1	KCNC1		FBLIM1	LEFTY2	CYP19A1	TACC1	MYH10	ACHE	DIP2A	TICRR	NFASC	SGSM3	FAM129B	DCUN1D4		WBSCR16	SRPK2	LRRTM2	CREB1	CYP19A1				MAPK6	PTGFRN		MAPK13	KCMF1		NTF3	PEX6
ZNF609		BACE1	NDUFC2	GFPT1	SH3BP2	CNTNAP1		CECR6			LRRC14	ATP6V1C1	PCSK4	WFDC9		CNTNAP2	CREB3L3	ZNF24	KCNC4		GATAD2A	TGFBR2	DAB2	TBX5	MYO9A	ACOX1	LARP4B	FMNL3	HIC2	TOR2A	PHACTR4	SNX13		TSPAN14	SRPR	AUTS2	CRK	DAB2				PSAP	QSOX1		PRPS2	STOX2		NR4A2	PFKFB4
CDK19		KCNE1L	NHS	GGCX	SHB	ENC1		TMEM230			SEC14L5	KIF1A	TMEM104	BEST4		RAB11FIP5	C19orf48	ZNF75D	KCNJ12		TMEM214	THRB	DGKB	TCF12	MYOD1	ACTN4	SYT11	L3MBTL4	N4BP3	MCTS1	TMEM108	ATP11A		TRIM56	SSR3	PITPNC1	CSNK2A1	DGKB				PTEN	PTPN14		HTRA1	ANKRD50		PAX3	CDK14
HIC2		LDOC1	NOV	GNL1	SLC1A6	ITGA10		TRHDE			NOS1AP	BAK1	UHRF1BP1	BCL9L		TANC2	NFKBID	ZNF207	KCNK3		SDHAF2	TSPAN7	DLG3	MLX	PPP1R12B	ACVR1B	FBXO28	NXPE3	38961	SNX11	ADIPOR2	NEDD4L		DNAL1	SSTR2	FOXP1	CYP51A1	DLG3				PTGER3	PTPRE		PSKH1	RAB22A		PCYT1A	PITPNA
38961		SH3BP4	NPTX2	GPX3	SLC4A1	YARS		EHD3			CEP104	CCND1	RPP25	ZFP82		ZBTB20	RGS8	PTP4A1	KCNN3		FAM120C	TNFAIP2	DPH2	THRB	NFIA	ADCY1	KIAA1024	CMTM1	PHLDB1	SHANK1	STEAP4	DNAJC16		DYNLRB1	ST5	ST6GALNAC4	DAB1	DPH2				PTGFRN	PTPRN		PTPN7	CNOT6		PDE4A	PLAGL2
TTLL12		FKBP8	NRCAM	GRM6	SLC5A1	KHSRP		RRM2B			KMT2B	BDH1	MAP1S	CCDC141		PLA2G2D	NKD1	CDK2AP1	KIF3C		SLC35F6	TP73	DPP6	TSPAN7	NFYA	ALPI	FAM208A	CSMD2	PLEKHM2	ZDHHC3	MYH14	RHOQ		KREMEN1	STAR	R3HCC1L	DGKB	DPP6				PTMA	PVR		PTPRK	GPR158		PDE7A	PMM1
SYT11		TMEM184B	NTRK2	GSTM3	SLC7A1	RGS20		MYEF2			MLEC	BMP7	LGI2	C3orf33		CACNG4	ITPRIP	TKTL1	L1CAM		BSDC1	TPD52L2	DRD1	TRAF3	NGFR	ALPP	SATB2	BATF2	MGRN1	ASB1	OBFC1	NPAP1		KATNAL1	STAT5B	TOX3	DGKG	DRD1				PTPN4	MAP4K2		PURB	NUFIP2		PFN2	PODXL
SMG6		WWTR1	NTRK3	GTF2F2	SLIT3	UNC5C		SAR1B			KIAA0247	BPI	ZNF532	KIF4B		HSPB7	ABCC10	STX7	AFF3		SETD5	TPM4	RCAN1	TUFT1	NPAS1	APBA1	TRIM2	GRIN3A	FKBP15	ACSL5	C10orf88	FJX1		RNASEH2C	NEK4	PCDH11X	GADD45A	RCAN1				PTPRK	RAC2		PVR	TAOK1		CDK14	POLB
KIAA0930		PNKD	OAS2	GYS2	SMPD1	B4GALT3		CRIM1			ATG13	BRAF	DCUN1D2	RPL7L1		STK36	EFCAB11	STK24	FADS1		YY1AP1	TRAF6	DUSP4	UBE2L3	NRAS	AQP6	TTC28	KRT74	SZT2	EMCN	OPA3	GCA		RHBDD1	CDKL5	NKIRAS2	DLX6	DUSP4				RAB4A	RANGAP1		PVRL1	TSHZ3		PHKG2	PPM1A
TTC28		LRP10	OTX2	HDAC2	SRPK2	CRADD		CTDSPL2			TM9SF4	KLF9	SMU1	VSX2		MRPL42	CCDC97	RAD54L	LRP2		VPS53	TSN	E2F3	UBE2V2	NTSR1	ARF3	PSD3	DCUN1D3	ANGEL1	LUC7L3	SCUBE1	TMEM87A		ING5	STK10	HIPK2	DNAH5	E2F3				RANBP2	RBM3		PXN	SHROOM3		PLXNA1	PPP2R2A
ZNF629		TMEM98	PDK1	HLA-DOA	STAT1	BANF1		RTFDC1			CTIF	KLF5	SMPD3	TMEM249		TMOD2	ELMSAN1	KCNAB2	LRP4		ACOXL	VRK2	EDA	UBTF	NUP98	ARHGAP1	ARHGEF12	CD300LB	ZNF629	CECR1	REEP4	TENM4		ACBD6	STRN	CNOT7	TRDMT1	EDA				RAP1GDS1	RBMS2		ALDH18A1	BEND3		38596	PRKACB
TENC1		PTCD1	PDK3	MR1	SYN2	SYNGAP1		RAB6B			TRIM14	DAGLA	RBM38	ZNF879		ZDHHC8	ADAMTSL1	ITGA10	LTBR		CPPED1	YY1	EDN3	SLC35A2	NVL	ARHGAP4	PUM2	TBC1D16	TENC1	SHC3	GFOD2	WIPI2		ARFGAP2	STXBP3	PI15	SLC26A3	EDN3				RASGRF2	REST		RAB3IL1	ZNF317		POU4F1	PRKCH
NUDCD3		CHD5	PFKFB2	HOXA1	T	CDK5R1		ASB1			FAM20B	LDLRAD4	MIOX	NCR3LG1		TFCP2L1	MAPK1IP1L	DGKE	MXD1		SLC29A3	ZFX	EFNB1	UMPS	OXT	STS	CRTC1	GJB4	NUDCD3	CSNK1G1	URM1	AGO1		GLIS2	STYX	ADIPOR1	DSG1	EFNB1				RBBP4	RFX1		RAP1A	XYLT2		PPP2CB	PRKG1
SLC44A1		ABHD12	PGK2	HOXA7	TAGLN	BSN		HECA			MFN2	CACNA1B	FAM46A	NHLRC3		KCNIP1	KRT71	PDLIM4	MECP2		PLCXD1	ZNF18	EN1	UQCRC2	P2RY2	ARVCF	COTL1	ARL8A	NCS1	GNG2	SNX27	SEC22A		SLC7A3	SULT2A1	RLIM	DSG3	EN1				RIT1	ROBO2		RAP1B	ATL2		PPP2R5E	MAPK1
LRRC8B		SZRD1	PIN4	HOXB9	TCTA	CDK5R2		ATP8A2			MED13	CAMK2A	RNF126	C12orf76		EHD4	LARP4	CASK	MEF2C		MAML3	ZNF142	EPHB2	VDR	P4HB	ATP6V0A1	GLTSCR1L	TSHZ2	SF3B3	GNL3L	SPRY4	MTBP		SLC35B4	VAMP7	WAC	DUSP8	EPHB2				ROBO2	RORA		RAP2B	GIGYF1		PRKAA2	MAPK8
POFUT1		PPP1R14B	PKHD1	HOXC11	PRDX2	BTRC		BTBD1			KCNE3	CAPZA1	CHFR	RGS7BP		METTL9	SLC52A3	URI1	MAP3K3		NPLOC4	ZKSCAN8	ERBB3	BEST1	SERPINE1	BCL2L1	LRRC8B	PROKR2	CBX6	HES2	RAB1B	AFF4		MUM1	TACR1	ANGPT4	EIF2S1	ERBB3				RPL22	RPS6KB1		RBMS1	ANAPC1		PRKCA	PSMA5
CCNDBP1		CNNM4	PLGLB2	PRMT2	TEC	HAP1		ZFYVE1			SH2B3	CASP2	CENPN	TMEM215		MRPL30	PALM2	PER3	MEP1A		CNDP2	SLC30A2	ERBB4	WARS	PAX2	BTD	SUZ12	LYPD6	CBX5	TET2	LDOC1L	DISC1		DNAJC14	TADA2A	SUCO	EMP2	ERBB4				RYR3	SFRP1		PRPH2	C6orf106		MAPK1	PSMD11
ELP5		TIMM13	PLGLB1	HTR2A	TFDP2	SYT7		SASH3			FRAT1	CASQ1	PPP2R2D	MXRA7		ADAM22	BTBD9	SGPL1	MFAP3		DCP1A	KMT2D	ERCC4	CLIP2	PAX7	KLF9	ATP6V0A2	PPARGC1B	SH3BP1	MBTD1	GLYR1	A1CF		C16orf45	MAP3K7	MPP6	ETS1	ERCC4				SBF1	SFTPB		RFX3	FNDC3B		MAPK8	PTPN3
C22orf24		GIT1	PPP2R5E	IFNAR1	THRB	RQCD1		RC3H2			ABCF2	CBFB	SLC2A4RG	FAM127C		SASH3	ELFN2	TRPA1	CXCL9		GJC2	DPF3	ETF1	CORO2A	PAX9	BTK	TTC33	UBE2QL1	KPNA6	PIGG	PRRC2B	ZBTB21		C19orf52	TAP1	NAA38	EZH1	ETF1				SCN4A	SH3GL3		TSPAN31	CDCP1		PRRG1	PTPN14
CLIC4		PADI1	PKIB	IL2RA	TPM4	DYRK1B		SLC6A20			IL18BP	CBLB	AGPAT4	ZNF737		FBXO42	RAB3IP	SPAG9	MAP3K9		NDRG3	ST8SIA2	EVX1	WHSC1	PBX2	MYRF	MKRN1	KLF14	C22orf24	CNTLN	CBX2	SEPSECS		TGIF2LY	TAP2	NLK	EFEMP1	EVX1				SCN4B	SKI		ATXN1	ZNF655		PSMD8	PVRL1
PNKD		PNMA3	MAPK6	IL6R	TPMT	TIAF1		DIRAS2			HUWE1	CBLN1	SPPL2B	TSTD3		DGCR8	LRRC28	ZMYM4	KMT2A		PNMAL2	RND2	EXT1	XBP1	PCDH1	CACNG1	MKRN2	ASB6	LMOD1	PPP2R3C	ZC3H10	TFB1M		SMDT1	TAT	LUC7L3	FECH	EXT1				CXCL12	SLC5A1		ATXN7	NDUFAF5		PTPN4	RGL2
SNED1		TNPO2	PTPRD	FOXK2	TYRO3	RAB11B		NDE1			TSPAN32	CCNF	CABP4	LOC100132874		NDE1	EARS2	XPR1	MLLT3		NLN	DGCR14	F13A1	YWHAH	PCSK2	CAMK4	LSM5	MACROD2	ARIH1	MARCH1	LINGO1	KCTD3		DSEL	TBL1X	ATP8A2	FGF2	F13A1				TRAPPC2	SLC6A6		SCD	RIC3		RAD1	RAB4A
PPP1R16B		CDR2L	RALB	IRF1	UBA1	ATP6V1F		DPP8			CTDSP2	CD3E	JPH3	LOC100506688		TRPM7	SNX20	MED14	MMP15		KIAA1328	CUL3	BPTF	ZFX	PDE4A	CAMK2G	CADM1	LDLRAD3	TECPR1	C22orf26	NKD1	FAM13B		SMIM12	TBX2	RSF1	FOXL1	BPTF				SFRP2	SLC10A2		SCN1B	WDR82		PURB	RAB27B
PLA2G2D		CYHR1	ARID4A	KCNJ3	USH2A	GTF3C5		MARCH1			SPRY3	CD5L	PNMAL2	URGCP-MRPS24		GIN1	ANKRD13B	B4GALT5	MN1		KIAA1377	PARG	GPC4	ZKSCAN1	PDE1B	RUNX1	DSTYK	SPTY2D1	POC1A	SLC29A3	MVB12B	ZNF117		GPRIN1	TCF4	GALNT7	GJA1	GPC4				SLC1A2	SLIT1		SCN2B	NDFIP1		PXN	RALA
CNNM4		FAM203A	RBMY1A1	KCNK3	UTY	NTN1		MED29			PAK4	ENTPD1	LRRC47	LOC101927681		FAM86C1	HSPB6	GLP2R	MOCS1		SLAIN2	DGKD	FKBP4	ZNF76	PDGFB	CCND2	GCA	TMEM120B	CLIC4	WDR33	FMNL3	ATP6V1D		SLAMF6	TBX3	PANK1	GJB2	FKBP4				SLC7A2	SNAI2		CCL18	CEP44		RAB1A	KDM5A
AGO1		UBAP1	REV3L	KRT13	EIF4H	MAP4K4		TMEM127			TRDN	CD47	RPTOR	LOC101928498		SBNO1	C1orf172	PPIG	MPP2		CPNE5	PIAS1	FLOT2	ZKSCAN8	PDGFRB	CCND3	NIPBL	CMTM4	PNKD	ENOSF1	B3GNT7	PPHLN1		OSBPL7	TCF7L2	C21orf91	GLS	FLOT2				SLC22A3	SOX2		SDCBP	JHDM1D		RAB3B	RBMS1
FAM155B		REEP2	RNF6	VWA5A	WNT6	RASAL2		VAC14			HMG20B	CD81	MICAL3			TMEM57	DMBX1	PCYT1B	ABCC1		SEMA4G	YARS	FOS	ZMYM2	SERPINA1	TNFRSF8	MOB4	TMC8	ULK3	THUMPD1	ZNF670	NAA38		LRRC56	ZNF354A	GPR173	GNAQ	FOS				SMARCC1	SOX12		SGCD	SYNC		RAB3IL1	RCN1
CTNNA3		IP6K2	RPS23	LRPAP1	XRCC3	ADAMTS2		FAM178A			NDRG1	CDKN1A	PITPNM2			LRRC20	FBXO36	CHST3	MXI1		C2orf43	CASK	FOSL2	ZNF202	PIK3R2	ENTPD1	PARM1	FAM117B	CLIP3	HIF1AN	OPN4	RSF1		KLHDC3	PPP1R11	ANLN	GNAZ	FOSL2				SMARCE1	SP1		SGTA	C1orf21		RAP2B	RDX
CDIP1		CXXC5	ST8SIA1	LY9	ZNF20	NR1D1		ACOT13			RAPGEF3	CFL2	TLDC1			ETNK2	M1AP	H6PD	MYH9		XPNPEP3	ADAM19	FSHR	SLC30A3	PLXNA2	CD81	CLIC4	RNF217	TENM4	40787	PRRT2	BCL11A		WDR92	TEAD1	FBXO42	GNS	FSHR				SNRPB2	SPINT1		SH3BP2	DDI2		RASGRF2	REST
PACSIN1		UBE2D4	PMEL	MDM2	ZNF85	CELSR1		ZNF395			NXF1	CFTR	RAB40C			SMPD3	PTCHD1	EIF5B	NAGA		HS1BP3	IQGAP1	FUS	LRP8	PML	CDC25A	PVRL3	TCEAL6	L3MBTL1	ZNF701	CHST14	DNAJC10		SLC24A4	TEF	RBM47	GOLGA4	FUS				SORL1	SPN		FBXW4	ABLIM2		RB1	RGS4
CHST11		TPPP3	SLC12A1	MECP2	ZNF90	KIAA0040		NSFL1C			CRTAP	AP2M1	ALX4			GALNT10	ASB7	RAPGEF2	NBN		HIF3A	LDB1	FUT1	GPR68	PRRX1	CDH16	SUSD5	POLR3H	ZNF451	PAG1	MBD6	DGCR8		PAQR4	TEK	RSBN1	GRB2	FUT1				SP2	HSPA13		ST3GAL1	FAM136A		KDM5A	ROBO1
NEUROG3		CYB5R1	SLN	MEN1	ZNF174	KIAA0226		MAN1C1			STK25	AP1S1	BCAN			HIF1AN	SAMD10	GPRIN2	NDUFB2		MAPKAP1	MBD2	FUT4	RND2	POLG	CDKN2B	EPC2	TXLNA	LDLRAP1	HDAC8	ELFN2	SGTB		GJD3	TFCP2	LEPROT	GRIK2	FUT4				SPIB	STK3		SLC1A2	UBASH3B		RDX	RPE
FAM203A		FXYD6	SOS1	SCGB2A2	ZNF177	SART3		ZNF248			SEMA6C	CLCNKB	XPNPEP3			HHAT	FBXL16	MLEC	NEFM		ZNF557	CDK5R2	GAB1	GDF5	POLR2F	CEBPA	FBXW2	TMEM184A	PLA2G2D	SLC25A40	LENG8	SPATA6		RAVER1	TFDP2	RNF111	GRM6	GAB1				SPTBN1	STRN		SLC6A7	FHDC1		REST	CLIP1
CEND1		HES2	SOS2	MLLT4	ZKSCAN8	SETD1A		KIAA1244			LEPREL4	CCR5	PARVG			RCOR3	DIRAS1	TBC1D5	NEO1		FAM65A	BTRC	GABRA4	BAP1	POU2F2	CENPB	ARL5A	KIAA2018	ZBTB11	UGGT1	IFFO2	ARL15		MOB3A	TFRC	ALKBH5	GSPT1	GABRA4				STRN	TACR1		SLC6A8	C5orf30		RFX4	SALL1
FAM53C		ELOVL2	SRD5A2	MLLT6	ZMYM2	ARHGAP32		RIMKLB			CELF1	CREBL2	KLHL25			TRERF1	MOB3C	JAKMIP2	NFATC4		SAP30L	TRPA1	LRRC32	FZD4	POU3F2	CHGA	BLOC1S6	PATL1	FAM155B	CDC42SE2	ARL8A	PDP1		RINL	TGFBR3	WHSC1L1	GTF2H2	LRRC32				SYT4	TAL2		SLC8A1	SESTD1		RGS16	ATXN2
PHF21A		CHTF8	SST	MMP8	ZFP112	RNF144A		KCTD16			CELF2	CRK	MTHFSD			CTTNBP2NL	CREBRF	PLEKHM1	NFIB		METTL8	HAP1	GGT7	PIP5K1A	MED1	CPM	FBXO9	CCDC89	CYTH4	TULP4	C20orf96	XAF1		B3GALT6	THRB	FAM120C	GUCY1A3	GGT7				TAL1	TGFA		SLIT3	UBTD2		RNF4	CX3CL1
FZR1		TRIM62	SS18	MSR1	LUZP1	RIMS3		TAOK1			POP4	CRY2	CRTC3			TMPRSS4	ZDHHC15	TRIM66	NFIX		THSD4	RQCD1	GNAQ	SEMA7A	PPP2R1A	CRX	INTS6	FAM13C	HIPK2	KIAA1199	C17orf77	KCTD9		TAF8	TJP1	STX17	GYS1	GNAQ				TCEB1	TGFB3		SMARCC2	ZBTB47		RPGR	SDC2
HEMK1		FBXW7	STAU1	MYCL	PRDM2	SCRN1		PCDH10			CPLX2	CTNND1	CEP85			MEIS3	ITPRIPL2	NUAK1	NFKBIE		L2HGDH	CBFA2T2	GRK6	NIPSNAP1	PPP2R4	CSF3	RNF11	TMEM130	SLC43A3	KIAA1143	METTL21A	TMCO3		HGSNAT	TLL1	SLC35A5	HOXA4	GRK6				TCEB3	THY1		SNCB	MAPK1IP1L		RPL37	SDC4
HPCAL4		C5orf22	TAF1	MYO5A	LAPTM5	CTIF		ZSWIM5			TSPAN9	CYP4B1	KLC2			ENY2	CABP7	RBM8A	NFYA		ORAI2	SYNGR1	GRB10	GAS7	PPP2R5E	CTNND1	ZBTB11	FNDC5	CYP2S1	CGN	CAMSAP1	BANK1		SMCR8	TLL2	FIGN	HSPA5	GRB10				TCF4	TLE4		SNX1	NACC1		RPS3	SLC2A1
IP6K2		SMPD3	TFDP1	MYO7A	BRPF1	TRIM66		GPR107			EHD1	CYP17A1	VWA1			ATXN7L3	TCTE1	OXSR1	NGFR		TRABD	PCSK7	GRIK3	TCAP	PPP5C	CYB561	LSM3	GPATCH11	ICOS	ELOVL5	TMEM229B	SLC6A15		A2ML1	SEC62	EXD2	HSPA9	GRIK3				GCFC2	TMOD1		SNTB2	SMIM12		RPS6KB1	SLC5A1
GULP1		GALNT10	TGFA	NAGA	BRD3	ZBTB39		EPG5			TRIOBP	DAD1	NADK			TULP4	ZCCHC24	AKT3	NID1		GLTPD1	MAP3K13	GRM4	UNC5C	MAPK4	DGKG	ANGPTL3	C12orf79	CDIP1	PPCDC	TMEM30B	TMA16		NOTUM	TSPAN6	VPS53	IDE	GRM4				TECTB	TNNI1		SOAT1	PARD3B		ATXN1	SLC5A3
C9orf114		MED29	TNNI1	NFATC4	ADAM12	SV2A		PRDM16			DNAJB4	DCX	ZNF747			PAK7	PATL1	DNM1L	NKTR		DNAL1	LGI1	GUCA1A	IRS2	MAPK10	DBN1	SLCO3A1	GCSAM	EHD4	MRPS25	TET3	SLC39A9		ZNF417	GPR137B	UEVLD	IFNAR1	GUCA1A				TERF1	TPD52L1		SPN	HSF5		ATXN7	SLC6A2
TMEM138		OTUB1	TPM3	NFIC	FXR1	SRGAP3		CLSTN2			HNRNPUL1	DDB1	AHNAK			JPH2	HNRNPUL2	TSPAN32	NOTCH1		ZMIZ2	DLG5	GUCY1A3	HRK	MAP2K3	CYB5R3	LGALSL	KCTD21	EHD2	ELOVL1	CMYA5	YOD1		TTL	TM7SF2	TNFRSF19	IFRD1	GUCY1A3				TERF2	TRIO		SRC	UHMK1		SCN1A	SLC7A1
RAB6B		TMEM127	TPR	NINJ2	USP9X	MRC2		C10orf54			PTPRT	DDX6	CARD14			DOLPP1	ATXN7L1	COL4A3BP	NPPC		CALN1	UBE2L6	GUCY1B3	MTMR1	EIF2AK2	DIAPH1	DROSHA	HECTD4	MINK1	KLC2	SDK1	ZCCHC8		PLEKHG4B	TRAPPC10	SYBU	IGFBP5	GUCY1B3				TFRC	TRPC5		SRF	JMY		SCN3A	SLC14A1
MED15		MAP7D1	NR2C2	NOS1	UBL4A	ZBTB5		XYLT1			C14orf1	DIAPH1	CENPO			CAMK1G	SCUBE3	HIPK3	NPR1		ESYT3	CACNA2D2	FOXA1	DCAF5	PRLR	DOCK3	MDFIC	ZDHHC22	ZBTB7B	TMEM135	FOXK1	KIF16B		SNRNP48	TMPO	N4BP2	IGJ	FOXA1				TGFB2	UBE2I		SRPK1	ADAT2		SCN4B	SMARCA2
SYT17		DOK4	TSHR	CNOT3	COLQ	XYLB		MLST8			FSTL1	DIO2	ULBP3			ZMIZ1	SNX32	MBNL2	NRF1		ZDHHC18	TRIP11	HOXC13	PER2	KLK10	DPT	UBQLN2	KANSL1	CHST15	C1orf116	SEMA3D	MBD5		FAM84B	TNFAIP2	TMEM30A	IL13RA1	HOXC13				TIA1	UBE2N		SRPR	B3GAT2		SDC2	SMS
C21orf91		FAM222B	UPK1B	NRL	ZNF282	HS3ST4		NSD1			SUPT16H	DLG4	FAM118B			PKNOX2	ST6GALNAC3	WASF2	NTSR1		HOOK3	SNAP29	NDST1	SGPL1	PSMD3	DPYSL3	UBQLN1	ZNF615	C9orf114	LRRC2	C17orf103	CENPJ		FUT11	TOP1	WDR52	IL17A	NDST1				TPD52L1	UFD1L		SSBP1	LETM2		SLC1A1	SNTB1
SSH1		PAG1	ZNF35	NUP98	PRSS12	HS3ST1		NUCKS1			PADI2	DNMT3A	PPP1R3B			MCCC2	SLC25A45	STX6	NUCB1		WDR73	ADIPOQ	HTR4	CDK5R2	PTCH1	DRD2	RRM2B	RAB37	MED15	PAGR1	C10orf67	TEX15		IBA57	TP53BP1	WWC3	INPP5B	HTR4				TRAF6	UVRAG		SSR1	ISM1		SLC1A2	SOS1
DGCR8		ALG1	ZNF138	OAS2	BHLHE40	HCN4		USP46			NXPH3	DPYSL2	TBL1XR1			ZNF106	C11orf44	DCAF7	OAS3		TNS4	SLC22A8	HTR5A	BTRC	PTGFRN	TSC22D3	G0S2	KIAA2022	TMEM8B	TMEM231	EMC10	MOSPD1		ZCCHC24	TPBG	TEX2	IRF2	HTR5A				TTC3	VAV2		SSTR1	DSG4		SLC1A4	SOX4
SDK2		CYP26B1	ZNF165	OGG1	AKR7A2	CTDSP2		MTMR9			RNF44	DRD2	VPS37B			DNAI2	KANSL1	SRRM1	OPHN1		NKD1	CHST3	ID2	P4HA2	PTGIR	DUSP8	TMED7	TCEAL5	C21orf91	HMBOX1	ANKRD45	ZC3HAV1		ORAOV1	TPD52	AJAP1	KCNA3	ID2				UBE2A	VDR		STAT6	SLC30A7		SLC6A3	SPOCK1
FAM46C		AGPAT4	RNF103	ORC2	DGAT1	GDF11		CCDC86			NTNG1	DRP2	RBFA			CREB3L2	ANKRD34A	IGF2BP3	CLDN11		TANC1	ONECUT2	IFNAR2	NOL3	PTMS	EDN2	VPS36	VSIG1	CCDC93	MCPH1	SPDYE3	KCMF1		NAPEPLD	TPM3	ANKH	KCNJ5	IFNAR2				UBE2G1	WIPF1		STK4	MANEAL		SLC7A2	SRF
TMEM104		SLC44A2	GNPAT	P2RX5	RNMT	SPRY3		TTPAL			UBOX5	DUSP1	LPCAT1			LRFN4	SH3PXD2B	ASCC3	P2RY2		LMLN	SLC4A8	IGFBP4	HAP1	QSOX1	EFNA1	DBR1	SLC35B2	RC3H2	USB1	LRRC18	CABP4		POLR2J2	TPMT	WDR45B	KCNJ8	IGFBP4				UGCG	CORO2A		STK11	LSM14B		SLC15A2	ST13
WHSC1L1		TMEM63C	TNFSF9	P2RY4	TNFRSF10B	EFS		SH3TC2			RPH3A	DUSP3	DOK3			NKAIN1	VSX2	ABHD2	PAFAH2		MIDN	CREB5	IGFBP5	SOCS3	PTPN14	EFNA4	ZDHHC2	NHLRC2	DIRAS2	CARF	TPBGL	TMCC3		ZNF396	TPR	AGPAT4	KPNA3	IGFBP5				UGDH	WHSC1		MED22	RNF145		SLC22A3	STAT5B
FAM120C		ATP8B2	PER3	FURIN	CES2	MRVI1		CLMN			RALY	E2F2	ZNF696			MCPH1	JMJD8	KIF3A	PAPPA		THAP3	AATK	RBPJ	BAZ1B	PTPRO	CELSR2	PHF20	TMEM233	DNAJB12	RBFA	MSANTD3-TMEFF1	HECW2		ANKRD18A	TRPC3	STOX2	KRAS	RBPJ				UMOD	ZBTB14		SYK	KIAA1958		SMARCA4	STXBP1
SLC35F6		SLC45A4	KYNU	CDK16	SYNGAP1	RBM14		PEAK1			FBXO21	ECE1	FOXRED2			PARP8	RGAG4	ERLIN2	PAX1		DPP9	CLCA2	IRF2	SEMA5A	PTPRS	MEGF8	CRIM1	BEND4	CC2D1A	PLEKHS1	ABL2	KLHL12		KSR2	TSN	LPAR5	LAMA4	IRF2				VLDLR	ZNF182		SYT5	ZDHHC15		SOAT1	SVIL
STX17		TTC7A	ZNF235	CDK18	CD84	VAT1		TREML2			TMCC1	S1PR3	FBXL18			CXorf36	ZC3H12B	SYNRG	PAX6		ZNF765	TBKBP1	ITGB8	SLC16A5	PURB	EGFR	KLF3	C4orf3	WHSC1L1	DENND2D	ASIC2	FAM217B		EMC10	TSHR	ZMIZ1	LEP	ITGB8				XK	ZNF41		TCF15	VMA21		SOS1	MLX
SBNO1		PBXIP1	QKI	PDE1A	CACNA1I	ATG7		SETD6			MAST3	CELSR3	SPSB1			SNIP1	FMN1	MGAT4A	PAX7		SNX29	MLEC	ITPR3	PRPF4	PVALB	EIF1AX	AMZ2	HAPLN4	CHCHD3	OBFC1	ASIC1	MRPL9		CYB561D1	TUB	C3orf14	LGALS8	ITPR3				XRCC5	ZBTB16		TFAP4	ZCCHC24		SOX3	TDG
ETNK2		C3orf14	KIAA0513	PDK4	LIMD1	IGF2BP2		MAP6D1			WDTC1	EIF4A2	ULBP1			CLMN	RSPO4	ZNF652	PBX1		ZNF670	SPOCK2	IVD	SYNGR2	PVRL1	ELAVL3	CRNKL1	GTF2H5	FAM120C	SIKE1	ACP2	PCDH15		SPDYE1	TWIST1	SLC24A3	LLGL2	IVD				YWHAB	LUZP1		TFE3	SMIM13		SP4	TEAD1
STRBP		TBC1D24	BCLAF1	PGR	SEMA5A	DMRT2		NAA25			CLUAP1	ELK4	SRCIN1			ARMC5	RSPH4A	CHSY1	PDE4C		FBXO44	CTIF	KCNA3	SYNGR1	PEX5	EMP1	CDC40	IQSEC3	THG1L	TMEM254	ACVR1B	TMEM108		ZFP41	TNFSF4	TMCC3	SMAD5	KCNA3				ZIC1	LRP8		KLF10	LCLAT1		SPAST	TEC
CDC42BPG		SLC12A5	TSC22D2	PHB	PSTPIP2	CELF2		SIKE1			ZC3H13	EP300	TTYH3			BAALC	MACC1	ATG14	PDE4D		TP53RK	GIT2	KCNA6	NEURL	RANGAP1	EN2	UBR5	RNASE13	SLC35F6	ARMC9	ADCY2	VASH2		STAC2	UBE2A	PCDH19	MAFG	KCNA6				ZNF24	ADAM12		TK2	BRWD3		SPTBN1	TEF
FRMD4A		GRAMD1B	AKT3	PHF1	SLC7A6	CPLX2		COASY			SARM1	STOM	PTDSS2			ZC3H12A	ZNF445	DIS3	PDE7A		C1QTNF6	SPATA2	KCNJ5	DGKI	RARA	ERCC1	YTHDF2	LURAP1	MARCH1	ZNF430	ADCY6	PHC3		ANKRD62	UBE2D1	TBC1D14	MCC	KCNJ5				ZNF207	DGCR6		TNF	STEAP2		SREBF2	TFRC
CNDP2		MTA3	DNM1L	PIK3C2B	CLDN6	FAXDC2		ITIH5			KDM6B	EPHA4	LRRC3			OPA3	KIF7	ARSG	PDGFRA		FOXP4	ELMO1	KCNK3	FADS2	RARG	EREG	KLF13	ZNF674	SOBP	HSD3B7	ADCY9	SEMA6D		GATS	UBE2E1	WDR35	CHST6	KCNK3				SLC30A3	DGCR14		TNFAIP2	KSR2		SRPK1	TGFBR2
SCN3B		MAVS	ATP6AP2	PIK3CG	USP2	KDELR1		BHLHB9			38961	EPHB4	APOLD1			ORAI2	FAM228B	PHLPP2	PEX12		SLC38A10	ARHGAP44	KRT4	HAND1	RARRES3	ETV4	NAA38	POTEM	ZNF532	PITPNM3	ADRA1D	CHD9		SLC16A12	UBE2H	SHROOM3	MCM4	KRT4				EVI5	ARID1A		TNS1	FRYL		SS18	TGFBR3
ZNF395		PCDH19	SYNCRIP	PI4KB	P2RX6	STARD3		JHDM1D			GGA3	STX2	TSC22D4			ITIH5	AGRN	ZNF292	PFAS		MOB3A	ZBTB40	LAD1	CABP1	RBMS2	FECH	DNAJB11	PIRT	SBNO1	SCRT1	ADRB3	PDCD1LG2		PTRHD1	UBE2I	PRX	MECP2	LAD1				BTG2	EOMES		TOP1	FMN1		STK4	SEC62
GNG12		NUFIP2	FUT9	PLEC	SYNGR1	ATF7		TMX1			MESDC2	EPS15	SCRT1			PRRT1	TMEM233	AVL9	PFKFB2		GIPC3	HELZ	AFF3	MPDU1	RELA	FGFR3	CDK12	SFTPA1	LRRC20	FAM107B	AP2A1	DUSP16		SH2D5	UFD1L	SLC5A7	MGST2	AFF3				FZD5	TAGLN2		TP73	ATXN1L		STXBP1	TMOD1
MTFR1L		NLGN2	ARPP19	POU2F2	GTF3C5	RBPMS		SNX27			PHLDB1	ESRRG	DNAL1			NDEL1	C2orf71	ARHGAP26	PGC		LRRC38	OXSR1	LGALS9	IGDCC3	RING1	FKBP4	MST4	OCM	PI4K2A	NRIP2	AHCY	APOL6		LDLRAD2	SLC35A2	VIPAS39	MID1	LGALS9				CCDC6	MAP4K3		TRAF6	CEP85L		TACC1	TMPO
NRIP3		MKL1	AKAP2	PPP2R1B	SLC22A13	TRIOBP		PCDH11Y			FAM168A	ETV5	L3MBTL2			AIF1L	LIN28B	ZBTB43	PHF2		C1orf216	USP15	MAN2A2	CREB5	RPL34	FOXE1	ZAK	SHISA7	TNFRSF19	KCNK16	AK2	PLA2G12A		GTF2H5	UGCG	SOX17	MITF	MAN2A2				HMGA2	ENC1		CCT3	SETD8		TADA2A	TPP2
C15orf39		ZSWIM5	KLF12	PRH2	HAND1	ADAMTS5		AIF1L			ZFR2	F8	LONP2			RASSF5	SNX19	RAP1GAP2	PIGR		C4orf32	TOM1	MAPT	VPS9D1	RRAS	FOXS1	SIX4	TMEM178B	H2AFY2	NCALD	AK4	SPACA1		ERVFRD-1	UMPS	ZMAT3	AFF1	MAPT				FZD4	DGKE		TRPS1	SHISA6		TAF4	TSC1
LHX9		DHX37	TFEC	PRKCQ	RAB3D	FAM107A		DNAL1			KIAA0556	FGF1	ESYT3			SYT15	C1orf226	CLASP2	PIK3CB		AGPAT6	HUWE1	METTL1	SNPH	RREB1	GATA4	CHIC1	MYZAP	ASIC4	BRIP1	BIRC5	ITCH		RBMXL1	UTY	CEP85	MN1	METTL1				ATRN	KMO		TUFM	SAMD12		TAF4B	UBA1
C14orf132		KIAA1522	RHOBTB3	PRKG2	AATK	LZTS1		PARP9			ATP11A	FGF2	ITFG3			MIXL1	LDLRAD2	COLGALT2	PLAGL2		ZFP90	ATP9A	MFNG	RIMS3	MAPK12	NR6A1	LRP1B	ACAA1	CDC42BPG	REG4	AQP9	SYT16		ARGFX	VBP1	PAPOLG	MSX2	MFNG				DGKE	SLC25A12		TYRO3	C10orf105		TBCA	UBE2G1
ATXN7L3		BEND3	RAB11FIP2	MASP1	RGS6	AKAP10		SESN2			ZC3H7B	FGFR2	FLYWCH1			RBM48	XKRX	MAST2	PLEC		ZNF785	USH1C	MKLN1	SPOCK2	SCN2B	GLP1R	RIPPLY3	ACADSB	GALNT10	UTP15	RHOB	TMTC1		POLR2J3	VDAC1	STK33	MYO5A	MKLN1				DENR	KLF7		UBE2G1	FAM229B		TFDP2	SUMO1
BBX		RNF213	ZNF507	PSMB5	PPM1F	PADI2		RPS6KL1			EXOC7	FOXI1	C2orf88			ZDHHC16	RIMBP3B	LRCH1	SERPINF2		ERVV-1	TSPAN5	AFF1	SPATA2	SRL	GNA11	SLCO1C1	ASIC2	FRMD4A	RPAIN	RHOC	BCO2		HRCT1	EIF4H	ZBTB10	MYO6	AFF1				KLF7	MBTPS1		UBE2L3	KRTAP24-1		TJP1	UGCG
SMURF1		SEMA4G	AAK1	PTPN14	TRAM2	NXPH3		CALN1			KLHL18	FOXO3	ING5			HHIPL1	ZNF704	ZCCHC14	PLIN1		C19orf25	GPA33	MTF1	ARHGEF17	CX3CL1	GNAO1	CPSF2	ACOX1	ARHGEF40	LLPH	ARHGDIB	PCGF6		LOC653375	WHSC1	SPATA5L1	NCAM1	MTF1				MBTPS1	RIPK1		UROS	ZFP62		TRAF6	UMPS
PELI2		PRX	TRAK1	PTPRN	GPRIN2	LPHN1		STK40			KIAA0930	FLNB	LZIC			DOT1L	ABO	RGL1	PLXNB1		SLC30A7	STX6	MTR	TRIM14	SELPLG	GNB2	BRWD1	ACP2	ZNF395	ZNF333	RERE	ZNF644		LOC100505767	WNT5A	SLC25A23	NCAM2	MTR				RNMT	HRK		USF1	FAM160A1		TRPS1	YWHAG
NDRG2		SPTBN4	SEPHS1	PTPRS	TM9SF4	PLEKHA6		RASSF4			PHF15	FOSL2	CYSTM1			TNS4	ACACB	CLEC16A	PMP22		TMEM229B	SPRY3	MYCL	ZNF623	MAP2K4	GPC1	CHRAC1	ADCY2	37865	MEGF11	ATP1B2	RPAIN		LRCOL1	WNT8B	PPP1R3B	NEU1	MYCL				RAB11A	NAPA		VLDLR	TMEM178B		TSN	ZFX
GALNT16		CTDSP1	GOLGA8A	RARG	ARHGEF11	MLXIP		NCALD			ANGEL1	GAS1	DCTN5			KRTAP4-2	ACP1	KLHL18	POLE		ZNF320	TRIM38	GADD45B	NUAK1	SGCD	GPD1	GPR88	ADCYAP1	GNG12	TTBK1	ATP2A2	DDI2		LOC101928621	WNT2B	HSPBAP1	NFATC2	GADD45B				NRP1	TNFRSF11A		WIPF1	ADCY1		UFD1L	ZIC1
NYNRIN		TP53INP2	TNRC6B	KDM5A	GAB2	CLSTN1		TMPRSS13			NCSTN	GAS8	KRBA1			PAQR8	ACPP	PSD3	POMC		APCDD1L	CARM1	MYH9	SV2A	SIX3	GRK6	C21orf91	ADCYAP1R1	UBFD1	ZNF347	ATP2A3	ARHGEF39		LOC101930083	XG	AGBL2	NOS2	MYH9				HCAR3	CDK5R1		WNT7B	ADD3		KDM6A	TRIM25
ALPK3		IL22RA1	LRCH1	RBMS2	POM121	ABLIM3		TOMM40L			NUDCD3	NR6A1	PRRC2B			CCDC120	ACVR1B	PPP1R13B	POU2AF1		XIRP1	COLEC10	MYO1C	JOSD1	SKI	GRIN1	ERRFI1	ADD3	DPYSL5	TNS4	ATP2B4	AJUBA			ZFX	SEMA6D	NPPB	MYO1C				BSN	ASAP2		XPNPEP2	AQP3		WIPF1	VEZF1
WDR48		ELOVL5	CLCF1	RFX3	IQSEC1	SHANK2		LOXL4			NCS1	GDNF	MUM1			STPG1	ADCY5	AHCYL2	PPM1A		KCNG3	CELF1	MYO1D	HS3ST2	SLC1A2	GYS1	KCNK10	ADH6	PARP6	TSPAN18	ATP6V1A	ZC3H12C			ZFY	FRAS1	NRF1	MYO1D				BAZ1B	ARHGEF7		ZNF22	AR		YWHAB	SLMAP
KIAA1462		ALX4	FLRT2	RXRA	WDR1	EFR3B		TMEM164			SF3B3	GLG1	RELT			FMNL3	AP2B1	NCS1	PRKACB		IBA57	RBBP9	MYO6	PPP4R1	SLC2A3	HABP2	SLC38A2	AEBP1	ATXN7L3	ZNF766	ATP6V1B1	NAV3			ZNF2	CPEB4	NTF4	MYO6				SLC7A6	FAM127A		SLC30A2	ARF6		YWHAG	ADAM12
SHROOM3		ZFAND3	SYF2	S100A9	SLC12A6	KDM2A		DDI2			NPTXR	GNAL	NKD2			CERS5	ALPI	CBX6	PRKCH		TMEM17	TOB2	MYO9A	BCL2L11	SLC4A2	SERPIND1	CCSER2	AK2	BBX	SHF	ATP6V0B	PHLDB2			ZNF3	C1orf21	TBC1D25	MYO9A				DGKI	BRSK2		SLC30A3	ARHGAP5		ZBTB14	ST8SIA2
KIAA1614		SH2D4A	MYOF	SCD	BCL2L10	WDTC1		ABLIM2			PIK3R5	GNAO1	SLC45A3			ZNF502	AQP4	TTC9	MAPK10		TVP23C	CPLX2	NDUFA10	HCN4	SLC5A3	HTT	PCDH18	AK4	ZMIZ1	FMNL3	ATP6V1G2	MOB1B			CNBP	RNF146	OPRK1	NDUFA10				EBAG9	SLC7A6		BTG2	ASPH		ZFX	NRIP1
PRX		ABCG4	RANBP6	SCN4B	CD96	ZHX3		DCTN5			RBFOX2	GNG10	HELZ2			MYADM	AQP9	ACAP2	PSMD1		CCDC125	MMP24	NEDD4	MED16	SLC6A7	HDLBP	CCNJ	ALOX15	KIAA1199	RFT1	BACH1	TIFA			ZNF10	PCDH11Y	OXTR	NEDD4				MAP3K13	RQCD1		ADAM12	ATP6V1A		ZNF12	SNN
GPR107		HIF3A	INVS	CCL2	BET1	ERP44		SRRM4			DDAH1	GOLGA1	KIAA1737			CHRDL1	ARL3	PITPNB	PSMD8		TMEM184A	MSL3	NFATC4	TOM1	SLC8A1	MR1	MAP10	AQP2	NDRG2	CDHR1	BAX	MAPK1IP1L			ZNF708	FAM172A	PAX5	NFATC4				DLGAP2	MAPKAPK2		KMT2D	ATP7A		ZNF24	EOMES
MARK4		ZNF106	PCDH17	CCL21	SIRPB1	KIF1B		C22orf23			OSBP2	GPD2	AQP10			SLC46A1	ARSA	BACE2	PTEN		C9orf91	TMED10	NFYA	MAMLD1	SLC11A1	HMGCL	RSBN1	AR	SLC12A5	MAPK1IP1L	BCAT2	SLAMF6			ZNF24	ZIC4	PBX3	NFYA				NRXN1	EFTUD2		DPF3	KIF1A		ZKSCAN1	ULK1
CCAR2		FAM160B2	CLEC2D	CX3CL1	RAPGEF3	RAP1GAP2		LOXL3			MTCH1	GPR26	COX19			FAM83F	ARSB	PARM1	PTGIS		NAIF1	GCN1L1	NFYB	ZNF263	SLIT3	TLX1	LRRN3	ARL3	SHROOM4	ZFAND4	BCL2	HAUS1			ZKSCAN1	PCGF5	PCBD1	NFYB				ITM2B	HS6ST1		ANP32A	AVPR1A		ZNF133	PPFIBP1
CADM3		C6orf106	ZBTB21	SDC4	COG5	DDN		LNX1			DNAJB5	GRK6	HN1L			KLHL29	ATP6V1A	C3orf17	PTPN1		TMEM130	ABHD2	NHS	FAM13A	SMARCC2	AGFG2	ZNHIT6	ARRB1	MKL2	CEP41	BCL7A	OMA1			ZNF41	C15orf41	PCCB	NHS				EIF2AK3	PCYT1B		ELL	BNIP2		ZNF143	PPFIA2
ALX4		BCL11B	SPOCK3	ST8SIA1	AGR2	MAPK8IP3		CBX2			TPGS2	GRB2	DPP9			ISCA2	ATP6V0A1	RNF19A	PTPRK		GK5	PTPRT	NID1	TENM1	SNRNP70	HSPG2	RBFOX1	ARSA	MAVS	WDR31	CEACAM1	DDIT4L			ZNF134	CBR4	PCSK5	NID1				AKAP7	PSMF1		SNN	CA8		ZNF148	PPFIA1
GPSM3		VPS33A	KLHL5	SLC1A1	TXNIP	LARP4B		ALG10			ZNF385A	RAPGEF1	MYADM			LIX1L	ATP7A	RCHY1	RAB5B		C10orf67	IRAK3	NRF1	CD96	SNTB2	HTR4	EPDR1	ARSB	XPO5	GBP5	BMPR1B	COX20			TRIM25	C1orf198	PCSK2	NRF1				STXBP5L	RGS6		SPOP	CALCB		TRIM26	PIK3R3
C10orf54		WNK1	SUV420H1	SLC2A4	SLC12A7	GANAB		NUDCD1			LRP10	GRIA1	CCDC64			LRRC15	KIF1A	PNKD	RAB27A		ANKS4B	RASSF8	NRL	DCAF7	CAPN15	IDH2	TET2	ATM	SORCS2	WDFY2	MPPED2	ANAPC16			ZNF174	UBASH3B	PDE4D	NRL				SPTLC2	TRAM2		STK24	CASP7		ZNF236	GAS7
IKZF4		SLC25A23	RMDN1	SLC5A5	PDE10A	FAM168A		NKD1			FBXO10	GRIK3	REEP6			ENPP6	AVPR1A	TIPARP	ARID4A		TMEM105	RNF24	OPCML	TRAIP	SOX4	IGFBP5	FNBP1L	ATP2A2	ALPK3	AGAP2	DAGLA	AEBP2			ZMYM2	ZCCHC3	PDPK1	OPCML				PHF14	RIMS2		CUL3	CD59		SLC30A4	DGKE
GORASP1		EFHD2	POLK	SLC6A4	CYP46A1	SMG6		ITPRIP			CNNM3	GRIN2A	TADA2B			MUM1L1	AXL	UBXN7	DPF2		C19orf54	NXPH3	PAPPA	KATNB1	SP2	IHH	CASZ1	ATP2B2	WDR48	THEM4	CA7	FAM210A			ZNF207	UNK	PEX13	PAPPA				FAM53B	PPP6R2		ATRN	LYST		LUZP1	CBX4
LPIN3		HMBOX1	ZNF107	STAT2	MSL3	KHNYN		EPT1			TIMM13	GRM1	TTYH2			AMER1	BBS2	LTN1	TRIM27		ARL10	MRAS	PAX6	NMUR1	SPR	ILF3	IMPAD1	ATP5G3	KIAA1462	IP6K3	CA12	IRGQ			ZNF217	MCU	PFKFB4	PAX6				NOS1AP	PHACTR2		CDC42BPA	CHRNA2		BTG2	KLF7
ZSCAN18		CHMP6	ANKFY1	SULT1A3	BTN2A1	ZNF629		ANKRD13A			TRMT2A	CXCL2	CEP41			C20orf112	BCL7A	KLHL3	RFX5		RAB43	VASH1	PAX9	RAPGEF3	SPRR1B	IMPDH1	TRMT61B	ATP6V1C1	TSHZ3	NAA30	CACNA1E	SHE			ZNF229	BTF3L4	PHKA1	PAX9				HDAC4	TOX		RANBP3	CLN5		SLBP	SLC4A4
ZNF747		SLC25A22	SHC3	VAMP7	PSIP1	PSD3		RSPRY1			BBC3	GSK3B	SLC46A1			C18orf25	HCN2	GREM1	RGS2		ZC3H12D	ZNF510	PDCD2	ZER1	SPTB	INSR	CCDC109B	KIF1A	SHROOM3	TARSL2	CACNB1	TAF8			LRP8	YTHDC1	SERPINB13	PDCD2				KIAA0247	KIAA0247		ENC1	COL9A2		ST8SIA4	SERPINB7
OTUB2		ARMC5	ADAM22	CNTN2	SLC2A6	LARP1		TSPAN18			POLL	GSPT1	FBXO17			SIX5	BDH1	DIEXF	BRD2		STAC2	NLGN1	PDE1B	PAIP1	SRC	IRF5	BANK1	AXL	PRX	OSCAR	CAMK2G	ZNF280B			FZD3	MYLK3	PIK3C2A	PDE1B				PHF16	RASSF2		TCAP	DBT		SHOC2	RIPK1
C17orf53		THSD4	SLCO1C1	TBL1X	NISCH	SRGAP2		PLXNA4			NKIRAS2	GSTZ1	GBP4			SLC30A7	BGN	RAB30	RORA		41883	ACIN1	PDGFRA	MXD4	SRP14	ITPK1	SLC35A5	CEACAM1	SCUBE2	IRGQ	RUNX1	HECTD2			KAT6A	MARVELD3	PIK3R1	PDGFRA				RASSF2	SCRN1		KHSRP	DSC1		CUL5	CDS2
FA2H		NAA60	TBC1D8B	HNF1A	ABCB8	C3orf27		MARCH9			HIPK2	GTF2I	RNF166			MOB3C	BMP3	DESI1	RPL13		PTAR1	PCNX	PHB	IGF2BP1	STAT2	KCNC4	TMEM33	BICD1	BRINP2	OCSTAMP	RUNX1T1	KDELC2			STAM	TTC30A	PIP4K2A	PHB				ZEB2	SPOCK2		PPAP2B	DUSP3		HMGA2	DCAF5
FYCO1		GREB1L	PHIP	TCF7	GALNT6	CBX6		FOXP2			TFCP2L1	GTF3C2	LRRC58			RC3H1	BNIP1	HIPK2	RPN1		TRNP1	LIMCH1	PIK3C2B	PMVK	STAT3	KCNJ5	CEP55	BNIP2	CADM3	FBXO36	CD5L	WDR65			CCDC6	H2AFV	PKNOX1	PIK3C2B				RABGAP1L	CTIF		TP63	CTTN		ANP32A	NRP2
NKAIN1		FOXRED2	UACA	GCFC2	SLCO2B1	CBX5		TP53INP1			SENP1	GUCY1A2	FAT3			YDJC	FOXL2	TFCP2L1	RPS6KA2		TRABD2B	KIF21B	PIK3CB	CELF1	STAT5B	KCNJ10	MRPS10	BTD	DLGAP3	GLYCTK	CD86	AMOTL1			PTP4A2	CSMD3	PLCL1	PIK3CB				ARNT2	ZEB2		ABCB11	FBP1		ARID1A	ARHGEF7
TMEM231		TRIM46	C10orf118	TCN2	PPP6R1	TTC9		PALM2			POMT2	GYS1	PLD4			RNF38	C5AR1	RRM2B	RPS6KA3		C14orf180	GGA2	PIK3CD	SLC12A7	STC1	LFNG	TMEM57	CAPN5	ALX4	NDUFAF6	CD34	USP51			MFAP5	OSBPL10	PLXNA2	PIK3CD				ZBTB5	AREL1		STX10	GABRA2		BRAP	USP13
MUL1		EDC3	ARMC1	TGFBR2	ZNF365	RBFOX2		ELFN2			SLC2A8	HDLBP	SLC24A4			SH3RF2	DAGLA	DUOX2	RREB1		TSPAN11	CMTR1	PKHD1	NFAT5	STIM1	LLGL1	SMU1	C5AR1	BCORL1	UBXN2B	ENTPD1	AMN1			FXR1	NUS1	PNOC	PKHD1				WDR1	SMG7		PEA15	NR6A1		PIK3R3	CLDN1
CCNJL		ORAI2	RIC8B	TGM2	GGA3	LDOC1		TMEM132B			GLTSCR1	NRG1	CD300LB			AMOT	LDLRAD4	ASAP1	RXRA		ARGFX	ERC1	PLAG1	TOB2	STX5	LMNA	ASXL2	MPPED1	FAM204A	APOOL	CD44	CMYA5			DPF3	GRIN3A	PMM2	PLAG1				USP15	SNAP91		RNMT	GLG1		GAS7	AIFM1
C22orf46		C16orf70	SBNO1	TK2	MPRIP	PLD3		C1QTNF6			ST6GALNAC6	HIP1	CCDC159			TMEM213	CACNA1B	SPOCK3	MAPK12		POTEM	NFASC	PLP2	RUNDC3A	MED22	LSS	PSPC1	CACNA1B	PRDM16	UPRT	CD79A	C9orf72			GAN	SH2D1B	PRRX1	PLP2				WASF2	TOM1		TNFRSF11A	GLS		DGKE	ATG12
MCTP1		SP6	PRPF40A	TMPO	39692	ARIH1		FBXO32			EHD2	MR1	NKAIN4			TTLL11	CACNA1E	DERL2	SC5D		FAM227A	PLXND1	PLXNA2	RAB35	SUV39H1	SMAD3	C4orf19	CACNA1C	C10orf54	EIF5AL1	CDH6	STOX1			RND2	ZNF488	PODXL	PLXNA2				LHFPL2	ABCF2		NRP2	GNAS		CGGBP1	MAP3K13
ARHGAP28		REEP4	HIF1AN	TNFAIP1	NUP210	DCAF12		WDR31			CDR2L	HNRNPC	VSTM2L			FAM43B	CALM1	ZDHHC3	SCN1B		ANKRD33B	PHF8	PML	PIM2	VAMP1	SMAD7	PI4K2B	CACNA1E	ABCG4	ZNF420	CEBPA	HS3ST5			AKAP17A	FRMD6	POU2F1	PML				TNK2	TSPAN5		BSN	GNL1		KLF7	DCLK1
CPSF7		PITPNM3	LRIF1	TNNI1	EXOC6B	ZNF385A		ZNF618			CHST11	HNRNPH3	DIS3L2			SLC30A8	CCNF	KLF13	SCN2A		ZBTB8A	ZZEF1	PRRX1	KAT7	SYN1	MEF2D	LIN7C	CCNT1	PJA1	SHISA4	CENPB	LCORL			USP9X	JDP2	POU3F2	PRRX1				OLIG2	FEM1B		BTRC	GUCY1A2		STC2	DLGAP1
DHDDS		TRAPPC9	METTL2B	TPM3	SOGA2	PNKD		RAB42			ST8SIA3	HRH1	FBLN7			B3GNT6	CD1D	ASB1	SCN8A		PLIN4	RCOR1	POLR2E	FSTL1	TACC1	MFGE8	HEMGN	CCT6A	ARHGEF28	TTL	CFL1	ELMOD2			NAA10	SGK494	POU4F1	POLR2E				SPRY3	ACTR1B		SEMA5A	IDH3G		PEA15	DLG5
UBTD1		KLF16	PAG1	TPMT	WWC1	ULK3		RAB3C			SLC45A2	HSF1	BBS5			PIANP	CD1E	CHIC1	SCN9A		RELL1	GSE1	CTSA	LZTS1	TBP	MFNG	SOX6	TNFRSF8	HIF3A	SMYD1	CFL2	SERINC5			COLQ	UBXN10	PPP2R2A	CTSA				MARCH6	ARL4C		SYT7	IGF1		MTMR6	HMGN3
OPA3		RASSF4	MMP26	UCK2	IQCE	LRP10		FAM129A			UBAP1	IDS	LYZL4			TUBB	CD3E	ADAM22	SELL		ZNF737	FAM168A	PPP1R1A	AKAP13	TBX5	MGAT3	ZCCHC8	CD37	ZNF106	PROM2	CHI3L1	DPY19L2			TRRAP	LIX1L	PRKAA2	PPP1R1A				LANCL1	NAMPT		CBFA2T2	IL5RA		CBFA2T2	RASAL2
KLHL15		KAT8	C1GALT1	VEGFA	NCSTN	SLITRK5		SNAP47			ZDHHC3	RBPJ	TMEM71			NAIF1	CD4	BRWD1	SFRP5		ISY1-RAB43	MLC1	PPP1R10	NXPH3	TBX6	MAP3K9	PPP1R9A	CDC5L	CREB3L2	CAMSAP1	CHRM3	UNC80			FZD4	ARHGEF19	PRKACB	PPP1R10				IKZF1	FAM13A		KCNAB3	IL10RB		PDCD5	ONECUT2
WDR82		RNASEH2C	DAZ2	ZNF2	PIP5K1C	NAT9		FGD4			HPCAL4	IL1R1	NACC2			AMER2	CD8B	ANKIB1	SHOX2		LOC100653194	TBC1D1	PPP2R2B	ZNF652	TBXA2R	MAP3K10	ANKRD10	CDH5	LPIN3	IDO2	CHRNA2	ZNF678			FZD8	ZNF831	PRKAR2A	PPP2R2B				CAP2	WASF2		LARGE	TNFRSF9		DGKI	PSMF1
TNKS2		ZDHHC18	DAZ4	ZKSCAN1	KCNH3	KLHL3		SLC24A4			ANKFY1	IL1RAP	ZBTB46			HEPACAM	CD28	RC3H2	SLC1A4		ACACB	DTX4	PPP3CB	VASH1	TCEB2	MAP3K11	SLC30A6	LYST	WNK1	PGAM5	CHRNB2	HSD17B13			NCK2	CLHC1	PRKCI	PPP3CB				CRTAP	TENM1		BZRAP1	INSR		IL1RL1	LITAF
SETD7		CAMKK1	THOC2	TRIM25	SF3B3	PLA2G2D		PLA2G4E			NCKIPSD	IL6R	TMEM120B			ATP6V1C2	CDH4	SGTB	SLC2A4		ACP2	TSPYL4	PKIA	LPHN1	TDG	KMT2A	PACS1	CCR1	ZSCAN18	SCAMP5	CHRND	GEN1			DYRK2	AFAP1L1	MAPK9	PKIA				SYNCRIP	TSHZ1		CYTH2	KCNN3		REPS2	GDA
C1orf21		RNF135	RNF150	RNF112	ARFIP2	ERAL1		CANT1			SUFU	ING1	C19orf25			ZNF396	CDS1	XAF1	SLC4A1		ACTN1	KLHL18	PRKAR1A	MLXIP	TEF	MLLT6	CCDC88A	CNGA3	FA2H	CC2D1B	AP2M1	UBE2NL			SUPT3H	FAM84A	PRKX	PRKAR1A				STK25	INADL		GPR37L1	LCK		DCLK1	SH3PXD2A
SPRY4		MIEN1	SEMA6A	ZNF189	NPAP1	CNNM1		CD300LB			CLIC5	INHBC	MANEAL			SLC41A1	CEBPA	IL17RD	SLC12A3		ACVR1B	WWC1	PRKCE	RPH3A	TFAP2B	MMP2	FAM178A	COPA	PRR15L	PDE12	AP1S1	KLHL31			SORBS2	UPP2	PTPN9	PRKCE				CHERP	SPRY3		GPR55	MDH2		CYTH3	PPM1F
RAB1B		CHCHD6	NYAP2	ZFAND5	FLRT2	CYFIP2		AADACL3			MIEF1	JUN	KLB			PYDC1	CHD3	WBP1L	SLC16A2		ACVRL1	MGRN1	PRKCH	CARD8	TFE3	MMP11	N4BP2	KLF6	BCL2L14	FBXO33	TPP1	GTF2H5			PEX3	GLIPR2	PTPN11	PRKCH				IVNS1ABP	STAG1		MED27	MFAP4		B4GALT6	SOCS5
STK40		C7orf50	EP400	ZXDA	C22orf24	NPTN		UBXN10			NLE1	KCNA1	PLEKHG4B			STEAP2	CHRND	UBE2R2	SLCO2A1		ADD1	SATB2	PRKG1	EPN2	TFR2	MMP14	HHAT	CORT	TMEM231	LCORL	COL4A4	GOLGA8B			DGKE	IGSF11	PTPRB	PRKG1				PNMA2	UBE4B		RPH3AL	MFI2		UBE4A	SEMA3E
FAM188B		RAB11FIP4	NEUROD4	SLC39A7	BRI3	B3GAT1		PPARGC1B			NEURL1B	KCNE1	CLEC2L			GPR137C	LTB4R	ADPRHL2	SLIT3		ADRA2B	SLC9A8	MAPK1	SCMH1	TGFB3	MMP15	PARVA	COX15	HMBOX1	C19orf82	COL6A1	LRRC18			DDO	CREBRF	PURB	MAPK1				NFAT5	BCKDK		PRDX6	MKI67		GOSR1	BCLAF1
PCGF5		DOT1L	FIGNL1	EPM2A	TECPR1	CACNG4		UNC5D			ADAMTSL4	KCNJ11	ZNF425			SIRPB2	CNGA1	LPCAT2	SMARCE1		AK2	TBC1D30	MAPK8	SORCS3	TGFBR3	ABCC1	40787	CRABP2	ZCCHC6	FAM115C	COL6A2	DNAJC25-GNG10			CGGBP1	SLC2A12	RAN	MAPK8				TRAF3IP2	ARIH2		AATK	MLLT3		CREB5	MAML1
FRMPD3		GHDC	VPS33A	FZD3	NSL1	TOR2A		AMER1			GNB1L	KCNK3	LOC158434			UNC80	CNGA4	FAM120C	SNAI1		AKT2	TTC28	PSEN1	FAIM2	THRA	MSI1	TMEM30A	CRHR2	SMC6	VSX2	COL8A2	KRTAP4-11			LGR5	ALDH1L2	RAP2A	PSEN1				KDM5B	PPIE		SH3PXD2A	MMP8		GDA	TSC22D2
SRRM4		MAP1LC3A	BCL2L14	TCL1A	SNED1	HIPK2		C20orf112			FBXL19	KCNN3	LGI4			PNPLA1	COL4A2	SLC35F6	SNCA		ABCD1	LARP1	PSKH1	UNC13A	TLE3	MTR	TBC1D23	CSF1	ARMC5	ZC3H12B	COX10	GOLGA6C			PIAS1	GPR180	RARG	PSKH1				PLK2	COG5		EDEM1	MMP15		ABCG1	ELMO1
GLYR1		TTBK1	ZMAT4	ST8SIA2	ACOT11	TMOD2		SESN3			ALKBH4	KCNQ3	TTLL9			RGSL1	COL4A4	STX17	FSCN1		ALOX5	CRTC1	PSMB3	KIF21B	TLN1	MUC6	WDR52	CSRP1	DCAKD	DPPA3	CPM	KRTAP4-8			CDC14B	TMEM64	RASGRF2	PSMB3				FRS2	NEBL		KIAA0355	MNT		EDEM1	GAB2
SUV420H2		GLYR1	MCTP1	LZTR1	PPP1R16B	CCDC106		ALG10B			DNAJB12	KIF5A	KBTBD12			KRT77	COL5A1	SLC25A36	SNRPD3		ALPL	PIP5K1C	PSMD11	FNBP1	TRAPPC10	MYO5A	TXLNG	CXADR	PQLC1	FAM73A	CREBL2	CNTNAP3B			MADD	OLFML2A	KDM5A	PSMD11				FAM114A2	IGF2BP1		STARD8	MPP2		TRAM2	TRIM66
PTPN5		MYO18B	WDR78	FOXN1	ZBTB20	UBIAD1		SLC35F3			CYP2W1	KPNA1	DCLK2			TMEM110	COL6A2	NUDT11	SOX1		APC	SLC35A3	PTGIR	ZNF609	TNFAIP2	NDUFA8	IL26	CYP1A2	TMEM254	SOGA3	CRX	RELL1			CASK	CC2D1B	RBBP4	PTGIR				BLCAP	CAMKK2		MLEC	MTAP		NOS1AP	AREL1
LINGO1		GPT2	ARHGAP28	GPR65	SLC13A4	EHD3		FAM84A			SEMA4C	KPNA4	CLYBL			RAB15	SLC31A1	SBNO1	SOX5		APLP1	CBX5	PTK2	SIPA1L3	TRAF6	NF2	BDP1	CYP19A1	KLHL15	C6orf222	CRY2	LY75-CD302			RGS20	PLD5	RBM3	PTK2				SPIN1	CELF2		KIAA0195	MYLK		ZNF623	TBC1D4
MICALL1		BEX2	MAP9	PRSS12	AATF	DUOX2		UPP2			RPP25	TNPO1	TRIM65			C2orf68	CSRP1	DNAJA4	SP1		ARHGAP1	RIMBP2	PTPN4	TBC1D2B	TSC1	NFIA	PAG1	DAP	SP6	TMEM215	CTF1	ACPP			CDK13	SENP5	REST	PTPN4				METAP2	TOB2		CTIF	MYO7B		ZEB2	RHOBTB1
TRIM4		EFCAB4B	POF1B	DGKE	SIGLEC8	CHST11		PAQR3			CHTF8	KRT85	TMEM184A			NCMAP	CST2	SOX6	SPAST		ARHGAP6	RABGAP1	PTPRB	NFASC	TUB	NFATC4	WWC3	DCC	TTYH3	OVOS	CTSD	ACTC1			PDE5A	OR9Q1	RFX3	PTPRB				RBPMS	LDB3		JAKMIP2	NCAM1		TRIM66	NUAK1
KLC4		CGNL1	PHC3	KMO	TMEM97	KCNK4		RBM33			STX17	L1CAM	SLC44A5			DEFB132	CST4	PNRC2	SPOCK1		ARNT	SH3BP4	PTPRD	TAB2	TULP3	NFIB	ARHGAP15	TRDMT1	C1orf21	IQSEC3	DBP	ADCYAP1			IRS2	RASGEF1A	RNF4	PTPRD				DSTN	ERLIN2		GAB2	NCK1		IQSEC1	SRGAP3
DUOXA1		WNT3A	WDR26	TNKS	SGSM3	PDE11A		DENND5B			RNF220	LAMP2	UTS2B			C5orf63	CTSD	WWC3	SPTB		ARRB2	KCNE4	RAD1	HIC2	UBE2N	NFIX	ACOT13	EDA	LBH	BCL2L15	DHX15	ADCYAP1R1			EIF4G3	REEP3	RORA	RAD1				ABHD2	GPR45		AREL1	NDUFS1		ZBTB5	MAMLD1
TMEM55B		NAV1	SLC38A1	DGAT1	NPC1L1	SHANK1		REM2			PBRM1	LIF	CHAMP1			GOLGA7B	CYP1A1	FAM212B	SRC		ATP1A4	PPIL2	PURB	NCDN	USF2	NFKBIE	MYNN	CELSR2	SPRY4	COA5	DLG2	ADD3			STX11	CERS6	RORC	PURB				KAT7	KLHL2		TOX4	NFATC1		JOSD1	HUWE1
FMNL3		MIDN	FAHD1	RIPK1	STRN4	APH1A		C18orf54			LGI2	LIPE	FBXL22			XKRX	CYP8B1	UBFD1	SSR1		ATP1B2	BRMS1	RAB3B	PHLDB1	VDAC2	NHLH1	PCDHB10	EIF2S1	PITPNM3	CYB5RL	DLG3	APBA1			GALNT4	MSRB3	ATXN1	RAB3B				C14orf1	MRAS		IQSEC1	NFIC		PTBP3	UST
RASL10B		SYS1	FCRL5	CFLAR	EEF2K	METTL9		MMAA			TRIM62	LMAN1	FAM83H			KPRP	CYP27A1	RAD18	SSTR3		ATP2B2	LETMD1	RAB5B	ATG4B	VIPR2	NIT1	PCDHA6	EIF4EBP2	GUCD1	CCNI2	DNM1	APBB2			RNGTT	PLA2G4F	SCN2A	RAB5B				ADAMTS6	NLGN4Y		PAN2	NRL		AKT3	TSPAN3
CCDC64		CCDC97	GSG2	GYG2	SNX12	KCNK9		SLC30A8			AP5S1	LTBP3	ZFP41			WIPF3	DGKA	SPIRE1	ST14		ATP2B4	SPEF1	RAD51B	SYT11	CLIP2	NNAT	C21orf62	EPHA5	TLN2	LRTM2	DNA2	AQP4			TNFSF9	BLOC1S2	XCL1	RAD51B				PPM1E	DLGAP4		SH2B3	OAS3		BCL2L11	FEM1B
PGAP3		DCAF15	HOOK3	SPAG9	RRP15	PHF21A		ASXL1			PI4K2A	M6PR	TUSC5			ANKRD33B	DBT	SEMA3G	STAT5B		KIF1A	PNKD	RAP2A	SULF1	CORO2A	NOS1	WDR45B	CLN8	RNASEH2C	LOC100129361	TRDMT1	ARL1			CD164	C11orf44	SGCD	RAP2A				CPEB3	VASH1		HCN4	OGG1		GNE	ARL4C
SFXN1		PYGO2	FAM104A	PRC1	SLC45A2	ZBTB7A		ZFC3H1			ZDHHC7	MAFG	KRTAP11-1			SFTPA1	ACE	PAK7	STC1		BGN	LRP10	RAP2B	ARHGEF9	WNT7A	CNOT3	CTPS2	ERBB4	FAM188B	C17orf99	DOCK3	ASAH1			NAPG	FAM102B	ST8SIA1	RAP2B				ZNF510	CPEB3		ARPC4	OPRL1		SLC17A4	FARP1
TEX261		TRIM41	FBXL20	TMEM257	EGFL7	HEMK1		TMEM201			PACS1	MAP6	B4GALNT4			FAM160A1	DHX8	RALGAPB	STK4		PRDM1	SIPA1L1	REV3L	ATP11A	WNT7B	NPTX1	KCNQ5	ETV6	AKT1S1	LOC100144595	E2F2	ZFHX3			MTMR1	UNC80	SKIL	REV3L				NLGN1	ABLIM3		CTDSP2	P2RX5		EDIL3	WASF2
GPRIN1		FMNL3	GTPBP10	SCAF11	HAO2	SNX9		CC2D1B			FRMD4A	MAPT	C17orf51			SHISA9	CYB5R3	KIAA1244	SUPT4H1		BMP8B	PPP1R16B	BRD2	CLEC16A	ZNF131	NUMA1	ERO1LB	EVC	FRMPD3	KLLN	ECT2	ATF3			TNFRSF10D	DPH3	SLC1A2	BRD2				RPIA	BAHD1		RAD50	PCDH1		RAD50	RNF41
FBXO32		RASL10B	HN1L	MAP3K13	HSPA14	ANKFY1		DNAJC18			GPRC5C	MARK1	SH3RF3			ACACB	DLST	GRAMD1B	MED22		BNIP2	RAI14	RORA	MGRN1	MAP3K12	OAZ2	JPH1	EXTL2	SRRM4	LOC100289097	EFNA2	RERE			CFLAR	SH3PXD2B	SLC4A1	RORA				RIMS1	FAN1		ARL4C	PCK2		TRIB1	INADL
FOXP4		RFT1	ZNF682	REPS2	SFMBT1	RAB6B		TMEM184A			CYP26B1	MAT1A	IGFBPL1			ACADS	DNAH5	MTUS1	MAP3K7		DAGLA	SZRD1	RORB	SASH1	LUZP1	OCM2	FSTL5	EYA3	LOXL3	DCDC5	EFNA3	ATP1B2			SYNJ1	C9orf47	SLC6A3	RORB				TMCC1	SEPHS1		WASF2	PCM1		NET1	CTDSPL
SPPL3		SNX29	CHURC1	VAMP3	PPHLN1	KDM3B		C11orf45			NDUFA4L2	MAX	C1orf95			ACTN4	DNM2	HECW2	TBL1X		FMNL1	LDLRAP1	RPL10	DPY19L1	BTG2	OSBP	TM9SF3	FKBP5	PLEKHA8	MYZAP	EFNA5	ATP6V1A			VNN2	ZNF546	SLC6A6	RPL10				TNIK	SHANK2		RNF41	PCNT		MARCH6	LRRC17
SEZ6		MTSS1L	ALKBH8	SLC22A13	KLF13	TOLLIP		TMEM136			NCLN	ADAM11	SLC27A1			ACVR1B	DPP6	SRGAP1	TCF4		C21orf2	FGFR1OP2	RPS6KA1	LARP1	FZD5	OVOL1	MDM1	FLI1	NFKBID	LOC100996779	EFNB2	ATP6V1B2			SQSTM1	RGAG4	SLC8A1	RPS6KA1				SMG1	FBXO21		CTDSPL	PCSK1		RBM14	CALCOCO2
TBC1D16		TADA2B	GORAB	PGS1	PANK1	PCDH18		C6orf89			ATXN7L3	MDK	NSUN4			ADARB2	DRD2	KCTD16	TCF7		CACNA1B	TRPC4AP	RSU1	ARHGEF18	BRPF1	P2RX1	TMEM167B	FLT1	LINGO1	NPIPA7	MEGF9	ATRX			MTMR3	OSTN	SLC12A3	RSU1				WAPAL	KIF21B		GDF11	PDE1A		ZBTB18	SPRY3
IRGQ		CAMK2N2	WDR89	SLC4A8	SHC3	MTMR12		SDK1			CIAPIN1	MECP2	SKIDA1			ADH5	SLC26A2	NUFIP2	TEAD3		CACNA1C	PITPNC1	ATXN1	AHCYL2	KMT2D	P2RY2	CDC42SE2	FNTB	PAQR8	NPIPA8	EGR1	BACH1			PRPF4B	SKA2	SLC14A1	ATXN1				KDM4C	EMC1		STX6	PDE4A		FUT9	UBE4B
GJB4		ORMDL3	ZBED6CL	H6PD	TPCN1	SDK2		TMED4			PLXDC1	MEF2C	BLOC1S3			AP2B1	CELSR2	EPB41L5	TFAP4		DDR1	KLHL3	SCTR	SIK3	RND2	P2RY6	SLC17A6	G6PC	FATE1	LOC101060399	ELAVL3	BARD1			AP1S2	NHLRC2	SLC15A2	SCTR				ERC1	ARHGAP26		DENND4A	PDE1B		POLD3	SEMA3A
SYT2		FDX1L	MSI2	SEC24C	CNTN5	TBC1D13		GK5			RNPEPL1	MFAP3	TRNP1			AGT	MEGF8	KIAA1549	TFDP2		CACNB3	FBXO22	CCL21	PIP5K1C	KDM5C	P4HB	GOPC	GAGE1	GLB1L2	LOC101927085	ELK1	BCL7A			GYG2	CCDC178	SLC18A2	CCL21				KIF1B	NFASC		BET1	PDK3		NUP50	RBM14
ANKRD54		LENG8	RNF19B	NUP93	CHRAC1	DNAJB12		C11orf31			DOLPP1	MGAT5	SLC6A17			ALDH3B2	ELAVL3	ALS2	TGM2		CALM3	AGO1	SFRP4	SLC44A1	RECK	PALM	PHTF2	GCK	KLC4	LOC101928170	ELK4	BICD1			RAB7L1	GJB7	SLCO1A2	SFRP4				MRPS27	HIC2		LAMC3	PLRG1		CBX1	ZBTB18
C2orf73		C1QTNF1	C5orf24	KIAA0226	EGLN1	SIDT1		ZNF740			VANGL2	ATXN3	LIN28B			ANK3	EPB41L1	FAM160B1	TIMP2		CALU	AP3M1	ITSN1	SF3B3	DYRK2	PAX5	PELI2	GLE1	FAM105B	LOC101928291	MARK2	BLMH			UBA3	SETD8	SLIT3	ITSN1				CAMTA2	CLASP2		BTN3A3	PML		CLP1	STAMBP
ZFAND2B		EVI5L	KDELC2	LZTS3	EPDR1	TOR4A		ANKRD52			SLC12A5	MKLN1	LCN15			FAS	STX2	CCAR2	TIMP3		CAMK2G	CYFIP2	FBXW4	CBX6	ATRN	CDK16	ANKRD50	GNA11	FMNL3	LOC101929361	EMP1	BMP5			BTAF1	SAMD12	SMARCA1	FBXW4				POGZ	38961		CORO2B	POLR2D		CPSF6	YKT6
NUDT16		KLHDC3	B3GALTL	KIAA0101	GATAD2A	RPP25		GPR137C			GRAMD1B	MAP3K9	C1QTNF8			ARRB1	CLN8	ZNF462	TIMP4		CAPN6	FOXD3	SHMT2	SEZ6L	FOXN1	PDE4C	LYRM2	GNAO1	RASL10B	LOC101929959	EMP2	BMPR2			SLC7A7	PTPLAD2	SNAPC3	SHMT2				39692	SLC35D1		CHERP	PPP2R2C		AKAP11	CELF1
TRIM40		GPR62	ZNF714	ATG13	CDKAL1	VPS37C		FAM177A1			ESYT2	MLLT4	CTXN1			STS	EPO	BACH2	TK2		CASQ2	LAT	ST3GAL1	BACE1	HIRIP3	PDE4D	SLC4A10	GNG4	B3GNT7		DMTN	BRS3			TMSB4Y	TMEM215	SNCA	ST3GAL1				FBXL7	TTLL12		SLC19A2	PRH2		RASSF8	NFAT5
NACC2		WDR81	SH3D19	TESPA1	CYP2W1	PDPR		ZADH2			MTA3	MLLT6	PIM3			ATP1B2	EVC	ERAP2	TLE3		RUNX1	CACNG4	SLC1A2	LDOC1	RANBP3	PDGFRB	RAB22A	GP2	PGAP3		STOM	BTC			USP14	CENPP	SNTB2	SLC1A2				FAF2	39692		CTCF	MAPK13		COBLL1	ARPP19
AMER1		TBC1D16	TCEAL6	GAB2	CMTM6	AGGF1		NWD1			MAVS	FOXO4	RNF165			ALDH7A1	EVX1	IRF2BPL	TRAPPC10		RUNX1T1	BRPF3	SLC1A4	PPIL2	ENC1	PDPK1	KIAA1143	GPM6B	SFXN1		ERBB4	KLF9			USP10	SNX30	SOS1	SLC1A4				ANKRD28	LARP4B		NFAT5	KLK10		ICK	PPARGC1A
ZBTB46		JOSD2	RBMY1F	TRIM66	MARCH1	RPRD1A		ZNF621			PITPNM2	NR3C2	C15orf56			ATP6V0A1	FKBP5	NSD1	TNFRSF1B		RUNX3	SIT1	SLC6A1	MTCH1	AGPS	PFKFB2	KIAA1210	GSTA2	C1QTNF6		EZH1	CA8			USP8	APOBEC4	SOX5	SLC6A1				BICD2	RHOBTB2		ZNF275	PSEN1		ATG14	B3GNT1
C20orf112		WTIP	SGMS2	DNM1L	UBR7	PLEKHG6		ZC3H12B			ZBTB4	MME	TMEM236			ATP7A	FOXC1	XPO4	TOP2A		CCND2	RAB30	SLIT1	NAT6	AOC3	PFKFB3	KIDINS220	HDAC2	ZNF618		FBN2	CA11			MTMR4	ZBTB34	SRF	SLIT1				WDR7	DDHD2		EDAR	PTCH1		EFR3B	DIDO1
RIMS4		C2CD4C	VSTM4	CNIH1	SBNO1	ETNK2		FREM2			BEND3	MMP2	MUC5B			ATP7B	FOXE3	IKZF5	TP53		CD6	HTATSF1	SOX10	TXN2	TNFSF12	PFKFB4	SERINC1	HLA-DOA	FAM46B		FDXR	CA12			SEC22C	MINOS1	SSR1	SOX10				ADNP	CLEC16A		CBX1	PTGER2		STK38L	RABL2A
SRXN1		VSTM2L	DHFRL1	DCAF7	VPS53	KIRREL		ZKSCAN2			ZNF317	MMP16	NUTM2A			BAK1	FOXM1	NUCKS1	TP53BP1		CD8A	SETD2	SPINT1	POLR1A	CDS2	PGF	PCDH19	HMGCS1	FOXP4		FGF7	CACNA1C			INA	ZNF704	SSR3	SPINT1				ZFPM2	SATB2		TLK2	PTPRO		UNC13A	BAZ2A
SLC2A14		GLYCTK	HS3ST5	SPRY3	LRRC59	VPS53		ZC3H6			CPNE5	ALDH6A1	D2HGDH			NKX3-2	FOXD2	LPPR2	TRAF1		SCARB1	OLA1	SPN	ZDHHC5	LDB1	PGM3	NUFIP2	HMOX2	C8orf34		FKBP1A	CACNA1E			TMEM257	SHISA9	SSX1	SPN				RBFOX2	USP22		ATF7	PVR		PPRC1	PDCD10
HAPLN3		C5orf47	SYT14	SF3A1	ENOSF1	TCP11L1		ILDR2			SLC7A14	MOBP	POM121C			BDH1	AFF2	TNS3	TUFT1		ENTPD1	LMCD1	SPTB	TENM4	HAP1	PHEX	MIB1	AGFG2	ACAP3		FKBP4	CALM2			MAP3K13	C16orf52	STAT2	SPTB				CORO1C	TBC1D30		C9orf9	PYGB		HIC2	MTF2
EME1		LSM11	C1orf101	CACNG3	POMGNT1	C17orf85		ZNF470			GPR107	MTCP1	LOC100130705			BMP7	FUT1	ENGASE	TNFSF4		ENTPD6	TNPO2	SSR3	ZNF451	PSTPIP2	PHKG1	ZNF398	HSD17B4	AGAP1		FKBP5	CAMK4			SLC24A1	TMEM170B	STAT3	SSR3				CD2AP	DPY19L1		BTN3A2	RAB5C		COLGALT2	COBLL1
SHISA4		AMER1	HS6ST3	CORO2B	TMEM127	SLC48A1		ZNF793			MARK4	MYH9	LOC101928558			BMP8B	G6PC	FNDC3B	TYK2		CD48	KCNIP3	STAC	CHD5	KCNQ4	PHKG2	ARRDC3	DNAJB2	SPPL3		FLOT2	CAPN6			SLC16A7	MYZAP	ELOVL4	STAC				SLC7A11	KHNYN		BTN3A1	RAD51B		TBC1D9	LMTK2
CDPF1		PTCHD1	RIMKLA	ANAPC10	URGCP	FGD6		KLHL31			CADM3	MYO1D	LOC101929097			BNIP1	GABRA2	PCDH15	UBE2H		CD74	EHD2	STK10	PPP1R16B	SYNGR1	PIN1	ZNF319	NDST1	PLD4		FNTA	RUNX2			DCLK1	NAT1	STX3	STK10				GSPT2	FAM189A1		PTPRT	RELB		RTF1	ICK
GLIPR2		ASB6	METTL2A	UNC13B	PAG1	TRERF1		SAMD12			TMEM8A	MYO10	LOC101929747			BTD	GABRB3	WNK3	UMOD		CDA	CHST11	SUPT4H1	KLK13	DYRK1B	PITPNA	DIP2B	IDS	TC2N		FOSB	RUNX1T1			LRRFIP2	ACO1	SYK	SUPT4H1				PITPNB	ARHGEF12		LZTS1	RGS12		OTUD3	WDR37
PLEKHG4B		C20orf112	ZNF850	APPBP2	SLC22A11	PAG1		SLC25A53			HIVEP3	PPP1R12B	LOC101929848			CAPN5	GALNS	ZBTB10	VAV2		CDC25B	AK3	SURF4	TTLL3	PCSK7	PKM	KIAA1467	IFNAR2	PLA2G4E		FOSL2	KRIT1			VAPA	ACOX1	SYT1	SURF4				FLRT2	ZDHHC17		IRAK3	RIT1		PHF15	WDR47
MBOAT1		ZNF280B	SAMD7	AGPAT1	ZC4H2	UBFD1		TRIM67			KLHL12	NASP	LOC101930123			C21orf2	GALNT2	FTO	VDR		CDH5	BET1L	TADA2A	CNNM1	MAP3K13	PLCG1	KIAA1549	IGF1	PAQR4		FPGS	CCNT1			DLG5	ACP1	TAC1	TADA2A				ZNF318	CBX6		NXPH3	RPS3		KHNYN	RAB18
TMPRSS6		KRT80	LRIT3	CGREF1	PANX2	KCNQ5		FAM196A			TGIF2	NBN				CACNA1C	LRRC32	ELOVL6	WEE1		CDKN1A	FAM53C	TBX2	TIMM10B	DCLK1	PLEC	ZFP14	IGF1R	SNX20		FXN	CD36			RPS6KA5	ACVRL1	TACC1	TBX2				ATL3	ZFYVE26		NT5C2	RRAS		ANGEL1	PCNX
MIER3		ZNF362	FAM174A	ARPP21	FEM1C	UBQLN4		C6orf132			ALX4	NCAM1				CACNB1	NR6A1	DERL1	WRN		CEBPA	PHF21A	TBX15	AFF4	FAIM3	SERPINF2	CACHD1	IGFBP3	FBXO27		GABRG2	CDC6			STK17B	ADCY1	TADA2A	TBX15				HIGD1A	POFUT1		SV2C	RXRA		ZNF629	STK38L
BMPER		NFAM1	MTX3	FAXDC2	POGLUT1	RGMA		TVP23A			ABHD4	NEDD4				CALR	GDF2	CCNJL	XPO1		FOXN3	HEMK1	MLX	HSPB7	BZRAP1	FXYD3	TNRC6C	IGLL1	MAB21L3		NR6A1	RCC1			SOCS6	ADH6	TAF4B	MLX				IPCEF1	KCTD2		KIF21B	SCN4B		PUM2	UNC13A
FAM170B		FBXO41	LRRTM3	LILRB1	ADPRM	C14orf132		TMEM221			PRDM16	NEO1				CAV1	GDNF	ZDHHC14	YES1		CHRM1	SFMBT1	TEF	DISC1	MAPKAPK2	PLRG1	FAM160B1	IL12RB2	SYT2		GFRA1	CHRM3			TRIP11	ADRBK2	MAP3K7	TEF				SIPA1L1	HMHA1		ZHX3	SCN5A		SIRT1	ARHGAP26
ANO6		FAM84A	RBMY1B	CFHR3	TULP4	ATXN7L3		ADCY1			PRDM15	NF2				CD37	GLG1	ZNF322	YWHAB		CHRNA4	C11orf73	TFAP2B	PCDH17	BCL7B	PLXNA1	EPG5	ITGAX	PIGU		GGCX	CLTC			KL	AR	TBCA	TFAP2B				FAM169A	CDC42EP4		AVL9	SEL1L		RHOQ	PRRC2C
ANKRD23		UPP2	RBMY1D	ATF7	ENTPD7	PRDM11		ANXA6			GOLPH3	NFATC1				CD74	GLI2	RERGL	YWHAG		CISH	PHF7	TLL1	TOR1B	NRXN3	PML	PTBP2	ITPK1	LRRC15		B4GALT1	KLF6			ADIPOQ	ARHGAP6	TCF4	TLL1				TANC2	GABARAPL1		ARHGAP26	SFPQ		SLC35A3	DTX4
SAMD14		CCDC12	RBMY1E	LILRA1	RHBG	PCBP4		APBA1			C10orf54	NFATC3				CDH4	GLI3	C12orf49	ZBTB16		CLCN2	ERAP1	TMPRSS2	GIT1	DDX23	POLA1	CREBZF	KAL1	SRCRB4D		GLE1	ATF2			GRAP2	RHOH	TCF20	TMPRSS2				ZBTB20	FLRT2		KIF1B	SFTPB		HEY1	ZC3H7B
LYRM9		CLEC2L	RBMY1J	CELF3	TRIM54	PLXDC1		AQP2			HIF3A	NFATC4				CDH5	GNA15	QSER1	TRIM25		CLCN5	GNG2	CLDN5	CCDC113	STX8	POLH	ABHD17C	KCNA2	AGPAT6		GNAL	CRKL			MED21	ARSA	TFAM	CLDN5				SESN1	BACE2		TNRC6B	SH3BP2		ATP6V0A2	KLHL18
TSNARE1		NAGS	XKR5	IRAK3	ERGIC1	PELI1		ARL1			CDH24	NFE2L1				CHRND	GNAO1	CPSF7	ZNF154		CLK3	FBXO42	TNS1	TMOD2	SOX13	POU6F1	AASDHPPT	KCNE1	RIMS4		GNAT1	CRY1			QKI	ARSD	TFAP2C	TNS1				PACSIN1	FBXL2		LARP4B	FBXW4		SGK3	KIF13B
SRRM3		TMEM201	C1QTNF8	STK38	CYP20A1	SEPN1		ARRB1			INF2	NFIB				CLCN7	GNG7	THSD4	ZNF202		CNP	HMGCLL1	NR2C2	UBN1	RGS6	PPP1R8	RTP4	KCNJ5	PRIMA1		GOLGA3	MAPK14			RASAL2	ART3	TGFBR1	NR2C2				ZBTB21	YIPF3		PHLDB1	SLC3A1		DSTYK	TTC28
FNDC5		ZCCHC24	C20orf202	ATG14	ZNF490	VANGL2		ATP1A2			TTC31	NFIX				CNGA2	GPLD1	SLC35E1	SLC30A2		CNTFR	LZTFL1	TRAF3	SLC39A3	WSCD2	PRKCQ	OSGEPL1	KCNMA1	CMTM4		CXCR3	CTNND2			SH3BP5	ATM	TIMP3	TRAF3				ST8SIA3	HIGD1A		FAM168A	SLC18A1		ATL3	PHF15
ARHGAP30		LEMD2	C2orf66	MLXIP	MTA3	KIAA1244		ATP2A2			COPS7B	NFYA				CNR1	GRB10	CPED1	BTG2		COL2A1	HES2	TSPYL1	SLC2A8	FAM131B	MAPK11	ZMAT3	KCNN3	FBXL16		GPR26	DACH1			ONECUT2	RERE	TMF1	TSPYL1				ZNF706	TBC1D10B		ZC3H4	SLCO1A2		PLEKHG3	KHNYN
ALS2CL		GPR97	GOLGA8B	DIS3	MAVS	SLC24A3		ATP2A3			ACBD3	NHLH1				CNR2	ARHGAP35	WWC2	PAX8		COL8A2	SLC35F2	TNFSF4	OBP2B	PHACTR2	MAP2K7	ZNF106	TNPO1	RBFOX3		GRB2	DAG1			PGS1	ATP1A2	TOP3A	TNFSF4				CYB5R4	LRP10		DTX4	SOS1		OSBPL3	NUDCD3
PGM2L1		SLC35F1	PALM2-AKAP2	MAST3	XPO5	GALNT16		ALDH7A1			LPPR2	NMT1				COL5A1	GRM4	PGAP1	MAPKAPK3		COL17A1	NDE1	UBP1	RAX	SNPH	PRPS1	GAREM	LMX1B	C17orf50		GRB10	DLAT			PSMF1	ATP12A	TP53BP2	UBP1				KCNK9	NAT9		RHOBTB2	SOX12		CNTNAP2	ATP1B4
ZNF740		STXBP4	RELL1	ZHX3	ZNF319	TMCC3		ATP6V1A			C16orf58	NOP2				MAP3K8	GRSF1	KLHL15	GPANK1		COMT	TMEM104	UBTF	COL5A3	MLEC	MASP1	FNDC3B	LPP	EME1		RAPGEF1	DLG2			SCAMP1	ATP2B3	TPM3	UBTF				HPCAL4	SACS		ARC	SP100		RAI14	ICMT
KSR2		KCTD13	C11orf83	SETD1B	MARCH4	GRAMD1B		KIF1A			MTHFSD	NOS1				COX15	HDLBP	DNAJC5	NELFE		CLDN7	ST7L	VCL	IL21R	ATG13	PRSS8	MARCH7	LRP6	PHF13		GRID2	DRP2			RAB3D	ATP6V1C1	TRAF1	VCL				PTPLAD1	HEYL		PACS2	SPN		GAPVD1	MMD
GXYLT1		C17orf103	ZNF737	MCF2L2	ZNF687	SHROOM4		BCL2			CEP85	NOTCH2				CSF1	HLF	CYB5B	FGF23		CPT1A	RNF125	VIP	SOST	RNF144A	PSKH1	USP46	LSAMP	SHISA4		GRIK2	DSC3			H6PD	BICD1	TRAF6	VIP				PEX5L	AGO1		PDS5A	SRD5A1		ZBTB20	ARL2BP
SLC25A42		SNX33	TRPC5OS	MRPS27	ISLR2	PRR12		BDKRB2			MARCKSL1	NPTX2				CSF3	HOXA11	C1orf21	CLTCL1		CREB1	FAM120C	WNT5A	ST8SIA3	SNX17	PTGIR	METTL4	LSS	GLIPR2		GRIN2A	SLC26A2			RAB36	ZFP36L1	TRPS1	WNT5A				CHMP3	SEC22A		EXOC7	SRP19		FBXW2	BACE1
CYB561D1		KCTD21	ACLY	HIC2	GRAMD1A	SORCS2		BST1			INTS3	NT5E				CUX1	HOXC4	APOLD1	SYN3		CRHBP	PTCD3	XRCC5	ADIPOR1	SERTAD2	QSOX1	PAPOLG	BCAM	PLEKHG4B		GRM4	E2F6			ABCG1	C8A	TSC1	XRCC5				NAA38	CYTH4		CLEC16A	SSTR5		INTS6	KPNA6
LOC285556		ANKRD52	ACOX1	PASK	WDFY4	PITPNM2		CA12			UBE2Z	NTRK2				DBT	HOXD4	C6orf62	USP9X		CRHR1	PLEKHB2	YWHAG	ZDHHC9	SCRN1	PTPN7	TMEM135	LYL1	MBOAT1		GSK3A	EDA			ZNF592	PTTG1IP	TTC1	YWHAG				RSF1	RBMX		CLUH	STAT6		AGO1	ARIH1
TMEM95		HECTD4	ADCY7	FAM168A	SFMBT2	RANBP10		CACNA1B			ZNF747	NUP98				DHCR24	AGFG1	AMMECR1L	BAP1		CRY2	VPS37C	ZIC2	NAGPA	CTIF	PTPN11	PLEKHA3	SMAD5	GRASP		GTF2F1	PHC1			LPIN2	CAD	UBE2G1	ZIC2				CHIC1	TOR1B		IQCE	SYN2		VPS41	SPATS2L
KY		CYB561D1	ADH1B	DNAJC9	ABHD17C	KIAA1549		CBL			METTL16	NR4A2				DLG3	AGFG2	CALN1	FZD4		CSF1	SAMD4B	ZNF2	RAPGEFL1	EXOG	PTPN14	GGCT	MC1R	UBL4B		GUCY1A2	EEF1A1			IPO13	CASP2	UQCRB	ZNF2				PRKAG3	SLCO3A1		SMG6	T		EIF2AK1	UBXN7
TSPAN33		RAB43	ADH7	EXOC7	HRH4	SFMBT2		CD36			C1orf116	OAS2				DNMT3A	NDST1	MRO	PIP4K2B		CSF3R	ATG2B	ZNF3	FAM178B	AMMECR1	PVRL1	DSCC1	MDM2	CABP7		GUCA1A	CELSR3			RAPGEF2	CASP7	USH2A	ZNF3				POLE3	HIPK2		WSCD1	CNTN2		PDE7B	ERC2
PLCXD3		NAT8L	ADRBK2	ICOSLG	AFAP1	SPTBN4		ENTPD1			MAPKAP1	OPA1				ECE1	IDI1	PCBD2	NR0B2		CSK	ZNF532	ZNF16	UBAP1	AKT3	RAB3IL1	NDUFAF5	MECP2	TXLNB		GUCY1A3	CTTN			RIMS2	CDC27	WARS	ZNF16				ATAD2B	OLA1		TMEM194A	TCF3		DKK3	SERBP1
RGSL1		PABPC1L2A	JAG1	ANGEL1	PRSS22	TP53INP2		CD59			NKAIN1	OPHN1				ENSA	IFNAR1	ACAD11	DYRK2		CTSH	LRRC20	ZNF23	DNAJC27	ZBTB33	MAP4K2	DERL1	MEFV	ZNF384		HDLBP	ENPEP			KIAA0226	CDKN3	WNT5A	ZNF23				ANKIB1	SNX8		KIAA0930	MLX		AFF4	AGO1
BMP8A		STAC2	ALCAM	CRTC1	SLC39A8	CACNG7		CDC25C			CERS4	OR3A2				STOM	IGF1	CEP78	OGT		CXADR	SLC38A7	ZNF24	CEND1	FRAT1	RABIF	RNF219	RAB8A	CLYBL		HFE	EPHA7			SEC14L5	CHM	YES1	ZNF24				RSBN1	RBM15B		PHF15	TCTA		RAB30	HBP1
KIF7		WDR86	ALDH1A3	NCSTN	ERAP2	TGIF2		TPP1			SH3TC2	OVOL1				FBLN1	IGF2	ARID5B	CDC42BPA		CYP11B1	VPS53	ZKSCAN1	PHF21A	ABCF2	RAC3	RIC3	MET	POLR3H		HIP1	CLN8			NOS1AP	CHRNA4	YWHAG	ZKSCAN1				MARCH5	SLC25A24		CRTC1	PPP1R11		HIPK2	STAU2
C12orf68		C11orf34	SLC25A4	POFUT1	MRPS25	AGBL5		CCR6			C22orf46	P2RY2				FCGR1A	ILF3	DDI2	PPM1D		DAP	PI4K2A	ZNF80	CHST15	CTDSP2	RAD9A	NARG2	KITLG	SAMD14		HLF	ERBB4			SECISBP2L	CR1	ZNF18	ZNF80				CNGB3	HUNK		SLC7A8	TFE3		HUNK	DISC1
SETD8		RILPL1	APBB2	SEC14L2	TNS3	PKNOX2		CNTN1			HECTD3	PEBP1				FCGR1B	INSL3	TMEM246	PARG		DCX	C17orf85	ZNF131	CRLF3	ACTR1A	RANGAP1	PLEKHF2	MICB	LYRM9		HLCS	EYA1			KIAA0408	CTNNA1	ZKSCAN1	ZNF131				LEPROT	EHD3		NPTXR	THRB		CDON	TOX3
C15orf52		C1orf95	AQP4	ATP6V0A2	C6orf106	EPB41L4A		COL4A3			PPP1R3B	PARK2				FCN2	ITGAL	PLXDC2	KHSRP		DHX8	SOX6	TRIM26	HPCAL4	DNAL4	RAP2B	PARP8	CXCL9	ZBTB7C		HMGA1	FKTN			ARHGAP32	CTNS	ZNF140	TRIM26				IL17RD	CHST11		TTC9	TIAL1		SUV420H1	DNAJC15
C4orf50		SLC27A1	AR	WBP2	CERK	NSD1		SLC31A1			OGFOD2	PAX5				FGFR3	KCNA2	ARHGEF39	AKR7A2		DHCR24	LMBR1L	ZNF189	ANKFY1	RASA4	RGS3	PPCS	KMT2A	TSNARE1		HNRNPA2B1	FDX1			PHACTR2	CTSE	TRIM25	ZNF189				FAM46C	UBQLN3		DDAH1	TK1		RLIM	CD274
C9orf171		TMEM189	ARF6	ACOT9	VWA1	RFWD2		COX11			CXorf36	PAX6				FKBP5	KCNA3	SLC35B4	STK16		DIAPH1	FGD6	BTG2	MED15	SORBS3	BRD2	TBL1XR1	MMP19	LRRC55		HOXA1	FECH			FAM65B	CYB561	USP7	BTG2				PDPR	NTM		NPAP1	TMPO		GCNT4	EEF2K
LRRC10B		SBK1	ATP2B2	KPNA6	LYNX1	IKZF4		CPN2			SLC25A22	PCYT1A				FLI1	KCNA6	KIAA1671	UNC5C		DLG2	TRERF1	FZD5	ASB1	LHFPL2	RPL22	MOB3B	MOCS1	ORAOV1		HPCA	FGF12			FRMPD4	CYP8B1	CUL5	FZD5				TMEM248	HEBP1		PPIL2	TP53BP1		FAM198B	SLC25A24
SLC25A35		SLC25A35	ATP6V1A	SLC7A11	MRP63	LPPR2		CSTF1			NAA40	PDE2A				FMO2	KCNC4	ZNF518B	DYNLL1		DNMT3A	PAG1	ALDH5A1	TRAPPC2L	CDK2AP2	RPL28	METTL8	MPL	MARCH8		HOXB5	FKBP5			MLEC	DAP	PNPLA4	ALDH5A1				SOBP	SLMO2		TMEM184B	TPM3		PRKAG2	HUNK
FAM102A		C1orf226	ATRX	PRKD3	TMUB2	C6orf106		CUX1			RPAP2	PDE4A				FOSL2	KCNH2	ZC3H12C	GBF1		DOCK3	ANKH	KAT6A	SEMA5B	IRX5	RPL41	QSER1	MUC3A	HNRNPUL2		HOXC6	FOXC1			KIAA0513	DBT	EEA1	KAT6A				CXorf57	PHF20L1		C20orf194	TRAF5		FAM8A1	ZNF354C
PAIP2B		C2orf91	BCKDHB	TMEM245	ZNF576	LPIN3		CYP1A2			RABEP2	PDE4B				FXN	KCNJ5	SSH2	TNFSF14		DRD5	KCNQ5	FGF23	CCSER2	ZER1	RRAD	ELOVL7	MYCL	KIF6		HOXC8	FOXO1			RASSF2	AKR1C2	PRSS12	FGF23				SLC38A4	ZNF706		AAR2	UBA52		IP6K2	PLA2G3
PRRT4		CTXN1	BCL2L2	MTCH1	NKAIN1	REEP1		DCC			PRR5L	PDE1B				IFI6	KCNQ2	FAM110B	ADAM23		DRP2	DNAJC12	GAN	RNF216	DDX17	RRBP1	NAA25	PPP1R12B	SRRM3		AGFG2	FOXO3			BMS1	DIO1	PPFIBP1	GAN				BSDC1	A4GNT		TENM4	UFD1L		CTDSPL2	PNPLA8
SAMD12		TRIM67	PRDM1	KIF4A	CDC73	WNK1		AKR1C2			NAA60	ENPP1				GALK1	KCNQ3	TMEM41A	CDS2		DUSP3	MUC13	DGCR6	UGT1A7	ATG7	ATXN2	CSRNP3	NCAM1	SCUBE3		HSD3B1	FMO2			SERTAD2	DLX4	PIK3R3	DGCR6				FIGN	DCTN4		PTCD1	UGT2B4		ASB1	RRP15
IGLON5		ANKRD33B	BMP3	DSTYK	AKIRIN1	WNK3		DLG3			SLC35E1	PEG3				GLG1	KHK	MCFD2	SIGLEC5		DUSP9	PRDM11	SMC1A	PAF1	SORBS1	ATXN7	VCPIP1	NDUFA4	PCSK9		IGSF3	GABRA1			TATDN2	TOR1A	ITGA10	SMC1A				SLC25A36	PHF20		PLEKHG3	USH2A		SUFU	HSD17B11
HAPLN4		FAM203B	BMP5	ARIH1	USB1	FTO		DNM1			GRHL2	PEX14				GLI3	KIF5A	PYGO2	IL18R1		DVL3	PHTF2	ARID1A	FAM63B	TRIM3	SCN1B	NUBPL	NDUFC2	C17orf103		NDST1	GABRB2			TOMM20	MEGF8	GAS7	ARID1A				AGPAT5	ZDHHC3		CHD5	WIPF1		EMCN	CRIM1
C10orf105		C17orf107	BNIP2	NDUFAF3	ZDHHC14	THTPA		DNASE1L1			FAM192A	PFKFB3				GNAO1	KRT9	MOB1B	ALKBH1		E2F1	ZNF512B	HIST2H2BE	UGT1A4	DMRT2	SCN4B	KLHL15	NDUFV3	MDGA1		FOXN2	GABRP			NUPL1	EPHA3	API5	HIST2H2BE				SLC39A9	SLC25A37		CNTNAP2	ZKSCAN1		RAPGEF6	UBR5
TRIM67		ABCA2	BNIP3L	TPGS2	GALNT12	SRD5A3		DNASE2			PQLC1	PGR				GNAT1	KRT31	PIGM	ARHGEF7		E2F2	GRAMD1B	TAGLN2	BNC2	CELF1	SCNN1A	PRR7	NEUROD2	ZNF740		HTR2C	GALNT1			RB1CC1	CLN8	PRKRA	TAGLN2				ETNK1	PHF21A		PPP1R16B	PCGF2		ARID4B	AIG1
CAPN14		ACVR2B	BPGM	TSKU	ASB13	VEPH1		EEF1A1			ASRGL1	PHKA1				GNG4	LAMC1	ATPIF1	BTRC		EDA	PRR12	ZNF282	BCAS3	CELF2	CCL21	SETD7	NF2	TTLL6		IDS	GCH1			JAKMIP2	ESR2	PDE5A	ZNF282				CDV3	THEM6		KLHL3	ZNF154		CCSER2	ANAPC7
TSPAN11		ADAM8	C1S	LRP10	FBXO31	MOB3B		EIF2S1			ATHL1	PIP4K2A				GRK5	LMX1B	TP53INP1	HAP1		EFNA5	HECW2	CASK	WDR55	NFAT5	CCL22	KIAA1715	NFIC	PTRF		IL1R1	GCNT1			TOX4	F2RL2	TNKS	CASK				ASF1B	HEMK1		CNNM1	ZFAND5		TRMT13	NT5DC3
RNF165		ADCY1	OSGIN2	LRRTM2	C12orf49	NAA40		ERCC1			KIAA0226L	PITPNA				GRB10	LPP	CHST14	USP2		EIF2S3	SRGAP1	KLF7	TOR4A	CPLX2	SDC1	TMX1	NKX3-1	BOD1L2		IL6ST	GCNT2			IQSEC1	FANCA	HRK	KLF7				ENAH	PRKAG2		HEYL	ZNF217		RC3H2	KLF13
ZNF704		ADD2	CACNB4	ZBTB20	NAA40	PIP4K2C		F8			ORAI2	PLAGL2				GRM4	LSAMP	PALM2	RGN		ELAVL3	MIB1	PPAP2B	TMEM104	MMP24	SDC4	C1orf21	NOS1	CYB561D1		IL10	GFPT1			LPGAT1	FKTN	NRP1	PPAP2B				DOK5	HPCAL4		AGO1	MAPKAPK3		PGPEP1	TMEM66
FAM203B		ADRA1D	CALM1	TTLL3	SNX22	TREML2		FCN1			TRABD	PLCL1				BRF1	LSS	RAB3C	MTMR6		ELK1	KIAA1324	NUMB	UHRF1BP1	SF3A3	SFTPC	DIAPH3	NOTCH2	RGMB		IMPDH1	GFRA1			MAFB	FGA	CD84	NUMB				KDM3A	ANKFY1		COPG2	SEMA3B		INO80D	NAA38
SHISA7		AP1B1	CAMK4	HCAR1	PRR5L	CPSF7		FOXE1			DCAF11	PLP1				HIP1	LTK	WDR92	LATS1		ENG	KLHL42	SLC4A4	SDHAF2	ATF7	SH3BP2	SLC25A31	NPR1	RAB37		ITGA3	GK			RBM8A	GPC5	CPNE3	SLC4A4				37865	TRIAP1		RNF11	MTERF		MTMR10	HECA
ACVR1B		AK1	CAPZA2	CDH19	ATAT1	ZNF671		FXN			AKNA	PLXNA2				HK1	CD180	AGAP1	KRT75		EPHA8	POGK	RAB11A	STX17	ABHD2	SLC4A3	DNAL1	SLC11A2	RAB43		IVD	GLI3			BCL2L11	GABRR2	MTMR3	RAB11A				GNG12	UFC1		LAMP3	ST7		RNF125	GPRC5B
ADARB2		AKT2	CAV1	WDR91	FBXL18	DOK3		G6PD			TTYH3	POLR2F				HLA-DOA	MXD1	FAT3	CBFA2T2		FGFR1	ZSWIM6	RGS11	MTPAP	WWP2	SLC1A7	NUDT12	NRGN	TMEM95		JAG2	GLUL			AP1M2	GLRA1	USP13	RGS11				C21orf62	GDE1		CACNG4	TPST1		TMEM248	LUC7L3
ADORA3		ALPPL2	RUNX2	YPEL1	SEMA6D	ATAT1		GALNT2			PRR3	POU2F1				HLA-DPB1	SMAD4	NOXRED1	ATG12		FOXI1	ZNF317	DCAF5	SHQ1	FGFR1OP	SLC6A6	SH3BGRL2	DDR2	C1orf110		JUN	GNAI2			ATP9A	GLS	LIMD1	DCAF5				CYP26B1	SUFU		FAM155B	CNTNAP1		MED9	RSF1
ADRA2A		AMH	RUNX1T1	RBM15B	BAIAP2L2	TRPM3		GNAT1			ZFP91	POU2F2				HLA-E	MBP	DCUN1D3	SYNGR1		FOXS1	GPR107	TSC22D1	TRIM62	PTPRT	SLC6A9	JAM3	NTSR1	TSPAN33		KCNA5	GNAQ			HHLA1	GLUL	SEMA5A	TSC22D1				NRIP3	ATP8A2		BBC3	IKBKG		ARMC1	MYOZ2
ADRBK1		AMPD2	CCND2	POMT2	CCDC170	TRIM46		GRIA2			HM13	POU6F1				MR1	ADAM11	FAM210A	NEURL		FLNB	IGDCC4	APLN	RNF121	LDB3	SLC12A4	MRO	OAS2	FMN1		KCNC1	GPD2			ACTR3	GNAT1	SEC22C	APLN				SAR1A	RAB8B		BHLHE22	GAS7		PNMAL1	BCMO1
ALAD		AR	CDH6	A1CF	OPA3	ORAI2		CXCL2			C1orf21	PPM1B				IGFBP5	MDM2	C4orf32	MAP3K13		FLNC	EPG5	BTRC	DRAM1	WDHD1	SLIT3	BRIP1	OPCML	SAMD7		KCNE1	GPM6B			HIPK3	GNRHR	CBFA2T2	BTRC				SMARCAD1	SASH3		HIPK2	TRADD		BLOC1S4	IL20RB
ALDH3B2		ARHGAP1	CDK6	DONSON	RAB11FIP1	CD276		HCRTR1			URM1	PPP1R3D				IGHMBP2	ME2	PPARGC1B	CYTH1		FOSB	POLD4	PSTPIP2	C19orf66	ADAMTS6	SMARCC1	KBTBD7	OPRL1	RGSL1		KCNJ5	GPR3			RASGRP1	GPLD1	SCAF11	PSTPIP2				ATXN7L3	FAM105A		KLF15	CTSF		SOX6	RBM27
ANXA8L2		ARL3	CDKN1B	EMR2	CEP63	SRCIN1		HMX1			VANGL1	PPP1R10				IL7R	MEIS2	PTCHD1	GPR56		NR5A2	PLEKHA2	SYT7	SMPD3	LZTS1	SMARCD2	FBXO30	ORC4	C1orf95		KIF5A	GRIA1			YAF2	GRIK3	DDX21	SYT7				CASS4	GNB1L		CCDC113	TNFSF14		ZNF280C	MIEF1
SHROOM2		ARNT	CDS1	CRNN	ULBP1	LIMD2		HSF1			ZMIZ2	PPP2R4				IRAK1	MFAP4	ASB7	NRXN3		GABRA3	ALX4	SYNGR1	GALNT10	CELF3	SNX1	ZNF394	P2RX5	C12orf68		KRT31	GRID1			LHFP	GUCY1A2	XPR1	SYNGR1				ZNF248	IL17RD		CNIH4	FBP2		CCDC88A	RBM47
AQP1		ARSA	CDSN	DESI2	AKNA	EEPD1		HTR1D			TLN2	PPP2R5C				IRF3	MGAT3	SREK1	LIPG		GALNS	ABHD4	MAP3K13	MED29	AKAP13	CAPN15	ARID5B	P2RY2	C15orf52		L1CAM	GRIK4			STX6	HAS2	LRAT	MAP3K13				SLC4A10	TET2		NCAPH2	ARHGEF7		BTBD7	RC3H2
ARL1		ARSD	CHD2	ST8SIA3	C6orf25	C1orf21		IFNAR1			MARVELD1	PRIM1				ITGA2B	MGMT	STK35	CRIPT		GATA4	PIEZO2	SLC33A1	FLVCR2	NXPH4	SP1	CHD6	PAX7	SHISA6		LAD1	GUCY1A2			AP3S2	HINT1	STK17A	SLC33A1				CYP20A1	ZCCHC2		TFCP2L1	NAE1		TMEM30A	SGTB
ARL3		ASCL2	CHGB	MRTO4	DDHD1	CSRNP2		CXCR1			RAB34	PRKAR1A				JUP	MICB	CACUL1	MED17		NR6A1	CLSTN2	ZMYM3	SLC48A1	HRH3	SP2	DCUN1D5	PDCL	ARHGEF37		ABLIM1	GYS2			SPRY3	HLA-DPB1	SRSF11	ZMYM3				SLC24A3	PDPR		ICOS	PRPF4		KCMF1	CRLS1
ASPH		ASPH	CHRM3	CLDN18	OR2C3	URM1		IL13RA1			KREMEN1	PRKCB				KCNQ1	ATXN3	FAM216B	THEMIS2		GDI1	XYLT1	LARGE	TMEM127	ATXN2L	SRC	HSDL2	PCCB	C9orf171		LIPE	HDAC2			ABCC4	HMOX2	TRIP11	LARGE				TBC1D24	CXorf57		SNX11	FAIM3		BBX	TRIM44
ATP1A1		ATF3	CLCN5	ZDHHC3	VANGL1	TSPAN14		IL13RA2			TMEM222	PRKG1				KRT6A	MAP3K9	CKAP2L	PGS1		GFRA1	LMBR1	VAPB	HIF1AN	SLCO2B1	SREBF2	LCOR	CHMP1A	MUC21		LMAN1	MR1			STAG1	IDH2	KIF3B	VAPB				CNOT6	BSDC1		CERS2	RPS6KA5		TULP4	BNC2
ATP6V0C		ATP1A3	CNTN1	CHST15	ZNF93	VANGL1		TNFRSF9			ATRIP	PROX1				KRT13	MLLT1	FAM117B	BAG5		GGT7	PORCN	MAGI1	NPLOC4	PHB2	SRF	FNDC1	CDK18	FAM102A		LPP	HNRNPU			IKZF1	IFNA5	NMT2	MAGI1				KCTD16	ELP3		LMCD1	SLC22A8		PLXDC1	GDAP2
ATP6V0A1		ATP12A	COL4A3	HEMK1	FCRL5	PITPNM3		INPP5D			ZMYND12	PSKH1				LDLR	MLLT6	FAM84A	PTGES		GLI2	USP46	NUMBL	PACS1	RNF44	SSTR3	FAM126A	PDGFRB	IFITM10		SMAD4	HOXA13			PKDREJ	IFNA8	ZNF264	NUMBL				NUFIP2	EVA1B		IL21R	PGS1		MAN1C1	FNBP1L
BAD		KIF1A	COL5A2	PANK1	RTBDN	RAB33B		ITPK1			PSD2	PSMD5				LGALS8	MMP15	CCDC50	RAB3D		GLP1R	FAM129B	BZRAP1	KBTBD4	PPM1E	ST5	USP30	PDK3	HAPLN4		MAG	HTR1D			TUBGCP3	IGF2	AKAP7	BZRAP1				MIB1	SBNO1		ARHGEF4	H6PD		SCYL3	PIGX
BOK		AUH	COL15A1	BRWD1	RPS6KL1	MFRP		KCNA3			DYDC2	PTBP1				LIF	ALDH6A1	IQUB	H2AFY		GNAL	PLEKHG2	GTF3C5	MCTP2	VASH1	STIM1	TMEM87B	PDPK1	CTXN1		MAP1A	HTR2C			TAB1	IL2RB	ROCK2	GTF3C5				RANBP10	TMEM57		BET1L	GOSR2		RALGAPB	BANP
ZFP36L2		AVPR2	CPD	MIS18A	TRAPPC9	SESN2		KCNA6			PCGF5	PTK2				FADS1	MN1	EML5	GTPBP1		GNAO1	BCL11B	ZNF264	FOXJ2	SBNO2	STRN	UBASH3B	PFAS	C10orf105		MAPT	HTR7			TRIM38	IL5RA	SPTLC2	ZNF264				DENND1A	UBE2W		DNAJC27	RAB36		KIAA1147	ATG2B
C8B		AZU1	DDX5	MIEF1	CALN1	CALN1		KCNC1			SYVN1	QSOX1				LY9	MOBP	RHBDL3	GOSR2		GNAQ	ZBTB10	RASAL2	LENEP	TMCC1	STXBP1	FBXL20	PFKFB2	TRIM67		MAX	IFNW1			VTI1B	IL16	RAB3D	RASAL2				GPR107	TMEM40		PCDH12	ABCG1		ATP10D	LIN7C
LDLRAD4		BAG1	TIMM8A	GNL3L	MARVELD1	MRO		KCNQ3			SLX4	PTPN3				MAN2A2	MPP2	SGMS2	CLOCK		GNG4	ELOVL6	CHST3	RCC2	UNC13A	SURF4	NKD1	PGR	ATXN7L3B		MDK	IGF1R			SYNCRIP	TNFRSF9	CLOCK	CHST3				PCTP	CPPED1		THEM6	RIMS2		CYP20A1	SLC39A9
PTTG1IP		BCKDHA	COCH	L1TD1	SLC41A2	KREMEN1		LAD1			JPH4	PTPN4				MCAM	ABCC1	MIER3	CREB5		GOLGA1	C1orf116	PGS1	37865	KIF21B	MED22	DCLK3	SERPINA1	ZNF704		MECP2	IL1RAP			IPO8	ILF3	SH3PXD2A	PGS1				SPCS3	LIN7C		EIF3L	CEP57		C3orf14	STRBP
C21orf2		BCL2L1	DHFR	SLC6A20	ACRBP	RNASEH2C		ABLIM1			ZC3H8	PTPN7				CHST6	MSN	DCP2	RAB36		PRLHR	CENPO	STXBP5L	ANKH	CMTR1	TBX6	ZNF518B	SERPINB8	SYNDIG1L		MEF2D	ITGA2			NEBL	PDX1	BZW1	STXBP5L				PROK2	SMPD3		HEMK1	DOCK4		ESYT2	YOD1
MPPED1		BCL3	DIO2	FBLIM1	KBTBD8	ELMOD3		LRPAP1			SRRM4	PTPN14				SMCP	MTR	TXLNB	ZNF592		GPR26	NKAIN1	GABBR2	CYP26B1	ERC1	TCP11	EPT1	SERPINB9	ADARB1		MAP3K3	ITGAV			RPP30	ITGA1	EDEM1	GABBR2				SLC22A23	ELAC1		AMOTL2	HDAC9		HEG1	TRIM36
CA5A		BCR	DMRT1	GATAD2A	MAK16	ZNF541		SMAD1			ST6GAL2	PURB				MDM4	MUC4	SYNPO2	IKBKE		GRK6	SH3TC2	CDC42BPB	BARHL1	N4BP3	TDG	GTPBP10	PIGR	ADCY1		MFAP3	JAG2			EXOC5	ITGAL	TRAM2	CDC42BPB				LMBR1	FAM46A		LCMT1	KIAA0513		SRGAP1	GALNT10
CACNA1B		BIK	DUSP8	TRPM7	KRTAP4-4	RHBDD1		MAN2A2			PRRC2B	PVRL1				MEF2D	MUC6	MPZL3	MICAL2		MKNK2	CLMN	RGS6	AGPAT3	38961	TEAD1	NAV2	PIK3C2B	ADORA2A		MGAT3	JAK2			CELF2	KAL1	USP6NL	RGS6				C5orf28	PPP1R9A		RAB14	RAPGEF5		TAOK1	DOCK10
CACNA2D1		CXCR5	EDA	TMEM104	RAX2	ZDHHC18		ADAM11			PTPN5	PXN				MFAP3	MYCL	DENND6A	SDC3		GPX3	PEAK1	SH3PXD2A	PLXDC1	MAPK8IP3	TEAD3	SLC25A21	PITPNA	AP1B1		MGAT5	KCNA2			FUT9	KCNC1	KIAA0513	SH3PXD2A				SUDS3	GPATCH2L		RAB6B	TBC1D5		PCDH10	BTBD7
CASP7		BTD	EGFR	CASZ1	FIBCD1	POLDIP3		ME2			ARHGEF39	RAB3B				MFAP4	MYO1E	CCDC125	N4BP1		GRIA1	CNTD2	PPM1F	TMEM63C	RTF1	TFE3	HS6ST2	PKD2	AKT2		AFF1	KCNA3			NRG3	KCNC2	PHF16	PPM1F				RTN4R	N4BP2		MED15	GIT2		STIM2	ENAH
RUNX1		SERPING1	EGR1	CLN6	MUM1	TMEM79		RAB8A			SLC35B4	RAB5B				MGAT5	PPP1R12B	C9orf91	EDEM1		GRIK3	SVEP1	HS2ST1	FAM219B	VPS13A	TGFBR3	MCFD2	PLCB4	AQP1		MMP19	KCNA6			HBS1L	KCNH1	ZBTB24	HS2ST1				PLEKHA3	40787		ASB4	GINS1		PHF12	TXLNG
TNFRSF8		C1QB	EIF2B1	LAMTOR1	EAF1	LCOR		MEOX1			PAQR8	RAB27A				KITLG	NAGA	ZCCHC24	TRAM2		GRIN1	ESRP2	LPIN2	VANGL2	SIK2	TH	CERS5	EXOSC9	ARHGDIA		MNT	KCNC2			SRSF10	KCNQ2	ELMO1	LPIN2				ZBTB10	RCOR3		WWOX	FCHSD2		KIAA1549	CSGALNACT1
CD70		CAPN5	EIF4B	FKBP14	MVB12B	GHDC		MEP1B			KIAA1755	RAB27B				MLLT1	NCAM1	RNF152	KIAA0408		GRIN2D	CEP63	DZIP3	RAB22A	ATP11A	THRB	BTF3L4	38596	ARL3		CD200	KCND2			WASF3	LAMC2	TOX4	DZIP3				PLEKHF2	MBNL3		LUC7L3	SRGAP3		GPAM	ASH1L
CDK3		C8A	ELK3	CDCA8	UBE3B	SRRM4		MKLN1			DISP2	RAC2				MME	NEDD4	FAM171A1	FAM115A		GRM2	EDEM3	WSCD2	KIAA1161	ZC3H7B	TIMP3	RSAD2	POLR2E	ARRB1		MSI1	KCNJ5			CPLX2	LASP1	DDX46	WSCD2				TBL1XR1	RNF114		CDHR5	AP5Z1		NEUROD4	PCDHA6
CLCN7		MRPL49	EP300	ETNK2	SAPCD2	TTBK1		MAP3K9			TNKS1BP1	RAD23B				MPL	NFATC1	ARL5B	SNPH		GRM5	PLEKHO2	EDEM1	ERMN	MGRN1	TJP1	ARRDC4	PON1	ASPH		MSN	KCNJ12			FAM114A2	SMAD2	NUAK1	EDEM1				C12orf49	FAM212B		SLC37A1	RABGAP1L		RHOU	STARD7
CLTB		DAGLA	EPAS1	PNMAL1	SYS1	FAM73B		MMP11			SSH2	RALGDS				MTF1	NMT1	KIAA1324L	TBKBP1		GSK3A	WNT10A	FAM115A	SRGAP1	WSCD1	NR2E1	MTDH	POU2AF1	ATP1A1		MSX2	KCNK3			ZNF275	SMAD7	SV2A	FAM115A				FAM57A	ALG1		NLE1	SUPT7L		RBM26	ENY2
CMKLR1		CACNA1E	STOM	MNS1	SNX21	FAM222A		MOCS2			NAV1	RANGAP1				MTR	NPR3	CNOT6L	KIAA0513		HABP2	TTYH3	MLEC	TBC1D14	TMEM194A	TNFRSF1B	TIFA	POU2F1	ATP1A3		MVK	KCNMA1			CLPX	MAFG	RABGAP1L	MLEC				PGAP1	KLHL4		ROBO4	CD302		SMOC2	BBX
CNGA1		DDR1	EPS8	SLC22A15	CCDC97	FIZ1		MYBPC3			FGD3	RAP1GDS1				MUSK	SLC11A2	PRR14L	RNF144A		HADHA	CSRNP2	KIAA0247	ZNF398	MAN2B2	TRAF3	CENPBD1	PPARA	NKX3-2		MYD88	KCNQ3			PAPOLA	MAOB	FAM20B	KIAA0247				VCPIP1	ANKH		GNB1L	SLC23A2		PAPD5	TULP4
COX15		CALCB	ERBB2	RBM38	LYRM7	SPRYD3		MYO9A			TPD52L3	RASGRF2				MXI1	NT5E	CERS6	PHYHIP		HDGF	APOLD1	TOMM20	ZNF319	TBC1D30	TRPM2	UBE2Q2	PPID	BBS1		MYL4	KPNB1			UGT2A1	MCF2	PAN2	TOMM20				CPEB4	TM9SF3		TBC1D13	SLC12A6		ZMAT3	JPH2
CREM		CAMK4	ESR1	UBE2Q1	COX19	ZNRF1		NDUFA1			TSPAN18	KDM5A				MYCL	ROR2	C8orf46	ARHGEF17		HLA-DQB1	URM1	NUPL1	KIF17	PHF15	TUB	MAPK1IP1L	PPP2R2C	BHMT		MYO1C	STMN1			MSL3	MEP1A	KIF14	NUPL1				CYB5B	SH3GLB2		SLC35F2	PTBP3		GAREM	ZMIZ1
CRIP2		CANX	EXTL3	HIF1AN	DERL3	KIAA1644		NDUFB9			STPG1	RBBP4				MYH9	NTSR1	SCML4	RUSC2		MR1	SLC25A28	TRIM14	WDFY1	HAUS5	HIRA	ARHGAP12	PPP2R5A	BOK		MYO9A	LMAN1			IFI44L	MID1	AMMECR1	TRIM14				ASXL3	ATXN7L3		MPHOSPH8	TSFM		C6orf106	SLC39A10
CSF1R		CAPN1	EYA1	HHAT	MYLK3	MICALL1		NFATC2			UAP1L1	RBMS2				MYO1E	NUMA1	C1orf101	TRIM66		NR4A1	SH3BGRL3	JAKMIP2	PITPNM2	FAM189A1	UBE2L3	SNX18	PRKACA	ZFP36L2		MYT1	LMNB1			GLIPR1	MMP14	SLC12A6	JAKMIP2				DUSP16	BBX		IL17RD	YAF2		USP46	TBC1D24
CSNK1E		CAPS	EZH1	CNDP2	WDR20	KIAA1755		NINJ1			PLXNA4	RDX				MYOC	OAS3	GXYLT1	SV2B		HOXB5	AIF1L	EPM2AIP1	ZSWIM5	CRTC1	UBTF	ESCO1	PRKG1	C8B		NAB2	SH2D1A			ATF7	MOG	KCNE3	EPM2AIP1				JHDM1D	SMURF1		TRPM7	WASF2		RAPH1	USP31
CTSH		CCBL1	F2RL2	CENPN	SNX29	SSH2		NKX3-1			RFT1	DPF2				NDUFA10	OGDH	BOD1L2	SGSM2		HOXC5	RTBDN	URB1	RNF213	SRGAP2	UMPS	CCDC85A	MAPK1	MPPED2		NEDD9	SMAD9			TDRKH	MPL	ABI2	URB1				FAM49A	SEPN1		WBP1L	EFS		KCTD15	KIAA1211
DBT		CD3E	FBN1	TEX2	RCSD1	EPT1		NOS2			STRADA	REST				NF2	OPRL1	FAM115C	RABGAP1L		HOXC6	CALN1	RHOBTB1	CPNE5	MAU2	VASP	PWWP2A	MAPK4	LDLRAD4		NEUROD2	MDM2			LILRA1	MPP3	ZNF197	RHOBTB1				TSPAN14	SLC45A4		ELP6	BCKDK		DERL1	MTA3
DCN		CD5	FLI1	BARX1	TMEM129	NAV1		NPR2			TIFA	RFX2				NFYA	P2RX1	TUSC1	FAM20B		HOXD11	SYT15	SV2B	PRX	PIP5K1C	VIPR1	LRRC58	MAP2K3	PTTG1IP		NFATC2	MDM4			MID2	MPZ	LHFPL2	SV2B				PPP1R14C	TTC7A		DET1	RRAGB		TMEM43	MAVS
DDOST		CD7	GAGE1	CHST7	SPSB4	LHX4		SLC11A2			REEP6	RFX3				NMT1	P2RX5	YIPF6	IQSEC1		ID1	ELMOD3	MFN2	GPR107	NCS1	VIPR2	WDR92	MAP2K7	CA5A		NFIB	MECP2			NUDT21	GADD45B	RNF41	MFN2				NUF2	SMEK2		MED9	TUBB4A		HMBOX1	KIAA1328
DNMT3A		CD22	GAB1	TRIM39	TMEM169	ZNF628		NUCB2			ADAMTSL1	RGS4				PNP	P2RY2	FAM133A	HS3ST3B1		IGF1R	FAR1	RBM8A	MARK4	SF3B3	WNT2B	PHACTR3	PRNP	CACNA1C		NFIC	MEF2A			ABHD2	MYO1D	NME6	RBM8A				TMEM47	NDRG3		BSDC1	HOXB13		MLF1IP	TAOK1
DUSP7		CD86	GABPA	ZC3HAV1	CMTM7	TSPAN18		OAS2			MARCH9	RING1				NPR3	PCSK6	FMN1	SLC12A6		IL2RB	TRAF7	AMMECR1	CADM3	CBX6	WT1	C8orf34	MASP1	CALML3		NFIX	MEF2C			DUSP14	MYO5B	MPZL2	AMMECR1				SH3BGRL2	USP31		RNF220	MRPL28		MANEA	FAM135A
ECT2		TNFRSF8	GABRB3	THAP10	SCAMP4	CCDC97		OGDH			SFXN1	ROCK1				NPTX1	PAK2	ATXN1L	PTBP3		ILF3	MAF1	KCNE3	CXCL16	NPTXR	ZNF33B	MED12L	TMPRSS15	CASP3		NGF	KITLG			DNAJB4	NAP1L1	TRIM13	KCNE3				FSD1L	RNF150		APPL2	POLR3F		GTDC1	PREX1
EDA		CD34	GALNT1	SPIRE1	ERMAP	BMF		OPA1			SFXN5	RPA1				NRL	PARK2	CCDC178	ACTR1A		IMPDH1	RHBDD1	HMGXB4	DLGAP3	CES3	TRIM25	TADA1	PRSS8	RUNX1		NINJ1	ATXN3			KRR1	NCAM2	INADL	HMGXB4				FAM172A	RIMKLB		LGI2	GNB5		SNIP1	KIAA1522
EIF1AX		ENTPD1	GALNT2	SEMA3G	TSGA13	LRRC16B		TNFRSF11B			EGLN2	RPS6KA3				NTRK2	PAX5	C1orf95	FAM13A		IRF2	ZDHHC18	EDIL3	IL22RA1	CBX7	RNF112	ANTXR2	KLK10	RUNX1T1		NMT1	MKLN1			PRDM5	NEB	TOPORS	EDIL3				FAR1	ALPK3		VPS53	HPSE		ARMC5	ALS2
ELF4		CD59	GBAS	ENY2	ZNF618	TRIM41		OPHN1			CMTM7	RRAD				NTSR1	PAX6	RAB15	SLC25A15		ITGA2	HSDL2	AASS	FAM3A	SCRIB	ZNF213	NEDD1	PSMD9	TNFRSF8		NOS2	KMT2A			PTPRT	NDUFV3	CRISP3	AASS				LCOR	TAOK1		C17orf85	SLC35D2		QSER1	KIAA1598
EPHA4		CDH15	GJA1	C14orf132	ARAP1	FMNL3		OPRK1			C1orf85	RRAS				OAS2	PAX7	C16orf87	RNF41		ITGA3	DDI2	WASF2	BCORL1	SPIDR	ZXDA	AEBP2	PTGS1	CD37		CNOT3	ALDH6A1			BVES	NFATC4	TLR6	WASF2				JPH4	USP35		TNFRSF19	HHLA3		THSD4	ZNF250
CLN8		CDKN1A	GJA3	STOX2	THEM4	ISX		ORC4			NACC1	RS1				OAS3	PCDHGC3	SHISA6	INADL		ITGA5	AKT1S1	SORBS3	GPSM3	SLC39A14	ZYX	TC2N	PTHLH	CDH4		NOTCH2	MOG			ERLIN2	NGFR	ARFGEF1	SORBS3				GLYR1	KIAA1456		SMPD3	ADAMTS6		PRR5L	TNN
BPTF		CEBPG	GLG1	SLC17A7	COMTD1	PLXNA4		P2RX4			SLC46A1	RYK				OPA1	CHMP1A	VGLL3	FLOT1		ITGA7	DOT1L	LHFPL2	NECAB3	RABGAP1	LUZP1	CYB5D1	PVR	CDX1		NOTCH3	MSR1			AKAP11	NHLH1	GMEB1	LHFPL2				TRIM52	RANBP10		GALNT10	CEP250		PHF17	SNX16
FECH		RCBTB2	GLO1	LYRM4	CPXM2	MTSS1L		P2RY11			SLC35A4	SORT1				P2RX5	PDGFRL	FAM174B	DCAF7		ITGB4	ZNF512	PSME3	KIF13A	PISD	MAPKAPK3	TYW3	PEX2	CHRND		NOVA2	MYO6			AKAP2	NHS	WASF3	PSME3				UBASH3B	TSHZ3		FERMT1	ABCB8		TRMT2B	SMOC1
FOXE1		CIRBP	GNAI1	JPH2	JDP2	STRADA		PAFAH2			BTBD9	VPS52				P2RY1	PDK1	KLHL31	AP3S2		KCNA3	JAGN1	CTDSPL	C10orf54	FKBP8	SLC39A7	TSHZ2	PYCR1	CISH		NPTX1	NCBP1			CHP1	NPAS2	ZNF275	CTDSPL				FBXL20	KLHL1		MAP7D1	SEC23IP		DNAJB14	NSD1
NR5A1		CLCN6	GNAL	CAMK1G	CD300LB	B3GNT7		PAK3			SLAMF6	ATXN1				FURIN	PDK2	SAMD12	EFS		KCNC1	SRRM4	AP3S2	XYLT1	TMEM184B	MAFK	ICA1L	RAB3IL1	ERCC8		NRF1	NCK1			STK38	NPAT	MAN1A2	AP3S2				REPS1	DPP10		TENM3	SEC63		RMI1	ZMAT3
FUT8		CLCN7	GNAQ	LYRM2	CYB5D1	PGAP3		PAX5			TRMT61A	SCD				PAEP	PFAS	TMEM215	MRVI1		KCNJ12	ST6GAL2	MARCH6	ZFYVE20	SEC31B	CCDC6	ACVR1C	RAB27B	CLCN7		DDR2	NEK3			SYNPO	SLC11A2	DBF4	MARCH6				TSPYL5	KIAA1522		LMBR1L	CA5B		LRRTM4	SUDS3
G6PC		CLPTM1	GNG4	RAB22A	SPNS2	PRRT2		PAX7			WDR92	SCN4B				PAFAH1B2	SERPINA4	TMPPE	CDIPT		KCNN4	TTBK1	ATP8A1	LEPRE1	SH2B1	RASSF7	PQLC3	RAD51B	CCR5		NUP98	NEO1			ITGA11	NSF	TMED10	ATP8A1				SSH2	KIAA1549		OGDHL	NXPH3		JHDM1D	CLEC7A
GABPB1		CNGB1	GNS	MIF4GD	TBC1D16	NACC1		PCDH7			GRIN3A	SCN8A				PAPPA	SERPINB8	C18orf63	ZER1		KCNQ1	TRIM52	CD2BP2	MLST8	HIGD1A	SSPN	TMEM182	RANGAP1	CMKLR1		OMG	NFATC2			IKZF3	NTRK2	TLK2	CD2BP2				NAV1	KIAA1614		ZNF839	DNAJC8		VOPP1	SMURF2
GABRA2		CNP	GPD2	ESYT2	SWSAP1	TEX261		PDE7A			SH2D1B	SCN9A				PCDH7	SERPINB9	FAM227A	LRRN2		KCNS2	DIRC2	VAV3	XPO4	TENM4	KMT2D	CHCHD4	RASA2	CNN2		PAK2	NFATC3			IKZF2	NUP98	CPSF6	VAV3				KLHL6	CADM3		TEX2	ZFP30		C1orf21	USP46
GABRB1		COL6A2	GRB2	MKL2	TNFAIP8L1	ZNF618		PDE1B			PSMB11	SRL				PCNT	PIP	FAM228A	MAD2L2		KIF3C	SPRYD3	ZBTB18	HIF3A	UPF2	FZD4	SYNPR	RBM3	COL11A2		PAX7	NFIB			ZNF652	OXTR	ABHD2	ZBTB18				DHX57	NGB		ZC4H2	PLEKHA6		APOLD1	VPS33A
OPN1MW		COMT	GRIN2A	MTA3	PUSL1	FOXP4		PDPK1			SLC25A29	SDC1				PCSK5	PKNOX1	ADM	ARFGEF1		KRT8	SYDE1	HMGN4	SIL1	LRP10	PIP4K2B	PABPC4L	RBM4	COX15		PBX1	NFX1			AAK1	P2RY2	RPP14	HMGN4				FMNL3	CREBZF		BAIAP2L1	ZHX2		APH1B	CAPRIN2
GFRA2		CPN2	GSK3B	SRGAP1	ICA1L	KLHDC3		PECAM1			C15orf27	SDC4				PDE1C	PLCB3	ARSA	SLU7		L1CAM	NKD1	HOXB13	GORASP1	PTCD1	SLC25A11	LIN54	RGR	ATF2		PBX2	NHP2L1			CPEB3	PAK2	PTPRT	HOXB13				ANKRD40	BACH2		GPR137	DENND3		TMEM47	MTMR9
GLUL		CRIP2	GTF2A1	CGN	C2orf50	AGAP1		SERPINA1			EARS2	SDCBP				PDE4B	PLGLB2	ARSD	MXD4		LAD1	KIAA1755	IPO8	LPPR2	CNTNAP2	TAGLN2	CPEB2	RHCE	CREM		PCSK2	NHS			ATG14	PAM	LDB3	IPO8				NXPE3	ZFAND3		RAD18	DIP2C		AMMECR1L	KCTD15
GNAO1		CRMP1	GTF2H3	STAMBPL1	NUDT16	UBE2J2		PLOD1			USH1G	CXCL12				PDE7A	PLGLB1	ATM	PDPN		LASP1	ANKRD13A	STAMBP	C16orf58	FAM169A	TEAD2	SOWAHA	RHD	CSF1R		PCYT1A	NKX2-2			SLITRK3	PAX1	ADAMTS6	STAMBP				ALKBH8	HEATR6		AGPAT4	WDTC1		FAM167A	FTO
RAPGEF1		CSF3	GUCY1A2	KLHL14	B3GAT2	TMEM132D		PLXNA2			SEZ6	SEC14L1				PDHA1	PLXNA1	ATP5F1	MGEA5		LGALS9	TRIM4	TGOLN2	C6orf106	SZRD1	SEMA7A	NCOA7	RLF	CSF3		PDE4D	NOP2			CNKSR2	PBX3	GALNT6	TGOLN2				MTDH	GREM2		C15orf39	NFASC		TLN2	TTPAL
GRIN2B		CSNK1E	GUCY1A3	MKL1	VTI1A	USH1G		PMM2			SLC43A2	SEL1L				ENPP1	PLXNA2	ATP5G3	ZBTB6		LMNA	WNT3A	ARID3B	EPS8L2	PRPF31	DGKD	PM20D2	RPL10	CTNS		PDE7A	NOS1			UBOX5	SERPINA5	SYNRG	ARID3B				CDHR1	FAM160B2		SEMA3G	CLCC1		SYT16	TMEM43
GRM4		CSRP1	GYPA	ZBTB26	RAD9B	ANKRD13B		EXOSC9			IRGQ	MAP2K4				PECAM1	PML	BMP7	SLC26A1		LOXL2	NAV1	RRH	BCL11B	SERBP1	CDC14B	SRSF12	RPL13	CUX1		ENPP1	NPAT			CARD8	CDK18	GPR182	RRH				TMEM183A	ENGASE		NCLN	MPRIP		EMILIN2	NKAIN1
GSPT1		SLC25A10	HNRNPA2B1	SFMBT2	ISM2	SYT2		PRRX1			ZNF792	SFRP1				PEX10	POU2AF1	BST1	TSPAN9		LRCH4	BMF	NUP50	PHACTR4	KLHL3	DCHS1	MTPN	RPL27A	CX3CR1		PDPK1	NPY2R			ELL2	PDGFB	IKZF3	NUP50				OPALIN	USP46		RHBG	ARC		ZNF644	ZDHHC14
HLA-DPB1		CST3	HOXA13	PRX	PGPEP1L	NUDT16		POLH			HSPB6	SFRP2				PEX14	PPARD	C7	GPR83		LRP1	CCDC126	FRS2	ZNF747	NUPR1	CRADD	PTPDC1	RPL28	DGKQ		PDYN	OPA1			KIN	PDK1	IKZF2	FRS2				MMGT1	UBE2Z		RALGAPA2	CAMSAP2		ST6GAL2	TTLL7
HMGA1		CTSO	HOXB7	SCUBE2	C15orf32	MTPN		PPP1R1A			SYT2	SFRP5				PFKFB3	PPP1R1A	MYRF	PPARGC1A		LY6H	PLXNA4	PDE10A	GDAP1L1	HEYL	TNFSF13	BEND2	RPL32	DNMT3A		PEX10	OTC			TRIM32	PEX14	HSPA4L	PDE10A				FOXP2	PRRG4		KIAA1147	CLEC16A		INSM2	CLIP4
HOXD11		CUX1	FOXN2	GATAD1	CCBE1	C20orf112		PPP2R2A			VSTM2L	SGCD				PHKG2	PPP2R4	C16orf3	AP3M2		MXD1	ELMSAN1	C11orf58	KXD1	TIMM13	RGS11	FOXR2	RPS8	DUSP3		PFKFB2	OVOL1			KDM2A	PGF	ZFP30	C11orf58				CEP41	ZNF576		SEPN1	MGRN1		ABHD13	MOB3B
HSF4		CYB561	IFRD1	CLSPN	ZNF480	RIMS4		SRGN			LYPD6	ST6GAL1				PIGA	PRKAA1	C21orf2	VAX1		SMAD4	MTSS1L	GCN1L1	HAUS3	AGO1	IL18RAP	GAB3	RPS20	DUSP7		PFN2	PABPC3			PHLPP2	PHKG1	ATG14	GCN1L1				RWDD2A	USB1		ATP8B2	KIF13B		UBASH3B	WDR76
DNAJB2		CYBB	IL1B	TSPYL2	ZNF578	SIRPA		PRKCA			NUDT16	ST3GAL3				PIGH	PRKAR2A	MPPED1	ABHD2		SMAD7	C17orf72	SLC35D2	PRKRIP1	IL36RN	CES2	PABPC5	RPS24	DUSP8		CDK14	PAFAH1B2			MON2	PIGH	ATF6	SLC35D2				CCDC85A	C22orf29		KIAA1161	CBX7		FRMD5	ATAT1
HUS1		CYP11B1	IL13RA1	RBM26	WFDC5	STK35		PRKCB			PPM1M	ST8SIA1				PIK3CD	PRKCA	CACNG1	PTPRT		MAOA	PGAP3	TRIOBP	NIPAL2	B9D1	SYNGAP1	DUSP19	RRM2	EDA		PHB	PAFAH2			FNBP1	PIN4	MAPKBP1	TRIOBP				TMEM200A	AAGAB		GRAMD1B	POFUT1		KIAA1644	DNAJB14
IGFBP6		DAP	FOXK2	ZFYVE20	COMMD7	XRRA1		MAPK6			UGT3A1	SLC1A2				PKP2	PRKDC	CAPN2	KIF3A		MAPT	CACNA2D4	PRDM4	PEAK1	DKK3	HDAC3	FAM76B	RTKN	EFNA2		PIK3C2A	PAH			NMNAT2	PLCL1	ZHX3	PRDM4				WDR17	LIN28A		HEG1	SLC39A14		ZC3H12C	NAA15
IGHMBP2		DFFA	ITGA1	NSD1	PROM2	SESN3		MAPK10			RIMS4	SLC5A3				PLAGL2	MAPK4	CASP9	AP4S1		MAT1A	FOXQ1	BTN3A2	THSD4	CYTH4	LDB1	FAM216B	RXRA	MEGF6		PIK3CG	PAK2			PEG10	PML	ZNF609	BTN3A2				ZNF641	CXorf36		AARS2	CCNDBP1		SSH2	TRIM45
IL12RB2		DHODH	ITGAV	ARHGAP9	UPP2	TMEM86A		PRPH			SIRPA	SLC6A12				SERPINF2	MAPK10	CD1D	FSTL1		MEOX1	CMTM7	BTN3A1	HDAC11	BRPF3	MTMR3	LACC1	RYR2	EIF1AX		PI4KB	PCCB			ZBTB43	PODXL	EXPH5	BTN3A1				FGD4	PRR5L		MIB1	IL17RA		FAM105B	C2orf44
IL18		DNM2	ITPKB	WBSCR17	MARVELD2	DPY19L3		PRSS8			STK35	SLCO2A1				FXYD3	EIF2AK2	CDC5L	BAZ2A		MFAP3	STX1B	KAT7	NAA60	SLC39A1	BSN	CMTM4	SCN8A	ELAVL3		PLCB3	PDK1			TNRC6B	POLH	ARHGAP26	KAT7				JDP2	FBXL18		PTCHD2	PANX1		C5orf30	CPEB4
FOXK2		DOCK1	ITPR2	GORASP1	C9orf62	RC3H1		PSMB2			TOM1L2	SLIT3				PLOD1	PRLR	CDO1	LZTS1		MFAP4	TMEM132B	IRAK3	DHDDS	TMEM97	BAIAP3	DPY19L3	SCN9A	ELF4		PLEK	PFKFB2			HIC2	POLR2K	ZBTB43	IRAK3				SLC24A4	CSRNP3		KIAA1467	ABTB2		ANKRD40	SRCIN1
ILF3		DUSP7	KCNA6	FBXL17	FAM120AOS	COMMD7		PTGFR			MOB3C	SMPD1				PLXNA1	PRODH	CHM	CELF3		MGAT1	MYSM1	CA5B	DOCK5	SLCO3A1	RPS6KA4	ZNF555	SCNN1G	CLN8		PMM2	CDK14			SMC5	POU2F1	TNRC6B	CA5B				TMEM170A	NUBPL		ARHGAP23	OLFML2B		RNF185	POLR2M
KCNA2		DUSP8	KCNC2	GNPNAT1	NOP9	TTL		PTK6			FAM78B	SUMO3				PML	MASP1	CHRNA4	NRM		MGAT3	GALNT13	ATXN2L	FBXL18	MRPS18B	SLC7A6	TMEM56	SCTR	EVC		PMP22	PIGR			ZZEF1	POU5F1	NFASC	ATXN2L				ZPBP2	ORAI2		ZBTB4	NSL1		CABLES1	SYNC
KCNE1		DUSP9	KCNJ5	TMEM135	EML5	FBXO41		PTPN3			SHISA4	SNCG				PMM2	PSKH1	CMKLR1	SCN11A		MGAT5	FBXO32	SLCO2B1	ATHL1	HIPK2	PIGQ	RC3H1	CCL16	EYA3		PRRX1	PKP2			ANKLE2	POU6F1	CLASP2	SLCO2B1				C1orf173	PLEKHO2		NCOA5	WWTR1		TADA2B	ADAMTS12
KCNJ4		DVL1	KCNQ3	CHID1	C16orf82	ZNF827		PTPN11			CLDN19	SNRPE				EXOSC9	PSMC2	CRP	STK38		CIITA	FOXP4	FKBP9	OPA3	SEC61A1	USP2	C1orf210	CCL22	FAT2		POLB	PLAG1			DCUN1D4	PPARA	LRCH1	FKBP9				KLF17	KLHL15		C6orf47	HEATR5A		FOXP2	ARPC5L
KCNJ15		ECE1	IPO5	OTUB2	MFSD6L	FREM1		PVRL1			ADIG	SNX1				PODXL	PSMD11	NCAN	IKZF2		MAP3K10	GRIN3A	ZNF507	ORAI2	POMT2	KCNQ4	SMYD1	CCL24	FCER1G		POLR2F	PLAGL2			2006-09-01	PPM1A	38961	ZNF507				C22orf39	DNAJC5		CYP4F11	DAK		PRRT2	SEH1L
KIR3DL1		EGR3	LAMA4	NOL12	RHBDL3	ZXDB		PEX19			FBXO41	SNTB2				POLR2D	PTBP1	CYP11B1	PHLDA1		FOXO4	HRASLS5	LPHN1	TRIM45	PACSIN1	DYRK1B	FAM117B	SECTM1	FECH		POU2F1	PLCB4			MPRIP	PRH2	RTF1	LPHN1				FAM168B	WDR82		JAM2	LRP10		RWDD2A	TMEM47
KRT6A		EPHA2	LGALS8	DCAF10	LONRF2	TMEM229B		RAD51B			FAM84A	SORL1				POLR2E	PTGIS	DHODH	RNF44		MMP2	TMEM132D	SLITRK3	TRABD	HUNK	CYTH3	CCDC50	SH3BP2	FHL3		POU6F1	PLP1			SLC35D1	PRIM2	CEP68	SLITRK3				KCNH8	BPIFB2		ZNF250	CCDC69		SMIM12	AMMECR1L
KRT6B		EIF5A	MXD1	WDR25	OLFML2A	NOP9		RBBP4			MB21D2	SOX4				POLR2H	PTHLH	DIO2	PLEKHA6		MMP14	SP7	ABLIM3	SRCIN1	KCNIP2	CHST3	CREBRF	SH3GL3	FLT4		PPARA	PRRX1			UBXN4	PRKCH	DDHD2	ABLIM3				DCBLD2	AKNA		ALX4	FBXL3		PALM2	RIOK1
KRT13		EMX1	MAN1A1	RIC3	PLAC4	IFNLR1		RFNG			XXYLT1	SOX12				POU6F1	PTPN3	DLX1	BAHD1		MN1	FOXN4	RALY	C6orf25	EHD2	ADAMTS4	TMEM167A	SHOX	GBX2		PPP1CB	UBL3			ATP11B	PRLR	TMEM194A	RALY				CPEB2	ACAD10		PAPPA2	DNAI1		KLHL32	ZRANB3
LCP1		EPHB2	MAP1B	SH3TC2	DNAJC18	FAM43B		RPGR			RNF38	SP1				PPARA	PTPN4	DUSP4	CEP164		MOV10	JDP2	ATF6	SETD7	CDR2L	STXBP5L	CNKSR3	ST3GAL1	GJB3		PPP2CA	PODXL			ARL6IP1	PRODH	PHF15	ATF6				HDX	NDFIP1		MRPL17	UQCRQ		ELFN2	LRRC8C
LOXL2		ERBB4	MARK1	AKIRIN1	NAIF1	OLFML2A		RPE			AMOTL1	SPARC				PPP1CB	PTPN14	DUSP9	ARHGEF15		MPP2	SENP8	ACIN1	FAM117A	ANO7	SPTLC2	TMEM65	SKI	GNA11		PPP2R3A	POU2F2			FBXO28	PSG9	SLC35A3	ACIN1				TLDC2	ADAMTS12		NAPB	NAAA		GRIN3A	FYTTD1
LPP		EYA4	MATN2	MAP7D3	FAM219A	PPP1R18		RPL13			C9orf163	SPAST				PPP3R2	PTPRC	EGR3	WDFY3		MPZ	FSD2	SORCS3	C1orf21	ASAP1	MPDU1	ZDHHC15	SLC1A3	GOLGA3		PPP2R5A	POU4F1			VPS13A	PTGFR	CES3	SORCS3				DUSP19	VANGL1		ELMO2	SLC39A1		JDP2	DCUN1D5
BCAM		ERV3-1	DNAJB9	USB1	SLC36A1	ZNF384		RPL27A			TMEM229B	SPR				PRKAA1	PTPRF	EIF4EBP2	KLHDC10		MSI1	SGK494	PHLPP2	CLPB	RNF141	H6PD	FAM122B	SLC1A4	GPC1		PPP2R5D	PPP1R3C			EXOC6B	PTGS1	LRRC8B	PHLPP2				SAMD8	RASSF5		ZNF335	KLHL20		TC2N	PHF6
LY6E		FASN	MDM4	LIN28A	TYSND1	SCAMP5		RPS3			THAP5	SPTB				PKIA	PTPRN	EMP2	WDTC1		MTHFR	SEZ6	TNIK	URM1	POLR1D	GTPBP1	DENND1B	SLC2A1	RAPGEF1		PPP6C	PPP1R3D			PACS2	PTPN1	SPIDR	TNIK				SESN3	CALN1		DMRTA2	RRP7A		SLC24A4	PHYHIPL
MAOB		FCER2	MEF2C	METTL8	TMEM218	PIANP		RPS3A			OLFML2A	SRM				PRKCA	PVR	EYA3	KIF21B		MUC1	TBC1D16	ZNF609	APH1B	ING4	SOX13	PAPD4	SLC5A5	GRIA4		PRKACA	PPP2R3A			PDS5A	PTPN14	DNPEP	ZNF609				ZFP90	RASSF4		XYLT1	KCNMB4		C19orf47	LCOR
MAP4		FCGR1A	MEF2D	NAA40	TPCN2	GRAMD2		RPS23			FAM170B	TRIM21				PRKCG	PVRL1	GATA4	SMG1		MUC6	HSPB6	CDK19	AKR1E2	ZBTB7A	IER2	DCP2	SLC6A7	ARHGAP35		PRKAR1A	PPP3CB			ASTN2	PTPRE	CORO1C	CDK19				GSG1L	BRIP1		RHBDF1	SEC61A1		ZNF831	DCTN5
MKI67		FCGR1B	MET	ZDHHC11	CYB561A3	CC2D1B		RPS29			GRAMD2	SSTR1				MAPK1	PCYT2	B4GALT1	ZNF609		MYO9A	C1orf173	RAP1GAP2	SOX7	AMOTL2	TRAF4	LIX1	SLC8A2	GSPT1		PRKAR2A	PRELP			OTUD3	PTPRJ	KPNA6	RAP1GAP2				TMEM56	KATNAL1		NUCKS1	A1CF		PRRC1	RSPO3
MKLN1		FECH	MFAP4	RNF122	PHACTR1	SPRED2		SCN4B			SPRED2	STC1				DNAJC3	PYGB	MKNK2	SARM1		MYO10	SYT2	TNRC6B	TMEM47	ANKFY1	AATK	SLC30A8	SLC8A3	BRF1		PRKCA	PRKACB			MCF2L	PTPRN	MOB4	TNRC6B				RC3H1	DTNBP1		S100PBP	SLC39A3		JMY	PLXDC2
MMP15		FGF3	MID1	ADM2	MMD2	ZBTB7C		SCN7A			ZBTB7C	STIM1				PRKX	RAB5B	GRM6	TBC1D2B		PPP1R12B	LRRC15	HIC2	FAM167A	NCKIPSD	WSCD2	TMEM64	SLC34A1	HCFC1		MAPK1	PRKCA			LPHN2	PEX19	THUMPD3	HIC2				CDPF1	SLC41A2		MEAF6	SLC40A1		UBE2QL1	SPRYD3
MNT		FGFR4	MITF	TNIP3	SRRM3	DNAJC18		SRSF1			TMEM184A	STK4				PRODH	RASGRF1	GTF2E2	MRPS27		MYT1	UBE2QL1	ATP10B	TRAPPC9	UBE2D4	SLC25A44	ADAMTS19	SLIT3	HNMT		MAPK3	MAPK13			CAMSAP2	ABCD4	CLIC4	ATP10B				FAM117B	CEP78		MTHFSD	PLLP		MTPN	ZNRF1
MPL		FKBP1A	ATXN3	WWC2	LHFPL5	LRRC55		SRSF4			NAIF1	STRN				PRPS2	RBL2	GUCY1B3	HIC2		NAB1	HGSNAT	POGZ	KREMEN1	KLF13	FAM53B	SYNPO2	SNAPC3	HOXA11		MAPK4	PRKRIR			LPHN3	RAD23B	HEATR5A	POGZ				FAM84A	ZNRF3		SLC13A3	LACTB2		CACUL1	ZIC5
MTHFR		FKBP5	MAP3K9	EDC3	FAM217A	MS4A15		SFTPB			ZCCHC24	SURF4				PSEN1	RBM3	GYS2	GPATCH8		NAP1L4	AMER1	COLGALT2	TMEM222	RASD1	TRAM2	IBA57	SNRPD3	HPCAL1		MAP2K7	PRLR			WWC1	RARA	PNISR	COLGALT2				CCDC50	TOMM40L		LPIN3	SUV420H1		RC3H1	CNTNAP4
MUC1		FLT4	KMT2A	CTC1	SERHL2	MARCH8		SLC1A1			CYB561A3	SUV39H1				PSKH1	RBM4	HCFC1	MAPK8IP3		NDUFA10	MYO3B	KDM6B	NBPF3	FXYD7	FAM131B	FBXO45	SNX1	AGFG2		PRLR	PROX1			ANKS1A	RBL1	KIAA1429	KDM6B				SPICE1	ARID5B		MARCKSL1	GMIP		ZNF362	PHLDB2
MUC5AC		FOSB	AFF1	WDR82	SERINC5	HNRNPA3		SMTN			MARCH8	SVIL				PSMD8	RBMS2	HLA-DQB2	MPRIP		NEUROD2	ZBTB46	METAP1	RHBDD1	POLE3	SEC14L5	RAB12	SNX2	HSD17B2		PROX1	HTRA1			KIAA0930	RGS4	LRP10	METAP1				THAP6	DDI2		ZNF747	WAC		TTC14	ANKRD40
MX1		FXN	NR3C2	TRIM11	C11orf44	C6orf223		SLC12A3			FOXK1	VAMP2				PTAFR	RGS12	HPGD	ZCCHC14		NEUROG1	RIMS4	ZCCHC14	POLDIP3	TERF2IP	SNPH	C2orf69	SNTB2	HSF4		PRPSAP2	PSEN1			SLC9A8	RGS7	PTCD1	ZCCHC14				MBLAC2	HOPX		MTMR9	SCLY		CCDC50	NEK9
MYH10		FUT6	MMP16	CLPB	PROX2	SDK1		SLCO2A1			METAP1D	TACC1				PTGIS	RHD	IKBKB	SYT11		NFATC2	ASB14	MESDC2	PHF6	SASH3	KMT2B	KIAA2018	SOD2	IFNAR2		MASP1	PSMA5			TBC1D30	RHD	LTN1	MESDC2				MBOAT1	TTBK1		OTUB2	ASB1		IGSF11	MTDH
MYO1D		FZD2	ABCC1	TSPAN14	RELL2	FOXK1		SLIT3			RNF169	TAF1				QSOX1	RORC	IL1A	ZC3H4		NFIA	VTI1A	RCOR1	DDI2	RNF216	ATG13	DOK6	CAPN15	ILF3		KLK10	PTCH1			CLASP1	RORA	DNM3	RCOR1				VKORC1L1	DGAT2		KXD1	SDK2		RNF217	MOB1B
MYO5B		NR6A1	MSR1	FAHD1	TRIM59	C7orf41		SNAI1			MYADML2	TAP2				PTPN3	RPL15	TNFRSF9	PRRC2C		NFATC4	TMEM86A	FBXL7	FAM195A	NEURL1B	TBC1D5	OTUD1	SORL1	INPP5D		PTK2	PTK2			SYNE1	RPA2	RAI14	FBXL7				GIMAP8	SLC9A7		CDC73	GNL3L		C7orf60	OPALIN
MYO9B		B4GALT1	MTM1	AIF1L	LUZP2	BEND7		SPIB			C17orf103	TARBP2				RAD1	RPL28	KCNJ10	ATP11A		NGFR	VWA3A	FAF2	ARFGAP2	GNB1L	RNF144A	REEP3	SOX12	ITPKB		PTMS	PTPN4			CRTC1	RPL13	LDLRAP1	FAF2				TMEM65	ATOH8		C22orf46	BIVM		AMOT	MYOCD
MYO10		GLRB	MTR	DNAL1	C17orf51	GPR111		SPN			ARHGAP30	TAZ				ABCD4	RREB1	LIG3	KAZN		NNAT	KIF18B	FAM168A	SYVN1	TBC1D13	CTIF	JAZF1	UAP1	KCNA2		PTPN1	PTPN14			MED13L	RPL22	ARL5A	FAM168A				MCMDC2	PPP1R15B		PANK3	FAM208B		KIAA2026	C1orf85
MYOG		GMDS	MTRR	MFRP	CLEC4G	PXT1		SPTB			RBM20	TBX2				PYGB	RXRA	MATN2	ANKS1A		NOS1	LOC147646	SYT11	SRRM4	SLC6A20	ARHGEF17	C7orf41	SPN	KCNN1		PTPN3	PTPRD			DICER1	RPS6KA3	STAP1	SYT11				DENND5B	RELT		MAP7D3	EPN3		SPRED1	GLCCI1
NAB2		GNA11	MYC	C19orf12	RGAG4	TMEM9		SRP72			SLC25A45	TBX5				PYGM	RYR1	CD46	TTC28		NOTCH3	FAM78B	JMJD6	COL25A1	RNF111	PLEKHM1	CNOT6L	SPTAN1	KCNQ2		PTPN11	RAB5B			NCS1	RPS23	CNNM1	JMJD6				MMAA	CEP19		C3orf52	PDPR		DCP2	PIK3IP1
NDP		GNAO1	MYO1E	RPS6KL1	FMN1	PRR14L		STAR			ANKRD52	TBX15				RAB1A	S100A3	MDM2	KHNYN		NOVA2	FBXO41	NUP210	ZNF469	DNAJB12	SV2A	ZBTB38	SPTB	KRT6A		PTPN14	RASA2			RYBP	SAA4	RPS6KC1	NUP210				SGMS2	DGCR6L		VTCN1	TMEM248		CCDC71L	TMEM200A
NEU1		GP5	MYO6	INHBE	BARHL2	RNF169		STAU1			GXYLT1	TCF3				RAB3IL1	ATXN7	NCAM1	LARP1		NPTX1	RNF38	ANKRD28	ACCS	SIDT1	SRGAP3	LCLAT1	SRC	KRT6B		PTPRN	RBBP6			RHOQ	ATXN7	NBEA	ANKRD28				DCP2	NKD1		C22orf29	MED9		PKD1L1	DDIT4L
NEUROD2		GPR26	NBN	KCTD10	EYS	C2orf72		STK3			TSSK4	MLX				RANGAP1	SCN2B	NGFR	MAU2		NRGN	GLIPR2	KIAA0556	USP30	PGPEP1	MRC2	CADM2	SSBP1	KRT8		PTPRS	RFX3			ATP1B4	SCN8A	AP3M1	KIAA0556				TMEM64	EPT1		KCTD17	PCMTD2		BMPER	RAB3C
NFATC4		FFAR1	NCAM2	PPP1R1B	NCR3LG1	TMIE		CNTN2			CEP170B	TCTA				RAP2B	SRL	NPAS2	SIK3		NTRK3	RNF217	KAZN	SUV420H2	CASZ1	ARNT2	BRWD3	SSR3	L1CAM		PVR	RFX4			SLC35A3	SCNN1D	MLH3	KAZN				ASXL1	HPS4		C1orf115	THNSL2		ARX	OLFM3
NFKBIA		GRIK3	NEU1	ZDHHC18	ILDR2	MDGA1		TCEB2			NEK8	DYNLT3				RARRES2	CCL22	NTRK2	MED13L		NUCB1	RDH10	DDHD2	RAX2	SAMD4B	LPGAT1	FBXO33	STAT5B	LAIR2		PYCR1	RGS4			SLC44A1	CXCL12	NPHP3	DDHD2				PGAM5	EMILIN3		MOB3B	UEVLD		ADAMTS18	SEZ6
NFKBIE		GRIN2A	NF1	HSDL2	SHISA6	SLC25A45		TG			PTRF	TERF2				RARRES3	SEC14L1	NUCB2	SLC7A8		OPA1	NOP9	ZC3H7B	NFATC2IP	PRPF38B	MFN2	NAALADL2	STX3	FADS1		RAB3B	RHO			CBX5	SFRP1	ANKRD1	ZC3H7B				AGO4	TMEM41A		FAM124B	C17orf85		CLYBL	MAB21L3
NKX3-1		ARHGAP35	NFIA	ING5	CCDC103	ZNF740		THBD			CYB561D1	TFAP2B				RASA2	SFRP5	OAS3	CBX6		OPCML	DENND2C	FBXW11	ZNF341	PNPO	ABCC5	GK5	MED22	LMO7		RAPSN	RNF4			BRD4	SRSF3	GPR82	FBXW11				ZNF585A	C15orf57		NRSN2	FAM46A		ARID2	MYOM3
NOS1		GRM4	NFKBIE	TMEM246	ZNF324B	CES4A		TLL1			EPHA10	TFE3				RBMS2	SFTPB	P2RX1	NPTXR		OTX1	IFNLR1	WSCD1	ZNRF1	SLC25A36	ABCF2	SCML4	SYT5	LSS		RASGRF2	RORA			DAAM2	SH3GL1	RBMS3	WSCD1				C4orf46	CEP95		FBXL18	FERMT1		ZNF585A	TYW5
NOS3		GUCA1B	NMT1	PSRC1	TRABD2B	UBALD2		TMF1			SIRPB2	TGFBR1				UPF1	SGCB	P2RX5	ZFYVE26		OVOL1	C1QL2	SLC9A8	TNS4	SLC35C1	UST	CXorf23	TAGLN	BCAM		RBMS1	RPS6KB1			LRRC8B	ST3GAL1	ATAD2	SLC9A8				C9orf91	TMEM67		EDC3	PCID2		CC2D1B	ICA1L
NPR3		HDGF	NPPA	PRRC2B	MFSD2B	KANSL1		TNFRSF1B			LOC285556	TGM2				RFC2	SGCG	PBX3	GLTSCR1L		P2RX1	SLC30A8	SMCHD1	STRIP1	TMEM63B	ACTR1B	WDR72	TAF11	LY6E		RELB	ATXN7			TTC9	SLC1A6	GTPBP8	SMCHD1				TMEM26	PLXNA4		EFHD1	ADAP2		AMER2	GLYCTK
DDR2		HLA-DOA	NPR3	EFCAB4B	ZNF793	PTRF		TNR			SH3PXD2B	THY1				RGS12	SCG5	PCCB	RASD2		P2RY2	KRT78	AHCYL2	KIAA1671	SOX6	FAM13A	NAP1L5	TCF3	CAPRIN1		DPF2	SCO1			SKIV2L2	SLC4A1	ANKRD11	AHCYL2				ZCCHC24	ELMSAN1		SP6	PAG1		REEP3	C4orf32
NTSR1		HPCA	ROR1	NFKBID	CUEDC1	ENDOV		TP53			ZFP41	TIMP3				RHD	SH3BGR	PDE4D	ARL2BP		FURIN	TXLNA	DICER1	EAF1	GALNT10	ABI2	PGM2L1	GCFC2	SMAD9		RFX1	SEL1L			TNPO3	SLC6A4	TMOD2	DICER1				DOK6	CHRDL1		EEPD1	CPXM1		SLC35F1	PPARGC1B
NUCB1		HPS1	OPRK1	IL17RC	GTF2H5	SYPL2		TRO			TUSC5	TKT				RNASEL	SH3BP2	PDE8A	BACE1		PAFAH2	UNC5B	SIRT5	NKD1	SLC48A1	TNK2	GXYLT1	TCF19	MAP4		RFX2	MAP2K4			SEC14L2	SLC7A4	MDFIC	SIRT5				RBM24	SNX29		DUSP16	CELF4		ZDHHC23	PRRC1
NUMA1		HRAS	OSBP	ZBTB45	IQSEC3	EPHA10		TTC3			EIF4E3	TLL1				BRD2	SH3GL1	PDGFRB	FAM89B		PALM	FAM171A1	MLYCD	SLC45A3	IPO9	STX6	PRTG	TCTA	MC1R		RFX3	ST3GAL1			TTC33	SLC8A1	PACSIN1	MLYCD				RNF182	FAM114A1		URM1	AGPAT3		KSR2	FAM173B
OPCML		DNAJB2	OXTR	ADO	PLIN5	RABL3		TTF1			RAB43	TLL2				RPA2	SH3GL2	PECAM1	PRND		PAX1	KIF6	ANGPTL2	SSH2	FAM222B	TIMM17B	LAMA1	TDGF1	CD46		RGS3	SIM1			CASP14	SLC19A1	HUNK	ANGPTL2				ATXN7L1	TTYH2		PITPNM3	STARD7		SIAH3	GRPEL2
ORC4		HSP90AA1	PA2G4	PLXDC2	POTEM	SUMF1		UBE2I			JMJD8	TMF1				RPL15	SHOX	PIP	CA14		PAX2	SCUBE3	NPTXR	WNT3A	PSENEN	SPRY3	CCDC141	TMBIM6	MDFI		RHO	SLC6A4			ZKSCAN5	SNX2	NOX4	NPTXR				STXBP4	VPS26B		FAM167A	DUSP22		SLC9C1	ABRA
P2RX5		HTR4	PAK3	ZNRF1	LINGO3	C5orf51		UCP3			TMEM95	TMSB4X				RPL23A	ST3GAL1	PIP4K2A	TRIM29		PCDH1	FNDC5	CBX5	FCHSD1	FAM212B	KATNB1	FAM126B	TFAP2A	ME2		RORC	SLC6A6			TMEM2	SRI	PNPLA8	CBX5				LCORL	PALM2		CD99L2	RGMA		TPRG1	MUM1L1
P2RY2		HTR6	PARK2	NKD1	ZNF814	RAB37		UFD1L			ZBTB8OS	CLDN5				RPL27A	ST8SIA1	PITPNA	KCNE4		PCSK2	GPATCH11	LEPROTL1	RNF185	BCAP29	IKZF1	DPH3	TFPI	MID1		RP9	SLC18A2			SGK3	STC1	ASAP1	LEPROTL1				MCOLN2	BTBD9		RPS6KL1	KIAA1244		LOC285556	FOXR2
P2RY4		IGF1	PCCB	EPT1	DDTL	TMEM119		UGT8			NAT8L	TNF				RPL28	SLC1A2	PKP2	SUMF2		CDK16	UBN2	LRRC8B	PLXNA4	MEPCE	PCGF3	DTWD2	TG	NR3C2		RPL28	SNAI2			CADM1	HSPA13	AK3	LRRC8B				ZNF549	MARCH3		ATG10	RIMKLB		UBAC2	CACUL1
PAFAH1B2		IGLL1	PCDH9	EFCAB12	POM121C	PABPC1L2A		UCK2			TSPAN33	TNFAIP3				CLIP1	SLC1A4	PNOC	GPR124		CDK17	CXorf58	KCTD2	RASL10B	LRRC8A	BTN2A2	CEP57L1	TGFA	MMP2		RPS6KB1	SNAPC1			TMEM245	CDKL5	PI15	KCTD2				NEGR1	SLC25A26		KCTD10	MAVS		ZKSCAN2	GCOM1
PAX3		IL4R	PCM1	SHF	LOC100289097	FMN1		USP4			ZNF517	TNFRSF1B				RXRB	SLC6A6	PPARD	SNED1		PDE4A	PLA2G4F	SKIV2L2	CHRDL1	RAD18	CORO2B	CNPY1	LEFTY2	MMP15		SORT1	SOX9			NPAP1	STK11	METTL9	SKIV2L2				JAKMIP3	ZNF689		NCALD	MICAL3		MTX3	DIRAS1
PCOLCE		ITGAL	PDCD2	FMNL3	PPP5D1	STAC2		UROS			TBX10	TNNI1				S100A7	SLC6A8	PPIA	TENM4		PDE4D	NPNT	TTC33	ZNF276	DPYSL5	DLC1	MICU3	SEC62	MMP17		SALL2	SP1			SLC24A2	STRN	RLIM	TTC33				RBM20	FOXP4		KREMEN1	USP35		C1orf95	TMEM56
PDE1A		JAK3	PDE1C	NXPE3	TPBGL	RD3		VWF			GPR153	TPD52L2				SALL2	SLC9A1	PPP2R1B	ATRNL1		PDE7A	MAGI3	ZNF346	FNIP1	C15orf39	CDIPT	LURAP1L	TRAPPC10	MMP19		TSPAN31	SSR1			DSTYK	SUPT4H1	COPS4	ZNF346				C14orf177	ZFYVE27		ZDHHC18	EPB41L5		ILDR2	RC3H1
PFAS		KCNJ15	PDE7A	SNX29	LOC100507656	OTOP3		EIF4H			SBK1	TPM3				MAPK12	SLC11A1	MAP2K1	IPCEF1		PDGFB	BCL9L	MKRN2	SLC46A1	SMARCAD1	CDC42EP2	YIPF6	TNFAIP2	MSRA		ATXN2	STRN			RASGRP3	VAMP1	RAB9B	MKRN2				TPRX1	SLC15A4		POLDIP3	CYP4F11		LIN28B	FBXO41
PFKL		KCNQ2	SLC26A4	RCSD1	ATP5J2-PTCD1	ZNF445		ZNF70			SHISA6	NR2C2				SBF1	SLC20A2	MASP1	CNTNAP2		PDGFRA	PGM2L1	ARFIP2	ELFN2	CA10	LRRN2	TRIM59	TNFRSF1B	MUC3A		SCN2B	STX3			RAD54B	VAMP2	DNAJC27	ARFIP2				LOC285556	FSD2		DDI2	CACNG8		KBTBD13	CAMSAP1
PHKA1		KLC1	PFAS	TMEM129	LOC100653194	ZNF710		ZNF76			SLC6A17	TRAF3				SC5D	SLCO2A1	PSMB7	RAB11FIP5		PDGFRB	KCTD21	PLA2G15	OSBPL7	C14orf132	PPIE	EIF4E3	TNNC1	MUC5AC		CCL22	SYK			GCA	SYK	C1RL	PLA2G15				ARL10	PLA2G4E		CARD11	AFAP1		C11orf87	PRUNE2
SERPINB9		KRT5	PGM3	MEX3A	LOC101059936	TMEM189-UBE2V1		ZNF84			LYSMD1	TTC3				SCN4A	SLCO1A2	PTGER3	ARHGEF26		PDHA1	ANKRD52	TMEM245	FBXO32	CABP4	APPBP2	LUZP2	TNNI1	MX1		MAP2K4	SYT1			CHRDL2	TBX3	TLR7	TMEM245				DTWD2	DCUN1D3		C14orf142	XPNPEP3		SNX30	ZXDB
PI4KB		KRT6A	SERPINB8	SPSB4	LOC101059952	SHISA6		ZNF131			ZNF805	TUB				SCN8A	SLIT1	PXN	TANC2		ENPP1	KSR2	PANX1	ZNF618	RGL3	ATG7	SPOPL	TP73	MYCL		SGTA	SYT4			TRIM58	TEAD3	PLAC8	PANX1				HCAR2	MIEF2		ST6GAL2	RBM26		ZBTB34	TMEM229B
PKP1		KRT6B	PIGA	MOB1B	LOC101927622	YPEL2		ZBTB16			SNX19	TUBG1				SCP2	SNAI2	RAP1GDS1	ZBTB20		PDYN	BOD1L2	DSTYK	NUS1	TMEM63C	SMC2	SYT10	TPD52L2	MYH9		SHC1	TAF4B			RCHY1	TEK	HEMK1	DSTYK				RSPO2	C1orf216		USP30	MRPS25		TMEM41B	LONRF2
PLD1		KRT85	PIK3C2A	ORAI3	LOC101929275	SLC6A17		ZNF180			TEX19	TUFT1				SRL	SMARCD1	REG1A	TIMM13		PER1	C19orf77	PARM1	FAM129A	SEPN1	ERLIN1	FREM2	TPM3	MYO1D		ST3GAL1	TBCA			CLIC4	TESK1	AMOTL2	PARM1				FMN1	UBXN10		ARHGEF39	PLA2G2F		C18orf63	SGMS2
FXYD3		LAMA5	PIK3R1	ARHGAP18	LOC101930115	IER5L		ZKSCAN8			RGS7BP	UBE2L3				SDC1	SMO	RPN1	AGO1		PEX14	HKR1	AAR2	ACAP3	TTC7A	STAMBP	ECT2L	TPO	MYOG		SIPA1	TBX2			NSL1	TGM2	HPCAL4	AAR2				ZNF710	UHMK1		STON2	MEAF6		TMEM200C	DCP2
PLTP		LCN1	PIP4K2A	SYTL4	LOC101930538	TMEM200B		ZNF217			LDLRAD2	UMPS				SEC13	SNAI1	CXCL5	ARRDC2		PFKFB4	SYPL2	ZZZ3	PARD3B	ZNF512B	IGF2BP1	MACC1	TRAF5	NASP		SIX3	DYNLT3			SAMHD1	TK2	UBE2J1	ZZZ3				TMEM110	TSHZ2		KNDC1	ELOVL1		GXYLT2	CCDC71L
PLXNA2		LIF	PKD2	STX1B		SNX19		ZFP112			CUEDC1	VDR				SEC14L1	SNX1	CXCL12	PDE7B		PFKL	CYB561D1	TENM4	ZFYVE27	GRAMD1B	CAMKK2	SKA2	TSC1	NFATC4		SLA	TEAD1			PVRL3	TLL2	PEX5L	TENM4				SLC26A5	CST9		KIAA1755	VWA1		C16orf52	MPZL3
PMM2		LIMK2	PKNOX1	VPS26B		C1orf226		EVI5			C10orf105	WIPF1				TRAPPC2	SOX11	SEC14L1	CYTH4		PGK1	SIRPB2	PLEKHG3	TMEM132D	KIAA1210	YKT6	HCN1	TUFT1	NFKBIA		SLC1A2	TEC			TIPARP	TM7SF2	TMBIM4	PLEKHG3				SKIDA1	TYW5		KIAA1737	ZNF343		POM121C	GRAMD2
POLR2L		LRCH4	PLAG1	TMEM106A		PAIP2B		NPHS2			CCDC88C	WNT7B				SELP	SPIB	TRA2B	HSPB7		PGM3	DNAJC5G	OSBPL3	DCUN1D3	HEG1	CELF2	ZC3H6	UBA52	NFKBIE		SLC2A3	TERF2			LRP10	TMPO	NAA38	OSBPL3				BEND4	PPARGC1B		EPT1	METTL21D		TMEM178B	FBXO15
POU2F2		LRPAP1	PLP1	BTBD9		HAPLN4		FZD5			TSPAN11	XDH				TRA2B	SPOCK1	SLC7A1	DISC1		PIK3CB	SH3PXD2B	GLCE	CMTM3	CASKIN2	KLF1	KCTD8	UBE2D1	NFYA		SLC4A1	TFCP2			ATRNL1	TNFAIP3	NLK	GLCE				SAMD12	B3GAT2		FRMD7	SH3TC2		PYURF	ZBTB7C
PPARD		LY9	PLS3	RNF157		C10orf105		NELFE			ATXN7L3B	YY1				SFTPB	SPR	SLC11A1	RNF115		PIK3R2	C5orf51	UBXN7	TMEM170A	KIAA1324	NFAT5	C12orf75	USP4	NKX2-2		SLC6A2	TGFA			SS18L1	TNNI1	LUC7L3	UBXN7				TRIM67	MTPN		CCDC149	VTCN1		ACADM	SENP5
PRCP		LYL1	PRRX1	LRRC58		IQSEC3		ADAM12			CPLX3	YWHAZ				SGSH	SSRP1	SLC20A2	RBMS3		PITX1	KRT73	ZNF500	TBC1D16	KLHL42	RAI1	VGLL3	UQCRB	NPHP1		SLC6A9	THRB			CNTNAP2	TNS1	RAB8B	ZNF500				ASAH2B	AGPAT6		R3HDM4	FBXO31		ACO2	ZCCHC24
PRELP		MXD1	UBL3	RAB39B		C1orf186		SYN3			POTEM	ZFX				SH3BP2	SST	SNAPC3	KCNMB4		PITX3	VSX2	ANKRD17	HSPB6	TAOK1	FAXDC2	BEND4	VHL	NPHS1		SLC8A2	TIMP3			DNM3	TP53BP2	CHIC1	ANKRD17				ZNF814	TMEM37		DERL3	EHMT1		ADCY3	C11orf45
PRKCA		SMAD3	PON2	GRIN3A		TMEM151B		RANBP3			TMPPE	ZNF22				SHB	SS18	SNRPD1	TOR2A		PLCB2	NANOS2	GMEB2	TCEANC2	KLHL14	ZNF275	SHC4	TRPV1	NPR2		SLC9A5	TRAPPC10			LSM14A	TPM1	PANK1	GMEB2				CCDC152	SAMD8		PLXNA4	ZBTB3		ADRA1A	PRR14L
MAPK13		MAGEA8	POU2F2	IP6K3		NRARP		BCAS1			C7orf73	ZKSCAN1				SHOX2	STAT6	SNX2	HIPK2		PLCD1	NRBP2	CABYR	LRRC15	PITPNM2	USP20	DEFB132	LAT2	NSF		SLC10A2	TNFAIP2			ZBTB20	TPM3	GPR84	CABYR				ZNF605	FAM216B		RASL10B	THSD4		ADRBK2	EBF3
PRODH		MAOB	PPARD	OR10AD1		ATXN7L3B		APOL1			CLEC19A	ZNF45				ST6GAL1	STAU1	UAP1	C16orf72		PLD2	PLCXD3	HEYL	ZNF474	DHX37	MMP24	C7orf76	WNT7B	NTSR1		SLCO2A1	TNS1			FBXW2	TRAF3	BRWD1	HEYL				FPGT-TNNI3K	ZSCAN29		ELMSAN1	CCDC134		APBB2	FAM26E
MASP1		MB	PPM1A	FSD2		ZNF704		PLA2G4C			SLC35E2B	ZNF74				SIPA1	STK4	SPARC	ZDHHC8		PLEC	NME9	IL36RN	LSM11	FBRSL1	EHMT2	SAMD12	WNT8B	NUCB1		SLIT3	TP53BP2			PITPNC1	TRAF6	SLC38A2	IL36RN				ABAT	TTBK2		MYOZ3	NAA60		APC	SYT14
PTGIR		MC2R	PPP1R3A	TNFAIP8L1		PABPC1L2B		ALDH4A1			C17orf107	TRIM25				SIX1	STX3	SPN	EEF2K		FXYD1	SPATA12	COPG2	NCOA7	CTDSP1	OS9	SNX30	WNT10B	OAS2		SMARCC1	TPMT			B3GAT3	TTC3	SSH1	COPG2				ACPP	PHF13		OXNAD1	CNTNAP3		APLP2	NAP1L5
QSOX1		MDFI	PPP2CB	SYT2		SYNDIG1L		DGAT1			TIMM23	ZNF185				SKI	SYN2	STAT5B	SLC39A3		PLOD1	DRAXIN	CNPPD1	AMER1	RPRD1B	ATF7	GTF2H5	WNT9B	ORC4		SMARCC2	TRAF1			CNNM3	TUB	RBM27	CNPPD1				ACVR2B	CNIH3		MTSS1L	DOCK5		ARL3	ZNF326
PTPRE		MDM4	PPP2R1B	LRRC15		TMEM178B		ADAM19			CHURC1-FNTB	ZNF213				SLC1A6	SYP	STK10	PACSIN1		PMM1	C1orf95	ATP2C1	HDX	OVOL2	ABHD2	FAM19A1	XPC	P2RX1		SNTB2	TRAF6			TIMM10B	UBE2L3	MRPS21	ATP2C1				BIRC2	PROM2		CCDC64	OPA3		BDH1	CCDC141
PEX19		MEOX1	PPP2R2A	C5orf24		ABCA3		MYH13			ABCA2	ZFAND5				SLC5A5	SYT5	SYPL1	GLTSCR1		PRRX1	LHFPL3	DKK3	ASB6	CACNG8	TRIOBP	MZT1	XRCC3	P2RX5		SOX4	TRPC5			IL36RN	UFD1L	FAM105A	DKK3				BIRC5	ASPRV1		ADAMTSL1	LRRC27		BDKRB2	RABL3
PXN		MFAP4	PPP3R1	CLVS2		ABL1		DYRK4			ABCF1	SLC30A4				SLC6A2	TAGLN	TEC	EMR2		POR	ENHO	STK36	FAM65C	ALX4	BTN2A1	GPR179	YWHAG	P2RY2		SOX10	TRPS1			OR2H1	UGDH	MTRF1L	STK36				ARF6	FGD5		TMEM44	CMIP		BMP7	TRIQK
PCYT2		MFI2	PRKACB	TRIM40		ACO1		TSC22D1			ACACA	LUZP1				SLC6A6	TBX5	TF	HP1BP3		POU2AF1	NSUN4	GOLIM4	STK35	KCNK15	FAM107A	FAM196A	ZIC1	P2RY4		SPN	TSN			CHORDC1	UPP1	FAM63B	GOLIM4				ARRB1	ZNF827		SFXN5	DUSP16		BRCA1	ZDHHC21
RAB27B		MAP3K9	PRKCB	UNC5D		ACVR2B		PER3			ACO2	CSDE1				SLC7A1	TCF3	TLE3	CDON		POU2F1	YPEL2	DESI1	SYT9	EEFSEC	LZTS1	KIAA0754	ZNF2	PARN		SPTBN2	TNFSF4			NSG1	YWHAG	ZNF853	DESI1				ASAH1	DAB2IP		SNX18	APOL4		C8A	AMIGO2
RAD51B		MMP15	PRKCQ	APOOL		ADAM8		SYNJ2			ACTA1	EVI5				SLC7A2	TCF19	TPM2	PDE11A		PPM1G	C2orf68	CECR6	MUC15	CLSTN2	CELF3	C18orf63	ZNF28	PAX1		SRF	UBE2D3			PPA2	ZNF3	BNC2	CECR6				ASL	TMEM161B		LARP4	ITM2C		CALCB	IRF2BP2
RAD52		MNT	MAPK8	ASB8		ADARB2		MTMR3			ADARB2	FZD5				SLC9A2	TCF20	TRPC3	GLOD4		PPP2R1A	KBTBD13	TMPRSS11E	SESN3	C10orf54	NXPH4	TMEM170B	MZF1	PAX5		STAC	UBE2E1			LAMP3	ZNF24	KLHL28	TMPRSS11E				ATP1A2	ABCA13		TEX261	ZNF611		CASP7	MIA3
RARA		MPL	MAPK9	RIMS4		ADRA2B		PGLYRP1			ADCY2	MAPKAPK3				SLC9A5	TCF21	TSC1	UTP11L		PPP2R4	C4orf40	WDR91	LAYN	ABCG4	NRM	TMEM194B	ZNF43	PCCB		STAT3	UMPS			FOXP1	ZNF33A	DCAF16	WDR91				ALDH7A1	AMOT		TMEM132B	SH3BGRL2		CBL	ZNF805
RASA2		MRE11A	MAPK10	NRSN1		AP2A2		SLC16A5			ADCY6	TFEB				SLC16A2	PPP1R11	TSPYL1	SAR1B		PRCC	CENPP	ORMDL2	TTBK2	FBRS	VSIG4	PYURF	ZNF69	PCOLCE		STAT5A	VCL			TAF5L	ZNF37A	DPP8	ORMDL2				BID	KIAA1958		KLHL29	TMTC1		CHD1	SLC25A53
RBL1		ABCC1	PRNP	ALG10B		AP1B1		CTDP1			ADRBK2	FZD3				SLC34A1	TEAD1	UBE2D1	CPA4		PRKCA	SLC25A53	DNAJC15	FBXL16	NSD1	PDAP1	ACAT1	ZNF85	CDK18		STAT5B	TRPV1			AFF4	ZNF43	INO80D	DNAJC15				BNIP2	TMEM229B		OSBPL10	EIF2A		CHRNA3	MXRA7
RBMS2		MSX1	RELN	ANKRD29		AK4		MAGI1			AK4	CUL5				SLC25A1	TEF	UBE2E1	CRIM1		MAPK3	PPAPDC2	TFCP2L1	CD300LG	MTMR14	MLXIP	ACVR2B	ZNF90	PCYT1A		STIM1	WRN			GPR78	ZNF74	LAX1	TFCP2L1				BNIP3	RASSF6		ABHD15	ACAD11		CCR5	FAM83G
RBP1		MTHFR	KLK10	ZNF578		AKT2		CCPG1			ALDH3B1	MLF2				SLCO1A2	TERT	CLRN1	CCDC174		MAPK8	MXRA7	RBM15B	WIPF2	TTC31	BAHD1	ADH7	ZNF132	PDE1A		STXBP1	YES1			SESN1	ZNF85	WHSC1L1	RBM15B				BOK	TXLNB		JDP2	PSD2		CSF1	OCLN
REV3L		MUC1	PTCH1	ZNF599		ALDH3A2		GPR55			ALDH3B2	GAN				SLIT1	TFAP2A	CLIP2	BET1L		MAP2K7	IQSEC3	PURG	SYT6	PLA2G2F	WDFY3	AK2	ZBTB16	PDE2A		SULT1A3	YWHAE			PCDH17	ZNF91	FAM120C	PURG				BRAF	OLFML2A		CYB5D1	ZNF333		CSF2RB	ACADS
RFX4		MYH9	PTGER3	ZNF555		ALOX12B		CD83			ANXA8L2	NRIP1				SMS	TFAP2B	CORO2A	KCNK9		PRLR	TSPAN11	KCNIP2	CCDC27	EBF2	MAPKBP1	ALAD	ZNF154	PDGFRB		SUPT4H1	ZBTB14			RAB30	ZNF99	ZNF770	KCNIP2				CAPNS1	RHOV		ANKRD13B	DCTN5		CUX1	ACADSB
RPL28		MYO5A	PTGFR	C1orf52		ALPPL2		GLP2R			ALPL	DGCR14				SNTB2	TFDP2	WNT1	FAM53C		PROX1	CKMT1A	MINK1	DCDC2B	LPPR2	UNC13A	ANK2	ZNF177	PDK2		SUPT5H	ZFY			PCDH11X	ZNF124	FKBP14	MINK1				CAST	CLYBL		TBC1D16	ZNF559		DBT	ACTN2
RPL32		MYO7A	TWF1	NFAM1		ANGPT2		SLC22A13			ALPP	PIP5K1A				SOD3	TFR2	WNT8A	CRNKL1		PTGDR	ZNF704	HDGFRP3	FAM78B	C16orf58	XPO7	ATP2B2	ZKSCAN8	PDK3		SURF4	ZNF10			PCLO	MKRN3	IFT57	HDGFRP3				CASP9	POLR3H		IRGQ	SRRM4		DDX5	ADCY6
RPS3		MYO9B	PTPN4	GPR155		SLC25A4		FADS2			ALPPL2	SPOP				CAPN15	TGM3	ZNF79	HEMK1		PTGFRN	POTEM	F11R	C20orf196	CREB3L2	ZHX3	ATP7A	ZNF195	PEX10		SUV39H1	ZNF14			NKIRAS2	ZNF140	C10orf118	F11R				CBFA2T3	CADM4		TCEANC2	FAXC		DDX6	ADRA2A
RRAS		PPP1R12B	PTPN11	PLEKHG4B		AQP2		ZNF264			ANGPT2	STK24				SPG7	THRA	ZBTB16	AMOTL2		QSOX1	C1orf233	SPOCK3	GPAT2	DDX31	SWAP70	BAAT	ZFAND5	PFAS		VAMP2	ZNF24			OSTM1	TRIM25	LGI2	SPOCK3				TNFSF8	SPRED2		PODN	SLC12A8		DFFA	AK4
RXRA		NAGA	PTPN12	C9orf62		AQP7		RASAL2			ARL2	PPM1D				SPN	THRB	ZNF154	C9orf114		PTPN1	SYNDIG1L	CDON	FAM132B	LPIN3	RRP1B	BCL3	ZNF224	PFKFB3		SYK	ZNF33A			HIPK2	ZNF174	DCUN1D2	CDON				CD59	SLC39A11		UBXN10	PLEKHA8		DHFR	BIRC3
SAA1		NCAM1	PTPRO	TTC16		AR		PCYT1B			ARRB1	DGKZ				SPP2	TLE3	MALL	CINP		PTPN6	SFTPA1	ZBTB7B	CCDC13	GPBP1	ERC1	BNIP3L	LRP8	PGR		SYP	ZNF33B			CCDC113	ZNF180	TMEM39A	ZBTB7B				CDC5L	CERS3		PLEKHH2	CBX2		SERPINB1	SHROOM2
SC5D		NDUFB10	PTPRR	RIBC1		ARF6		CHST3			ARRB2	DGKE				SPTB	SEC62	NCOA3	PEX5L		PTPN9	OPN1MW2	METTL9	NKAIN2	INTS3	SIPA1L3	DST	PAX8	PHKA1		SYT5	ZKSCAN1			STXBP6	ZNF195	TMEM19	METTL9				CDH5	KIAA2018		SGPP2	STON2		ELF3	RHOH
SCD		NDUFS8	PURA	DEDD2		ARL1		CHST10			ARSA	CGGBP1				SPTBN2	TNFAIP2	FOXN1	NT5DC3		PTPRN	SHISA9	ZNF706	ZNF746	ZSWIM4	IQSEC2	PTTG1IP	CCDC6	PIK3R1		TAP1	ZNF84			DNAJC15	ZNF208	VPS53	ZNF706				CDH13	ZCCHC24		ZNF572	GAL3ST3		EPHB2	ARL3
SCNN1A		NEFH	PURB	KANK4		ARRB2		PSMF1			ARSD	AP3B1				SRD5A2	TNNT2	KLF11	RAB6B		PURB	TMEM229A	PHF11	ATP6V0E2	UBE2Z	SARM1	CACNA1C	ADAM12	PI4KB		TAPBP	ZKSCAN8			CTNNA3	ZNF223	PGM2	PHF11				CDK9	UNC5B		SAMD10	DERL3		EZH1	ATOX1
SDC4		NFATC4	PEX2	XIRP1		STS		SLC4A8			ARVCF	PIAS1				SREBF1	TP73	SORBS2	SUFU		PVRL2	TMEM221	FAM203A	AMZ1	LYNX1	NFASC	CALM3	SLC7A5	PLCB2		TAT	ZNF215			TMOD2	ZNF227	QRSL1	FAM203A				CHM	RNF152		RIMS4	ALKBH8		FOXE1	ATP2B4
CXCL12		NFE2L1	PXN	PRICKLE2		ARSD		GOSR2			ASL	CDC14B				SREBF2	TPM3	PPM1D	HECA		PYCR1	SMLR1	C1RL	RBM33	KCTD15	LRCH1	CDK1	LZTR1	PLCB3		TCEB3	ZFAND5			TFCP2L1	PRDM2	PPP6R3	C1RL				CNGA4	HNRNPA3		MACROD2	RFT1		FOXM1	ATP6V1E1
SECTM1		NGF	PYGB	SPIN3		ASTN1		CDC42BPB			ASPH	CASK				SRF	TPO	LMO4	FBXO40		RAB5B	ABL2	AMOTL2	PRUNE2	FTO	FCHO1	CDS1	DGCR14	PLXNA2		TCF4	ZNF230			UBN1	LRP8	SPTLC3	AMOTL2				COL5A1	FOXK1		PRIMA1	PRDM6		FLT1	BAI3
SELPLG		NOS1	RAB27B	PGAM5		ATP1A3		MICAL2			ASTN1	KLF7				ST14	TPP2	PDXK	SIX4		RAP1GAP	ACADSB	ANAPC7	NOP9	SLC25A23	FRMD4B	CHML	KDM5C	POLR2L		TCF7	ZNF232			SNX8	MALL	STRBP	ANAPC7				COMT	FNDC5		FBXL16	ZNF670		FLT4	BCAT1
SFTPB		NOTCH1	RAD51B	C19orf59		FXYD2		PPM1F			ATM	PPAP2B				STAR	TRAF5	NOP14	FAM105A		RARG	ACTC1	RAB6B	GPR113	NOL12	GGA3	CIRBP	SMC1A	POU2F2		TCN2	FZD5			EEF2K	HMGA2	LGR4	RAB6B				COX6C	MSRB3		TOM1L2	H2AFV		FPR3	BCKDHB
SH3GL1		NOTCH2	RARB	CC2D1B		ATP6V1B1		MDC1			FXYD2	KCNK5				SULT1E1	TSN	STX11	EGLN1		RASGRF1	ACVR2B	PPIL1	CDC20B	TTPAL	MDN1	SLC31A1	FZD4	PPL		TEAD3	SLMAP			HCFC2	CHAF1B	MED29	PPIL1				COX7A2	C17orf103		RTN4RL1	C12orf57		FUS	BNC1
SHB		NRGN	RASA2	IBA57		ATP6V0A1		KIAA0040			ATP2A2	NUMB				STK11	TSC1	TNFSF14	FAM63B		DPF2	ACVRL1	SUFU	TXLNB	NAA40	FAM168A	CSF2RB	HIST1H4F	PPOX		TFAP2B	ST8SIA4			A1CF	USP9Y	DDX60	SUFU				CRX	CXorf23		ZNF784	TMEM106A		GABRA3	BNIP2
SIM1		NTSR1	RASGRF2	RPL22L1		ATRX		FAM53B			ATP2A3	TNKS				STX1A	TULP3	IL18R1	FBLIM1		RFX1	ADAM8	SELT	BHLHA15	TREML2	PLEKHM2	CSNK1G3	SMARCA5	PPP1R1A		TFDP2	REEP5			EMR2	HIST1H2BN	FAM46A	SELT				CRY1	MAGI3		ATP8B3	EFHC1		GAMT	BRCA2
SKI		OAS2	RBMS2	ZBTB7C		BAAT		N4BP1			ATP5F1	EIF3J				STX4	TNFSF4	GMPS	DIRAS2		RHO	ADARB1	TMEM8B	OLFML2A	THSD4	JMJD6	CTBS	GPR65	PPP2R2C		TGFA	ARHGEF5			SOCS7	IRS4	PEX26	TMEM8B				DSG2	MDGA1		DIRAS1	PWWP2A		GBA	CAPN5
SLC6A2		P2RX5	RCN2	ANKS6		BAI2		KIAA0355			ATP6V1E1	CDS2				SURF4	UBA1	NR1I2	ALKBH4		RING1	ADCYAP1R1	PHAX	IBA57	ADM2	SIK2	CYLD	PDXK	PRKACA		TGM4	KAT6A			EHD2	PRSS12	MREG	PHAX				EIF5	GXYLT1		FBXO41	PTPMT1		GBAS	C5AR1
SLC19A1		P2RY1	RGS2	C6orf89		BCL2L1		NOS1AP			ATP7B	KSR1				TAF11	UBE2G1	EIF2S2	BNC2		BRD2	ADH6	ZFYVE1	ZBTB7C	ATAT1	OTUD3	CYP3A5	STX16	PKIA		TGFBR2	NR4A3			RRM2B	GAS7	TENM3	ZFYVE1				ELF4	HEXDC		GPAT2	ZNF501		GHR	PTTG1IP
SLC20A1		P2RY2	RGS10	PHACTR1		BICD1		TMEM63A			ATRX	CDK5R1				TAL1	UBE2L3	ATG12	MED18		RORB	APLNR	LRP1B	SLC36A1	TRIM46	ZC3H7B	DBT	JMJD7-PLA2G4B	PRKCA		THBS1	HMGA2			RNF141	KMO	MCTP2	LRP1B				CLN8	TTLL6		KLHL23	TRMT61A		GNAL	CACNB1
SUMO3		FURIN	RHEB	IL27		BRAF		FAM65B			BAG1	ASAP2				TAP1	UCP3	ZNF264	TRPM7		RPS23	ALDH3B2	PRKAG3	TYSND1	FRAS1	EXOC7	DCC	SERPINB7	PRKCG		THY1	NCOA3			EXOSC3	PPAP2A	TXLNG	PRKAG3				ERN1	FAM102B		DAB2IP	ZNF491		GNAO1	CASP2
SIGLEC1		PAK2	RP2	CCDC108		BTG1		ATG13			BCAT1	ST3GAL5				TAP2	UPK3A	PGS1	BCAS3		RRAD	ANGPT2	ATAD2B	SLC37A2	ORAI2	SMG6	AKR1C1	RNMT	PRKX		TIMP2	NRIP1			DESI2	RNMT	EMC3	ATAD2B				ESR1	SIRPB2		SLC2A12	ZNF440		GRM4	CASP7
SNX1		PARK2	RSU1	ELMOD2		C1QC		RNF40			BCL2L1	SGPL1				TBCD	UVRAG	GOSR2	PGPEP1		RYR2	ANK1	FAM105A	LRTOMT	TRABD	ANKS1A	AKR1C2	TNFSF14	PSKH1		TK2	SMC1A			PLLP	TNFSF14	37865	FAM105A				PTK2B	SEC14L4		KHDC3L	IRGQ		GTF2I	CCNF
SORD		PDCL	RYK	STEAP1B		C4BPB		KIAA0319			BCR	MTMR3				TBX6	VAV2	SLK	TOR4A		MAPK12	SLC25A4	SDK2	MARCH8	CPEB4	KIF13B	DDX3X	TNFRSF10B	PSMB2		TLL2	USP9Y			COMMD2	ADAM18	TMX4	SDK2				FBLN1	DPH3		VKORC1L1	MFSD12		GUCY1A2	CD5L
SOX11		PC	SCP2	SCML4		C6		ZBED4			BMP8B	MBD2				TBX15	CLIP2	RAPGEF5	TMEM214		ATXN1	ANXA6	TBC1D13	GPC2	ARHGAP39	ICOSLG	DGUOK	WISP1	PTBP1		SEC62	STX7			RLIM	CD84	KCMF1	TBC1D13				FECH	ZNF707		CABP7	GIPC3		GUCA1B	ENTPD1
SPG7		PCDHGC3	CXCL11	HS6ST3		LDLRAD4		RBM19			BMPR2	WASF1				TCF7	XPNPEP2	SERTAD2	DCAF16		ATXN2	APBB1	ZRANB1	SDK1	URM1	MAN2B2	DIAPH2	PER3	PTGS1		TRAPPC10	SDPR			HSD17B11	AP1G2	PMEPA1	ZRANB1				FGF1	CCDC85C		LONRF2	FAM213B		H2AFZ	CD40
SREBF2		PCNT	MAP2K4	GATC		PTTG1IP		HELZ			BRCA1	CDK5R2				TCF21	ZNF3	SEC16A	MKS1		ATXN7	APBB2	FNBP1L	BEND7	ITM2C	SZT2	DMD	SYNJ2	QSOX1		TNFAIP2	NCK2			CLDN18	KALRN	ARNTL2	FNBP1L				FKBP5	VSX2		TMEM64	TSHZ2		HAL	CDH5
CDKL5		PDE4A	SFRP1	CES4A		DDR1		DGCR2			BST1	BTRC				TECTA	CNBP	SMC4	WHSC1L1		SCNN1G	ARAF	DPP8	SLC35F1	TSPAN14	WDR7	DNAH5	USP13	PTPRF		TSC1	RGS5			KLF3	CDKL2	C11orf30	DPP8				FOXE3	FMN1		CLYBL	KCNH8		HEXB	CDKN3
STK10		PDGFB	SRSF2	ZIK1		CACNB4		MAMLD1			LDLRAD4	MPZL1				TEF	ZNF33B	ABCC9	FAM120C		SDC1	ARRB1	FAM120C	KCTD20	SH3BGRL3	PHF15	DPYD	SELENBP1	PEX19		TTC1	MAP4K3			CRNKL1	TAF1A	CAMK1D	FAM120C				GABRB3	LRRTM3		FAM219A	LRRC15		MR1	CEBPG
STK11		PDHA1	SRSF4	CYP4A22		CALR		LRPPRC			PTTG1IP	RNF8				TMBIM6	ZNF79	FARP1	STX17		SELL	RERE	PARPBP	SCUBE3	SCRT1	ANGEL1	ERBB4	TAF1A	PXN		DNAJC7	PPFIA2			ZNF589	SEMA5A	SMURF1	PARPBP				LRRC32	HCN1		ZCCHC24	AGPAT6		IRF6	RCC1
SULT1C2		SLC26A4	SGCB	C3orf70		CALU		TRIM28			C21orf2	SEMA5A				TESK1	ZNF131	SPON1	SUSD4		SEMA3F	ATP1A2	C14orf119	TMEM9	RTBDN	FAM189A1	F9	SYT7	RAB27B		TUB	PPFIA1			AIG1	SH2D2A	KIAA1244	C14orf119				GNAO1	DNAAF3		MARCH8	GLIPR1L2		KCNH1	CHML
MED22		PFKFB2	SGCD	CYP4V2		CAMK4		MARCH6			CAMK4	SPAG9				TFAP2B	TRIM25	ARIH2	PDPR		SEPW1	ATP2A1	TTC38	CNIH2	FAM57B	ZNF629	FLT1	BPY2	RARA		TUFT1	NIPSNAP1			FAM8A1	USP6	LYRM2	TTC38				GPLD1	C1orf95		REEP3	FAM101A		KCNJ13	LYST
SYN2		PFKL	SH3GL2	KIF4B		CAPNS1		NMUR1			CAMK2A	PIAS2				TFAP4	ZNF202	TRIM16	SOBP		SFRP5	ATP2B2	BSDC1	MYADML2	MARVELD1	SRGAP2	FMO3	CDY1	RBBP4		HIRA	GAS7			GULP1	SCAF11	GATAD2B	BSDC1				GPR26	ZC3H6		GPR111	ABHD12B		KCNK3	CHRM4
TAP2		PHF2	SH3GL3	PRR18		CAPS		TAB1			CASP2	CLDN1				TG	SLC30A4	IGF2BP2	MED9		SGSH	ATP5F1	RFWD3	C17orf103	TM2D2	CTDNEP1	GAB1	USP2	RBL1		UBE2D1	AGPS			ANKFY1	ZMYM6	SHROOM4	RFWD3				GRM1	C6orf120		KCTD20	CBLN2		KCNN3	CCR5
TCEA2		PHKG1	SKI	RAB7B		CASP2		TRIM38			CASP3	USP14				TGFB1I1	REEP5	CEP250	ELP3		ITSN1	ATP5G3	SEC61A2	MAGI3	RNASEH2C	GLTSCR1L	GOLGB1	DYRK1B	RBL2		UBE2H	CDC14B			TAF9B	LRRFIP1	USP31	SEC61A2				HAS3	SHISA6		TMEM9	BROX		KLK2	CMKLR1
TBX3		PHKG2	SLC1A1	LRIT2		CASP8		SLC25A17			CD28	RQCD1				TGM4	ALDH5A1	PADI2	TMEM33		ST6GAL1	ATP6V0A1	PBRM1	RBM20	ASCC2	POFUT1	GPM6B	LRRFIP1	RBMS2		UBE2L3	PPAP2B			KLF13	VAPB	NLN	PBRM1				HCCS	C2orf71		FNDC5	FAM78B		KRT83	CNGA4
TCF21		SERPINA1	SLC5A3	RD3		RUNX2		SEMA4D			CDH4	CBFA2T2				THY1	PSCA	SP140	PNPO		ST8SIA1	AVPR1A	LGI2	SLC25A45	TMEM246	SLC39A14	LPAR4	VAPB	REV3L		UMPS	CDK13			ZFR	MSC	NUFIP2	LGI2				HLA-DOA	PLEKHM3		PRR14L	FAM117B		LAIR1	COL19A1
TEAD3		PIGR	SLC7A2	PDDC1		RUNX3		SEMA3C			CES1	SYNGR1				TLE3	DGCR14	IKZF3	FAM86C1		SLC4A3	BAG1	ARL8B	GATC	LZIC	HMHA1	GRIA4	HS6ST1	RPL13		UQCRB	EIF3A			ASB4	EIF2AK3	MIB1	ARL8B				HLA-DPB1	IYD		CERS6	SPICE1		STMN1	CPM
TFDP2		PKP1	SLC8A1	C15orf38		CCNF		RPP30			CHGA	MAP3K13				TSPAN4	SMC1A	PPM1E	LGI2		SLC1A4	CXCR5	C11orf57	ZDHHC22	ARFGAP2	CDC42EP4	GSN	ZNF264	RPL28		USF2	SLC4A4			MPP6	AKAP6	TAOK1	C11orf57				HOXC8	TMEM200B		MSRB3	TMEM74		LIMS1	CPOX
THBS2		PLCG1	SLC15A2	ZNF445		CD19		SORBS1			CHRM1	ARHGEF2				TMPRSS2	UBL4A	WDR37	GOLPH3L		SLC4A1	BMPR2	LRRC20	TMED8	FRMPD3	FAM89B	GSTT1	QKI	RPL31		VCL	VAMP4			NAA38	ROCK2	NYAP2	LRRC20				HSPA6	FAM174B		MYADML2	ADAL		LRPAP1	CREM
THRA		PLD2	SLC16A2	BMP8A		MS4A1		COLEC10			TPP1	REPS2				TNF	FZD4	DENND3	LRRC20		SLC6A1	C2	UBA6	PTRF	SRRM4	ARFIP2	HMGCR	GGPS1	RS1		VCP	SERPINB7			HECA	ZNF254	MS4A7	UBA6				FOXN2	C17orf102		C3orf43	ZNF709		LTB	CUX1
TIMP2		PLEK	SLCO1A2	NCR3LG1		ENTPD2		SLC12A7			CLNS1A	ZMYM3				TNFRSF1B	ZNF282	BTBD3	TMEM19		SLC6A8	DAGLA	WDR41	NKPD1	TTBK1	PLA2G15	FOXN2	CHST3	RXRA		VDR	ADAM23			TM7SF3	WSCD2	ALX4	WDR41				IFNAR1	C2orf91		RASSF3	IFNLR1		LY75	CYP3A5
TRAPPC10		FXYD1	SNAI2	ZNF829		CD44		NUP50			CNGA4	NOLC1				TNNC1	NCK2	GOLGA8A	LIN7C		SLC8A2	CA12	RNF121	EPHA10	GLIS2	KCNE4	HTR2C	CHST10	MAPK12		CORO2A	RIPK2			RSF1	EDEM1	BLOC1S5	RNF121				IGF2	PAIP2B		PRTG	LONRF2		SMAD2	CYP4A11
TMPRSS2		PLXNA1	SNAPC3	RAB15		CDC25A		PDE10A			CNR2	DLG5				TRAF6	ATRN	CLUAP1	WDR33		SLC11A1	CACNA1C	SLC22A15	C3orf56	EFCAB4B	PPIL2	HTR4	PGS1	SC5D		WNT6	SUCLG2			ZAK	PUM1	PBLD	SLC22A15				IL4R	KLHL31		NKPD1	GPR113		MDM2	DDB1
TNFAIP1		PLXNA2	SNX2	SOGA3		CFTR		TSPAN9			COL4A6	MAPKAPK2				TSC1	RANBP3	TTLL5	CDCA7L		SLC12A3	CBL	SMPD3	ARL10	SUV420H2	FLRT1	IFNA16	SLC4A8	ATXN1		ZFX	CD84			SIX4	ST18	ZMAT3	SMPD3				IL12B	PRRT4		SLC25A42	DACT2		KITLG	DFFA
TP73		PML	SOX2	YPEL2		CHRM2		KDELR1			CRHR2	MED14				TYRO3	PIK3R3	ATP11B	SOX6		SLC12A4	CBR1	OTUD5	C5orf51	KIAA1644	SHC2	IGF1	SPTLC2	SCN4A		ZNF22	CPNE3			CECR1	FAM131B	C5orf28	OTUD5				ITGA2	SOHLH1		SIRPB2	ADAMTS18		CXCL9	DLG2
TPM4		38596	SOX4	TMEM81		LYST		LDB3			CSNK1D	GPR37L1				UBE2L3	CDC14A	FAM168A	NAGK		SLIT1	MS4A1	PPP1R9A	RPL7L1	FHDC1	SLC24A2	EIF3E	SCAMP1	SCN4B		ZNF76	LIMD1			BCL11A	CEP104	NUCKS1	PPP1R9A				KIF11	CUEDC1		FAM126B	FAM9B		MNT	DNMT3A
TPO		POLR2A	SOX10	C2orf71		CLCN6		PRAF2			CTSB	GTF3C4				UFD1L	PDXK	DTX4	MED29		SLIT3	TNFSF8	LRRC40	TUSC5	EPT1	ABTB2	ITGAV	POLR1C	SCP2		ZNF177	CDKL2			NUDT9	USP34	SMURF2	LRRC40				LPP	RBMXL1		TPRG1	ADM5		MOCS2	DPYD
NR2C2		POLR2D	SP1	PLEKHM3		CLCN7		CA5B			CUX1	B4GALT5				UCK2	JRK	MCF2L	VEZT		SMARCC2	ENTPD2	GPATCH2L	RAB37	SCRT2	PARM1	ITGB8	H6PD	SRL		MAP3K12	BAZ1B			S1PR5	RASSF2	PAPOLG	GPATCH2L				MAOB	FAM227A		CRB2	TXLNA		MTR	DUSP9
TRAF6		POLR2E	SP4	TMEM212		CLU		SYNRG			CYB561	PPIG				VDR	KCNK5	ICOSLG	PPP1R9A		SMARCD1	CDC25A	SLC30A6	JMJD8	NAV1	TECPR1	JAK2	GTF2IRD1	CCL24		PAX8	SEMA5A			PELO	SERTAD2	SPATS2	SLC30A6				MAZ	HRCT1		RAB37	TCTEX1D1		MUC3A	ECE1
TRPM2		POLR2F	SRP9	GRXCR1		CLPS		PDAP1			CYP11B2	ADIPOQ				VIPR1	DYNLL1	SLC9A8	AMBRA1		SMPD1	CDK4	C1orf106	NRBP2	NAV2	PNKD	KCNMA1	GOSR2	CXCL12		MAPKAPK3	UBA3			GPR88	SPATA2	PHACTR4	C1orf106				CHST6	SLC35E2B		HCAR2	ZBTB7C		MX2	S1PR3
UBE3A		POLR2L	TROVE2	LIN28B		CNN2		NLGN4Y			DGKQ	NRXN2				TRPV1	TNKS	SIK3	SLC48A1		SNAI1	CDR2	FGD6	MS4A10	FCHSD1	ULK3	KCNN3	MAD2L1BP	SEC14L1		TFEB	SPAG9			ERRFI1	ARHGEF17	CAPRIN2	FGD6				CIITA	SMLR1		RSPO2	BEND6		MYD88	EIF2S1
UFD1L		POMC	STX3	IYD		COL9A2		PPM1E			DBT	TJP2				XRCC3	RNMT	NCAPH	HIF1AN		SNCB	CTSC	ZNF395	GLDN	MIDN	CLIP3	LAMB1	PRDX6	SIX3		FZD3	SLC7A6			GPR173	ZNF623	LYNX1	ZNF395				MID1	TMEM178B		GLDN	CDHR3		NBN	EMP2
UCK2		POU2F1	VAMP2	SPRED3		CPS1		AAK1			ACE	NTN1				SF1	RIPK1	SIRT5	PEX26		SNRNP70	CHGA	FAM212B	ZKSCAN2	CCDC97	TENM4	LECT2	ABCG1	SKI		KAT6A	PIAS2			GPR85	KIAA0753	CHID1	FAM212B				MKLN1	ABAT		MACC1	SLC41A1		NCK1	EPHA3
UMPS		MED1	SYK	C17orf97		CPT1A		DENND3			CFD	CDYL				ZNF3	CDS2	BRD4	SMEK1		SOX10	CHKA	37865	ZNF233	LRRC16B	L3MBTL1	LPP	ZNF516	SLC4A1		FGF23	REPS2			TERF2IP	TRIM66	ZNF655	37865				MAP3K9	ACACA		ZNF445	ZDHHC23		NDUFA4	EPHB1
USH2A		CTSA	SYT1	NCMAP		CSF2RB		SLC4A1AP			DHFR	CHST2				ZNF69	TNFRSF14	POFUT1	SLC30A6		SOX11	CHRNB1	GNG12	C1orf95	KIFC2	RPAP1	LSAMP	FAM53B	SLC6A6		SSPN	VAPB			SLC38A2	MAFB	WDR77	GNG12				MLLT4	ASIC1		SLC27A1	C3orf43		NDUFB10	STX2
CLRN1		PPM1A	SYT4	PAIP2B		CSNK1A1		NINL			CYB5R3	ROCK2				ZNF70	MTMR1	SEC14L2	NSUN5		SP2	CKM	KCMF1	TMEM110	R3HDM4	SUSD5	MAB21L1	GREB1	SLC19A1		KMT2D	VAPA			XRN1	LRPPRC	ZXDC	KCMF1				MSR1	ACP2		GPR153	STK32C		NEDD9	ERCC6
VEGFA		PPM1G	TADA2A	C7orf65		CTSS		DIP2C			DLG3	ONECUT2				ZNF74	RGS11	ZMYND8	DOK4		SPAST	CKMT1B	DPYSL5	PTAR1	SESTD1	PPP1R16B	MAP4	NUP93	SLIT3		ST8SIA2	CYTH3			MIEF1	SLC25A15	RIC3	DPYSL5				MTF1	ADCY9		SHISA6	RASSF3		NOS1	ESR1
WARS		PPOX	TAF2	PTPLAD2		CUX1		MYH15			DNM1	SLC4A8				ZNF84	DCAF5	SGK3	BTBD7		SPOCK1	CCR6	OTOR	C15orf52	MTSS1L	C20orf26	MDM2	KIAA0226	SNRPD3		NCOA3	PTER			FAM105A	CD96	HMBOX1	OTOR				MUC5AC	ADCYAP1R1		C2orf71	GDPD1		NOV	ETV4
CLIP2		PPP1R1A	MAP3K7	FIGNL2		CYP2B6		KDM2A			DNM2	PMPCB				ZNF90	CES2	SLC24A2	FAM222B		SPTB	COPA	OTUD7B	SHISA6	STRADA	CCDC69	MGST1	SEMA3E	SOD3		DGCR14	GTF3C4			CCDC93	STX6	C22orf46	OTUD7B				MUSK	AP2A2		C4orf50	ZNF619		NT5E	F11
WHSC1		PPP2R2A	TAP2	ACBD7		CYP11B1		CNOT1			DOCK1	SPTLC2				ZNF124	SYNGAP1	LSM4	ZFP64		SPTBN2	COX6B1	STOX2	RNF207	MARCH9	TANC2	MSR1	RAB11FIP3	SOX11		UBL4A	NRXN3			SDK2	FSTL3	ZNF322	STOX2				MYBPH	AP1B1		ARHGEF37	RPL7L1		OPRL1	FBP1
XPC		PPP2R2C	TBCA	HIST2H2BF		DGKQ		IQSEC2			DUSP7	EI24				ZBTB16	CD84	SULT4A1	PARVA		SREBF1	CREBBP	TULP4	SLC6A17	ZBTB47	LDLRAP1	MTF1	SECISBP2L	SPI1		ARID1A	ZFYVE9			SGTB	APC2	ZYG11B	TULP4				MYO5B	AKT2		LRRC10B	LSMEM1		P2RY11	FCAR
CNBP		PPP4C	TBX5	TRIM67		DLX1		TBC1D2B			DVL3	CLOCK				ZNF185	CFLAR	CNRIP1	ZNF839		SREBF2	CRX	SLC17A7	IYD	PRDM6	ZBTB20	MXI1	CEP104	SRD5A1		TRRAP	TGFBRAP1			UGT1A10	MARCH6	SUV39H2	SLC17A7				NCK1	ALDOB		C2orf91	TRIQK		PAK2	FGB
ZNF33A		PRELP	TCF4	ZDHHC11B		DLX4		RAP1GAP2			E2F4	PRDX6				SLC30A2	CACNA1I	RWDD3	TXLNG		SRF	CSF3R	LPAR5	FAM102A	ARMC6	NAT9	MYO5B	ARHGAP32	SRD5A2		DYRK2	MED21			UGT1A8	SEMA3A	LIN28A	LPAR5				NEFL	APAF1		SAMD12	DDX51		PAK3	FGF2
ZNF70		PRKAR1B	HNF1B	TIMM23B		DNMT3A		NFASC			ECE1	NCOR1				DNALI1	BSN	PTCD1	RNF130		SSBP1	NCAN	SLC44A2	IFITM10	ATPIF1	ABCA12	PPP1R12A	RASSF2	SSTR5		CUL4B	ZNF264			UGT1A7	SYNCRIP	MCTP1	SLC44A2				NEK3	ARL3		SNX30	C17orf51		PCCB	FGF14
ZNF141		PRKCA	TCF21	ZG16		DOCK3		N4BP3			EDA	GDA				RNF103	BTRC	CHD5	ACOT13		SSTR5	CTNNA1	SLC39A10	TRIM67	TTYH2	LRRC29	PPP1R12B	ATG13	STAR		CUL3	HOMER1			UGT1A6	UNC13B	DSN1	SLC39A10				PNP	ARRB1		C10orf105	ZNF850		PDE6A	FKBP1A
ZBTB16		PRKCD	TDGF1	FAM155A		DUSP8		RTF1			EFNB2	CELSR1				FZD3	RNF8	GPSM1	MYNN		ST5	CTNS	ANKRD50	TSPAN11	ORMDL3	FBXO3	NDUFA5	KIAA0232	STK10		SMARCA5	AKAP7			UGT1A5	SEMA4D	ELOVL7	ANKRD50				NPM1	ATP2B3		PALM2-AKAP2	MACC1		PDK3	FKBP3
ZNF175		PKN1	TEK	FLJ45513		MEGF6		PASK			MEGF6	SH3PXD2A				ARHGEF5	SYT7	WSB1	ACSS2		STAC	CTRL	ZNF248	RNF165	STX1B	SEZ6L2	NEDD9	RIMS3	STK11		CDC42BPA	AKAP6			GNB1L	CGREF1	PGAP1	ZNF248				NRL	ALDH7A1		ZNF704	NCR3LG1		ENPP1	MLANA
ZSCAN26		PRKCSH	TFAP2B	MEF2BNB		EIF2S3		ATG4B			MEGF9	PPM1F				BRD3	PKMYT1	ZBTB20	FAM212B		STAT3	CUX1	THAP11	ZNF704	C1orf85	CNNM4	NFATC3	KEAP1	SYN2		SEMA7A	ONECUT2			LZTFL1	MGEA5	TARS2	THAP11				NSF	BACH1		RNF222	FAM73A		PFAS	FPR2
ZNF208		MAPK1	TFCP2	ZNF814		EIF4B		MLC1			EIF4EBP2	HS2ST1				SLC7A5	TBX18	NPTN	MYO5C		STAT5A	CYP4A11	ERGIC1	SYNDIG1L	KRT71	HEYL	NKTR	PLEKHM1	TAF1		RGS5	PSMF1			UGT1A9	NCKAP1	WDR26	ERGIC1				DDR2	BGN		WIPF3	C1orf95		PFKFB3	FXN
SLC30A3		MAPK4	NR2F2	TVP23A		SLC29A1		SULF1			ELF4	ZNF516				CLTCL1	CBFA2T2	VPS41	MUC13		STC1	DAPK1	SMEK2	FAM227A	VPS26B	LYPD3	CNOT3	GAB2	TAP2		PPFIA4	ADAMTS3			INO80	ZNF460	EDEM3	SMEK2				P2RY2	CEACAM1		SLC35E2B	ZNF662		PGA5	GABRG1
REEP5		MAPK11	TFDP2	OST4		EPS15		NUP210			EMX1	FAM53B				AXIN1	ATG12	TRAPPC3	NRIP3		STXBP1	DBT	SMAGP	C17orf96	NACC1	FOXP1	NTRK2	EPM2AIP1	TEAD1		NDST2	PMPCB			VSIG10	ZNF268	CXXC4	SMAGP				PAK3	BICD1		TMEM242	ANKRD34C		PHB	GABRG3
NUP214		MAP2K2	TFPI	ZNF316		ERCC6		TTC28			CLN8	UBE3C				PIP5K1A	LRRFIP1	DKK3	ZC3HAV1		SUPT6H	ACE	GATAD2B	SMLR1	SMIM12	ST6GALNAC4	OPA1	MAGI2	TEF		ITGA10	CLOCK			UGT1A4	FAM114A2	CCDC68	GATAD2B				PALM	BMP8B		SHISA7	NUDT19		PHKA1	LRRC32
ST8SIA2		MAP2K3	TFRC	CD24		ETV1		DNAJC16			ERCC6	RAPGEF2				RASAL1	UBE2L6	GPR82	KCMF1		SURF4	CFD	PPM1H	CHURC1-FNTB	PIK3IP1	FAM155B	OPCML	TECPR2	TFAP4		GAS7	CREB5			UGT1A1	PDE10A	ITIH5	PPM1H				PBX2	BMPR1B		C17orf107	C12orf76		PHKB	GCH1
DOC2B		DNAJC3	TGFBR3	KLLN		ETV6		FAM189A1			BPTF	TRAM2				CNTNAP1	SLC9A3R2	GPR78	PNO1		SYK	DHODH	GRAMD1B	ACACA	BTBD9	VPS4A	PCDH7	SRGAP3	LEFTY2		CHST1	NFE2L3			UGT1A3	HPSE	ZFP91	GRAMD1B				PCBP2	TSPO		TMEM178B	C17orf102		SERPINA1	GDNF
GPR65		PRKX	TGM2	PATE3		EVX1		SPECC1L			EFEMP1	RIMS2				GAS7	NRXN3	RPS6KA6	CA10		TBL1X	DMPK	KIAA1239	ACADS	ELFN2	KCNMB4	PDE4D	IQSEC1	TGM2		CAMK1	RNF14			TMEM106B	TSPAN9	JHDM1D	KIAA1239				PDCD2	C5		ACACA	EML6		SERPINB9	GNAT1
CILP		PRLR	THBS2	DCDC5		EXTL3		ICMT			FECH	PPP6R2				DGKE	GRHPR	GOLIM4	C14orf132		TBX6	DPYSL2	MTA3	ADAM8	RHPN1	TOR1B	PDE6H	ZBTB40	THBS2		MADD	HS2ST1			LY6K	LYVE1	SYNC	MTA3				PDE3B	OSGIN2		ACADS	GTF2H5		PIK3CD	GPC1
PEX3		PRRG1	THPO	ARPC4-TTLL3		F7		NPTXR			FOXO3	ULK2				JRK	OTOF	RABGEF1	STOX2		HNF1A	DUSP8	ALPK3	ADARB1	OSBPL7	TOR2A	PDE9A	TNFSF15	THPO		CASK	SOCS5			FBLIM1	MTMR11	PLA2G12A	ALPK3				PDE6A	C21orf2		ACLY	IQSEC3		PIK3R1	GPR26
IKBKAP		PSKH1	TLL1	C15orf38-AP3S2		FANCA		GLTSCR1L			FLI1	FAM131B				TNKS	ZNF264	TOR1B	CDC42SE2		TCF7	EDN1	TAOK1	ADCY1	ZNF618	CECR6	PDK3	AKT3	THY1		AOC3	PHF14			ZRANB1	WWP2	SNX27	TAOK1				PGM5	MPPED1		ACTN4	TMEM150C		PML	GRIA4
DGKD		PSMD3	NR2E1	LINC00843		FECH		POFUT1			FLOT2	PHACTR2				ADAM15	NTN1	CNIH4	C12orf5		TCN2	ELK4	WDFY1	ADCY2	SLC26A9	GIT1	PDK4	ACOT8	TRAPPC10		ALDH4A1	N4BP1			TET2	TPPP	PPP1R14C	WDFY1				PHEX	CACNA1B		ADD2	SPRN		PODXL	GRIK1
PDXK		PTGFRN	TOP1	MYZAP		FKBP4		R3HDM1			FLT4	STARD8				EIF2B3	CHST2	CLEC2D	TMEM159		TEAD1	ENG	KIAA1462	AKT1	KCTD12	LGALSL	PFKFB3	BCL2L11	TNFAIP1		VAMP4	AQR			KCTD9	DIDO1	RNF170	KIAA1462				PIK3CG	CACNA1C		ADD3	ANKRD33B		MED1	BRF1
KHSRP		PTK6	TSN	LOC100862671		FOXF2		CDK20			FNTB	TOX				ATP6V0E1	FHL5	STRN4	GJC2		TEAD3	ENSA	RANBP10	AKT2	TRMT61A	TMOD2	VIT	GNE	TP73		KRT38	SECISBP2L			KLHL24	CIT	VANGL1	RANBP10				PIK3R2	CACNA1D		ADRA2B	FAM166B		PRF1	GUCY1A2
PPAP2B		PTK7	TXNRD1	LOC100996619		AFF2		TSPAN15			FXN	KIAA0247				SEC22C	CHST3	GLTSCR1	DOLPP1		TFAP2B	EPB41	SHROOM3	ALX3	RASGRP4	YPEL1	SERPINB13	PARP3	TPM4		B4GALT3	KIAA0408			HAUS6	BTN3A1	SPRY4	SHROOM3				PI4KB	DDR1		AEBP1	PSAPL1		MAPK3	H3F3A
KRT37		PTMS	UBE2D1	LOC101927469		GABRE		SH3BP1			KDSR	RIMS3				MAP3K13	ZNF254	HP1BP3	NIPAL3		TFAP4	EPHA1	EPB41L5	SLC25A4	FOXP4	ZDHHC8	PIK3R1	GJC1	TPO		ADAM19	HDAC9			GATAD2A	RCAN3	NUDT12	EPB41L5				PLXNA2	CASP10		ABCD1	LOC100130357		PSMA2	MNX1
DGAT1		PTPRJ	UBE2D3	LOC101927789		GATA4		SLC7A11			G6PC	SNX17				PPIG	GTF2IRD1	PDE11A	ATP8B2		TFE3	EPHA8	BEND3	BIRC5	MRGPRF	REPIN1	PIN4	USH1C	TPR		MYOM1	LAPTM4A			PAQR5	KIF3A	CRISPLD2	BEND3				PML	CD36		ALDH9A1	SMKR1		PSMD13	HLA-DQB1
B3GALT4		PEX19	UBE2H	LOC101928192		GCNT2		OSBP2			G6PD	DAZAP2				ADIPOQ	GOSR2	SSUH2	SLC45A4		TGFB1I1	CLN8	GPAM	ARCN1	AGAP2	SENP1	PPM1A	PPIF	TPSAB1		TNFSF12	PHACTR2			INO80D	ERLIN2	EIF2A	GPAM				POLR2A	CDH4		SLC25A4	LOC100506388		PTPN14	DNAJB2
TNFRSF14		ABCD4	SUMO1	LOC101928229		GJA1		APOL2			GALNT2	SPOCK2				CIAO1	ABCG1	TFB1M	ERGIC1		TGFBR2	FAAH	LSM2	ARG2	SSX2IP	ICOS	PPP2R5C	NAMPT	TRAF6		SNAP23	HDAC4			WHSC1L1	AKAP13	ZRANB3	LSM2				POU2F1	CEBPG		APBB2	C17orf112		PTPRJ	IGFBP6
AP1M1		PYCR1	UMPS	LOC101928552		GMPR		PRPF40B			GAMT	EFCAB14				NMT2	AATK	IER3IP1	ZNF286A		TGFBR3	ACSL1	TP53INP2	ARHGAP4	IP6K3	SAC3D1	MAPK6	CNIH1	UBE2G2		INPP4B	TOX			LPCAT2	DUSP10	KAT8	TP53INP2				PPA1	COL8A2		XIAP	TPBGL		PEX19	TNFRSF9
CACNA1H		PCYT2	UNG	LOC101928686		GNA11		GCA			GFI1	URB2				CHST2	SH3PXD2A	RLIM	STRIP2		THY1	FECH	SRPRB	ARHGDIA	BTBD11	CCDC106	MAPK9	PSME3	UBE2V1		CES2	ZFYVE16			FAM120C	SP140	ANTXR1	SRPRB				PRCC	SLC31A2		AQP6	LY75-CD302		ABCD4	KCNA3
PHOX2B		PYGB	WNT3	LOC101930072		GNAO1		TECPR1			GGCX	NUPL1				AKAP5	ZNF516	CCDC41	ZNF512B		TIMP3	FGF7	CACNG8	ARSA	DCUN1D3	ST8SIA5	PTPN14	INADL	UBE3A		SYNGAP1	PHF16			C1orf56	KLF12	C2orf88	CACNG8				PRKCB	CREB1		AR	ZNF664-FAM101A		QDPR	KCNA6
RAB7L1		RAC2	WNT5A	LOC101930085		GNG4		SAMHD1			GLG1	ARHGEF17				CREB5	LPIN2	TUBE1	SHROOM4		NKX2-1	FGFR1	GNB4	ASCL1	ANKRD13B	PADI1	PTPRK	GDF11	UPK2		ALDH1A2	RNF144A			ZNF770	GPN1	UTP23	GNB4				DNAJC3	SLC25A10		ARRB1	LOC100653247		RASGRF1	KCNC1
HIP1R		UPF1	YES1	LOC101930509		GOT2		TIPARP			GLI2	TRIM14				ABCG1	SDC3	ASB4	XPO5		TLN1	FGR	NYX	ASCL2	ZFP3	NRBP1	PTPRZ1	PLIN3	UROS		LDB1	MAML1			PDPR	NLGN4Y	DDI2	NYX				PSMA1	CTSV		ARSA	IFNL4		RNASEL	KCNH1
SEMA5A		RGS3	YWHAE			GPI		SNED1			GM2A	PLEKHM1				MTL5	N4BP1	GSAP	KIAA1324		TSPAN4	MLANA	C2orf43	ATP1A3	TBC1D16	TNPO2	RAD51B	AP3S2	CLRN1		SYNJ2	EPM2AIP1			UACA	AAK1	PARD6G	C2orf43				PTPN14	CUX1		ATP6V0A1	LOC101927645		RPL22	KCNMA1
ARTN		RGS16	YWHAZ			GPR26		CLIP3			GNG4	ELMO1				PPM1F	LRRC14	NEURL1B	LRRC7		TMPRSS2	FOSB	UBE2O	ATP2A2	ANKLE1	CD209	RBBP5	SF3A1	VCP		MTMR3	PJA2			C10orf118	CPEB3	PARD6B	UBE2O				PEX19	CYB561		BAD	LOC101928686		RS1	KIF5C
NFS1		RNASEL	ZIC1			FFAR1		PLEKHG3			GNG7	CEP350				DEPDC5	GPRIN2	CCDC93	KCNT1		TNF	GABRP	SLC28A3	ATP2A3	TCEANC2	EHD4	RCN2	DSCR3	VDAC1		MTMR2	RABGAP1L			RALGPS2	LMTK2	HIATL1	SLC28A3				PEX2	CYP8B1		BCL2L1	LOC101928947		RXRA	KLRD1
SYT7		RNH1	ZNF10			MKNK2		SS18L1			GOLGA3	TRIM66				N4BP1	SEMA3E	USP53	PITPNM2		TP73	NR6A1	XYLT1	ALDH7A1	VSTM2L	MINK1	REV3L	SLC25A17	VIPR2		AP1S2	FAM20B			MAGOHB	FASTKD2	PLEKHA8	XYLT1				RAC2	DCC		BMP8B	LOC101929496		SORT1	IPO5
CLDN1		RNPEP	ZNF24			ARHGAP35		GGA1			GPR39	TRANK1				LRRC14	SNPH	DNAJB12	DIP2B		TPD52L1	GEM	ZFYVE20	ATP6V1C1	TSHZ2	COPS7A	RPS6KA3	CRTAP	LAT2		BSN	ZBTB40			PRPF38B	DZIP1	LRCH3	ZFYVE20				RALB	DNM2		BOK			S100A2	LAMP2
PIGQ		RORB	ZNF33A			GRM1		TANC2			GRB2	NUAK1				VPRBP	ZFYVE16	KLHL28	ISLR2		TPM3	GNAO1	DPEP2	ATP6AP1	SGSM1	STMN3	RYR2	PAICS	WHSC1		BTRC	LPGAT1			SHQ1	PLEKHA6	ADO	DPEP2				RARRES1	ECM2		BRAF			SCN4A	LEP
MTA1		MRPL23	ZKSCAN1			GRM4		ZBTB20			GRSF1	SRGAP3				CEP104	KIAA0247	BIVM	ZSWIM5		TRAF1	GNB1	PDLIM2	ATP7B	B3GAT2	BOLA1	SFSWAP	MXD4	WNT1		TAF1C	OXSR1			NUDT11	TTC39A	ARHGEF39	PDLIM2				RBMS2	EREG		MYRF			SCNN1B	LMO7
SLC16A5		RPL28	VEZF1			GRM6		OPTC			GTF2F1	SGSM2				TBC1D5	KIAA0141	FBXL12	KIAA1522		TRAF3	GOT2	ZNF106	AVPR1A	AGPAT6	ZBTB7B	SNAP25	LEPREL4	WNT5A		BRSK2	AMMECR1			RPRD1A	AVL9	ABHD13	ZNF106				RFNG	ERG		C21orf2			SDCBP	LRPAP1
SYNGR1		MRPS12	ZFAND5			GRSF1		TINF2			BRF1	FAM20B				CTIF	EPM2AIP1	TOR4A	DENND1A		TRAF6	GPER1	SUSD1	BAI2	NACC2	MLXIPL	SON	STAMBP	ZIC2		SART1	MED13			LGI2	IQSEC2	ATCAY	SUSD1				RNF6	ESRRB		CAMK2B			SDF2	MAFG
DCLK1		RPN1	SLC30A1			GTF2I		TIMM8B			HCFC1	ZBTB40				GIT2	FARP2	WHSC1L1	SFMBT2		TRPS1	FFAR3	CSMD1	BCKDHB	PNCK	ZDHHC9	SORD	PNMA2	ZNF22		KRT75	PPP4R1			SBNO1	RAP1GAP2	ZCCHC3	CSMD1				RORC	ETV6		CAMK2G			SETMAR	MAGEA11
XPR1		RPS6KA2	DNALI1			HIC1		RANBP6			HIP1	HELZ				FAM20B	POM121	C1orf109	SEMA4G		TSC1	GPX2	C6orf106	BCL2L1	C20orf112	DUSP13	SPTBN1	HBS1L	ZNF70		SYNGR3	AKT3			ARL8B	COLGALT2	GTPBP10	C6orf106				RPL13	EZH1		CBL			SH3BP2	MAL
TAOK2		RXRA	EVI5			MR1		FOXP1			HLA-DOA	RBM8A				IQSEC1	TECPR2	GEMIN8	PRX		TTC3	GRIK3	ENGASE	BCR	RIMS4	CD320	SRP19	ZNF460	ZNF141		DLGAP2	ZBTB33			BBS7	MPRIP	PNPT1	ENGASE				RPL15	F10		TNFSF8			SHB	MAP1A
HS6ST1		S100A1	FZD5			HLCS		ATP5S			MR1	OXSR1				OXSR1	RABGAP1L	C10orf118	GPR107		TUB	GRIK4	USP46	BGN	RAD9B	NRN1	SRPK2	FAXDC2	ZBTB16		RAB11B	ABCC9			TMLHE	DENND5A	NAV3	USP46				RPL28	FANCC		CD59			SHOX	MAT1A
TJP2		SARS	USP7			HMGCS2		RBMS3			HMOX1	AMMECR1				AKT3	ARNT2	ATG2B	RRAGD		TULP1	GRM1	CDCP1	BHMT	ISM2	KCNK9	TACC1	MALT1	ZNF180		CACNA2D2	EDIL3			UBA6	EXOC7	KBTBD6	CDCP1				RPL37	ACSL3		CD68			ST3GAL1	MECP2
ZNF264		SC5D	FZD3			HOXA1		TOX3			HPS1	USP3				UST	KBTBD11	MAGOHB	GNB4		TNFSF4	GSTM5	WNK1	BMPR2	FBXL16	SLC25A37	MAP3K7	RNPS1	ZSCAN26		BCL7C	TSPAN5			VRTN	SMG6	RSAD2	WNK1				MRPL12	FBLN1		CD72			SLC1A3	MEF2D
QKI		ATXN1	FGF23			HPCA		DBNL			TNC	PIGK				WASF2	IQSEC1	THNSL2	EEFSEC		UGCG	HIP1	PCDH15	C8B	TOM1L2	PHF21A	TAL1	SRSF8	LAPTM5		MED14	FAM13A			YY1AP1	SASH1	LIN52	PCDH15				RPS3	FGFR1		CD79B			SLC4A1	METTL1
RPH3AL		SCN2B	SSPN			HOXC4		TMOD2			IFNAR1	HMGXB4				CTDSPL	MAGEC1	VPS53	SLC22A23		NR1H2	HLA-DMB	SPATS2	MPPED2	ZNF524	TNFRSF12A	TERF1	PRDX3	BRD3		GPR55	MBNL2			ASXL2	TTC28	NXPE3	SPATS2				SC5D	FLT1		CDH4			SLC9A2	MAP3K9
TP53I11		SCN4B	YEATS4			HOXC10		EEF2K			IGF1R	RANBP9				MARCH6	USP15	WDR33	FAM204A		USF2	HLA-DOA	RASL11B	MYRF	FAM163A	ZBTB7A	TFPI	STARD3	USP11		NRXN2	TENM1			ADI1	PPP1R13B	ZNF461	RASL11B				ATXN1	G6PC		CHRNB2			SMARCE1	MLLT1
ATP6V1G1		SCN8A	GAN			HOXD9		PURG			IL1R1	GJC1				TLR6	TNFSF15	LAPTM4B	PIEZO2		VAV2	HLA-DPB1	TRAK2	CALML3	FAM78B	FZR1	THBS2	KDELR2	UBL4A		FADS2	RBM7			ZNF654	OTP	FAM114A1	TRAK2				CXCL5	G6PD		CLCN6			SON	MLLT4
LRRC14		SRL	PICALM			AGFG2		PNMA3			IL6R	AP1M2				HMG20A	SLC12A6	SUPT20H	GFRA4		VTN	HLA-DQA1	OTUB2	CASP3	AIFM3	CHMP5	TIA1	RBPMS	FZD7		NTN1	RBM5			MCOLN3	HEY2	TMEM183A	OTUB2				SDC4	SLC37A4		CNGB1			SOX10	MMP13
ULK2		CX3CL1	SNN			DNAJB2		ANAPC4			IRAK1	SCAMP2				CACNG2	HCN4	VAC14	ZFYVE20		WHSC1	HLF	DDX54	CASP10	SMYD1	HDAC7	TIAL1	ABHD2	HIST1H2BC		PCYT1B	CTDSPL			UBE2W	MACF1	HELB	DDX54				SFPQ	GABRB1		CRHR2			STAT4	MRE11A
GPRIN2		SDC1	EOMES			IGSF3		KCNIP3			ITGA3	IL18BP				RAPGEF3	SH2D3A	ZFP64	FBRS		WNT3	HMMR	KCTD15	RUNX2	FBXO41	SUFU	TLR4	PTPN21	PLA2G6		ONECUT2	TRIB1			RBM41	POFUT1	PIGM	KCTD15				TRA2B	GALNS		CSF1			SUPT4H1	MSR1
IFT140		CXCL12	PIK3R3			IFNAR1		SOCS7			ITK	UST				CIB2	GPC6	CACNA2D3	HS1BP3		WNT7B	HNRNPC	SMIM7	CBL	GLIPR2	ATP8A2	UBE2G2	PRDM4	ULK1		PGS1	CD96			SYNJ2BP	ZMYND8	MAPK1IP1L	SMIM7				SGCD	GDF10		CYP1A1			SURF6	MYF5
SNPH		SEC14L1	KMO			IGF1R		CRNN			ITPK1	CTDSP2				TRIM16	UST	GOLGA6B	NXN		WNT11	HOXA7	CHAC1	CCK	FGD5	INPP5K	UTRN	POLR3A	FOXN1		SLC4A8	CALCOCO2			SLC39A9	SLC7A11	FOXP2	CHAC1				SH3GL2	GFER		DAB1			SYN2	MYO6
LZTS3		SECTM1	RGS20			IGF2		UBQLN3			IVD	RAD50				CERS1	TSPAN3	CCL28	SMAP2		XPC	HOXB3	HMBOX1	CCNT1	DAB2IP	ZAK	VDAC1	CBX3	KLF11		FXR2	KCNMB2			LRRC59	GABARAPL1	H2AFV	HMBOX1				SLC8A3	GNG7		DBT			TCF4	MYO10
RASSF2		SEL1L	UNC5C			IL2RA		RMDN1			JAK3	ACTR1A				NES	CTDSP2	C14orf132	LPPR2		XPNPEP2	NDST1	FAT4	CDH4	VPS37D	CLIC6	VEGFA	MGLL	RANBP3		SPTLC2	SRRM1			C17orf85	DSTYK	SLC22A9	FAT4				SLC10A2	GPLD1		DFFA			TFDP1	37500
KIAA0195		SELL	NUMB			IL6R		MRPS2			JUP	C4orf6				CYP46A1	ZNF263	CAMK1D	TBC1D15		YES1	IFIT3	RHBDF2	CHD2	AWAT1	FBXO42	WHSC1	ITGA11	PEX3		MPDU1	SPRY3			PPP1R9A	THUMPD3	TMEM132B	RHBDF2				SLC15A2	GRIN2A		DRP2			TGM3	NEO1
IP6K1		SFRP1	PDE5A			IRF4		ZDHHC3			CD82	FAM13A				SLC26A1	OLIG2	CYP20A1	CEP85		ZNF3	IKBKB	PPP1R3B	CHRNE	ZDHHC15	DLL4	WRB	ZNF652	PPFIA3		GOSR1	STAG1			NECAP2	TPGS2	DIS3L	PPP1R3B				SLC19A1	ARHGAP35		ENG			TNFAIP1	NF2
KIAA0141		SFTPB	DYNLL1			ITGB5		MEX3C			KCNC1	RASA4				RIPK3	CTDSPL	KIAA1143	PYCRL		ZNF76	IL7R	HSPBAP1	CLCN2	TMEM229B	CCNJ	XPC	CPEB3	PDXK		PTGES	ST3GAL6			WDR52	C20orf194	GRIN3A	HSPBAP1				HLTF	H2AFX		CLN8			TPM1	NFIC
TRIM14		SH3GL1	SLC4A4			ITPR2		SPG21			KCNN1	TXNDC9				STON1	ZNF443	PNMAL2	WNK3		ZBTB16	IL10RB	C22orf29	CLCN7	RHBDL3	GATAD2A	ZFY	RALY	PPAP2C		PREPL	RBM14			CMTR2	L3MBTL1	MED12L	C22orf29				SMS	HIP1		EYA4			TPO	NFIX
IQSEC1		FBXW4	STX11			JAK3		FZR1			KCNN3	PSME3				WWP2	AP3S2	KIAA1239	SCNM1		TRIM26	TNFRSF9	ZDHHC14	COL1A1	LPPR5	FAM46C	ZNF28	MAPRE3	JRK		CREB5	NEBL			MCTP2	PPP1R16B	WDR17	ZDHHC14				SOX9	AGFG2		FANCC			TRIO	NFYB
MFN2		SHOX	B3GALNT1			KAL1		ANGPT4			KCNQ2	TRIM13				TRIOBP	STAG1	MAVS	METTL16		ZMYM2	IL18	STEAP4	COL6A1	TOR1AIP2	PGPEP1	ZSCAN20	KIN	VAMP4		NCOR2	ARID3B			FGD6	DECR2	RAB3IP	STEAP4				SPINK2	NDST1		FBLN1			TTPA	NOTCH2
ACOT8		ST3GAL1	NOL4			KCNA2		RASD1			KLC1	ANGPTL7				KRR1	PRSS16	INTS2	C1orf116		ZNF213	INHBC	COLGALT1	COMT	IFNLR1	SNRK	ZNF76	EFR3B	CDS2		RGS6	EXOC5			TRERF1	TANC2	DEFB118	COLGALT1				SPTBN2	HTR6		FCGR3A			TULP3	NPAT
BCL2L11		ST8SIA1	CDS2			KCNA6		MPP6			KRT7	DCAF7				PTPRT	MAEA	KIAA1456	NDUFAF5		ZNF229	ITGA7	MOB3B	CLDN4	CABP7	CC2D1A	ZKSCAN8	DAAM1	TNFRSF14		IKBKE	DCTN6			PSENEN	ZBTB20	C10orf32	MOB3B				TROVE2	ICT1		FKBP5			TXNRD1	CLDN11
ABCC5		SKI	PABPC4			KCNJ5		RAPGEF6			LAIR1	SPRY3				ERLIN2	MARCH6	LRRN1	TMEM43		SLC30A3	KHK	PEAK1	CRY2	XIRP1	TMEM104	MOGS	STK38L	FPGT		SH3PXD2A	GNA13			ECHDC1	FBXL4	DNAJC24	PEAK1				SYK	IGF1R		FMO2			USH2A	PAFAH1B1
ARFRP1		SLC2A4	SUCLG2			KCNN1		CLIC5			LDLR	APC2				LZTS1	DSCR3	ZFP14	HAUS3		PRDM2	KPNA1	NUDT18	CSF1	SCAMP5	RPP25	NRIP1	FBXO21	TNFRSF10B		SDC3	CSPG5			GOLGA6B	ARFGAP3	BTBD11	NUDT18				TAF1	IL6R		G6PC			VHL	PARK2
GPA33		SMTN	IL18R1			KCNN3		FGFRL1			LGALS2	NMUR1				ZNF652	LAMC3	TLDC1	FYCO1		EVI5	KRTAP5-9	ADCK4	NCAN	ZFC3H1	VPS37C	TKTL1	MAST3	SYNGAP1		BZW1	MAP3K2			NDNL2	AK5	FOXN4	ADCK4				TAL2	IL11		GAMT			EIF4H	PAWR
TRAIP		SLC6A9	ASAP2			KCNQ3		BRWD1			LGALS8	IKZF1				DZIP1	ABCA9	SLC7A14	CDC73		USP7	LETM1	PHF17	CTF1	RAB12	SAMD4B	AXIN2	ZNF292	PER2		RAPGEF2	ZMYND11			ANKH	HBP1	C14orf28	PHF17				CNTN2	ILF3		GDF2			WHSC1	PAX5
RTN3		SLC7A2	ST3GAL5			KRAS		GFOD1			LIF	SMYD5				TRAK1	CACNG2	HRH4	HMBOX1		KAT6A	ABLIM1	GRHL2	CTSV	TMEM184A	RBM23	CUL4A	MON2	AP1M1		ULK2	ZNF234			LMOD3	NPHP3	SOCS4	GRHL2				THBD	INSR		GNG7			ZAP70	PCM1
CACNG2		SLC8A2	SYNJ2			KRT13		CCSER2			LMX1B	ATP8A1				CD93	BTN2A2	SLC5A7	TMEM53		RASSF7	FADS1	NAA25	CUX1	ANKS6	FAM86C1	GPR65	ARHGAP26	CACNA1I		FAM131B	NEK6			LRRC8A	AFF4	FSD2	NAA25				TIAL1	IRF5		GNL1			ZNF708	CHMP1A
SPON1		SLC9A1	USP13			LASP1		DGCR8			LSP1	RAPGEF3				KIN	CDIPT	AGBL5	SRD5A3		USP5	LRP1	DCAF17	DGKQ	SENP5	LRRC20	ENC1	MRPS27	RNF8		GPRIN2	CPLX2			PARD3	NDOR1	NLRP8	DCAF17				TLL2	KCNE1		FFAR1			ZNF69	PCSK5
RBM14		SLC19A1	SPAG9			LCK		RBM47			BCAM	ARIH2				MAST3	BAIAP2	CELF5	ZDHHC14		RND2	LRP4	CHD9	DAP	SLC37A2	ETNK2	CADPS	RAP1GAP2	ARTN		TMEM63A	FRS2			ZC3HAV1	P2RY10	GIPC3	CHD9				TPO	KCNH1		RAPGEF1			ZNF90	PCYT1A
CDC42EP2		SLIT1	CLDN2			LMNA		GNL3L			LYL1	NXF1				SETD1B	COG5	BLOC1S5	ZYG11B		SF3A2	LTBP2	NAA50	DDT	CPNE2	SMU1	B4GALT4	TNRC6B	SYT7		SECISBP2L	NEU3			CELF4	TOR1B	TCEANC2	NAA50				TRAF5	KCNJ5		GRM4			ZBTB17	PDE1A
BAIAP2		SMARCD2	SCAF11			LPL		UGT1A8			MAFG	CAP1				PPRC1	APPBP2	MS4A6A	LIN28A		RBM10	BCAM	DNAJC5	DHCR24	C6orf223	STEAP3	FPGT	NFASC	CLDN12		MLEC	ACTL7B			UBQLN4	CNIH4	UHMK1	DNAJC5				TSNAX	LAMB3		NCKAP1L			ZNF185	PDE3A
COG5		SUMO3	REPS2			LRMP		GNB1L			MATN1	VTI1B				SARM1	COLEC10	CSMD1	CXorf36		SMC1A	EPCAM	AKNA	DIAPH1	JAZF1	TYW1	CLDN8	COLGALT2	CLDN9		TATDN2	PPARGC1A			AGPAT4	CLEC2D	SGSM1	AKNA				TTN	LAMP1		HEXA			ZNF202	PDE4B
SEMA4B		SIGLEC1	SLC16A7			LRP3		RRN3			MBP	CRTAP				NFASC	ARID3B	MTHFSD	GSTCD		BAP1	MATN1	ASXL3	DLX4	FOXK1	TMEM39A	CLDN1	CLCC1	SLC16A5		MRPL19	RALBP1			C1GALT1	TMOD2	ICA1L	ASXL3				UCHL1	LASP1		HOXB3			ZFAND5	PDE4C
ARFGEF2		SNRPN	SLC33A1			LSAMP		XAF1			MCC	SYNCRIP				N4BP3	IGF2BP2	LMF1	SLTM		HIST2H2BE	CHST6	FAM117A	DNAH6	SRRM3	VPS53	USP8	38961	SYNGR1		SPOCK2	AP3M2			SEMA3G	ST8SIA5	LIN54	FAM117A				UCK2	LCP1		DNAJB2			ZNF229	PDK1
IVNS1ABP		SOX10	DLGAP2			LTF		TRIM44			CHST6	UNC13B				PHLDB1	CELF2	ZNF747	MOB3B		PIP4K2B	SMCP	C1orf21	DNMT3A	ATXN7L1	PPP6R3	SEC22C	RTF1	GPR56		CTIF	SERINC3			CIAPIN1	SNX15	UGT3A1	C1orf21				UQCRFS1	LETM1		IFIT1			SLC30A1	PDK3
PNMA2		SP2	DLGAP1			LY9		GIPC2			ADAM11	SEMA6C				ATG4B	PGRMC1	MCPH1	EFCC1		ULK1	ADAM11	PLA2G12A	DPYSL3	TMEM130	STK32B	SLC16A7	ZCCHC14	ATP6V1F		ARHGEF11	KDELR2			ENTPD7	TIMM22	CMBL	PLA2G12A				UROS	LGALS8		ITGB3			PAX8	PDK4
MGEA5		SPG7	CYTH3			MAZ		ZNF562			MDM2	IPO8				FAM168A	CYP46A1	PPP1R3B	TMEM180		ZNF282	MDM2	TRIM8	DR1	STXBP4	HES6	DCLK1	LPIN1	PPIG		DDX46	KERA			PARP11	DONSON	DNAJC21	TRIM8				VCL	MAGEA5		ITK			BRD3	SLC26A4
RFPL2		SPIB	SOCS6			CHST6		GATAD2A			MECP2	ATG7				RHOBTB2	EHMT2	ZCCHC6	SNX22		SMARCA5	MECP2	VANGL1	DUSP7	METAP1D	SMPD3	LRRFIP2	LARP4B	HS6ST1		SV2A	KRR1			PLXDC1	EHD3	LSM11	VANGL1				NELFA	MBP		KCNA2			ST8SIA2	PENK
GIPC1		SPTBN1	TRIP11			ADAM11		VPS13C			MEF2D	TGOLN2				ATP11A	RNPS1	SAP30L	TREML2		CDC42BPA	MFI2	PARP9	DUSP8	BRWD3	MIOX	TJP2	FBXL7	ZNF264		HS3ST4	PLA2G16			APMAP	MYEF2	STARD4	PARP9				XG	MDH2		KCNA7			RND2	PF4
WASF3		SRP9	GLP2R			MECP2		ARHGEF38			MEOX1	ARID3B				EXOC7	SPIN1	PRKRIP1	THSD4		SEMA7A	MKLN1	MARVELD1	DUT	CNIH2	SLC48A1	QKI	ARC	NTN1		HDAC5	LSM6			KIAA1147	TAS2R1	ADAT2	MARVELD1				ZNF69	MFAP4		KCNE1			AXIN2	PFKFB2
FAXDC2		SRPK1	NDST3			MEF2D		DEF8			MGAT5	IGF2BP1				POFUT2	AP3M2	CXorf36	MCMBP		CNTNAP1	MLLT1	STK40	ECE1	C17orf103	GPATCH2L	SLC25A27	ATP11A	ABCG2		BCL2L11	CHP1			ZNF286A	MRTO4	CLVS2	STK40				ZKSCAN8	MGAT3		KCNN3			FZD1	PHYH
ZNF275		SSTR3	SLC9A3R2			RAB8A		EPS8L1			MGP	YKT6				WSCD1	ATF7	CLMN	NAA60		ENC1	MLLT6	NCALD	EFNA2	SLC25A45	PEX26	AKAP5	KAZN	MAPK8IP1		HCN4	KLF12			RHOJ	HSD17B11	C7orf31	NCALD				ZNF200	MMP8		KCNQ2			FZD4	SERPINB13
SLC26A1		STAT3	ARHGAP29			KMT2A		CASZ1			ATXN3	DMRT2				KIAA1045	ADRM1	ZDHHC11	TMC7		MADD	TRPM1	RHBDD1	EFNA4	BCL9L	KANSL3	SCAMP1	IQCE	PGS1		ABCF2	IKZF2			RAB22A	HSPA14	ASB11	RHBDD1				PRDM2	MNT		KLRD1			HIST2H4A	PIK3CG
IFI44L		STC1	RASAL2			MLLT1		LAX1			MKI67	POLD3				ANGEL1	ABHD2	RBFA	SLC35E1		KHSRP	MMP11	PSD2	EFNB3	CCDC88B	RABL6	POLR1C	ICOSLG	AATK		SCAMP2	ZNF652			SLC24A3	FAM203A	ZFP28	PSD2				LRP8	MOCS2		LRPAP1			PDE8B	PI4KB
UQCR11		STK4	ONECUT2			AFF1		UBE2R2			MKLN1	NFAT5				PPP1R13B	TPPP	ALG13	SYNDIG1		STK16	ALDH6A1	ZNF397	EGFR	TMED8	ARHGEF40	CLOCK	SLC9A8	MTL5		GPC6	RAB11FIP2			KIAA1143	KCNK9	NANP	ZNF397				MAPKAPK3	MPI		SMAD2			TNFRSF10B	PKHD1
KIF2C		CDKL5	MAGED1			MMP15		CHCHD3			MLLT1	KIF1C				SPECC1L	TRIOBP	PAQR6	SCD5		KCNK5	MOG	ARFGAP2	EIF2S3	PRTG	ADAP2	AKAP12	TBC1D30	ZNF592		CTDSP2	CPEB3			TMCC3	MRPL35	SIRPA	ARFGAP2				ST8SIA4	MPO		MCAM			CFLAR	PKP1
RBPMS		STK10	STXBP5L			MRE11A		LPCAT2			AFF1	TOB2				LARS2	DIDO1	NRSN2	TRMT2B		B4GALT2	MPL	MAML2	FANCC	TTLL6	RPRM	RALGPS1	KIAA1045	PPM1F		ACTR1A	NLGN1			PLEKHH1	ZNF117	MPP7	MAML2				MLLT10	MRE11A		MEN1			MBD2	PLD2
TMEM115		STK11	GOSR1			ABCC1		STX17			MLLT6	ARPP19				PIP5K1C	ADAMTS5	COQ10B	DOCK5		RNMT	MPV17	DCTN5	FAT2	C19orf54	CYP26B1	ST18	FAM189A1	LRRC14		WASF2	ANKRD6			GRAMD1B	ZNF107	SPTY2D1	DCTN5				TCL1A	MT1M		CD99			BTAF1	PLEC
DIDO1		STX1A	CREB5			MSR1		ARMC4			MME	TSPAN9				LEPROTL1	PRDM7	ORAI2	CSRNP3		TNFSF14	MTR	SRRM4	FBN1	NKPD1	TRIM39	PCDHA9	OBSL1	GPRIN2		CHST4	WDR37			USP31	SFMBT1	PTGR2	SRRM4				SLC7A5	MVD		MICB			PIAS2	PLOD1
AP4S1		STX3	AKAP12			MSX2		TMEM38B			MMP19	MMP24				TTC9	BTN3A1	CEP63	PGAP1		NAPA	MXI1	PARD6B	FCGR2A	TMEM150B	CA10	RASSF2	CRTC1	KIAA0513		NUTF2	SACM1L			PLEKHG1	ETV7	TTBK2	PARD6B				ELL	MYH7		MKI67			ATP6V0D1	PMAIP1
SLC2A6		SUPT4H1	SH3PXD2A			MT1E		LEPREL1			ALDH6A1	TRAFD1				ZNF346	NUDT4	LRRC27	PIF1		NRP2	MYCL	KIRREL3	FKBP4	EPHA10	WDR93	ZBTB24	MAU2	KIAA0247		OLIG2	ATF6			RNF150	GINS2	ZFP90	KIRREL3				LZTR1	MYO7A		MAP3K9			SEC22C	PML
CA5B		ABCC8	HS2ST1			MTAP		TRIM62			MN1	STARD3				BCL2L13	LZTS1	TUBB1	C17orf70		ALDH1A2	MYO9A	FAM126A	FLT1	EIF4E3	PRDM11	ZC3H11A	NUDCD3	RNF144A		DCAF7	CCT5			ARID1B	FBXO40	CMTM4	FAM126A				PNPLA4	NCAM1		MLLT1			ZBED1	POLR2A
SCN11A		MED22	FAM53B			MTRR		ACER3			MOG	TOMM34				NBPF14	SLC2A6	GPR63	EDEM3		SPHK1	PPP1R12B	GPT2	FXN	CCDC85C	MAN1C1	G3BP2	PIP5K1C	RIMS3		B3GALT5	KLHDC10			HEG1	SHC3	NFAM1	GPT2				SMC1A	NDUFA10		MNT			TRIP12	PPARA
MGLL		SYP	RAPGEF2			MUC3A		WDR33			ABCC1	IFI44L				SUMF2	INMT	SLC38A1	LRRC27		BSN	NDUFS2	UNC119B	GAB1	NANOS2	RNPEPL1	LPGAT1	NPTXR	CTIF		PCGF3	PDZRN3			MKL2	FGFRL1	FBXO41	UNC119B				SOAT2	NDUFB4		MOCS2			RAB28	PPAT
MRAS		SYT5	SEMA3E			MUSK		UBE2Q1			MTAP	YWHAQ				SAMHD1	CELF3	GFOD2	DNAJC5		BTRC	NFIC	C1orf198	GABRE	TSPAN33	JPH2	HELZ	TNFRSF13B	TRIM14		NDRG1	SAMD4A			MAVS	PPIL3	FAM84A	C1orf198				GCM1	NEDD4		MOG			SNRNP40	PPEF1
AAK1		TACR1	MLEC			MX1		ASAP3			MTF1	ILVBL				TPGS2	ABCB8	SF3B5	AKNA		LIMD1	NGFR	ADO	LRRC32	CD300E	RALGAPA2	GNPDA1	TTC9	AP5Z1		TOMM40	PDZD2			XPO5	CPSF2	DTX3L	ADO				AGPS	NEO1		MPST			TJP2	PPP1R1A
MON1B		TAF4	IST1			MYCL		NPLOC4			MTHFR	SLC27A4				KANK2	CA5B	KRTAP3-2	TTYH3		SLC25A14	NKX3-1	PPP1R15B	GFPT1	STAC2	JPH3	MAMLD1	ADAT1	ARNT2		ZBTB18	TNIK			SRGAP1	SASH3	SGOL1	PPP1R15B				PIAS1	NF2		MTAP			ZNF264	PPP2R1B
ZHX2		TBCD	TOMM20			MYL2		RUFY2			MTTP	KDELR3				DAK	PADI2	FBXO30	COL21A1		BAZ1B	NPTX1	FRMD5	GJA5	ZNF81	RHOJ	ABCC5	TTC33	IQSEC1		NXF1	SMG1			PCDH19	ZDHHC13	SLC36A2	FRMD5				SLC25A12	NFYC		MUC6			QKI	PPP2R2C
DENND3		TBL1X	KIAA0753			MYL6		NDC1			MTR	ATF7				CHD5	PXMP4	ZNF394	CDADC1		SART1	NRL	FAM83A	GLUD1	KRTAP10-10	GATAD2B	ACTR2	CASP14	ZBTB5		CREB3	ZHX3			CC2D2A	SDK2	PLEKHG4B	FAM83A				STX11	NINJ1		MUSK			H6PD	PPP3CA
MAPKBP1		HNF1B	EPM2AIP1			MYLK		PARVA			MUC5AC	RAB35				PPP1R16B	KLF8	DCUN1D5	TRIM8		DNAJA3	NUCB2	GTPBP10	GLUD2	TBC1D10C	ISY1	YAF2	KPNA6	DLEC1		VAT1	EMC1			NCEH1	VSIG10	NKAIN2	GTPBP10				B3GALNT1	NRL		MVK			RAB36	PRKAA1
KDM4C		TCF21	TOMM70A			MYO1D		ZNF701			MYH11	PAPD7				FBXW8	LAMB4	FAXC	TSPAN14		INA	NUMA1	SLAMF9	GNA12	ZNF710	KIAA1161	LANCL1	ARFIP2	FGF19		STK25	EXPH5			ARRDC3	CROT	VKORC1L1	SLAMF9				CDS2	ROR1		MYBPH			MICAL2	PRKAA2
KIF1B		PRDX2	TBC1D4			MYO5A		FGD6			MYO5A	TOPBP1				FBXO10	VASH1	PLEKHA8	UNC93B1		KCNQ4	OAS2	CREB3L1	GNRHR	AMIGO3	STRIP2	SPON1	BCL2L13	NR2E3		ENOX2	ZC3H13			KIAA1377	RBFOX1	SLC7A13	CREB3L1				RIOK3	DDR2		MYCL			ULK2	PKIA
IQSEC2		TEF	POM121			MYO9B		PAG1			PPP1R12B	CACFD1				NUPR1	AAK1	ZNF382	VANGL1		SYNGR1	OAS3	FMNL3	GRIK3	TMEM189	SHROOM4	SLC30A9	SLC24A2	BCL2L11		MXD4	NFASC			ZNF471	FAM20A	MCMDC2	FMNL3				PEX11A	NTSR1		MYH11			EIF4A3	PRKAR2A
RAP1GAP2		TFDP1	SV2B			PPP1R12B		GNG12			NAIP	ADAMTS5				TIMM10B	CPEB3	USP45	AIF1L		AP4M1	P2RX5	UAP1L1	ARHGAP35	CLEC12B	USP31	TRIM38	ARIH1	ABCC5		IGF2BP1	CEP68			PCDH10	ALKBH4	KIAA1958	UAP1L1				INPP4B	OPRM1		MYO1C			KIAA0586	MAPK4
COLGALT2		TGFA	RABGAP1L			NAB1		SLAMF8			NCBP1	PTPN21				AGO1	NTNG1	GALP	CD99L2		VAPA	PCSK6	KIAA1919	GRM4	C12orf75	RNF150	RPP30	FBXL2	NR1H3		CTCF	DIP2A			WDFY1	MBTD1	FAM122C	KIAA1919				SYNGAP1	P2RY2		MYO1D			POM121	PRLR
MAPK8IP3		LEFTY2	ARHGAP44			NAB2		AGPAT3			NDUFA8	ATE1				DIEXF	UBOX5	MVB12B	JAM3		CACNA2D2	PAFAH1B2	NXPE3	GSTM2	SBK1	MKL2	PDLIM5	TXN2	ARFRP1		FRS2	RCOR1			FNIP2	DYM	USP54	NXPE3				NR1I2	P2RY11		MYO9A			TECPR2	PRPS2
MPRIP		TGFBR1	FAM20B			NAGA		PRDM10			NDUFC2	CIT				CPNE7	CD93	FAM105B	CRISPLD2		ZNHIT3	PARK2	SNX29	GSTM4	SCIMP	MTA3	IGF2BP3	NBPF14	RASA4		FAXDC2	ATP11B			SLAIN2	GDAP2	GPR180	SNX29				HERC2	PAFAH2		PPP1R12A			SV2B	PSEN1
MESDC2		TGM2	HELZ			NBL1		PRDM11			NEU1	PTPRT				PALD1	RAB18	ZNF697	RBM4B		ARHGAP29	PBX1	STRADA	GUCA2B	SHISA6	RGAG1	CELF1	TMEM186	COQ7		ZNF275	FBXO28			DIP2B	SIDT1	ZNF781	STRADA				USP13	PAK2		CEACAM6			SEC16A	PTPN7
GSE1		TH	HS3ST1			NCAM1		CCDC47			NFATC4	AP4S1				HIPK2	RIMS1	CABLES1	SYT15		KCNK6	PCDHGC3	TMEM169	H3F3B	FAM211A	CGN	ARPP19	NSL1	AP3S2		MMP24	EXOC6B			LRCH2	ARHGEF38	ZNF780B	TMEM169				STBD1	CDK18		NCAM1			TNFSF15	PTPRF
RPRD2		TIMP4	USP3			NDUFA10		PDXP			TONSL	LZTS1				CCDC106	WDFY3	CXorf40A	RAB34		MED17	PCSK5	ZBTB47	HABP2	SLC6A17	SORCS2	FRS2	TPGS2	SIRPB1		YWHAQ	DDHD2			HCN3	PGPEP1	CNST	ZBTB47				LPAR2	PDE1B		NDUFB2			ACOT8	PTPRO
ATP11A		TK2	SRA1			NEFL		GOPC			NFX1	CELF3				A1CF	FAIM2	MAPK1IP1L	FCAMR		PCYT1B	CDK18	ORAI3	HAS1	C9orf171	KIF17	PPARGC1A	SIN3A	PCGF3		VAX1	MCF2L			ZBTB4	DPP8	PAQR7	ORAI3				DCLK1	ENPP1		NEUROD2			CNIH1	RAD1
EXOC7		TKT	HMGXB4			NF1		NIPAL3			NFYA	SUPT16H				SLC39A3	UNC13A	TTYH2	RBM48		CHST3	PDE3A	PRDM6	MR1	GDF6	PREX1	EDAR	CLIP3	RAPGEF3		HNRNPUL1	BICD2			ZFP14	MTMR10	WBP2NL	PRDM6				ZMYM6	PDPK1		NFKBIL1			AP3S2	RAB1A
POFUT2		SEC62	UST			NFATC2		VN1R1			NFYB	PROSC				EMR2	FNBP1	CEP41	USP42		ADAMTS2	PDE6A	PGAP3	HMGCS2	ELFN1	MKL1	SPIN1	TENM4	YAP1		KAT7	SASH1			SFMBT2	SLC25A38	UBXN2A	PGAP3				TIAF1	PECAM1		NFRKB			SPRY1	RAB3B
SZT2		TMPRSS2	ACTR3			NFIB		VANGL2			NKG7	AKAP13				CD209	ZHX3	RWDD2A	UTP15		IGDCC3	PDE7A	TADA2B	HOXA13	TMEM200B	DHX37	RAB40B	LRP10	RBM14		ERLIN2	SMCHD1			GPR107	PHIP	DCP2	TADA2B				TCEAL1	PEX14		NINJ1			UBAC1	RAN
SYNM		TNFAIP1	TSPAN5			NHLH1		CSRP2BP			NME3	AKAP11				ITSN2	ZSWIM8	PHF21B	CAMKK1		GTPBP1	PDE1B	TP53INP1	AGFG1	FAM102A	FBRSL1	STON1	ZNF451	ZER1		BAZ1A	SLC35A3			METTL14	C17orf80	LCA5	TP53INP1				RAB28	SERPINB8		NOS2			CDC42EP3	RAP2A
CRTC1		TNFRSF1A	TSFM			NHP2L1		TBC1D24			NPHS1	SEC63				NMD3	AVL9	TAGAP	MON1A		GABBR2	PENK	SLC46A1	HRH1	IL17REL	RNF213	PAPD7	SS18L1	BAIAP2		LZTS1	SLC44A1			RBAK	CCDC40	SYNPO2	SLC46A1				RASAL2	PIN4		NOTCH2			STAMBP	RASGRF2
ICMT		TNNI3	FEM1B			NKX2-2		SHROOM4			NPTX1	PDCD10				YBX2	ARHGAP26	CYB5D1	RAB11FIP4		GOSR2	PEX13	GLCCI1	DNAJB2	PAIP2B	TNRC6C	CPSF6	ZBTB20	CARM1		RNF24	ABCB10			GATAD1	ATP5SL	AGO4	GLCCI1				ADAMTS3	PLEK		NPR3			IVNS1ABP	RBBP5
CES3		TNS1	ENAM			NKX3-1		ODF2L			NRAS	CA5B				TRAPPC12	IQSEC2	C2CD4C	FRMPD3		ENTPD4	PHKB	XKR4	IARS	LDLRAD2	NCKAP5L	DNAJB4	GMEB2	FARS2		HRH3	CBX5			NEUROD4	C11orf57	GRAMD2	XKR4				ADAMTS1	PLGLB2		NPTX1			IGF2BP1	RBMS2
SEZ6L		TP53	FRY			NOS1		NUFIP2			NRL	KLHL2				ZDHHC3	ZBTB43	TDRD10	SLX4		VPS9D1	PIGR	ELFN2	IDS	ZBTB34	DENND1A	PTPN21	CABYR	POP4		PHB2	CAPN7			TP53INP2	STEAP3	FAM76A	ELFN2				H6PD	PLGLB1		NTSR1			YKT6	RBP1
RASD2		TP73	TOB1			NOVA1		STAMBPL1			NTRK2	KLF12				KCNK9	MRPS27	RNF19B	FAXC		TCL1B	PIK3C2A	TMEM132B	IGF2	CUEDC1	EPG5	ATE1	AK5	FAXDC2		GABARAP	LRRC8B			RHOU	GIMAP4	PIKFYVE	TMEM132B				ABCG1	PML		TBC1D25			KIF1C	PRPH2
PDSS1		TPM4	WASF2			NRF1		MARCH4			NUCB2	SLCO2B1				ZBTB7A	TNRC6B	UBXN10	SLC12A8		AATK	PIK3CG	OSBPL6	IGHMBP2	C10orf105	MARK4	ERLIN2	CNNM3	ZNF275		MGLL	POFUT1			ZNF250	LSG1	TMEM17	OSBPL6				NUP93	PPARA		OPRL1			ZNF268	RET
AMACR		TPO	TENM1			NTF3		KIAA1522			OAS1	VSIG4				PPME1	COLGALT2	UHMK1	COL25A1		SLC25A44	PKD2	OSBPL8	IKBKB	CCDC88C	BRINP2	KLF12	TIMM10B	CYP46A1		IKZF3	RBFOX2			RRAGD	STK32B	DENND6A	OSBPL8				RIMS2	PPIB		OVOL1			BLCAP	RGS12
LDOC1		TPSAB1	EIF1			NTRK2		RDH14			OGDH	MGLL				DTL	N4BP3	ACVR1C	KRBA1		KIAA0040	PKNOX1	C1QTNF7	IL5RA	TRIM67	CYP4F11	PDAP1	ACAD8	IFI44L		COPZ1	CD2AP			ENPP5	MED29	TMEM192	C1QTNF7				CEP57	PPP2R2C		P2RY6			PAPOLA	RNASEL
PRPF40B		HSP90B1	CTDSPL			OAS2		RNF213			OGG1	IKZF3				PEX5L	ZCCHC14	GRPEL2	DGAT2		FAM53B	PLCB2	ZNF526	IL7R	RNF165	PLEKHB1	TFEC	ST6GALNAC4	SPINK5		ZFP30	SLC7A11			TRAPPC11	KIF21A	RWDD4	ZNF526				SECISBP2L	PPP2R5B		P2RY11			PNRC1	RORA
LMOD1		TRAF1	ANGPTL7			OGG1		NCOA5			OPA1	DNAJC8				HMP19	LPIN1	ADAT2	TBRG1		LRRC14	PLGLB2	NUS1	KCNE1	ZNF704	WIZ	COBLL1	FAM155B	RBPMS		RNF44	TMEFF2			FAM217B	ANKRD10	SLC44A5	NUS1				VPRBP	PRKCB		PCDH1			IFI44L	RORB
BACE2		TRAF2	DCAF7			P2RX5		RAB40C			P2RX5	VASH1				TMEM8B	MESDC2	CLVS2	FIBCD1		TRAM2	PLGLB1	AGAP1	KCNG1	CBLN3	TMEM8A	RAB11FIP2	PALD1	ADAP1		ABLIM3	KCNE4			CDH23	OTUB1	SENP5	AGAP1				BCLAF1	MAPK6		PCDH7			STON1	RPL15
USP49		TRAF3	IGSF6			PAFAH1B2		SLC46A2			P2RX7	ENPP4				BCL11A	RHOBTB2	CD109	ZCCHC3		SEC14L5	SERPINF2	TADA1	KCNJ12	SHISA7	PKNOX2	AAK1	DISC1	TRIOBP		BAHD1	CADM1			SMOC1	URGCP	ARL5B	TADA1				BMS1	PRODH		PCSK5			RABL2A	RPS3
SPEF1		TRPC5	DNAJA2			PAK2		SRPRB			PAFAH1B1	UBOX5				TPCN1	SIK2	C6orf141	RHPN2		GPRIN2	PML	SSX2IP	KCNK3	C17orf96	NEUROG2	ANKRD26	TMEM97	WDR5		WDR47	FLRT2			SLC39A8	MBD5	TBC1D32	SSX2IP				ZBTB39	PROS1		PCYT1A			POLG2	RPS24
POT1		TRPC6	CNPY2			PAX1		OVOL2			PAFAH1B2	RPH3A				PTOV1	ARC	TCP10L	ITPRIP		NOS1AP	PODXL	PARD3B	KCNQ2	ABCF1	ABCG4	ICK	PCLO	CAPN11		RALY	MTCH2			XYLT1	SCN3B	C6orf89	PARD3B				TECPR2	PRRG1		PDE2A			AAK1	RXRA
SPATS2L		TRPM2	TLR6			PAX5		EPS15L1			PAK3	SACM1L				FGFRL1	OTUD3	ANKRD60	DISP2		TMEM63A	POU3F1	MORN4	KCNQ3	ABL1	PDLIM2	CLSTN1	MRPL42	BVES		ATF6	KIAA1549L			ZFYVE20	UTP6	SMIM13	MORN4				KBTBD11	MASP1		PDE7A			DIS3	SAA2
ACOT11		TUFM	LYPLA1			PCDHGC3		ACE2			PAM	CD93				GDAP1	KAZN	XRRA1	WNT3A		CEP104	PPARD	ZFYVE27	KIF5A	ACADS	FBRS	CARD8	MCTS1	AP4S1		SIRT2	RAB3GAP2			PJA1	CTTNBP2NL	TWISTNB	ZFYVE27				SLC12A6	PSEN2		PDPK1			KLHDC10	SBF1
PLEKHG3		UBE2L3	SLC30A9			CHMP1A		AFAP1			PARK2	CCT5				GFOD1	CLEC16A	TMEM120B	LMLN		SETD1A	PPP1R1A	DCUN1D3	KRT17	ACADSB	NSD1	TRAK1	ZCCHC4	NISCH		EFR3B	RAD54B			PAPD5	CFC1	FOXK1	DCUN1D3				DGCR2	PTGDR		SERPINB8			FBXO21	SC5D
CHD5		UBE2V2	ZBTB18			PCYT1A		AGBL5			PAX2	PCNX				SDK2	IQCE	RDH12	NAV2		FAM115A	PPP1R8	CDYL2	STMN1	ACLY	CDH24	SEPHS2	COMMD9	NXPH3		KLHDC10	ARIH1			NSD1	CHST7	C7orf41	CDYL2				ACTR2	PTGS1		PIK3CD			FNBP1	SCNN1G
CNTNAP2		SLC35A2	CRTAP			PDPK1		C2orf43			PCDHGC3	SPEN				CRLS1	SMG6	UNC45B	PYGO2		MLEC	PRKAG1	MSI2	LGALS9	ACTC1	WBSCR17	PDZD2	YPEL1	SYNRG		KIF21B	WWTR1			ZMAT3	CLDND1	BEND7	MSI2				TSPAN3	PTPN1		PKM			ZHX3	CCL17
GPSM1		UCK2	ENOX2			PECAM1		SLC17A9			PCM1	PALLD				SLC6A20	MGRN1	TMEM56	UAP1L1		ATG13	PRKAR2A	ZFP3	LIMK1	ACVR1B	INF2	MYT1L	ZDHHC8	COPE		ZNF609	PVRL3			ZNF106	SPIRE1	RICTOR	ZFP3				ZNF443	RAD1		PLIN1			SETD1B	CCL19
CCDC69		UMPS	SEMA3C			PEX10		BLOC1S5			CHMP1A	TMCC1				RAB39A	NEDD4L	FAM78B	SESTD1		TM9SF4	PRKCG	TBC1D16	LMX1B	ACVR2B	GORASP1	MON2	EEF2K	MGLL		RRP1B	PNISR			MPP5	C14orf132	LCLAT1	TBC1D16				TAB1	PEX2		PLXNA1			ERC1	CXCL12
ZBTB20		COL14A1	APPBP2			PFKFB3		PRDM15			PCSK5	MYO16				ZNF562	KHNYN	DUSP18	SMDT1		RNF40	MAPK13	TTC39C	LOXL2	ADARB2	C6orf106	CLUAP1	PURG	RHOBTB3		SIPA1L3	ATRNL1			MRPS25	PLSCR3	GPATCH11	TTC39C				VTI1B	ALDH18A1		PPARA			POGZ	SEC13
MTG2		USP4	DDX17			PFKFB4		CDH23			PCYT1A	TNIK				GATAD2A	PSD3	TTL	YTHDC1		TRIM14	PRKX	TCEANC2	LRPAP1	AP1G1	DDX31	ARHGAP26	KCNIP3	COBLL1		IQSEC2	GLCE			NOM1	C12orf5	MSRB3	TCEANC2				APPBP2	RAB27B		PPIA			RRS1	SEL1L
GMEB2		USH2A	NEBL			PFKL		ZFYVE20			PDCD1	ZHX3				QRICH1	ARHGEF18	PROM2	FDXACB1		GAB2	KLK6	GJB4	LSAMP	AIF1	KLC2	TNRC6B	ANO7	ZNF510		PHF8	SETBP1			CSMD1	CAMK1G	FAM26E	GJB4				ATG7	RALA		PRKCB			AGTPBP1	SFPQ
NKX2-8		CLRN1	SORBS1			CDK14		PDLIM2			PDE4C	ZNF609				FAM120C	CRTC1	DTX3L	RCSD1		TECPR2	PSG4	KLHDC7A	LSS	ALDH3B2	BCL11B	SNX13	F11R	MLXIP		N4BP3	LTN1			EBF2	KIAA1147	EPGN	KLHDC7A				LEPREL2	RASGRF2		PRKX			ZCCHC11	SRSF6
ERAL1		VASP	POLR3G			PHF1		RAB17			PDE6A	GGA2				STX17	NUDCD3	ZCWPW2	CACNA2D4		KLHL21	PSG7	SYT2	LY9	ALOX12	CHID1	MPRIP	MRPS16	ZHX2		CEP68	RAI14			NUCKS1	MRS2	RNF144B	SYT2				LEFTY1	RBM4		PRPH			KIAA1033	SGCD
LATS2		VAV2	SPINT2			PHF2		MRPS25			PDK2	WAPAL				ATG16L1	SIRT5	MBOAT1	H2AFV		SGSM2	PSMB5	UHMK1	CD180	ANXA11	METRN	FAM120A	KLHL5	SV2C		ATP11B	LSM14A			NMNAT1	TMEM27	PGM2L1	UHMK1				ZNF234	DPF2		MASP1			AHCYL2	SGK1
RANBP6		VEGFA	GNA13			PHKG2		DNAI2			PDK3	AVL9				TMEM248	SLC7A8	AMOTL1	TP53INP1		ZBTB40	PSMD13	TSHZ2	MAFG	AQP2	METTL16	SOGA2	SAR1B	TTC39A		PLEKHM2	TOR1AIP1			USP46	CLK4	KCTD21	TSHZ2				NEU3	RPL10		PSMD3			RPL13A	SGSH
PELP1		VEGFB	B3GNT2			SERPINA1		ALDH8A1			ENPP1	ARHGAP26				DPPA4	AP4E1	RBM33	PRRT2		MFN2	PTGFR	TBC1D20	CD46	AQP9	WDR77	POFUT2	RLIM	DAAM1		SYT11	FGFR1OP2			CDCP1	KIAA1143	SIRPB2	TBC1D20				FGL2	RPL13		PSMD10			PRKD3	ITSN1
PDE7B		VIP	NFAT5			SERPINB8		S100PBP			PDPK1	SIPA1L3				USP40	SLC35A3	ZNF483	CMTM7		MAFB	PTK6	ICA1L	MDM4	ARHGDIA	RNF26	LPHN3	CLDN18	FBXO21		ZC3H4	SERBP1			RAPH1	PPM1H	SEC14L4	ICA1L				CFHR3	RPL27A		PSMD13			NPAP1	SHB
CYTH4		VIPR1	SIX2			PIGH		MEAF6			SLC26A4	ZBTB43				THNSL2	SLC44A1	TSTD2	PLCD3		AMMECR1	QSOX1	NUDT16	MECP2	ARNT	FAM134A	EHBP1	ZDHHC3	FNBP1		RHOBTB2	ABCA12			TMEM237	AHRR	CCDC141	NUDT16				MSL3	RPL28		PTAFR			SLC24A2	STIL
NDOR1		VIPR2	RBBP9			PIK3C2B		GINS3			PER1	TBC1D2B				UBE2W	CBX6	DENND1B	CDCA5		SLC23A2	PTPN2	EMB	MEFV	STS	FA2H	KIAA0947	ARL17A	CMTR1		EXOC6B	FBXW8			SOWAHC	INTS2	COX18	EMB				TMED2	RPL31		PTGFRN			BRI3	SKP1
SLC43A3		LAT2	CHL1			PIK3CB		PINK1			PEX13	FSTL4				SYNJ2BP	CBX5	UGT3A2	TMEM132B		GNPDA1	PTPN14	NADK2	MEN1	ASPH	TTPAL	GRIP1	ANKFY1	ERC1		ZC3H7B	FBXO25			ZNF649	ZNF398	LOC285556	NADK2				IFI44L	RPS3		PTGIR			USP49	SLC1A2
CCDC59		WNT1	POP4			PKNOX1		JMJD4			ATP8B1	NFASC				H2AFY2	SEZ6L	ADAMTS17	LENG8		HDAC5	PTPRO	UGT3A1	MFAP2	ATM	CORO7	ATP1B4	PHF7	IQSEC2		KLHL18	CKAP2			SELRC1	KIAA1377	UBAC2	UGT3A1				MAPRE2	RPS23		PTGIS			SOSTDC1	SLC7A2
C11orf21		WNT9B	GJB6			PLAGL2		ZNF747			PFKFB4	CAMTA2				PLXNA3	CDK20	PLAC4	OSBPL10		BCL2L11	RAB1A	KLF14	MFGE8	ATP1A3	RIC3	PISD	UFM1	PLXND1		MGRN1	CYFIP2			C8orf33	TMEM181	RSPO2	KLF14				SLC35D2	RREB1		PTPRE			PNKD	SLC8A3
YPEL1		ZNF33A	FRS2			PLGLB2		LYNX1			PGF	PHF8				ZNF416	ZNF346	METTL7B	RAB3C		FRAT1	RAD23A	MTPN	MGAT1	ATP2A2	ARHGAP10	IFIT5	UBE2D4	ZC3H3		TMEM194A	MLH3			RASL11B	PITPNM2	KIAA2022	MTPN				KRR1	RXRA		PTPRO			LRRTM2	SLC12A3
TFCP2L1		ZNF41	PDE10A			PLGLB1		MRP63			PGM3	DCUN1D4				NBPF1	CASP14	FAM129C	AGAP1		HMGXB4	KDM5A	VPS37A	MAP3K10	ATP4A	COLGALT1	SLC24A2	ASB1	ZCCHC14		SZT2	PDCD4			C17orf53	KIAA1522	FMN1	VPS37A				FGFR1OP	SORT1		PCYT2			C20orf26	SLC16A1
ICOS		ZNF69	NPFFR2			PLIN1		DDA1			SERPINB9	LRCH1				TXLNG	KPNA6	TMEM201	THEM4		ABCF2	RBM3	SGCZ	MLLT1	ATP6V0B	SLC25A22	FBXL2	SELT	RGL1		PHF15	PCDH17			GGCT	ZFP14	ZKSCAN2	SGCZ				POLR3A	SAA2		RGL2			FBXO9	SLC20A2
RBM15B		ZNF70	GPR83			PLXNA1		TMEM185B			PIK3CG	GPD1L				LMBRD1	TMEM245	APLF	RAB3IP		PTPRU	RBMS2	ASB7	MMP11	ATP7A	CLMN	ABI3BP	RAB23	RFTN1		KHNYN	RBMS3			DDX54	DDX55	STAC2	ASB7				LDB3	SBF1		RAD51B			EHF	SMARCD2
HCFC2		ZBTB16	RAB10			PLXNA2		NOL12			PIK3R2	FAM175B				HR	AIPL1	TRIM65	PIK3AP1		ACTR2	RET	BPIFA2	MMP15	KIF1A	ARMC5	HEATR5A	ATP8A2	GSE1		FAM189A1	ZNF330			C2orf49	KIAA1598	AADACL4	BPIFA2				ERLIN2	ATXN7		RAD51D			NPTN	SIGLEC1
PNMA3		TRIM26	SPIN1			PML		CHPF			PI4KB	LPIN1				GPRC5C	IFIT5	HIPK1	FOXN4		DNAL4	RFC2	NANP	ALDH6A1	AVPR1A	MOB3B	HIGD1A	SHC3	ZC3H4		PSD3	RAB30			TAF1D	DENND1A	SAMD7	NANP				NUDT3	SCN1B		RANGAP1			ARRDC2	FSCN1
UBQLN1		ZMYM2	NUPL2			POLR2E		HMBOX1			PKLR	LARP4B				ZNF395	KIAA1549L	FAM124A	SOCS4		ZNF263	TRIM27	STK35	MNT	BAAT	PEAK1	SENP6	MBD3	ARC		TENC1	TNRC6A			DERL1	ZNF529	PLCXD3	STK35				PADI2	SCN4B		RARA			SALL3	SNRPD2
LMCD1		SLC39A7	BVES			POLR2I		MAP7D3			PKNOX1	MDN1				ALG1	SLC24A2	HNRNPA3	C15orf27		GPR64	RGS12	PRIMA1	MOCS1	BAD	FAM124B	GIGYF2	C21orf91	PACS2		CRTC1	PCDH11X			ZNF576	GPR107	MACC1	PRIMA1				CHP1	SCN8A		RGR			DISC1	SOAT1
KCNIP3		MAFK	ERLIN2			POMC		C22orf29			PLA2G2A	RRS1				PCDHB11	MPC2	ALKBH3	PAQR4		TRIM28	GRK1	IGSF5	MOCS2	BAK1	FAM57A	ERC2	GFOD1	RPRD2		SMG5	SLCO3A1			ZNF557	SNX6	KIF24	IGSF5				SYNRG	SCNN1D		RGS12			ERLEC1	SOX11
ZNF354C		STAM	SEC23IP			POU2AF1		CXorf36			PLCG2	PDS5A				PARD3	ATL3	SDK1	MSI2		GDF11	RP2	TTL	MPV17	BCAT1	RABEP2	APPL1	PLEKHA5	ATP11A		AHCYL2	TRIB2			DCAF10	PRDM12	NUP43	TTL				IKZF3	SCT		RPL13			RRP7A	SOX12
SOCS7		ST8SIA2	FZD10			PPARA		GRTP1			PLN	KIAA0556				SLAMF8	GPR124	FOXK1	SGK494		GPA33	RPL36A	SMYD1	MSI1	BICD1	CCDC134	PTPN20B	TMX3	KAZN		FBXO46	TMPRSS11E			HAUS3	PLEKHA1	C1orf95	SMYD1				DNAJC8	CCL18		RPL15			SNX24	SPARC
EHD3		SLC7A5	IRAK3			PPP1R1A		CBLL1			PML	ATP11A				SPPL2B	L3MBTL1	LCLAT1	ZSWIM7		RCAN2	RPS6KA2	FBXO41	MSRA	BMP3	HDAC11	TANC2	RHOF	EXOC7		CBX6	MED4			TTC13	HPSE2	RNF148	FBXO41				RHOBTB3	SEC14L1		RPL27A			MCTS1	AKR1D1
MINK1		ELL	RNF24			PPP2R2C		THSD4			POLH	MCF2L				DUSP22	LRP10	MAP7D2	ZNF543		AP3S2	RPS29	SLC16A14	MUC3A	POLR3D	NAA60	ZBTB20	GNL3L	SIN3B		CBX5	PHPT1			RNF219	XPNPEP3	C2orf68	SLC16A14				LMTK2	SELL		RPL34			HCFC2	SRMS
SHANK1		DGCR14	ZHX1			PPY		PRR5L			POLR2E	DNMBP				NIT2	PTCD1	SERINC5	COX6B2		FSTL3	RRM2	PPM1L	MUC5AC	BNIP3L	GRHL2	FBXO22	WDR5B	KIAA0930		RIMBP2	MRPL22			RIC3	MCUR1	PAIP2B	PPM1L				TRAK1	SFPQ		RPS14			PKN3	SSFA2
ASCC1		AKAP17A	KLHL2			PRKACB		MORN1			PPARA	TSPYL4				C14orf132	GIGYF2	ALS2CL	SHE		ZER1	RTN2	PAQR3	MX1	BRCA1	ESRP2	PDE7B	HES2	KIAA1045		HMHA1	C16orf80			HMBOX1	TP53AIP1	KLHL31	PAQR3				FBXO21	SGCG		RXRA			SH3KBP1	SSR1
ST8SIA3		USP9X	IKZF3			MAPK9		SEMA6D			PPL	IQCE				C12orf5	GGA1	KSR2	ZNF648		TAB1	RXRA	THAP6	MYH7	BRAF	SLC8B1	RBMS3	TET2	OBSL1		RBFOX2	DMGDH			SH3TC2	C10orf54	C9orf170	THAP6				MON2	SHB		RYR2			KCNIP3	STAT2
POLR1D		KDM5C	MRAS			MAPK10		BICC1			PPM1B	BICD2				PNPLA2	TOR1AIP1	C16orf91	AP1S3		BAIAP2	SC5D	PLEKHG4B	MYH9	BTD	PQLC1	RPS6KA6	NDE1	LARP1		WBP2	LRP12			C22orf29	ELTD1	NRARP	PLEKHG4B				ZHX3	ST3GAL1		S100B			PDE11A	STAT3
TFB1M		SMC1A	CPEB3			MAPK13		C4orf29			PPP1CA	ATMIN				PGLYRP4	TCTN3	CDRT4	OSR1		STK25	SCN4B	SH3RF2	MYO1D	C1QA	EDC3	C11orf54	PGPEP1	ARHGEF18		CCNDBP1	HUNK			QTRTD1	KIF9	GPX8	SH3RF2				RRP1B	ST3GAL3		SCN4B			SCCPDH	STRN
EGFL7		PLA2G6	ADNP2			PRPS1		ORAI2			PPP1R1A	KIF13B				RNPEPL1	TES	PTRF	LYPD6		SEMA4F	SCN7A	ATP6V0E2	MYO7B	C3	MUS81	MCTS1	DPP8	CRTC1		DDX58	PNPLA8			ASB13	GREM2	RNF165	ATP6V0E2				TBC1D2B	SIM2		CXCL5			ABHD5	TACC1
ZDHHC3		TAGLN2	CNKSR2			PRPSAP2		TTYH3			PPP3R2	TMEM194A				RALGAPA2	TTLL3	ZIK1	LRRC15		CIB1	SCN8A	VPS13B	MYO10	C5AR1	PROSER1	ZBTB44	ST7L	PIP5K1C		KCNE1L	F11R			KLHL36	HHIP	FBXO48	VPS13B				EFR3A	SLC1A7		SECTM1			IER3IP1	MAP3K7
SLC25A37		ULK1	SHANK2			MASP1		DUSP16			PRELP	SATB2				SLC45A4	RIBC2	BTBD8	LIN54		CHERP	SCO1	ZXDB	NAGA	CACNA1A	PLEKHO2	A1CF	RETSAT	DICER1		KPNA6	RNF141			VASH2	KLHL25	FAM229B	ZXDB				GPD1L	SLC6A3		SFPQ			IRAK4	TAP2
ZBTB7A		LTBP4	PCNX			KLK6		APOL3			PRKACA	SASH1				VANGL2	KLHL3	LOC285500	PRRC1		ATG7	CCL25	ZDHHC15	NCAM1	CALCA	PRR3	ZNF354C	IMPAD1	C3orf27		RABGAP1	PDE11A			QSER1	MRPS25	ZNF674	ZDHHC15				JMJD6	SLC12A3		ST6GAL1			DDX47	GCFC2
CHST15		SDPR	UNC13A			PSG1		SYNC			PRKACG	TBC1D30				MTA3	PLA2G2D	SREK1IP1	ZNF474		MXD4	SDC1	ALDH1L2	NDUFA4	CALU	LIMD2	IMPG2	TXNL4B	CES3		FKBP8	PHF20L1			PEAK1	CREB3L2	C18orf63	ALDH1L2				NUP210	SLC20A2		SLC1A5			ZDHHC3	TCOF1
PPME1		CDC42BPA	XPO7			PSMC2		HM13			PRKCA	CLASP1				ALPK3	ARFGAP3	C17orf51	GRPEL2		TRIM3	SEL1L	DENND5B	NFATC1	CAMK2B	SH3BP5L	SLC35B3	CXorf48	CBX7		FJX1	COMMD2			SNX22	MTHFSD	GMNC	DENND5B				VPS13A	SLCO1A2		SLC1A6			CRNKL1	TDGF1
CHMP3		IFITM1	TNIK			PSMD5		SLC38A1			PRKCE	SZT2				SEMA6A	OR2H1	KY	TRIM40		ARID3B	SELPLG	TMEM30B	NFIC	CASP10	FAM49A	ASB3	STX17	TNFRSF13B		DNAJB5	ZNF706			CPSF7	EPS8L2	GPR89A	TMEM30B				EXOC6B	SMO		SLC2A4			ZNF117	TECTA
C11orf71		DGKD	ENDOD1			PTGER3		PLA2G12A			PRKCQ	PHF15				ZNF471	NPTN	GOLGA6A	UBXN2B		RGS14	SHMT1	DENND1B	NFKBIA	CAV3	C1orf21	KCTD3	BSDC1	SEZ6L		TXN2	GOLGA7			MAP9	LMF1	C12orf73	DENND1B				PACS2	SIGLEC1		SLC6A2			GPR89B	TERF1
MIER2		CBX4	RRP1B			PTGFR		TSPAN14			MAPK4	VPS39				RNF213	B9D1	PLCXD3	STK35		IGF2BP1	SHOX	TTC24	NKX2-2	CBFA2T3	CSRNP2	CCDC41	DRAM1	CCNDBP1		DCAF12	TMEM216			CEP76	RABL5	CCDC30	TTC24				MGA	SNCA		SLC7A1			ZCCHC17	TFDP2
MXRA8		MADD	AVL9			PTGIR		TLR10			MAPK10	ANGEL1				ZFP14	EIF2AK1	ZNF81	FGFBP3		CELF1	ST6GAL1	APCDD1L	NMT1	CBLB	CCDC130	AADAT	SLC39A9	FAM89B		IFFO1	KLF3			DNAJC22	SLC13A3	SHISA9	APCDD1L				FAM208A	SNRPD1		SLC15A2			AZIN1	TGFB3
RRN3		CASK	PEG10			PTK7		VANGL1			MAP2K7	FNBP4				KIAA1614	HSPB7	PDDC1	LDLRAD3		GNA13	ST3GAL2	LRRN4	NOS1	CD3E	TRIM7	COX16	WDR33	LDOC1		PNKD	TAOK3			CPED1	PHACTR4	TMEM170B	LRRN4				SMCHD1	SPP2		SLC20A1			NAA38	TIAL1
LEPROT		FAM193A	CLASP2			PTPN9		ZNF611			PRKX	CRTC1				EPG5	CPAMD8	FOXD4L4	ALG10B		RAI1	ST8SIA1	LONRF2	CNOT4	CD7	ADAMTS10	UBAP1	LRRC59	SHPK		SEC31B	PRKAG2			FRMD1	DBNDD1	CXorf64	LONRF2				DOCK9	SPRR2B		SLIT1			INPP5K	TLL1
FNDC8		JRK	TBC1D9			PTPN14		NUDT12			PRLR	LARS2				NCOA5	NDOR1	ATP9B	TOM1L2		MAP3K2	SIM2	ZNF800	NOTCH3	CD19	VANGL1	GSKIP	NOP10	PPIL2		TBC1D10B	HPCAL4			PHC3	DDA1	OCLN	ZNF800				KHNYN	SRI		SOX12			MYOZ2	TNFAIP1
BSPRY		PCDHGB4	MPRIP			PTPRE		DYNLRB2			KLK10	NCS1				EVA1C	AHDC1	LHFPL4	KIF18B		AHCYL1	SLC4A1	TCEANC	NPR3	CD40LG	ST6GALNAC5	FAM49B	FOXRED1	BCL2L13		TENM4	RNF138			NAA25	TMEM185B	POC1B-GALNT4	TCEANC				SIK3	SRPR		SPIB			BTBD1	TP73
SEMA4C		JMJD7-PLA2G4B	EFR3A			PTPRH		TLN2			PSKH1	SLC7A8				AASDHPPT	MOCS3	TMEM179	TMEM99		POP4	SLC7A1	CLYBL	NPTX1	CD79A	RAB1B	TAF9B	SMPD4	SHC2		LRP10	UBE2J1			NRSN2	TMEM43	ACADSB	CLYBL				SF3B3	SSR1		SPINT1			DNAJC10	TPM3
ZSCAN32		B4GALT4	FAM175B			PTPRJ		SYT15			PSMA2	RHOQ				NYX	P2RY10	C15orf59	RC3H1		ZNF275	SLC8A3	PIANP	NTRK2	CDC34	PITPNM3	NLK	SLC48A1	POT1		PLEKHG3	PEX5L			CSRNP3	DCAF10	ADAR	PIANP				SEZ6L	SSTR5		SPTB			SSH1	TPO
DUSP23		TNK1	39692			PTPRO		ATAD3B			PSMB2	SLC44A1				PAPPA2	RRP7A	SLC6A17	FAM78B		FTCD	SLC14A1	ZNF627	OAS2	CEBPG	ELOVL3	NUDT9	PRPF40A	PLEKHG3		ZNF451	UFM1			TRPM3	SH3TC2	AHR	ZNF627				ATP6V0A2	STAR		SRP19			GNL3L	NR2C2
SDHAF2		CTSF	GSE1			ABCD4		BCO2			PSPH	ABCB9				CELF5	MCAT	PLEKHM3	BNIPL		SLC26A1	SLC20A2	SPRED2	OAS3	FOXN3	APH1B	P2RY13	HIF1AN	UBXN7		SIPA1L1	PPIL1			SIKE1	MLF1IP	ALAS1	SPRED2				WBP1	SULT1E1		ST5			CRLS1	TRH
C1orf27		ADAM19	FAM168A			RAB2A		RNASEH2C			PTAFR	ICMT				SLC22A23	TOR2A	AGMO	NFAM1		C1QL1	SLIT1	FAM219A	OSM	CHRNA4	SOX7	ATAD2B	FAM222B	POLDIP2		SETBP1	CHMP3			CTC1	ZDHHC14	ALPP	FAM219A				FLRT3	ELOVL4		STAT5B			ALKBH4	TSNAX
SSH3		RNMT	ARC			RAB5A		FLYWCH1			PTK6	BRD4				SH2D4A	NKIRAS2	CCSER1	FAM117B		BLCAP	SLN	ANKS6	P2RX5	CHRND	FAM167A	TMCO1	PRR11	GPSM1		LRRTM2	ASB1			EDEM3	CXorf36	ANGPT2	ANKS6				BCL2L13	STK10		CDKL5			ZNF562	TUFT1
SPATA6L		TNFRSF14	RPRD2			RAB27A		ZBED3			PTPN2	CES3				NECAB3	GIT1	C7orf65	CNKSR3		IFI44L	SMO	ZNF449	P2RX7	CLCN7	RPS6KL1	GNL3L	TBC1D23	DCAF4		CNTNAP2	WBP11			PDGFD	SLC25A22	APLP2	ZNF449				DSTYK	SURF4		STK10			WHSC1L1	TWIST1
RALGPS2		FADD	CSTF2T			RAD9A		FAM195A			PTPN7	DAAM2				PRSS22	MCTS1	YY2	PATE1		KIF2C	SIGLEC1	C2orf69	P2RY2	COL1A2	TRAPPC9	SGTB	ITFG2	CCDC69		RAB11FIP5	BTBD1			KLHL15	FBXO31	ARL2	C2orf69				CNRIP1	MED22		TCEA3			TRNAU1AP	UCK2
ZNF532		TNFRSF11A	TMEM194A			RAD51B		DYDC2			PTPN14	RIMBP2				PARVG	COMMD5	ANKRD20A3	TMTC2		KDELR2	SNAPC3	UNC5B	SERPINE1	CPT1B	JAM3	LZTFL1	PCDHB12	TANC2		GIGYF2	NUDT9			TET1	ARMC5	ASTN1	UNC5B				KIAA1429	SYK		TCEB2			GID8	USP4
SETD5		TNFRSF10D	USP22			RARA		DOT1L			PTPRF	KCTD2				IKZF5	HIPK2	FBXO48	IFNLR1		ATF7	SNRNP70	TBCEL	PAPPA	CRABP1	CRISPLD2	OTUD4	PCDHB7	TCTN3		CCDC69	LRP1B			LRRC27	EHMT1	ATP1A1	TBCEL				HERC4	SYN2		TCF3			FKBP14	UROS
LRRC20		TNFRSF10C	NEDD4L			RB1		EFCAB7			PTPRJ	ADAT1				MEAF6	WDR91	FAM110C	SDE2		WWP1	SNX1	MPEG1	PAX3	CREBL2	ITCH	LEPROT	TMPRSS4	ZBTB20		TANC2	PANK1			CPEB4	ARHGAP28	ATP1A2	MPEG1				FBXW2	SYT4		TCF19			PDPR	VHL
TMEM39A		WISP1	TTC28			RBL2		FAM120B			RAD1	DNPEP				SLC13A3	LGALSL	GOLGA6L4	APCDD1L		UBE2C	SNX2	SKA1	PBX1	CRYZ	LONP2	FAM20A	SLAMF8	ZNF337		KIF26A	S1PR5			ULBP2	PIP4K2C	ATP2A2	SKA1				STAP1	TAP1		TEAD3			TMEM51	TRPV1
THNSL2		TSC22D1	CLASP1			RBP1		PPAPDC1B			PURB	RASD2				TMEM135	SENP1	GOLGA6L10	WBP2NL		HNRNPUL1	SNTB2	HNRNPUL2	PCDHGC3	CSNK1D	FRMD8	DCHS2	RAD18	INTS1		KLHL3	CNTN5			TSEN2	ALG13	ATP5G3	HNRNPUL2				CKAP2	TAP2		TFAM			NAT10	WHSC1
PPP6R3		CDK5R1	SMCHD1			RBP4		PARD6G			PVR	CDK20				NADK	CDIP1	GOLGA8K	RNF168		RPP14	SP100	GPR114	CDK18	CTBS	SYT15	VPS13C	UGGT1	FBXW2		OPTC	BRWD1			APOL6	MAP9	ATP7B	GPR114				RANBP6	TCN1		TSPAN4			PCMTD2	WNT2
SMPD3		LDB1	PSD3			PRPH2		FAXC			PVRL1	WBP2				AACS	A1CF	FOXD4L5	PGAM5		CIT	SPIB	RNF182	PEX10	CUX1	SPNS1	CNTLN	AGPAT4	CNNM1		FBXO22	GSAP			APOL3	TRAPPC13	NKX3-2	RNF182				PDLIM3	TEAD1		TNNI1			LGR4	ZNF3
ASIC4		ARTN	PUM2			RFNG		GPR174			PVRL2	CCNDBP1				METRN	KCNIP3	GOLGA6C	SPRED2		BTN3A2	SPTB	SCUBE3	PFAS	CX3CR1	ZNRF3	ZCCHC2	DPYSL5	FGF22		SEZ6L2	CYCS			JHDM1D	SLC8B1	BICD1	SCUBE3				RAB30	TFDP2		TP53			SMPD3	ZSCAN20
NSUN5		SLC16A5	AHCYL2			RFX1		PLEKHA8			PEX19	CARHSP1				PVRIG	KCNIP2	GOLGA6D	ANKS6		PTPRT	SSR1	ZBTB38	PFKFB2	CXADR	RNASEH2C	DPP8	STARD7	SIGLEC7		CNNM3	GPR173			KIAA1715	TRPM3	ZFP36L2	ZBTB38				PCDH11X	TFF3		TP53BP1			RBM38	ZNF79
CCDC94		FAM50A	AP4E1			RFX2		ZNF577			PCYT2	KPNA6				PRRG3	CHST11	GOLGA8M	C2orf69		POLR3A	SSR3	SLC25A30	PFKM	CYP2B6	SYT3	MARCH1	NCLN	TRMT2A		CNNM1	GPR85			POLR2M	ATF7IP2	BST1	SLC25A30				RRP7A	TNFRSF1B		TPM1			BMP2K	PCGF2
HHAT		DYRK1B	RIMBP2			RFX3		STON2			RGL2	TRIM29				MAPKAP1	ARHGEF4	ZG16	SLC36A1		CDC42EP1	SSTR2	CADM2	PI4KB	CYP2F1	C2orf88	USP47	LHX9	TAF5L		B3GAT1	RBM27			SLC38A1	CCDC176	KLF5	CADM2				RABGEF1	TNNT3		TPR			TMEM127	ZBTB16
DNAJC11		ZMYM6	GLTSCR1L			BRD2		GTPBP10			RAB3B	PLXNB2				ZNF557	COPS7A	GOLGA8O	AMER2		FSTL1	SSTR3	MMS22L	PLAUR	CYP4A11	ING5	PDPR	ENTPD7	ATP5S		CACNG4	ATAD2B			TMX1	DBF4B	C5AR1	MMS22L				WDR91	TP73		TRAF1			HIF1AN	ZNF154
INTS9		RAB11B	SUZ12			RNPEP		ZNF468			RAB27A	BCL2L13				MUL1	NTM	KRTAP4-8	TBCEL		GALNT6	SSTR5	UBN2	PLCD1	DGKQ	VPS25	OXR1	PGLYRP4	FILIP1		TUBG2	CCDC93			FAM49A	MYO19	MPPED2	UBN2				TMOD2	TPM3		TRAF2			KANSL3	ZNF177
H2AFJ		STK17B	TTC33			MRPL23		LYRM7			RABIF	MTCH2				SH3TC2	CDON	GOLGA8H	MS4A15		SLCO2B1	STAT3	ZDHHC23	PLD2	DBH	AKT1S1	SLC6A15	TMEM63C	DISC1		RND1	MTMR12			FAM117A	NAA50	CACNA1C	ZDHHC23				TRPM5	TPO		TSC1			EXOC2	RNF112
ZNF839		CYTH2	GTPBP4			RPL28		CCDC126			RAD51	RASGRP3				USB1	FOXP3	FOXD4L2	FAM124A		PUF60	STAT5B	RNF144B	SERPINF2	DHODH	HHIPL1	ARMC1	PHTF2	GPR78		RBMS3	EPB41L4B			C1orf21	ZNF430	CAMK4	RNF144B				UBQLN1	TSN		UBA52			PAG1	ZKSCAN8
VPS11		TAOK2	DDX58			RPS23		CCDC149			RAD51D	BACE2				DHX40	SUV420H1	LOC100129361	DOK6		RNF44	CDKL5	TAB3	PLTP	DNASE1L1	RAB11FIP4	RIF1	TRIM54	RRP7A		KCNMB4	GTPBP2			TXNDC5	CCDC68	CAMK2G	TAB3				SLC40A1	TULP3		UBE2H			CAND1	ZNF200
VIMP		SLC9A3R2	PATZ1			RSU1		AP5B1			RASGRF1	C3orf17				ZNF329	SDF4	ZNF737	HEPACAM		DLGAP4	TACC1	C11orf44	PLXNA2	DYNC1I2	FRMPD3	RPRD1A	SPRYD7	POLM		STK39	RRN3			ANKRD13C	DCAF11	CASP10	C11orf44				CHST11	UBE2E1		UFD1L			CBWD1	ZNF217
TMEM234		ADIPOQ	BACE1			RXRA		L3MBTL4			RBBP4	LETMD1				RABEP2	ZNF580	LOC100287036	KIF6		ABLIM3	TADA2A	TMED8	PNOC	DNM2	TMEM185A	ZNF532	TTC7A	PCLO		OSTM1	SLC6A20			APOLD1	APOL6	CBL	TMED8				F11R	UBE2G2		UGDH			AGPAT3	PXDN
TEX15		NTN1	STX12			SAA4		SESTD1			RBBP5	METTL21B				ADCK4	MYO15A	TMEM178B	C6orf89		BAHD1	TBX6	NKPD1	EXOSC9	DOK1	FAXC	ZNF654	LYRM2	NKIRAS2		COMMD9	OTUD4			PLA2G12A	SNX27	KRIT1	NKPD1				TMED5	UCP3		UCK2			C14orf132	DEK
ANKH		CHST3	SGK3			SAG		SYT12			RBL1	IFFO1				WDR76	HSPA14	ATP5J2-PTCD1	LEMD2		RPH3A	TCEB1	CYB561D1	POLR2F	DSC3	KIRREL3	RFK	JPH3	FLVCR1		TMOD2	LEPROT			PVRL4	PPP1R14C	CD28	CYB561D1				ASCC1	UROS		VAV1			TOMM22	MAFK
UGGT1		PGS1	EID1			SC5D		CXorf40A			RBM3	POT1				RMI1	NIN	COMMD3-BMI1	VGLL2		EPN2	TGM3	SIRPB2	PPARD	DUSP7	TTBK1	SLC39A9	RHOJ	CTNNA3		SNX8	GRAMD1C			ANP32E	RNF170	CD36	SIRPB2				POLR1D	USF2		VDR			GPR126	RND2
AGPAT3		SPTLC2	DCAF12			SCN4B		ZNF300			RBM4	ATL3				FBXL18	TCEB3B	C8orf44-SGK3	PELI3		RALY	TIAM1	SEC14L4	PREP	DYRK1A	GLIS2	YOD1	RAB22A	C11orf21		UBIAD1	DIRAS2			TSPAN14	FAHD1	SCARB1	SEC14L4				TNNI3K	CLRN1		VIPR2			ZNF287	AKAP17A
AGPAT4		SCAMP1	ATL3			CXCL12		ACPL2			RBMS2	PTPN23				CSRNP3	FAM203A	TVP23C-CDRT4	METTL20		MAPRE3	TMF1	FAM126B	PRKAB2	E2F2	MYPN	TMEM55A	KIAA1161	NCAPH2		SNX11	KLHL24			C6orf62	PLVAP	ENTPD1	FAM126B				SUV420H1	VIPR2		WHSC1			RHOJ	DYRK3
DPYSL5		TP53I11	NSL1			SDHC		ZBTB47			RDH5	PNKD				PIF1	DNAJC27	LOC101060399	BRWD3		KLHDC10	TMPO	RUFY4	PRKACA	E2F6	ZC3H10	IL17RB	ARID1B	ZDHHC8		GPR132	GIN1			PCDH11Y	SOX7	CD68	RUFY4				RSL24D1	VWF		WNT8B			NDRG3	SEMA7A
PMEPA1		H6PD	TMEM87A			SEL1L		PRDM6			REL	GPR124				ATHL1	ZDHHC3	LOC101927658	RNF169		FBXO21	CLDN5	FRYL	PRKX	ECE1	MFSD2A	PRPF40A	ARHGAP31	GRHL1		SNX12	SNRK			FCRL4	C19orf12	CDC42	FRYL				CCDC174	LAT2		SF1			GALNT16	IKBKG
RALGAPA2		GTPBP1	TIPARP			SELPLG		PGAP3			RFC2	TENM4				DBF4B	AIG1	LOC101928533	PHYHD1		FAIM2	TNNI1	ARL10	PRPSAP1	EFNA3	NFATC2IP	SCN3B	SORCS2	SNX8		PACSIN1	DPP8			GSG1	TLN2	CDK4	ARL10				ZDHHC3	XRCC2		ZNF3			PLEKHG1	DGKD
TBC1D24		CDC42BPB	SPATS2L			SEMA3F		OPALIN			RFC3	L3MBTL1				UBXN6	ANAPC7	LOC101928619	LPCAT4		UNC13A	TPM1	C5orf51	MASP1	EGR3	MEDAG	DCP1A	ALPK3	SLC39A3		KLK14	TBC1D8B			APH1B	TMTC1	CDK6	C5orf51				DACT1	YWHAB		ZNF33B			KIAA1211	CGGBP1
ZNF512B		ENTPD4	PTCD1			MAP2K4		TADA2B			RGS12	OSBPL3				PRR3	SCARA3		C12orf79		MAST3	TPM3	XKR6	PSEN1	ELAVL3	ZNRF1	CTTNBP2NL	KLHL42	PACSIN1		PLA2G3	SLC41A3			ARHGAP24	TMEM133	CHD2	XKR6				NT5DC3	ZNF74		ZNF74			NLN	BLZF1
RPTOR		ABCG1	IPCEF1			SFRP1		H2AFV			RPL13	ATRNL1				UPK3B	VGLL1		RNF214		SAMD4A	NR2C2	VSX2	PTPN11	ENG	MUM1	ALG1	TAOK1	LMCD1		CHST11	TMEM132A			DNAL1	B3GNT5	CHGA	VSX2				POLR3K	FZD5		ZNF75D			MAVS	PIAS1
KIAA1324		RGS6	GLCE			SFRP5		FDX1L			RPL28	GLCE				B9D2	C9orf114		STEAP2		XPO7	TRAF1	RGAG4	PTPRF	EPHA8	TIGD5	PCDHAC2	MICAL3	KCNIP3		COPS7A	ZNF770			RASSF5	USP44	CHML	RGAG4				ERAP1	REEP5		ZBTB16			CRAMP1L	CDC14B
MICAL3		MTL5	ZNF451			TRA2B		RPUSD1			RPL36A	FAM169A				DDHD1	FAM49B		BLOC1S2		MON2	TRAF3	KIAA2022	PTPRN2	EPHB4	RELT	PCDHAC1	ARHGAP20	SOCS7		F11R	STX17			SOX7	LOXL4	CHN2	KIAA2022				ATP8A2	MAFK		ZMYM2			SLAIN2	DENR
CARNS1		PPM1F	SS18L1			SHB		SLC46A1			RPS3	PPP1R16B				GRIP2	ZFR		SLC25A45		KIF21B	TSC1	FMN1	PTPRO	STX2	KIAA1671	PCDHA13	ZFAT	TAX1BP3		TMED5	PRPF39			FAM103A1	CAMKK1	CLCN5	FMN1				SHC3	BRD3		DAP3			USP37	TMEFF1
PDZD4		SDC3	SETBP1			SHC1		GLCCI1			RPS6KA2	RAI14				ANP32E	TRAPPC2L		C11orf44		NMNAT2	TSNAX	SMTNL2	PXN	ERN1	FHDC1	PCDHA12	KIAA1549	IL21R		ZBTB7B	TMEM248			PARP9	FLYWCH1	CLN5	SMTNL2				S1PR5	C21orf33		SEMA3B			MIER1	RDH16
FNIP2		FAM53B	LRRTM2			SHOX		ZBED6CL			RPS6KA3	ARHGEF26				CALN1	MSRB1		SPRYD4		ZNF609	TSPYL1	SAMD7	RAB3B	ESRRB	ZC3H12C	PCDHA11	RNF213	ANO7		PLLP	RALGPS2			HSDL1	EFCAB2	CCR4	SAMD7				CSNK1G1	COLQ		ST8SIA4			GPR107	PTCH2
USP36		N4BP1	PPP1R16B			ST3GAL2		TIRAP			RSU1	PTPN20B				RASSF4	WWOX		GPR133		RRP1B	TTC4	PLCXD3	RAC1	F2RL1	NAV1	PCDHA10	ZBTB26	SHANK1		ADIPOR1	FIGN			CRISPLD2	USP30	CNP	PLCXD3				BRWD1	FZD4		REEP5			MUC3B	TNFSF13
FBRSL1		TRAM2	RAI14			SIX3		BTBD9			RXRA	SZRD1				RNASEH2C	ATP8A2		DPY19L2		IQSEC2	TUFT1	ZNF81	RAD51B	F12	FCHSD1	PCDHA8	SLC7A14	THAP4		ZDHHC9	HAUS2			ITCH	ZNF496	CNR2	ZNF81				RBM27	KCNAB2		ALDH5A1			NECAB1	SNURF
DENND1A		PCDHGA8	TANC2			SKIL		SLAMF6			RXRB	CCDC69				FAM188B	TUBA8		KSR2		CDK19	UBE2B	SLC35B2	RANGAP1	FBN1	C16orf45	PCDHA7	MUC3B	POLR1D		RAPGEFL1	MSL2			GRWD1	ATAD1	COL9A3	SLC35B2				PLEKHA5	GAS7		PSCA			PDLIM2	KALRN
PPP4R4		TMEM63A	SERBP1			SLC1A4		C1QTNF1			S100B	TANC2				SETD3	FGFRL1		ZIK1		SARM1	UBE2I	ASPG	RAP2B	FKBP1A	SYS1	PCDHA5	MYL7	SUV420H1		FAM203A	RIC8B			ZNF484	STON2	SLC31A1	ASPG				CCDC93	DGKD		SLC7A5			MRPS25	CH25H
ZFYVE28		IFT140	ZBTB20			SLC4A1		WDFY2			SBF1	LDLRAP1				C2orf16	CSNK1G1		CYB561D1		ZBTB43	UBE2V2	MAST4	RBM3	FLT4	CCDC97	PCDHA4	CACNG8	KLF3		FAM53C	TMLHE			SYT15	ZC3H12C	CPB2	MAST4				QRICH1	PDXK		CLTCL1			NOM1	TAAR5
NGB		SNPH	KLHL3			SLC7A2		CYYR1			SCNN1A	GAPVD1				LRRC8C	PCBP3		CCDC141		MRPS27	UBP1	GPR153	RET	FUT2	THAP3	PCDHA3	PPCDC	CD320		PHF21A	CCDC25			TMTC1	ABCC10	CPT1A	GPR153				UHRF1BP1	AKR7A2		PIP4K2B			NUCKS1	PIAS2
SLC5A7		KIAA0513	FBXO25			SLC8A3		ARAP2			CCL5	TRPC4AP				DCUN1D5	TSPEAR		DNAJC5G		HIC2	UPK1B	LYSMD1	RNASEL	GAGE1	MCFD2	PCDHA2	ALX4	ZDHHC3		TAOK3	UBE2W			TMEM133	CCDC120	CRX	LYSMD1				ELOVL2	LY6D		SRPX			PRAMEF1	SYT7
UBE2O		RASSF2	FBXO22			SLC9A2		THEM4			CCL16	TRAF3IP1				ING5	WNT4		FAM126B		COLGALT2	UCK2	IYD	RORA	GATA4	TMEM55B	PCDHA1	SLC22A23	SLC25A37		HEMK1	C5orf22			IMMP2L	FAM110B	CSF2RA	IYD				WHSC1L1	RNASET2		GAS7			KCTD14	PRPF3
NECAB3		RAPGEF5	LATS2			SLC34A1		CPXM2			CCL24	PITPNC1				PPAPDC1B	SH3TC1		C3orf38		KDM6B	UMPS	C20orf202	RPL28	NR6A1	DERL3	KIAA1217	SLC28A3	ARL17A		SIRT6	WDR33			ZNRF3	ZNF486	CTSB	C20orf202				CMTM6	KCNK5		PDXK			CENPO	XPR1
DMRTA2		ATG13	NUFIP1			SLCO2A1		HIST4H4			XCL1	FBXO22				DCTN5	NECAB2		ZNF621		ZZEF1	UNG	RGPD1	RPS6KA2	GJB3	ISX	BDH2	PBLD	ZBTB7A		RAB6B	IMPACT			SYDE2	HN1L	CTSV	RGPD1				C19orf24	TNKS		MKNK1			LRRC2	TBRG4
CLSPN		TBC1D5	RPS6KC1			SLIT1		ERP27			SDC1	PLA2G2D				PARD6G	SLC6A20		RABL3		38961	VDR	SNX30	RXRA	GLG1	RASL10B	ANKS1B	STRA6	GULP1		ASB1	LGR4			SLC37A3	CHMP7	CTSS	SNX30				MED9	DGAT1		SCARF1			SH3TC2	GPR37L1
MCCC2		MRPL19	NBEA			SLIT3		ANO4			SEC14L1	HEYL				PRRC2B	LY6K		C3orf33		GGA3	VEGFA	GOLGA7B	SORT1	GLI4	CALML4	MIF4GD	PAPD5	MBIP		TPPP3	ZNF331			BTBD10	WDR20	CTSZ	GOLGA7B				RALGPS2	CDS2		SOCS1			SMC6	GPR55
ERAP2		SPOCK2	AP3M1			SOD3		TDRD9			SFPQ	AGO1				EFCAB4B	TRIM44		C3orf70		MPRIP	VIPR1	TSPAN11	SC5D	GNA11	SNX29	PLEKHG1	NOM1	SUFU		ATP8A2	ETNK1			ING5	MTDH	CUX1	TSPAN11				TMLHE	MTMR1		TRADD			GAL3ST4	B4GALT6
PDLIM2		CTIF	TPK1			SON		SOCS4			SGCA	NPTN				TMEM25	BNC2		ARL10		FAF2	TRPV1	GPX8	SCN1B	GNAI2	RCSD1	HEG1	GORASP1	STX18		FXYD6	ENOSF1			UTP23	ZNF276	CYB561	GPX8				RAVER2	SUCLG2		FGF17			CXorf36	CNOT8
MRPS25		GAB2	EIF2AK1			SOX11		SLC25A29			SCG5	MLH3				C1orf198	GATAD2A		SREK1IP1		FAM168A	WHSC1	RNF165	SCN2B	GNAO1	MEX3A	MKL2	PARP12	MYO3A		GPR173	CNOT11			PCGF5	37316	CYLC2	RNF165				ASXL2	IL1RL2		LIN7A			FBXO31	GRHPR
PLA2G2F		TECPR2	RAB30			SPI1		NIPA1			SH3GL2	STAU2				RELT	CDHR2		TUSC5		PLEKHM2	WNT1	WEE2	SCN4A	GOLGA1	C17orf72	KCTD16	RABL5	BRWD1		SASH3	PPP1R9A			HOOK3	SP140L	CYP3A4	WEE2				VPS53	SYNGAP1		HCAR3			UGT2A3	NMT2
CSRNP1		RABGAP1L	PCLO			SPN		FSD2			SHB	FOXP1				KIAA1644	WBP1L		ZNF260		ZFR2	XG	CCNI2	SCP2	GOLGA3	TIMM50	MICAL3	GNPNAT1	SSH1		ARMCX6	CCDC132			RAB11FIP4	HTRA3	DCC	CCNI2				UBE2W	CACNA1I		SLC5A6			CPSF7	NCR1
TNS3		ATP2C2	CCDC113			SPRR1B		SEZ6			SHOX	EIF2AK1				MICALL1	MFSD6		KLRG2		ARC	XK	HRCT1	SEMA3F	GPI	MGME1	SIPA1L2	SLC13A3	NEURL1B		SDK2	SLC30A6			ZNF333	STX1B	DCK	HRCT1				CSGALNACT2	TAF1C		ENDOU			CNTNAP3	MAP4K4
TTC23		ARNT2	CCDC59			SPRR2G		SLC43A2			ST3GAL1	FAM155B				KIAA1671	DEF8		SOWAHD		KIAA0556	XPNPEP2	LGALS9C	SRSF1	GRIN1	ATPIF1	TRMT5	RAPH1	ROBO4		HES2	SCYL2			FAXC	PHF21B	DDB1	LGALS9C				MAML3	BTAF1		TOP3B			ZNF696	ROCK2
PYCRL		BCL2L11	YPEL1			SPTB		WDR81			SKI	PDE7B				NKD1	FNBP1L		DNAAF3		ATP11A	XRCC2	FAM203B	SHC1	NR3C1	SFXN5	SYT13	NOL6	GTPBP2		SLC6A20	KANSL3			GPR174	VPS26B	DDX11	FAM203B				BMP2K	SYT7		SPAG9			FBXL18	PGS1
WNK2		FRAT1	ICOS			SPTBN1		SHE			SKP1	AFF4				DIXDC1	CNTLN		PTPRQ		KIAA1024	ZNF708	C16orf52	SKI	ARHGAP35	EGLN2	KIAA1432	ATG9A	GATAD2A		IL17RD	NDC1			CAPS2	NACC1	DHODH	C16orf52				CCDC132	CLDN2		NFS1			DDHD1	SLC4A8
CAPRIN2		SLC17A4	GMPPB			SPTBN2		TSHZ2			SLC1A3	NDOR1				GAL3ST3	TXNL4B		ZNF710		KAZN	ZNF17	KRTAP2-3	SLC6A8	GTF3C1	PRRT2	ALS2	METTL16	FAM83E		FAM20A	BTBD7			PLEKHA8	KLHDC7B	DIO2	KRTAP2-3				KRBOX4	CLDN1		USP10			APOL6	ENTPD4
MIS12		ARFRP1	UBQLN2			SRPK2		ANKRD54			SLC2A1	VPS4A				NAV1	STX17		PEAR1		DNMBP	ZNF33B	RELL1	SLC7A4	HAS3	STX1B	ZNF529	ZNF576	TOR4A		SWT1	ENAH			PRRC2B	ZNF257	DLST	RELL1				PEX26	NEURL		SLC24A1			SLC38A1	GNA14
DDA1		MFSD10	DUOX2			TRIM21		CNTNAP5			SLC2A5	PCDH17				SNX21	USP47		MIA3		CLEC16A	ZNF43	TMEM178B	SLC8A1	HTT	SLC46A1	MS4A7	ZNF557	TMEM104		PGPEP1	TBC1D23			AGPAT9	MAL2	DLX3	TMEM178B				KDM4D	SLC33A1		DEDD			VMP1	MTL5
METTL16		APC2	F11R			SSX1		TAF8			SLC6A8	PCDH11X				YIF1B	SUSD4		C1orf95		SMG6	ZNF75A	ABCF1	SLC11A1	HLCS	TEX261	KMT2C	DCAF10	CWC25		ST7L	MCTP2			CBR4	BTBD9	DMBT1	ABCF1				TMEM30A	DCLK1		MSC			ITCH	HS2ST1
ZNF343		PAK4	RNF141			SSX2		ICA1L			SLC7A1	KCNMB4				PPP1R3E	PDPR		TMEM189		KIAA0930	ZNF79	ASIC1	SLCO2A1	HMGB3	SLC35A4	FAM60A	HMGN5	OCIAD1		UHRF1BP1	MBNL3			AIFM2	TUBGCP5	DNASE2	ASIC1				WDR52	LARGE		B4GALT6			SETDB2	FAM53B
SNRNP25		MARCH6	DERL2			SSX4		CRYBG3			SLC8A3	EML4				ZNF251	SAMD4B		SHISA6		CUX2	ZBTB16	ACVR2B	SLIT3	HMX2	ELFN2	GNB4	PAGR1	SDHAF2		CASZ1	GLT8D1			PLXDC2	FMNL2	DOCK3	ACVR2B				LANCL2	VAPB		PGS1			RAB34	RIMS2
SH3TC2		IKZF1	SLMO2			ST13		RTP1			SLC9A1	CECR6				AP5B1	RPRD1A		RNF207		SZT2	TRIM26	ADARB1	SNAI1	FOXA3	ZNF618	SCOC	FAM65A	TTC38		WHSC1L1	PLGRKT			PPP1R15B	ELFN2	DSG2	ADARB1				AGPAT4	CYTH2		H6PD			NCALD	DHX34
EFCAB1		ABCA7	RRP15			STAT5A		DNAJC21			SLC12A4	DBNL				TMEM259	ETNK2		LYSMD1		WDR7	ZFAND5	ADCY2	FSCN1	HOXB7	FOXP4	ARHGEF28	PANK3	C17orf80		CHTF8	CTTNBP2NL			PRPF38A	SLC25A26	ECE1	ADCY2				TMEM167B	NPIPA1		GTPBP1			ZRANB3	PCDHGA8
HECTD3		CORO2B	CLDN18			ELOVL4		GRPEL2			SLC14A1	KLF15				DDX60L	VPS53		FAM211B		KHNYN	SLC30A3	ADCY9	SNRPD1	AGFG2	MRGPRE	MPP5	NOL9	ARL8B		STX17	ERO1LB			MICALCL	FANCD2OS	MEGF8	ADCY9				C14orf132	GPR55		SNCAIP			ZDHHC18	HERPUD1
ZDHHC14		RAPGEF3	PDZD11			CDKL5		ADAT2			SLC15A2	ANKRD11				COL23A1	TBC1D19		VGLL3		ANGEL1	LUZP1	ADRBK2	SP100	HTR6	MRGPRF	ZDHHC6	LIN28A	TMEM39A		C14orf119	TMPRSS4			UBASH3B	WDFY2	EGR3	ADRBK2				PRDM11	SRSF11		RGS6			ING5	CCP110
SAP30L		ZER1	ERGIC2			STK11		HGSNAT			SLC18A3	CD274				PLXNA4	SLC29A3		TMEM200B		PSD3	PAX8	ALDH1A1	SPG7	IFRD1	ACAP3	SMURF2	KLHL36	DRAM1		SOBP	JPH1			NKD1	TSR3	ELAVL3	ALDH1A1				CABP4	ZNHIT3		SDC3			HOOK3	PCDHA9
ZC2HC1C		NXF1	ZDHHC3			STX3		MAGEC3			SLIT1	TMOD2				ZNF765	SLC35C1		SLC25A35		LARP1	NUP214	ALDOA	SPINT1	IL6R	ARAP1	RFX7	FBXO31	ZCCHC8		ELP3	LGALS14			KIAA1755	PHACTR3	STOM	ALDOA				PDXP	SNAP29		PPIP5K1			DOT1L	KIAA0247
AAGAB		STK25	WAC			SYK		ZBTB46			SNAPC1	TFCP2L1				IDI2	GALNT10		SNX19		PPP1R13B	LHX3	ANXA8L2	SPTB	IL9R	PARD3B	ZSWIM4	ARMC5	PRR5		RBM23	PAPOLB			DIXDC1	HRASLS5	CLN8	ANXA8L2				ENTPD7	OTOF		FAM53B			ZNF333	RAPGEF5
KLHL36		SEMA6C	CDC40			SYN2		SMCR8			SNAPC3	SAC3D1				SPECC1	MED29		TEX19		SLC44A1	CUBN	ALPI	SPTBN1	TNFRSF9	JDP2	ZNF655	AGMAT	ASAP3		DARS2	C11orf30			TANC1	SFXN2	EVC	ALPI				JPH3	AIM2		NUP93			L3MBTL3	IP6K1
CLMN		CIB2	UBR5			SYP		STK35			FSCN1	GMPPB				CCDC64	CHD7		NBPF9		CBX5	SSPN	ALX3	SRC	INHBC	ANKS3	PDCL3	ARHGAP28	VAC14		CEP55	STOX2			ZC3H12C	ANAPC16	F2R	ALX3				RNF150	LY86		SEC14L5			MRPL43	GIT2
FBXO31		DEAF1	PRKAG2			SYT4		TRUB1			SNRPD3	SNX12				ASB16	SLC48A1		IL17REL		CES3	ARID1A	AOX1	SREBF2	ITPR2	ANKRD13B	CARD14	METTL8	DOK4		VPS13D	ADAMTS9			SSH2	NXPE2	FANCD2	AOX1				MTA3	IL27RA		GPRIN2			FAXC	NUPL1
C12orf49		AGPAT2	PTPLAD1			TAPBP		GSG1L			SNX1	STRN3				OTOP2	NPLOC4		C5orf63		GLTSCR1L	PIP5K1A	APBA1	SRF	IVD	SLC43A2	DCAF10	KDM8	CNDP2		RPRD1A	TWSG1			PNPT1	ZFP3	FGB	APBA1				KIAA1328	THEMIS2		VPRBP			MYO18B	TOX4
CCDC134		CAMKK2	UFC1			TBX1		ZNF578			SNTB2	A1CF				TADA2B	PACS1		GOLGA7B		TTC9	PIP4K2B	APBB2	SRMS	JUP	SPNS2	CEP97	RNF122	TTC17		TRIM62	C12orf4			ANKRD13A	FAM210A	FGF12	APBB2				PDP2	GOSR2		KIAA0141			WDR73	POM121
NAA60		YKT6	DTL			TCEB3		CNIH3			SOX12	SOX8				TTYH2	VAC14		IGLON5		POFUT1	ATRN	APC	SSR1	KCNA2	WDR81	METTL21D	TREML2	ZNF839		ETNK2	ZNF248			MVB12B	NDUFA11	FGFR2	APC				MICAL3	ABCG1		TRIL			STON2	SMG7
ADCK4		CERS1	PEX5L			TCF3		CHADL			SPINT1	CD207				SYTL5	IPO9		RNASE13		KCTD2	FOXN1	APOC2	STAT5B	KCNA6	TBC1D16	HMBOX1	THSD4	VPS11		UQCC1	KIAA1244			TPD52L3	CCSAP	FOXM1	APOC2				KCNT1	CELSR1		TOMM70A			TANC1	TECPR2
SLC35E1		SIX2	UFM1			TEF		CKAP2L			SPN	AK3				SCAMP4	ARFGAP1		TMEM151B		SRRM2	TTF2	AR	STAT6	KCND3	C19orf47	SH3TC2	MAP9	VIMP		C7orf43	AICDA			HS6ST2	C22orf39	FLT1	AR				KIAA1462	AATK		AP5Z1			EPT1	SLC35E2
C10orf95		KIF1C	TAF9B			TGFB1I1		40422			SRD5A1	CDON				EFHC1	SCN3B		GIMAP6		PSD4	SUPT3H	ARF3	STIM1	KCNH2	SHE	FAT4	SLC35E1	WWC3		IMP3	RAB22A			FAM105B	C2orf73	FPGS	ARF3				DPP10	RALGPS1		EXOG			CHRFAM7A	SEC16A
DENND1C		GIPC1	YPEL5			THRA		THAP6			SREBF1	PI15				BTBD9	FAM212B		ATXN7L3B		CDK20	SEMA7A	ARSA	CDKL5	KCNJ9	C1orf173	SCRN3	PDZD7	SLC22A11		VPS53	SLC24A3			THAP3	MDH1B	FRZB	ARSA				ALS2	LPIN2		AKT3			N4BP2L1	IQSEC1
PHF17		WDR4	GPRC5B			ICAM5		SLC25A48			SRM	WDPCP				ELFN2	ALG1		CPLX3		MKRN2	RANBP3	ARSD	SULT1A3	KCNJ12	TCEANC2	EFCAB1	FRMD1	BIN3		ZNF654	PPM1H			BMF	EMB	FUT6	ARSD				SLC7A14	KDM4A		DNAJB6			PPP1R3E	SLC23A2
LRRTM4		40057	CAB39			TLR4		ANKRD46			SRMS	SEPSECS				RHPN1	PCDHGA1		KIAA0754		MAFF	KCNAB2	ASIP	TAPBP	KCNMA1	SYT2	ZCCHC6	POF1B	NXF5		UBE2W	ERMN			ZNF697	JMY	KDSR	ASIP				RBAK	ADAMTSL2		SMC4			C11orf52	NUP153
PQLC1		CD3EAP	ERAP1			TSPAN7		C8orf37			SSR1	APH1A				DDIT4L	LMOD3		C7orf73		MTCH1	GAS7	ASPH	CNTN2	KCNMB1	VSTM2L	ARHGAP28	FOXRED2	NXF2		SPTLC3	SHROOM4			L3MBTL4	ABRA	GALK2	ASPH				BCORL1	KIAA0408		TSPAN32			MEX3A	TRIM10
ATHL1		CYP46A1	SIX4			CLDN5		TMEM74			STAT3	ZDHHC9				FAM46B	DIABLO		ANKRD33B		LMOD1	DGKE	ATM	TCF3	KCNQ2	CST9	ALG13	PIF1	TMEM234		SLC29A3	ODF2L			UAP1L1	HGSNAT	GALNS	ATM				SH2D4A	VPRBP		SLC25A15			SPSB4	LHFPL2
LRRC27		USP19	CHIC1			TNFRSF1B		TTLL11			STIM1	ZNF706				COX20	INPP5E		PPAN-P2RY11		FAM19A5	CBX4	ATP2B2	TCF7L2	LALBA	ZFAND2B	CBLL1	VCPIP1	PCDHAC2		TBC1D22B	MKL2			ELMSAN1	SMCR8	GATA4	ATP2B2				MRPS14	IP6K1		TNK2			MARCH9	TOPORS
C6orf25		LMAN2	CLDN22			TP73		RHBDL3			CDKL5	HN1				MRGPRF	UGGT1		ZNF286B		DNAJB5	BCAS1	ATP5G3	TCF21	LETM1	UGT3A1	THNSL1	ATHL1	TEX15		PRPF40A	KIDINS220			CHMP7	SAMD8	GFPT1	ATP5G3				C17orf75	RNF40		SLC35B1			SYTL4	ANGPTL7
ITIH5		SLC27A4	ANLN			TPM4		ZNF550			STRN	C3orf18				AGAP2	KCMF1		SHISA9		COG4	CDK10	ATP6V0A1	VPS72	LGALS8	WFDC3	PHC3	ALPK1	ANKH		LMBR1L	MTA3			RFT1	CACUL1	GGT1	ATP6V0A1				PAPD5	TRIM14		LANCL1			ERI2	STX6
ZNF436		TMED1	FAM134B			TPMT		ZNF564			STX3	RAPGEFL1				AGAP1	AGPAT3		C17orf96		PARM1	PDXK	ATP6AP1	TCN2	LIF	SIRPA	SEMA6D	ORAI2	GPCPD1		IQCC	INTS2			TTC30A	XRRA1	GCLM	ATP6AP1				CSMD1	FARP2		IKZF1			CYP2U1	AP3S2
APOL6		ADAP1	ANKIB1			CRISP2		RASSF6			STYX	KCNK9				PARD3B	AGPAT4		OCLN		ARMC8	USO1	KIF1A	TDG	LIMK1	VTI1A	PGAP1	CEP63	TMPRSS4		MBNL3	WDR35			UBTD2	DNHD1	GNL1	KIF1A				CRTC3	AP5Z1		B3GNT3			RNF157	SF3A1
GRIP2		OGFR	FAM105A			HSP90B1		BHLHA15			SULT2A1	SLC25A37				EXOSC6	DPYSL5		PYURF		LETMD1	TP63	BAG1	TKT	LOR	TMEM86A	ZNF606	ZKSCAN3	AGPAT3		HR	KLHL42			PRDM6	E2F7	GOLGA2	BAG1				FBXL17	HELZ		CEPT1			PWWP2A	SNAPC5
CLPTM1L		WDR5	RC3H2			TRAF1		ZNF431			VAMP1	PHF21A				ZNF488	C1GALT1		ACADSB		POLR1A	JRK	BMP3	TMPO	LRP4	FAM101A	SPHKAP	PABPC1L	C15orf39		WWC3	KIAA1377			PIGM	FBXL14	GPLD1	BMP3				DCLRE1B	PPIF		OLFM1			LRRC58	SIRPB1
CLPB		CACFD1	HES2			TRAF2		FAM9B			XCL2	UBR5				ANAPC16	SEMA3G		ACOX1		ZDHHC5	PCDHGB4	BRAF	TNFAIP2	LTBP2	FAM109A	SP6	NDFIP1	SEMA3G		GPRC5C	KLHL14			ZNF670	ABHD12B	GPR21	BRAF				PAPOLG	OPTN		TIMM44			TM4SF18	TFG
PITPNM3		ADAMTS7	LEPROT			TRAF3		SDR16C5			SYN2	HEMK1				DNAJC24	MFF		ACVR2B		ULK3	PDE5A	BST1	TNFAIP3	BCAM	B3GALTL	CEP70	APOL6	NCLN		ZNF395	PCDH10			SDR42E1	C17orf77	FFAR1	BST1				CASD1	AASS		HOXB13			AGAP1	CEPT1
UCK1		CELF3	IL17RD			TRPM2		GRAMD2			ADAM17	AMOTL2				SNX20	RGMA		ADARB1		NSMF	EIF3I	BYSL	TP73	MATN1	ZNF688	OR2C3	SETD7	ARNTL2		ACSS2	FNIP2			MRFAP1	ZNF578	GPX5	BYSL				TMEM237	COQ7		SEMA6C			PIK3AP1	DLC1
RPS6KL1		PRAF2	DIRAS2			TULP1		APOBEC3F			TADA2A	HPCAL4				TMEM170A	C14orf132		ADH1A		L3MBTL1	DGAT1	MPPED2	TPM4	CHST6	C16orf89	GFOD2	LMAN2L	MFF		KLHL9	KIAA1456			ARHGAP12	ZNF417	GRIK3	MPPED2				RASL11B	DCAF7		SEMA4D			C14orf79	VTI1B
JAM3		NXPH4	TET2			TULP3		TET3			TAP2	CABP2				CD300LB	PRDM8		ADH1B		DNM3	B3GALNT1	MPPED1	NR2C2	ADAM11	CD300LG	MAP1LC3B	C1orf21	WDR93		NSFL1C	RANBP10			CEP41	ZNF548	GRIN2A	MPPED1				TRAK2	AKAP8		MYBBP1A			FRMD6	CRTAP
NRIP2		HRH3	HAUS6			UBE2G2		PIKFYVE			TBX1	CTDSPL2				SPNS2	CTNNBIP1		ADH1C		ARHGEF26	B3GALT2	CA4	TRAF6	MDK	SIX5	C6orf62	APOLD1	C14orf132		UBFD1	KIAA1549			TGS1	ZNF714	GTF2H3	CA4				MTMR9	LILRB2		ATG7			MSI2	STK25
TMEM120A		LYPLA2	DPP8			UBE2V1		C9orf91			TCEA3	TRIAP1				TBC1D16	CHRNA10		ADH6		IRF2BP1	SNX3	DDR1	TRPM2	MGST2	MFSD4	NETO1	URM1	PLSCR2		PCDHGA6	FAM160B1			SLC46A1	PHF13	GUCA1B	DDR1				GID4	RTN3		DCTN2			EID2B	MTHFS
HMCN1		U2AF2	INO80D			UBE3A		AMER3			TCEB1	PPHLN1				COX6B2	C12orf5		ADRA1A		NAT9	TNFSF9	CALCR	TSPYL1	CD99	ZNF362	PUS7L	NETO2	LYRM4		TMPRSS4	SLC7A14			SMIM12	GCSAML	HFE	CALCR				TMEM185B	IKZF1		RPP30			LRRC39	IGF2BP3
BCO2		MGLL	LAX1			UCHL1		SENP5			TCF7	PEX5L				LRRC25	PLXDC1		APLNR		PLA2G2D	CDS2	CALU	TYR	MKI67	SHISA4	CRISPLD2	ST6GALNAC5	RALGAPA2		TMEM9B	PTBP2			TRIM9	RC3H1	HGF	CALU				DCAF10	CNPY2		SORBS1			EDARADD	TNFSF13B
CDCA7		SYNPO	TTC19			UGCG		ZCCHC24			TCF12	RAB6B				SYT2	CD177		AHR		ANKRD2	CFLAR	CAMK2D	UBA52	MLLT1	CDPF1	SYT16	KRTAP9-9	ZNF630		NRIP3	ENPP5			EFHC1	FBXO41	HIP1	CAMK2D				CHPF	PCGF3		CDC42EP3			APOA1BP	GNB5
TMEM133		PPM1E	YTHDF1			COL14A1		BEND6			VPS72	GDE1				TYW5	JPH2		AK1		LHX6	ST3GAL5	CASP2	UBE2V1	MLLT4	RNF145	KATNAL1	GSG1	ABHD6		BARHL1	NTN4			XKR4	MBLAC2	HLA-DPB1	CASP2				CCNJL	TUBB4A		CERS1			CLVS2	NRG3
RASSF4		AAK1	MRPL16			NR1H2		MMD2			TEF	MED15				M1AP	PELI1		ALDH1B1		CNNM4	SLC5A6	CCNG2	UGT2B10	NR3C2	CLEC2L	ZRANB3	APH1B	ISY1		NDUFA4L2	HEATR6			C1QTNF3	KCTD7	HLA-DQB2	CCNG2				HMBOX1	PEMT		SLC12A7			PACRG	ZNF275
KREMEN1		LMTK2	TRMT61B			UPK2		CDHR3			TMBIM6	UBE2D4				NUDT16	DOLPP1		ALDH3B1		CNNM3	SNURF	CCNT1	VAV2	MOCS2	VPS37D	ARL6	PARP9	TBC1D24		STARD7	CLSTN2			MRFAP1L1	RBM33	HLA-E	CCNT1				SH3TC2	RAPGEF3		MASP2			UBXN2B	TUBGCP2
MAGT1		CLSTN1	ATG16L1			VEGFA		SCUBE3			TFDP2	MRPS23				METTL6	ATP8B2		ALOX15		AGO1	TOP3B	ENTPD3	VCL	MPL	TSTD2	FAM175A	CALN1	ZNF512B		PAK6	IRF2BPL			ZNF618	C8orf37	HMGN2	ENTPD3				PARP8	OLFM1		MALT1			DCAF4L2	ARID5A
DTNBP1		SBNO2	IFT57			WEE1		PRR14L			TFPI	SUFU				PPARGC1B	CYP20A1		ALPL		CYFIP2	USP13	CD47	VEGFB	MRC1	OTUD7A	HOOK3	NRIP2	GRAMD1B		LHX9	HERPUD2			LYSMD3	TMEM74	HTR1F	CD47				DHRS12	VAV3		LYVE1			GAB3	ASCC3
PLEKHN1		CD93	CEP192			WHSC1		CXorf23			THRA	NAA38				AGPAT6	NDRG2		SLC25A4		DNAI1	CCRL2	CD59	VIPR2	MTF1	MARCH10	ZNF333	ITCH	AHRR		ATXN7L3	PAPD5			GRIN3A	TTLL11	IAPP	CD59				TREML2	SEMA6C		SF3A3			ALG10B	DDX52
TOMM40L		EFR3B	FIGN			WNT2		C10orf67			TIMP2	SELT				NACC2	GALNT16		APAF1		LAT	SEMA5A	CD79A	LAT2	MTHFR	RHBDL3	ZNF512	SYT16	KIAA1239		STOX2	IKZF5			RAB3IP	TMEM229B	IDH2	CD79A				THSD4	IPO8		GLIPR1			FAM216B	TPPP
TMEM164		FAIM2	HAUS2			WNT10B		TMIE			TLL2	BTBD1				SMCR8	GATAD2B		APBA1		LYPD3	SYT7	CD151	WNT7B	MVK	TRPV3	MEGF10	FSD1L	MTUS1		TTYH1	ZMAT3			PARD3B	KRT28	IKBKB	CD151				NAA60	AGPAT2		MID2			CD300LF	DNAJB4
DCUN1D5		KDM4B	MRPS10			XRCC3		KSR2			TLR4	PANK1				STK35	KIAA1161		AQP6		B9D1	SLC16A4	CDH4	WNT10B	MYO5A	ZNF579	FAXC	TMTC1	KIAA1328		RHOJ	AKTIP			ANTXR2	DEDD2	CXCR2	CDH4				SLC35E1	SORBS1		DIDO1			CBLN2	POLR3A
PHF6		NMNAT2	C11orf57			ZFP36		CEP170B			TSPAN6	BRWD1				LDLRAD3	ZNF490		ARCN1		FAM155B	SLC28A1	CDX1	XRCC3	MYO6	FAM43B	ZNF347	KRTAP1-5	ZNF398		RAB22A	ANAPC1			PRAP1	ZNF676	IL10	CDX1				C14orf159	RGS14		CACFD1			ZNF555	RABL2B
AKT1S1		SIPA1L3	SLC47A1			ZNF3		PTRF			TRAPPC10	DNAJC10				KRT80	PLEKHH1		ARHGAP1		HSPB7	DGKI	CEBPG	ZAP70	MYO10	CABP7	PLEKHA8	KRTAP9-2	MICAL3		RHBDD2	UNKL			NXPE2	ZNF100	IL10RB	CEBPG				ZNF614	FUT9		INMT			B3GALNT2	CELF3
RAB11FIP4		SARM1	ELP2			ZNF19		ENDOV			TNNT3	SEMA5B				LYSMD4	NLN		ARSA		RAB30	DCLK1	CHRNA4	ZNF24	NAB1	LONRF2	LMNB2	KRTAP9-3	CRAMP1L		SLC24A3	GAREM			SLC24A4	GBP6	TNFRSF9	CHRNA4				EFHD1	NFAT5		NISCH			MFSD4	AKAP11
DOT1L		MCF2L2	UBE2W			ZNF24		SUMF1			TNS1	RIN2				TMEM199	ESYT2		ARSB		KCNMB4	VAPA	CHRNB4	ZNF70	NBN	KBTBD12	ARHGAP19	KRTAP9-8	BEGAIN		GALNT16	P2RY12			TARSL2	LONRF2	IL18	CHRNB4				SPHKAP	NUDC		ABCB8			CKAP2L	SEC63
ACSS1		TBC1D2B	UEVLD			ZNF33A		C3orf70			TPM1	MIEF1				TMC8	HEG1		STS		TOR1B	MAGI1	CMKLR1	ZNF91	NCK1	FAM46D	PIGY	C10orf11	USP36		SLC12A5	AIDA			DCUN1D3	SPATA5	ILF3	CMKLR1				WDR82	ZNF275		AKAP13			MYEOV2	GPR176
GLIS2		RAP1GAP2	RFK			ZNF124		RAB7B			TPM3	TRMT13				CCBE1	AARS2		ARSD		CCDC22	BZRAP1	LTB4R	ZBTB16	NDUFA8	CLYBL	DOCK7	KREMEN1	ISLR2		ZNF512B	USP46			HSF5	ZNF675	IDO1	LTB4R				SRCIN1	TSPAN9		AKAP2			SGOL1	PXMP4
SLC9A7		TNRC6B	TMEM144			PCGF2		C17orf51			TPM4	NEURL1B				SPC24	MAVS		ASGR2		DEXI	GPR56	CNGB1	ZNF208	NF1	POLR3H	SSH2	ZNRF3	DHX37		GRAMD1B	REEP1			SGK494	PLAC4	IRF4	CNGB1				SLC38A1	TLK2		MST1L			PPM1K	MGAT4A
PPP1R9B		HIC2	LIN7C			ZBTB16		ZNF678			TPO	RC3H2				ZNF714	SORCS2		ATP2A2		KLF15	GRAP2	COL4A5	ZNF215	NFATC4	SCAMP5	NAV3	ANTXR1	DENND1A		SHROOM4	TMEM237			EFCAB13	ZNF585A	ITPK1	COL4A5				TMX1	ABHD2		GPR176			PLEKHG4B	MGLL
PRRC2B		MPRIP	ACER3			ZNF148		C1orf110			TPSAB1	EPB41L4B				C1orf74	MICAL3		ALDH7A1		TMOD2	NTN1	COL6A2	EVI5	NFX1	SDR16C5	PHLDB2	FAM188B	GPR107		USP31	VPS33A			TBC1D16	TXLNA	ITPKB	COL6A2				ST6GALNAC5	TPPP		PXMP4			MBOAT1	ZFP30
ZNF607		LPIN1	TCP11L1			ZNF175		SPOPL			NR2C2	NDFIP2				NBPF12	TRMT5		ATP6V1A		NCAPH2	QKI	COL6A3	IFRD2	NHLH1	LGI3	ZNF468	DCUN1D5	ZFYVE28		HEG1	TMEM135			ZNF787	IBA57	IVD	COL6A3				PCDH11Y	TRIOBP		SYNPO			TTLL11	CNKSR2
LRCH3		PHLDB1	C17orf85			ZNF185		KY			TRAF2	ZNHIT6				NFAM1	MARCH4		ATP6V1C1		TFCP2L1	TBX4	CPN2	ST8SIA4	NIT1	SLC36A1	ZNF765	ZNF528	RAB40C		MTUS1	WNK3			SHE	C4orf46	CD82	CPN2				DNAL1	RCAN3		CASC3			ADAL	FASTKD2
ZDHHC12		CYFIP1	CSGALNACT2			ZXDA		C3orf35			TRAF6	FBLIM1				DTX3L	CRAMP1L		ATP7A		SENP1	ADAMTS2	CREBL2	PLA2G7	NOS2	YPEL4	MOB1B	SLX4	MUC3B		NUFIP2	RASL11B			ZNF648	C6orf163	KCNA7	CREBL2				FSCB	NISCH		ZNF365			SLFN5	TRIM32
PLXDC2		ATG4B	SOX6			PRDM2		NAT8L			TSHR	DNAJB12				C3orf22	KIAA1430		AUH		STRN4	H6PD	CSNK1D	TFEB	NOTCH1	CCNY	OPALIN	ACSS1	ZNF71		KIAA1328	TRAK2			SYT2	UNC5B	KCNJ3	CSNK1D				ANKRD27	RBPJL		SHANK2			PLAC4	NINL
ATOH8		FAM168A	THUMPD1			LRP8		ACER2			TSNAX	KCTD9				SLC25A48	EBF4		AVPR1A		SAC3D1	CLOCK	CSNK1G2	ARHGEF5	PNP	C11orf45	SLC2A13	MRPL43	AFAP1		PTCHD2	TRPM8			UHMK1	C11orf45	KIF3C	CSNK1G2				USP44	STK38		EFR3B			CT62	PHLPP2
LSM10		KAZN	INTS8			MAPKAPK3		RGAG4			PHLDA2	HAUS6				PLEKHG4B	PDZD4		AXL		EEF2K	SOX13	CTSO	DPF3	NPR3	LRTOMT	BTBD9	RTN4IP1	EDA2R		TAOK1	PRRG4			CLHC1	SPATA13	KLKB1	CTSO				ZCCHC7	ITGA11		NINL			DHFRL1	ZHX3
KRTAP4-2		MCF2L	CDC37L1			MAFK		MTX3			TULP1	GATAD2A				RUNDC3B	BAHCC1		BCKDHB		UBIAD1	IER2	CUX1	MIA	NPTX2	LRRC73	MYSM1	ADTRP	XPNPEP3		NLGN2	C2orf49			NUDT16	BEND6	KLRD1	CUX1				TMEM164	AAK1		RIMS1			CBWD5	ZC3H13
PAQR8		EXOC7	GPATCH2L			ANP32A		NIPAL4			UBA1	GDAP2				KCTD7	ZFP14		BDH1		TIMM22	RAB36	CXADR	C21orf33	NTRK3	C6orf89	ZNF554	ZNF496	ZNF667		WDR48	CEP97			GNPDA2	RNF182	LAIR1	CXADR				ING5	LMTK2		TTLL5			FAM13C	SARM1
KIAA1644		POFUT2	PARVA			SLC7A5		LCE1E			UBE2B	WBP1L				C9orf66	PLEKHA1		BICD1		PADI1	NCOR2	CYB561	HDHD1	ROR1	SDK1	GBP4	RAX2	DMRTA2		PITPNM2	PGBD5			SLC9B2	SMIM13	LAMC2	CYB561				DDI2	NTNG1		SARM1			ARL5B	DCUN1D4
SHANK3		WWC1	TBC1D23			SLC14A2		SLCO4C1			UBE2G2	PAQR5				TMEM229B	TRPV4		BMP3		NRBP1	ZNF516	CYP2B6	USP11	OAS2	GPR97	ZNF501	PHF5A	PRDM14		SH3RF1	TANGO6			NADK2	FOXK1	LAMP2	CYP2B6				MRPL45	HABP4		RAP1GAP2			TWISTNB	MPRIP
RGS8		IQCE	FGD6			C21orf33		NHLRC2			UBE2I	FAM46C				RHBDL3	AFAP1		BOK		HUNK	PCDHGA8	CYP2E1	NAA10	OAS3	SCUBE3	THEM4	FAM222A	STRA6		ZBTB4	C22orf46			UGT3A1	THSD7A	LCP1	CYP2E1				CCDC115	NT5C2		MAST2			UNC5CL	PASK
SCRT2		ANKS1A	DEPDC1B			KDM5D		FAM111B			UBE2V2	PGPEP1				ZNF320	EXOC4		DST		KCNIP3	PHACTR2	CYP8B1	SNN	OCM2	SLC29A4	ZNF641	HSH2D	PDLIM2		ZNF317	AKIRIN1			FAM173B	PRR14L	LIG4	CYP8B1				PPAPDC1B	LIMCH1		ZZEF1			SLC17A8	RFTN1
FCHSD1		SIN3B	CSGALNACT1			FZD7		ZNF829			UBTF	TMEM214				CITED4	HPSE2		BSG		KCNIP1	KIAA0513	DGKQ	FZD1	P2RX5	CNIH2	FGD4	CGNL1	MRPS25		CPNE5	PARP8			DNAJC21	MMS22L	LRPAP1	DGKQ				MCM8	PLCH1		WDR43			PELI3	DIP2A
MVB12B		CLASP1	CISD1			HIST1H2BN		IGFL1			UFD1L	DCAF16				APCDD1L	ALX4		BST1		PLA2G3	RASSF2	DAZ1	HIST1H3I	P2RY4	CALHM1	TTC8	FBXL20	GIGYF1		NCKAP5L	VEPH1			C5orf24	YTHDF3	CYP4F3	DAZ1				TTBK1	FAIM2		MPRIP			SLC25A30	ATP11B
KIAA2013		KIAA1045	ASH1L			HIST2H2BE		TMEM110			SCGB1A1	UHRF1BP1				FAM171B	SLC22A23		CAPN5		DUOX2	ATG13	DCC	PLA2G6	P2RY11	SCML4	IQCK	TMEM128	PLA2G2F		GPR107	SMC6			ADAT2	UBN2	LY9	DCC				SLC9A7	HECW1		ATG4B			METTL20	JMJD6
COX19		FAM189A1	MYO5C			EEA1		AMIGO3			UMPS	IMPAD1				XIRP1	BCAN		MRPL49		ARHGEF4	KIAA0141	DDX5	ULK1	FURIN	ARHGAP30	CCSAP	TMEM241	FAM160B2		IGDCC4	ZYG11B			CLVS2	SNX32	LYZ	DDX5				SFT2D3	SARM1		PLEKHM2			METAP1D	KAZN
SPOCD1		PPP1R13B	SULF2			STK24		KRTAP5-1			NR1H2	C1orf27				DCP2	PKNOX2		CACNA1C		ASAP1	ZBTB24	DIO2	PPFIBP1	PAFAH1B2	SNX33	ZNF831	KRTAP9-4	AEN		SPTBN4	NOL9			HINT3	LCORL	SMAD3	DIO2				PLXDC2	ZBTB43		ATP11A			MFSD8	ICOSLG
DDX60L		ARHGEF18	MTFR1L			DOC2A		SH2D4B			VGF	GEMIN8				IDO2	MANBAL		CACNA1E		SOST	TRIM66	DLG2	IKBKG	PAK2	MDGA1	CMPK2	TRIM5	CEP85		HAMP	NARS2			TMEM68	ZDHHC23	SMAD9	DLG2				TMTC4	FSTL4		KAZN			STEAP2	KIAA0930
IDI2		CRTC1	EIF5A2			PPFIBP1		C15orf52			VHL	TTC12				PLAC4	XPNPEP3		CAD		SLC35C2	AREL1	DMWD	DGKD	REG3A	BCL9L	CPNE4	MYLK2	VWA1		SLC4A5	CLMN			DCAF4L2	ELMOD2	MAF	DMWD				FAM104A	MPRIP		POFUT2			JAKMIP3	USP22
WDR20		PIP5K1C	C10orf2			PPFIA4		C15orf59			CLIP2	STX17				METTL7B	MCUR1		CAMLG		ZBTB7B	ZBTB39	DNMT3A	PDXK	PAX1	SIAH3	STXBP5	KIAA1671	RFX7		CTDSP1	QSER1			AMER1	COL24A1	MBP	DNMT3A				USP45	MESDC2		KIF13B			KCTD21	HAUS5
B3GNT7		SIRT5	ENY2			NIPSNAP1		HES5			LAT2	TTC38				NBPF11	FAM217B		CASP2		APH1A	RABGAP1L	DNMT3B	SCARF1	PAX6	TSEN54	DCAF4L2	DNAJC14	CDCP1		CXCL16	MAP9			DCAF8L1	KANK3	MCAM	DNMT3B				KIAA1644	PMPCA		ICOSLG			PGP	PUM2
CPA5		NCS1	C11orf30			KCNAB2		TRABD2B			CORO2A	PID1				TMEM184A	NXN		CASP8		SAR1B	ARNT2	DSG1	RDH16	PCCB	SLC25A41	FGFBP3	DOCK7	TTC23		TMEM8A	CAAP1			SPIN4	ALS2CL	MDM4	DSG1				KIAA1755	ARC		SLC9A8			C1orf204	PIP5K1C
SFXN5		CBX6	RGMA			GAS7		ARHGEF37			WEE1	PDPR				TSNARE1	TMPRSS3		CASQ2		RLIM	GNPDA1	DTNA	JRK	PCSK5	CYB561D1	ALG10B	KIAA1755	NADK		HIVEP3	CNTNAP3			TMEM37	TMEM80	MEA1	DTNA				C9orf69	PHLPP1		CUX2			RIMKLA	GRIP1
ORMDL3		CES3	STOX2			CDC14A		IYD			WNT7B	DET1				UNC5B	NUCKS1		CAV2		SLC45A2	BCL2L11	DUSP8	SSNA1	PDK1	EPHA10	C15orf43	EPT1	TMEM108		ALOXE3	DHDDS			NRSN1	TMEM235	MIP	DUSP8				TBL1Y	PACS2		ANGEL1			RABL3	GPR161
CEP41		ZNF346	TOMM22			PDXK		C1orf226			WNT8B	ATG2B				DLEU7	CREB3L2		RUNX1		C3orf18	GJC1	DVL3	PCDHGB4	PDK3	GPRIN3	C2CD4A	NAV1	VKORC1		TGIF2	ERMP1			SREK1	ZIK1	MLLT3	DVL3				PPP1R3E	IQCE		USP24			DPH3	RHOQ
RPUSD1		PATZ1	C12orf4			MADD		IL17REL			WNT10B	ELP3				MARCH8	TBC1D15		RUNX3		IPO11	MUC12	E2F2	STX16	ENPP1	FAM78A	WDR16	C16orf45	METTL16		BACH2	PHF17			VTI1A	ZNF780A	MLLT6	E2F2				L3MBTL4	SLC9A8		PIP5K1C			FAM115C	SLC44A1
ERMAP		SHPK	GOPC			PDLIM4		WDR38			XK	MSL2				JMJD1C	EPS8L2		CBL		DUSP13	UST	MEGF6	RNMT	PEX10	CCDC85C	ZNF714	DPH6	MLPH		PAPPA2	DOCK5			HECTD2	ZNF493	MOG	MEGF6				MYOZ3	ZCCHC11		NCS1			P2RY8	CBX5
BTBD9		PITPNB	CHMP1B			CASK		DNAJB3			YWHAB	LGI2				N6AMT2	LMF1		CCNF		FAM178B	TSFM	EGFR	CDS2	PFKFB2	C1QL4	ZNF681	PHLDB2	ALG12		FKBP10	WWC2			LDLRAD3	RSPO1	MTHFR	EGFR				ZNF585B	NEDD4L		CES3			DDX51	BRD4
TMEM132B		OSBP2	PHTF2			PCDHGB4		MXRA7			ZFX	RCBTB1				PHACTR1	GNPNAT1		CD1D		UBAP1	DNAL4	EGR3	SYNGAP1	PGAM2	TMEM119	FAM53A	C9orf69	TRIM48		SLC28A3	NAA25			PSMA8	RIMKLA	MYO1F	EGR3				ZNF670	CLASP1		TNFRSF13B			KY	KCTD2
OSBPL10		MAFF	KIAA1147			AKR1C3		DUXA			ZNF14	SMU1				ATP6V0D2	VWA1		CD3G		BET1L	CLEC3A	EIF4B	CFLAR	PGM5	FAM19A2	ZNF519	ZSWIM1	FKRP		C10orf54	PGAP1			MUC15	ZNF660	NAIP	EIF4B				SYTL5	DNAJC16		KCTD2			FREM2	TNPO3
CYYR1		SHC2	ATP10D			STX10		POLR2J3			ZNF708	VPS53				CERS6	CDCP1		CD28		KCNK9	FAM13A	ELK4	LDB1	PGR	KY	ZNF169	PPP1R3E	ZXDC		XYLT1	BICC1			ARHGAP42	TPRG1	NCK1	ELK4				TP53RK	KIAA1045		RPL13A			NCKAP5	MKRN2
C8orf34		TBC1D22A	RHOJ			ADAM19		SMIM5			ZNF20	PI4K2A				NAALADL2	LPIN3		SCARB2		FAM53C	SUGP2	STOM	FOXH1	PHKA2	NAT8L	LOC200726	AP5B1	PAGR1		ZFYVE20	CCDC170			RAD9B	DCAF4L1	NDUFC2	STOM				SLC46A1	PPP1R13B		TTC33			CDKL4	TMEM245
RFFL		PGLS	GATAD2B			RIPK1		LOC643355			ZNF33A	SMPD3				MBLAC1	CDK15		ENTPD1		REEP2	RNF41	STX2	RPS6KA4	PHKG2	ATXN1L	C3orf67	ZNF502	NKAIN1		SEMA4A	PROSER1			C2CD4A	FRYL	NEDD9	STX2				MAL2	SRGAP2		CDK20			LRRTM3	AIPL1
TTC18		TTLL1	SCAF4			HRK		PIRT			ZNF37A	CDV3				TCP11L2	VPS33A		ENTPD6		THEM6	KLRG1	CLN8	ARTN	SERPINE2	XKR7	RDM1	COL23A1	TANGO6		MS4A6A	NUBPL			GCOM1	SREK1IP1	NFATC1	CLN8				BTBD9	SPECC1L		DDX58			NIPAL4	PPIL2
TMEM52B		ARMC8	SHROOM4			NAPA		SERPINE3			MZF1	OTUB1				BCL6B	TMEM135		CD44		CSAD	FSTL3	ERN1	GPRC5A	PITPNA	SH3RF3	RANBP3L	PLXNA4	SH3TC2		NSD1	ORAI2			TTBK2	CCDC85C	NFKBIA	ERN1				RNF157	SIRT1		IL17RA			C3orf62	PITPNB
C14orf79		FAM149A	PLEKHG1			NRP2		ACTR3C			ZNF69	SMPD4				RNF214	KRI1		CD63		HEMK1	LILRB2	ESR1	PRC1	PKD1	PLCXD3	DHRSX	OXNAD1	EFCAB1		HIF3A	WDR26			ZNF420	DDX51	TONSL	ESR1				PNMA5	ABCA5		BCL2L13			LRRC10	PANX1
ZNF720		ANAPC15	HEG1			NRP1		LRTM2			ZNF79	SLC48A1				JAKMIP3	ZSWIM4		CDC6		HPCAL4	APC2	ETS2	SYT7	PKHD1	LCE1A	TBCEL	ZNF585B	USB1		CDH24	PDGFD			ZNF714	JMJD8	NOTCH1	ETS2				OMA1	BRD4		MTCH1			RAB15	SLC24A2
SLC38A10		NSL1	GPR158			CFLAR		IQCJ			ZNF124	TMEM127				C11orf44	TMEM108		CDH1		ANKFY1	APBB3	EVC	ATP6V0D1	PKNOX1	FAM101B	RNF152	STRADA	ZDHHC14		CSMD1	EPC1			ZNF555	KY	NPY2R	EVC				FCRL3	RIMBP2		PANX1			C15orf52	DSTYK
CYB5D2		C20orf194	KCTD16			LDB1		PPAN-P2RY11			ZNF135	DENND4C				KCTD21	LYNX1		CDH4		RAB6B	SIRPB1	EXTL3	FIBP	PKP2	RAB15	JMJD1C	ZNF764	AAGAB		MOSPD3	DNAJC5			C1orf52	LRRC66	NRL	EXTL3				GBP4	SPIDR		BACE2			HRNR	FBXO7
COX6B2		DAK	KIAA1324			APLN		PLIN4			PCGF2	LIMS2				GATC	OTUB2		CDK6		ASB1	CLEC4M	FABP7	IL1RL1	PLAGL2	GPR153	SPATA13	REEP6	ZNF419		PLA2G2F	WDR82			TMEM56	SLC6A19	NTRK2	FABP7				IL22RA2	SEC14L2		POC1A			LOC389831	THUMPD3
NLRP5		NSMF	ALPK3			VNN1		FAM160A1			ZNF155	KANSL3				SLC46A3	DBNDD1		CEBPA		SUFU	RAPGEF3	FANCC	ZBED1	PLAU	SLC22A25	FAM26D	ZNF670	IQCA1		GAREM	COASY			HFE2	FCRL6	DDR2	FANCC				SSX2IP	DNPEP		IFFO1			METTL10	KANK2
MISP		L3MBTL1	TXNDC16			PLOD3		ZNF737			ZNF180	PACS1				ZNF776	DDA1		CFTR		HECA	SPON1	FGF2	DEDD	PLCB2	SHISA6	KIAA1324L	MAPK1IP1L	MOB3B		KLC2	CYB5B			SLC30A7	PLCXD3	NTSR1	FGF2				COMTD1	SNAPIN		SNED1			CCSER1	TENM4
LRRC38		PCDHGA12	TAOK1			STBD1		LOC100131094			ZNF200	NDC1				THEM5	SLC25A23		CEACAM8		RAB8B	CDIPT	FGF12	FAIM3	PLGLB2	YPEL2	NAPEPLD	SFXN5	NAA40		YTHDC2	SETD7			SPICE1	ZNF391	OAT	FGF12				MTFMT	ZNF346		DAK			H3F3C	LRIG1
FAM213B		PLEKHG3	KLHL8			ASH2L		C17orf96			ZNF223	BTBD7				NBPF15	FAM134A		CHD3		INPP5K	ZER1	FIGF	DLGAP1	PLGLB1	BLOC1S3	SEMA3D	H2AFV	ADM2		PLEKHG2	CSRNP2			FGD5	ANKDD1A	OPRM1	FIGF				IQCK	MKRN2		POLDIP2			CBWD3	SS18L1
C1orf216		FAM127B	WDFY1			PKMYT1		SMLR1			DAP3	40787				C20orf203	GNPTAB		CHRNA7		TUBA8	BAIAP2	FKBP1A	CYTH2	PLXNA1	LYSMD1	EBF3	IFT43	ADCK4		BCL11B	ANKRD13C			THAP6	C15orf38	ORC4	FKBP1A				EARS2	POLA2		CCDC69			CCDC73	EPC2
ACVR1C		GPSM1	STIM2			SART1		NT5C1B-RDH14			PAX8	WDR52				ZNF621	HMBOX1		CHRNB2		CLIC5	SLC30A9	FKBP5	BCL7C	PNOC	KBTBD13	CERS6	VPS26B	C10orf95		REEP1	SNX27			PPM1K	SLCO4C1	OXT	FKBP5				OVCA2	PLA2G15		TANC2			HIST2H4B	ZBTB20
UBE2QL1		CCDC69	ZBTB2			SYNGR1		LOC100996924			REEP5	MCTP2				DTWD2	NDNF		CHRND		CDHR5	SEMA4B	FOXL1	GPR56	POMC	FAM102A	LCORL	CDCA5	PHF17		WNK1	NETO1			SNRNP48	SPATA12	P2RX7	FOXL1				UBXN10	BCL2L13		WSB1			FAM110C	PITPNC1
AGPAT6		LDLRAP1	SH3RF1			SLC16A7		LOC101060400			LST1	FAM63A				MMAB	NARG2		ERCC8		SSH1	DDX17	FOXJ1	ATP6V1F	POU2AF1	FAM174B	ELMOD2	SMIM12	LRRTM4		WNK3	RNF146			RNF217	TICAM2	PAFAH1B2	FOXJ1				SYT2	PANX1		B3GAT3			ZNF862	PLA2G2D
LCN8		ZBTB20	KIAA1549			CYTH2		LOC101060423			FZD3	UBAP2				TMEM119	ZMAT4		CKS1B		CCDC93	ATG7	FLT4	SLC9A3R2	POU4F1	C1orf226	SERINC5	BTBD9	LRRC27		LYNX1	PCDH11Y			RUNDC3B	MIA3	PAK3	FLT4				PIFO	LMOD1		OR2H1			CBWD6	CHIC2
SPIN4		MTG2	VAT1L			WDR46		LOC101927402			LHX3	WWC3				KY	OGFOD3		CLCN7		SDK2	ARID3B	GABRE	NRXN3	PPARA	IL17REL	UTS2B	ELFN2	C6orf25		C19orf43	TLN2			KCTD7	SLC16A12	PAX7	GABRE				TSHZ2	SULT4A1		ACAD8			FAM227A	ACAD8
TCP10L		GMEB2	MAGEE1			ZBTB22		LOC101927910			CUBN	WSB2				SATL1	LIN28A		ACKR2		GNB1L	CAMKK2	GABRG1	HS6ST1	PPP1CA	LDLRAD2	TAB3	OSBPL6	ITIH5		SCNM1	CALN1			ZNF746	ENO4	PCDH7	GABRG1				LRRC15	NUDT13		ARRDC2			TEX22	DIEXF
ASB7		NKX2-8	PPP4R4			GPR55		LOC101928356			RASSF7	MYNN				SYT10	ARMC5		CNN2		FBXL19	CXCR6	GCK	RECQL5	PPP1R3C	IGLON5	HS6ST3	FBXO32	UPK3B		DDA1	SH3BGRL2			CXorf38	CLEC2A	PCMT1	GCK				STARD4	C2CD2		CYTH4			GPR89A	NSG1
ASB9		PLA2G2D	EPG5			KIF3B		LOC101928558			CUL5	CTTNBP2NL				ATXN1L	VASH2		CNR2		HES2	DLL3	NR6A1	ZNF264	PPP1R10	C10orf105	GOLGA6L1	ZNF618	APOL6		ERI3	TM2D2			SLC5A12	LOC388210	PCYT1A	NR6A1				STXBP5	SH2B1		VPS4A			PPAN-P2RY11	STK36
KRT80		AGO1	ZNF410			CD101		LOC101928852			MFAP5	AJAP1				KIF24	MMRN2		COX15		TBC1D13	FUT9	GFAP	CHST3	PPP2R2C	PIM3	C17orf104	SLC25A26	GRIP2		TMEM109	SLC41A2			CCDC60	C16orf87	PDE4C	GFAP				DPCR1	KRT23		PDLIM3			CBWD7	SLC39A1
FAM109A		OR2H1	CREBZF			TMPRSS11D		LOC101928975			GPR68	BAIAP2L1				FAM101B	EPHX3		CPM		IL17RD	SLC12A7	GLG1	PGS1	PPP4C	TMEM151B	ZNF547	LRRC58	CLPTM1L		SLC25A23	CHD6			GPR180	TRABD2B	PDE6A	GLG1				HGSNAT	SNED1		CRCP			CCDC169	CRCP
BEAN1		TRUB2	ZNF250			ABCG2		LOC101929479			SLC7A5	BCAP29				NCR3LG1	TREML2		CPT1A		DNAJB12	GRAP	GNA12	RPH3AL	PPP6C	CLEC18B	RNF212	FOXP4	OR2C3		FAM134A	FYTTD1			MDGA2	FEZF1	PDE7A	GNA12				BEND2	DAK		RRP7A			GPR89C	MCTS1
IL34		CYFIP2	SENP2			ARHGEF6		LOC101929748			RND2	UBFD1				C1orf95	CCDC134		CR1		AHI1	CHL1	GNAO1	GOSR1	PRELP	C8orf58	PRR18	ZNF526	PTDSS2		C19orf57	MAML2			EXD1	FLJ44635	PDE1B	GNAO1				PTCHD1	TENM4		OSTM1			C15orf38-AP3S2	HIPK2
ZNF578		FGF22	AASDHPPT			HAND2		LOC101929847			AXIN1	LMOD3				KLHL30	PODNL1		CRHR2		TRPM7	TRAF3IP2	GOLGA2	C14orf2	PRKAR1B	CPLX3	CCDC144NL	MRGPRX3	GFOD2		EFHD2	LCOR			ITPRIPL2	NCMAP	PEG3	GOLGA2				GAB3	NSMF		ASTE1			NDUFC2-KCTD14	SLC43A3
CAPN12		B3GAT1	SPCS3			ONECUT2		LOC101930001			FZD9	C21orf62				CA13	THNSL1		CRKL		FBXL12	ZMYND11	GPI	H6PD	PRKCSH	FAM229B	C17orf51	FAT3	MXD3		NKAIN1	FAM126A			ZFP1	C20orf202	PHKB	GPI				SPTY2D1	CNTNAP2		CLEC2D			COMMD3-BMI1	CCDC113
ZNF714		CYTH4	XPNPEP3			PGS1		LOC101930064			HIST2H4A	GPCPD1				SOGA3	ADM2		CRX		CC2D1A	ZNF234	GPR26	ABCG1	PRRG1	KIAA0895L	ZNF678	NXPE2	RTBDN		RIC3	ZNF607			C18orf54	RAB44	SERPINE2	GPR26				RAD9B	C20orf26		UQCR10			C8orf44-SGK3	GTPBP8
TTL		GPR78	GPSM3			SCAMP1		LOC101930123			MAD1L1	KCNQ5				C15orf59	OBFC1		CTSV		ZCCHC2	CYSLTR1	MKNK2	AATK	PSAP	OCM	C3orf35	ZNF641	FAM167A		HSPBAP1	AGPAT9			ZNF709	RAB19	SERPINB9	MKNK2				ZNF417	ZBTB20		PURG			LOC100652901	C16orf80
CCDC13		AHDC1	NPAS3			GOSR1					DOC2B	CYP26B1				SBK1	PHC3		CTSS		DPP8	40057	GRB2	MTL5	PSG9	D2HGDH	ZNF680	SLC24A4	TRAPPC9		FN3KRP	FCRLA			ZNF780B	FAM45A	PIK3C2B	GRB2				DPY19L3	FBXW2		SLC2A8			LOC100653133	MYLIP
IGSF11		CSDC2	MCCC2			GTPBP1					ATRN	POLE4				SHISA6	WWC2		CXADR		LAMTOR1	SMR3B	GRIN2A	SH3PXD2A	PSMB8	SHISA7	ZC3H12B	FSD2	JAM3		NSUN7	ADTRP			IFNLR1	C10orf105	PIK3CG	GRIN2A				ZNF558	FOXP1		IMPG2			LOC101060578	CTNNA3
ATP6V0E2		SRPX2	RTP4			CREB5					RANBP3	SAR1A				TRABD2B	FOXRED2		CYLC2		STX17	EDAR	NR3C1	MICAL2	PSMC2	ZBTB42	FMN1	SNX20	NRIP2		NAA40	CBR4			SPATA5	ZNF506	PKP1	NR3C1				SYT6	EIF2AK1		SAR1B			LOC101928050	GRHL1
FAM84B		CECR6	XPO4			VPS9D1					APOL1	AGPAT3				C6orf222	NRSN2		CYP1A2		VPS37C	BTNL3	GTF2E1	SLC25A44	PTGER3	C17orf107	KCNT2	CYB5D1	SLC25A18		PEAK1	RSPO3			MIER3	OOEP	FXYD3	GTF2E1				KANSL1L	FAM155B		IRAK4			LOC101928210	ICOS
TTLL11		C11orf21	IKZF4			MTL5					BLZF1	AGPAT4				GFRAL	FBXL18		CYP8B1		C19orf60	SUB1	GYS1	NUP93	PTHLH	SMIM6	ZNF860	GJD3	LONP2		PDZD3	ATAD1			DCP2	DUXA	PLRG1	GYS1				KLB	NAAA		FZR1			LOC101928558	UBN1
RIBC1		NCAPH2	DCLRE1C			SH3PXD2A					DENR	DPYSL5				IYD	VCPIP1		CYP11B2		SUSD4	DBF4	GYS2	TRAM2	PTPN4	TMEM178B	MTX3	ZNF543	KLF16		KIAA0319L	TMEM87B			LIX1	TMEM232	PLXNB3	GYS2				PPM1K	SALL3		UCHL5			LOC101928764	NPC1L1
CXorf38		CYP2S1	NUCKS1			PPM1F					PDXK	C14orf132				FAM180A	ORAI2		CYP51A1		TMEM248	MAPRE2	HCLS1	PCDHGA8	PTPRA	AANAT	EYS	LRRC25	TM2D2		SYNPO2L	FRMD5			QSOX2	CCNI2	POLH	HCLS1				PLEKHG4B	DISC1		PRKAG2			LOC101929264	SEC61A1
SLC5A12		YPEL1	SMAP2			RALGPS1					PPAP2C	STOX2				SLC25A35	CEP63		DBN1		SOBP	LIAS	HTT	VPRBP	PTPRC	ACO1	SELV	SHE	STK40		ADCK4	USP45			COMMD6	TMEM236	POU6F1	HTT				ATP6V0E2	IL17C		NOP16			LOC101929748	TIMM22
C16orf82		ZDHHC8	NABP1			ZNF516					STC2	PRDM11				FAM180B	HSD3B7		DBT		SAMD4B	TPPP	HDAC2	CEP104	RAD1	ACP2	TICAM2	AADACL3	FAM172A		C10orf95	KIAA1644			SYNPO2	FAM203B	PPARA	HDAC2				RDH10	PCDH11X		GTSE1			LOC101929792	DSE
FAM134C		REPIN1	TMEM237			WSCD2					JRK	BBX				SERTM1	RNF39		DDX5		RNF220	LDB3	HLA-DMB	ARHGAP32	PVR	ACY1	RBM43	SYT2	KREMEN1		DHDDS	ITPRIP			SCAMP5	FLJ45513	PPARD	HLA-DMB				SLC35G1	POLL		RIPPLY3			ZXDC	PADI1
TMEM92		SNX8	NBEAL1			SDC3					RTCA	CTNNBIP1				GRAPL	SRCIN1		DHX8		RCBTB1	CEP250	HLA-DQA1	PCDHA9	PCYT2	ADAM8	RBM44	DUSP15	MAGT1		ATAT1	SSH2			PPAPDC1A	FAM160A1	PPP1R7	HLA-DQA1				CLEC14A	CDH19		C21orf58				PDZRN4
ZNF320		CCDC106	OTUB2			SLC25A44					OASL	CCDC47				NBPF9	LY6G6C		DFFA		KLHDC8A	PXMP4	HLA-E	LZTS3	PYGB	ADARB2	PTAR1	SGPP2	TMEM164		GRHL2	NAV1			KRT78	OST4	PPP2R1B	HLA-E				DENND1B	C16orf72		DCUN1D1				ST6GALNAC6
TOR1AIP2		PYCR2	GGCT			N4BP1					AOC3	RALGAPB				C2orf66	DDHD1		DFFB		TRIM62	SYNRG	HNRNPA1	MATR3	RABGGTB	ADD1	SOGA3	METTL6	ZDHHC18		ANKRD53	KLHL6			ANO6	LOC100129361	PRF1	HNRNPA1				IFNLR1	ZC3H7A		DPM3				IL22
UBL4B		SLC39A3	TRPM8			EDEM1					ALDH4A1	SMURF1				C7orf76	APOL6		DHFR		ETNK2	KLF8	HOXD3	SERTAD2	RABIF	ADRA2A	ZNF761	RTP1	DCUN1D5		DOCK5	THAP3			IBA57	ZNF783	PRKCQ	HOXD3				PPIAL4A	COMMD9		WNT4				SLC35B3
XIRP1		KCNIP3	CCDC86			ULK2					DGAT1	PHTF2				SNX30	APOL4		DNM1		KIRREL	SLCO2B1	HOXD13	KIAA0141	RAD51D	ADRA2B	CTXN2	CLVS2	ING5		FOXRED2	C5orf30			APOBEC3F	TMED7-TICAM2	MAPK13	HOXD13				KBTBD12	CARD10		SH3TC1				MRPS16
KBTBD12		EHD2	SMIM7			USP6NL					TNFRSF25	NIPAL3				TRIM67	GPR63		DYNC1I2		ZNF444	PDAP1	HRH2	PLEKHM1	RDX	ADRBK2	C4orf40	ZNF786	RAB11FIP4		NRSN2	ERI1			CREG2	TMEM178B	KLK10	HRH2				ZNF800	C2orf27A		RNF216				SEPSECS
DACT2		PLA2G3	TMEM43			NOS1AP					ADAM19	ZNF286A				RNF165	HM13		TRDMT1		LIN7C	SYNPO	PRMT2	C2CD2L	RET	AP1B1	RGS7BP	VPS37A	ZNF333		CSRNP3	STARD13			ARL13B	SAA2-SAA4	PSMB2	PRMT2				OLFML2A	GRHL1		FAM105A				TFB1M
COL22A1		ANO7	GCC1			CLSTN3					TNFSF10	RAB22A				SPRN	C1orf21		DSC3		RNLS	ZNF652	HSD11B1	ZBTB39	RFX3	AK1	BCL2L15	UBXN2B	SLC9A7		PGAP1	PRMT10			TAPT1	LOC100996602	PTAFR	HSD11B1				SPIN3	PURG		RHOF				SAR1B
FUT11		ARHGEF4	CDC73			FAM115A					TNFSF9	REXO1				POTEM	GFOD2		DSG3		SLC22A15	CPEB3	HSD11B2	LPPR4	RFX4	AKT1	NUTM2G	C9orf116	PPP1R9B		ZNF703	DERL3			DNAJC18	LOC101060445	PTGDR	HSD11B2				SUPT20HL2	DONSON		LZTFL1				SLC45A2
ZNF431		STMN3	RNF128			LZTS3					ADAM23	GATAD2B				PIRT	TSPAN14		E2F2		LRRC59	MLXIP	HSP90AA1	SRGAP3	RHO	AKT2	PTCHD4	MYO3B	TRIM51		FRAS1	CABLES1			SLC25A43	LOC101928218	PTGER3	HSP90AA1				SYNPO2	EMR2		HES2				HN1
CLYBL		FOXP3	HMBOX1			PHF16					TNFRSF11A	TBC1D24				SERPINE3	KAZALD1		EDA		SIRPG	CARD8	IGSF3	KLHL21	RNF5	ALDH3A1	FBXO48	C20orf112	LMNB2		WDR26	CHMP7			ANO5	LOC101928750	PTGER4	IGSF3				ZNF778	ZNF354C		FAM20A				HSPA14
POLR3H		SHANK1	PANK3			RASSF2					TNFRSF10C	SHROOM4				PPP1R3G	MAP1LC3B		EEF1A1		HES6	ARSG	HTR7	AP5Z1	RPL28	ANPEP	ZNF704	SOGA1	FCRLA		C17orf70	TTC5			TMEM26	LOC101928841	PTK6	HTR7				ZNF627	SOCS7		TRIM44				ZDHHC3
SDR16C5		ST8SIA3	NARG2			TM9SF4					SCEL	KIAA1210				GATSL3	PLVAP		EGF		GALNT10	TRAK1	IRF8	RABGAP1L	RPS6KA2	ANXA11	FAM110C	MPP7	ATOH8		FAM214B	ZNF300			RASGEF1A	LOC101929264	PTPN14	IRF8				TXLNA	IL21R		GATAD2A				SLC25A37
VSTM4		KLF3	QTRTD1			TBC1D5					PEX11A	HEG1				TMEM191B	UCK1		EGFR		CDV3	KIN	IFIT2	SUPT7L	RPS24	APAF1	ANKRD33B	SESN3	TNS4		KLHL15	ACPL2			SKA3	LOC101930085	RAD1	IFIT2				SLFNL1	PDE11A		BSPRY				DACT1
ZNF778		CEND1	ZNF385D			PTDSS1					CES2	MTA3				NBPF8	NUDT12		EIF4A1		ANKRD10	NT5C2	IFIT1	IQSEC1	RTKN	AQP2	PTPN20A	LYRM5	ARHGAP19		DCAF11	RBM18			C6orf89		PVR	IFIT1				CENPV	MED31		PGPEP1				CHST15
ZNF626		ZDHHC3	DHDDS			PHYHIP					CD84	ARHGAP31				NBPF24	CRISPLD2		EIF4EBP2		ASAP3	UNC13A	IGFBP2	DLEC1	RXRA	ARL2	GOLGA6L6	NRG4	RGS8		SRCIN1	SPECC1			ZSCAN25		RAD51	IGFBP2				TSNARE1	ST8SIA3		HEATR2				ATRAID
IBA57		PHF21A	ERMP1			SPOCK2					LDB1	SERINC1				NBPF16	FAM57B		SERPINB1		SLC48A1	TBC1D9B	IL6R	SLC12A6	S100A10	ARSA	KRTAP4-8	ZSCAN29	NKD1		C6orf25	TMEM183A			SP8		RANBP2	IL6R				ANKS6	FCF1		FAM120C				UCHL5
ARHGAP27		FZR1	SIKE1			FARP2					APLN	HECW2				SHISA7	TMTC1		ELAVL3		TMEM127	SETD1B	IL16	CTDSP2	SCN4B	ARSD	ZNF705D	FBXL16	UNK		CYB5B	ARHGAP18			C7orf41		RAP1GAP	IL16				VMA21	DDX47		C1orf123				PCYOX1
TIGIT		PPME1	TM2D3			SMG7					CACNA1I	RPTOR				ZNF814	MRO		ELF4		ZNF416	TRIM35	INPP5B	PREB	SCP2	ASCL1	RELL1	GSG1L	KIAA1751		PRRT1	SYTL4			KCTD20		RAP2B	INPP5B				AMER3	ANKMY1		TTC22				REV1
FAM153B		HEMK1	NAA50			SEC16A					TIMELESS	SRGAP1				ZNF737	ITFG3		MARK2		HIF1AN	RAP1GAP2	ITPK1	FEM1B	CCL8	ATM	TMED7-TICAM2	RTN4RL1	DNAJC5B		WBSCR16	CASC4			ZSCAN23		RBBP5	ITPK1				ATOH7	PCDH12		FAM118A				SFMBT1
DHRSX		SNX9	KLHL15			IQSEC1					FOXH1	NYNRIN				C17orf107	BRIP1		STOM		NSUN5	NCDN	ITPR2	YAF2	CCL22	ATP2A3	DCDC5	UNC45B	MVB12B		LBH	CYP2U1			SEMA3D		RBM4	ITPR2				BEND6	CHST15		MRPL20				EVL
FAM124A		PRRX2	CPEB4			JOSD1					MBD4	HACE1				PET100	KREMEN1		EPHA3		ZFP64	MPRIP	JAK3	CLEC3A	SDC4	KIF1A	HSPE1-MOB4	CD300LG	KIAA2013		CAB39L	EFHC1			POLR2J2		PRPH2	JAK3				FOXK1	CRLF3		SUSD4				UFM1
GPR116		GSKIP	DNAJC5			USP15					F2RL3	NUFIP2				NBPF10	OBSCN		STX2		PARVA	FAM175B	KCNC1	SUGP2	CXCL12	AZU1	SYNJ2BP-COX16	ZNF582	ZNF835		ITM2C	TMEM132B			STXBP4		REL	KCNC1				RNASEH1	AMOTL2		KIF26B				UBE2D4
KIF6		SIRT6	AKNA			PTBP3					MAP3K14	KIAA1328				C17orf99	ATRIP		ERCC1		MCTP2	39692	KCND1	MBNL2	SEC14L1	CCND1	COMMD3-BMI1	ZNF599	COX19		ADAMTS12	GALNT13			PRR14L		RFX1	KCND1				RICTOR	ANAPC11		PLEKHJ1				CHMP3
GPR97		GET4	NDFIP1			GNPDA1					SYT7	SEMA6A				LOC100288142	MRI1		EREG		SCN3B	PHLDB1	KCNH1	SERF2	SFRP1	BDKRB2	ABL2	ZNF714	DERL3		PITPNM3	OSBPL10			LCLAT1		RPE	KCNH1				ANKRD18A	NT5DC3		PIWIL2				MPP6
EBF3		KLF13	LIMD2			ABCC5					SLC16A5	TMEM181				LOC100505478	LDOC1L		ERCC4		ADAP2	SYT11	KCNJ12	RCL1	SCG5	BIK	ACACA	GCSAML	DDX60L		SH3BGRL3	C1QTNF2			CERS6		RPL13	KCNJ12				MSRB3	PIGT		VPS13D				C9orf78
PCSK9		TMEM8B	JHDM1D			SCAMP2					CCNE2	PITPNM2				SMLR1	POLDIP3		ERCC6		FOXJ2	JMJD6	KCNN3	RNF41	ITSN1	CXCR5	ACADSB	NBPF12	RNF185		AIF1L	WDR31			RNF169		RPL15	KCNN3				ZDHHC23	TAF9B		ATAD3A				MST4
C17orf103		SHC3	COLEC12			TSPAN2					PCSK7	RANBP10				LOC100507747	EFCAB2		ERN1		GPRC5C	KIAA0922	KCNQ2	GPA33	SIAH2	BMP7	ACPP	RNF187	PLXNA4		RTBDN	KCTD12			FAM26E		MRPL23	KCNQ2				CCDC108	CDK5RAP1		EXD2				TM7SF3
ANKRD52		PTOV1	FAM49A			NUBP2					VAPB	SHROOM3				NDUFC2-KCTD14	ING5		ERV3-1		ZNF395	PACS2	KCNQ3	ZNF443	ST3GAL2	BNIP1	ACVR2A	DUSP18	TMEM132C		ZMIZ2	RAB3C			SLC41A1		RPL31	KCNQ3				TXNDC8	TRAPPC2L		NAT10				ZAK
SLC25A47		FXYD7	VWA9			ENAM					PDLIM7	LRCH2				LOC100653194	ZBED3		EVC		GNG12	KAZN	KIF2A	CALCOCO2	PMEL	BRCA1	ADCY3	SMYD1	CCDC64		C11orf68	LRRC58			PDZD9		RPS6KA3	KIF2A				SERINC5	SHC3		KLHL26				CHIC1
PGP		DUOX1	C1orf21			LRPPRC					STK17B	POGK				LOC100653247	ABLIM2		EXTL1		MEPCE	MTUS2	KLK2	CDK2AP2	SLC2A4	CAPN5	ADH1B	FBXO41	ZNF276		MS4A8	RAB39B			WDR72		RPS23	KLK2				KSR2	BRWD1		ENOSF1				CHRAC1
PTRF		C21orf58	TSPAN14			SLC25A13					GPR56	KIAA1522				LOC100996273	DCTN5		EXTL3		KCNQ5	BICD2	KRAS	FSTL3	SLC4A1	C7	ADRBK2	CCDC140	PRDM6		CD99L2	OLIG1			SERINC5		RRM2	KRAS				ZNF493	TSPEAR		BMP2K				KCNK10
BOD1L2		TSPEAR	TIGD6			SERF2					GTF3C4	HCN3				LOC101060226	MAK16		F3		CYP26B1	ANGEL1	LAMC2	SIGMAR1	SLC6A6	FMNL1	AHR	C3orf55	FBXO44		RPS6KL1	AGAP1			NEGR1		RSU1	LAMC2				RIMKLA	SETD4		ANKRD10				FBXO42
C19orf54		SOX18	FCRL4			PSME3					EFTUD2	RNF213				LOC101060684	SLC12A8		FABP7		PANX2	ARHGEF18	LASP1	MAEA	SLC16A2	MPPED1	AHSG	PLEKHG4B	MYOCD		CALN1	PARD3B			HSPA12A		SAG	LASP1				RPUSD3	ANKIB1		SLC48A1				TOLLIP
TMEM150B		TOLLIP	TCF7L1			DCAF7					TAOK2	ALS2				LOC101927064	TTBK1		FANCD2		ZC3HAV1	COTL1	LCN1	MARCH6	SLCO1A2	CAMK2B	AKT2	KCTD7	ACTR8		RNASEH2C	FGD4			TIPRL		MAPK12	LCN1				LOC285500	RNF216		PRR11				DDX4
C1orf204		RNF216	SLC25A31			MAEA					KIF3B	ZBTB26				LOC101927302	SLC9A7		FANCE		DPYSL5	NCS1	LDHA	B3GNT3	SLC22A5	CAPS	BIRC3	VPS13B	SCAMP4		FAM188B	RNASE11			GXYLT1		SBF1	LDHA				GPRIN3	GNL3L		MCTP2				CCDC93
SLC25A34		CCDC93	THAP2			APC2					OTOF	MIER1				LOC101927423	MYO18B		FASN		EXOSC5	ICMT	LIPC	TUBB4A	SLIT1	CBFA2T3	XIAP	FAM122C	ODF3		FAR1	FRMD6			PRTG		SC5D	LIPC				PPIL6	EPB41L4B		ZKSCAN7				OTUD4
FAM153A		NECAB2	TMEM47			MARCH6					CIAO1	KIAA1614				LOC101927685	FAM167B		FCAR		NT5M	ZNF346	LMX1A	UBAC1	SMARCE1	CD1D	SHROOM2	OR7D2	BTBD9		MEX3B	NAA30			FAM154B		SCN7A	LMX1A				DPY19L4	MXRA8		FAM212B				IL17RD
ATG9B		MXRA8	CD99L2			TLR6					HS6ST1	GPR107				LOC101927930	MPV17L2		FCGR2A		C14orf132	CASP14	LSAMP	RBM14	SNAPC2	CD247	AR	ZNF100	GPRIN1		ZDHHC18	TC2N			C16orf54		SRL	LSAMP				SCAI	CRLS1		CFC1				NDE1
KRT6C		INO80	HSDL1			CACNG2					ECEL1	IGDCC4				LOC101928108	ARHGEF39		FCN1		ATXN7L3	RUSC1	LTA	TAB1	SNTB1	CD4	ARF1	TOR1AIP2	TMEM132B		PSD2	FSD2			ZADH2		CCL8	LTA				KRTAP8-1	DIRAS2		AGPAT3				GIN1
CCDC85C		TBC1D13	CALN1			TRIM38					MED17	EPG5				LOC101928841	ATOH8		FDX1		CTNNBIP1	KPNA6	NBR1	MYBBP1A	SORD	CD9	ARHGAP5	LONRF2	OSBPL10		MIEN1	SNX20			ZIK1		CXCL11	NBR1				C12orf74	BNC2		NIT2				VPS13C
GPIHBP1		LEPROT	SETDB2			NXF1					SLC4A8	TRIB3				LOC101928925	ZNF587		FECH		LYRM4	SUN2	SMAD2	DDX17	SOX1	SCARB1	ARSB	XIRP1	FBXO32		BRMS1L	MSI2			KLK9		SELL	SMAD2				BRINP3	VPS13C		PRDM11				SYTL2
LUZP2		EPDR1	FSD1L			DDX17					MPDU1	GRHL3				LOC101929020	FIZ1		FGF4		TMEM63C	ZNF324	SMAD3	HTATIP2	SPOCK1	CD59	RERE	LIX1	MARCH3		VPS25	ZNF648			RIMKLA		SFPQ	SMAD3				NAT8L	PGPEP1		PLXDC1				SNRK
C12orf74		BSPRY	TMTC1			RBCK1					H6PD	PTBP2				LOC101930295	TNS4		FGF5		CAMK1G	SPDEF	SMAD9	AGPAT2	SPTAN1	CDA	ATP1B3	PLBD2	RAB3C		RAB11FIP4	UBXN10			CCDC141		SFTPB	SMAD9				ACER2	CHCHD3		LYRM4				TMEM104
RAB43		DEF8	BRIP1			IGF2BP1					GTPBP1	RHOU					MICALCL		FOXF1		ACTR3B	TMEM184B	MAX	MTHFS	SRMS	CDH4	ATP2A2	ACSF3	THEM4		PHYHIPL	SYT2			FAM126B		SH3BP2	MAX				VSIG1	TMEM161A		SLC44A2				PIGG
FAM92B		CASZ1	B3GNT5			RRAGA					CLOCK	PRUNE					RELT		MLANA		SLC45A4	TECPR1	MAZ	PRPF8	SSTR5	CDX1	ATP2B1	IBA57	RFFL		JPH4	LRRC15			DCAF4L1		ST3GAL2	MAZ				GLDN	C1orf159		SMURF1				WHSC1L1
C17orf51		CLN6	KATNAL1			SIX2					ENTPD4	SNX6					FBXL20		NR5A2		VANGL2	DFNB31	MBP	PDLIM5	ST13	CHRNA2	ATP6V1A	MUC20	ZNF488		GHDC	LIN54			GPRIN3		ST3GAL3	MBP				ZKSCAN2	GID8		JPH2				YTHDF1
C1orf110		GID8	MAGT1			MTHFD2					ABCG1	HIVEP3					AJUBA		FUT2		KIAA1244	IFFO1	CHST6	RGS14	STAC	CIDEA	ATRX	TSNARE1	TPH2		GLIS2	GNPDA2			LOC285556		SLC5A3	CHST6				OSTN	FBXO34		GJC2				OCIAD1
NRBP2		PDPR	ANTXR1			PPP1R13L					AATK	AFAP1					LSM10		FUT4		ERGIC1	HEATR5A	MCL1	YKT6	STK4	CISH	BACH1	LGI3	C14orf79		UNC119B	EGFLAM			ARL10		SLC6A4	MCL1				C15orf38	CDCA4		ZNF490				RNF125
MS4A10		SDAD1	CHD6			TSPAN9					RGS6	TGIF2					PHYKPL		FZD2		RCN3	C2CD2	MDM2	CGREF1	STK10	CLCN5	BAG1	NAIF1	SLC24A4		ZNF496	NADK2			C5orf51		SLCO2A1	MDM2				ILDR2	EPN3		SHROOM4				GEMIN8
NANOS3		ATAD3A	FAR1			EHMT2					RALGPS1	BACH2					TMEM141		G6PC		ZNF304	NSMF	MECP2	CERS1	STK11	CLCN6	BARD1	FAM219A	ZNF720		ORAI1	JMY			RGMB		SLC22A1	MECP2				CLEC12B	SLC6A15		MKL2				GID8
ARHGAP40		SLC38A7	TXNDC2			EHD1					FAM53B	SAV1					REPS1		GAGE1		GALNT16	PTCD1	MGAT3	TCFL5	STRN	CLK2	CCND1	VMA21	USH1G		AIFM2	DNAJC21			FAM115C		SMARCC2	MGAT3				RTL1	HEATR1		KCTD16				STX17
TGM6		DDX19A	LRRC8C			DIDO1					N4BP1	AASDHPPT					ATCAY		GABRA4		KIAA1143	PCDHGA12	ATXN3	40057	SURF4	CMKLR1	BCL2	CERS3	CYB5D2		ADO	SOWAHA			C9orf47		SNRPD3	ATXN3				TMEM179	UBR7		KIAA1328				CDCA4
MURC		C19orf66	ANKRD32			HHLA2					TRAM2	CELF5					ZFHX2		GALC		PPM1H	ACOT11	MLLT1	CPLX2	SYK	COL1A1	BDNF	SLC36A1	TBC1D16		ARHGEF39	C5orf24			EIF4E3		SPIB	MLLT1				TMIGD1	RIF1		SORCS2				PDPR
HCN1		LRRC16A	SLC25A33			BAZ2A					PCDHGA8	FAM217B					TANC1		GALNS		SLC12A5	SETBP1	MLLT6	FAXDC2	SYN2	COL4A2	PRDM1	GLYATL2	RAVER1		SPRYD3	CD109			CCDC85C		SPTBN1	MLLT6				LDLRAD1	KLHDC8A		ALPK3				GPATCH2
GPR141		POMGNT1	C2orf88			SEC23IP					GPRIN2	DMRTB1					SCRT2		GART		ZNF512B	GGA1	MMP8	FAM114A2	SYT4	COL6A2	BMP3	C6orf89	MOB3A		C12orf52	GPR112			NLRP9		SPTBN2	MMP8				FAM211B	STEAP3		WDR35				BSDC1
TBC1D10C		BTBD2	MAML2			AKAP11					RAB11FIP3	PRDM16					ANKRD13A		GBA		PLEKHH1	TANC2	MNT	ZNF275	TACR1	COL8A1	BMP5	PXDC1	GIPC3		ZNRF1	NEK7			MSL1		SRC	MNT				ZNF805	CHDH		MICAL3				AGGF1
C1orf95		SLC48A1	ZNF512			RNF24					IFT140	NPAS3					UBE3B		NR6A1		GRAMD1B	ZBTB20	MTAP	SLC26A1	TAGLN	COL11A2	BMPR1B	TWISTNB	NDUFA11		CGNL1	ZFP28			ZNF678		AKR1D1	MTAP				MYO18A	SLC22A15		CRAMP1L				SLC6A15
ZKSCAN4		URGCP	LCOR			PTGDR2					FAM115A	ARHGEF28					SYS1		GFAP		USP31	FBXW8	MTHFR	MTMR11	TBX1	SLC31A1	BMPR2	FOXK1	C2CD4C		ARHGAP19	NANP			ARSI		SRPK2	MTHFR				C11orf88	NPLOC4		ISLR2				HEATR1
SOGA3		LIMS2	MEGF10			HRH3					KIAA0513	NOC3L					UNC5A		GFER		ESYT2	FBXO10	MUC1	SLC38A3	TBCC	CPA2	BNIP2	BEND7	IFFO2		PHYKPL	SESN3			MYLK4		SSTR2	MUC1				TEX19	MREG		CPNE5				PRMT6
SBK1		PACS1	C15orf41			NRM					RAPGEF5	NFKBIZ					EXOC3L2		GFPT1		XPO5	DUX1	MUSK	ATF7	TCF3	CPT1A	BPGM	SLC29A4	FAM213B		FBF1	TTBK2			KIAA2022		SSTR3	MUSK				NCMAP	LUC7L		SEMA4G				MRPS10
SCIMP		VAC14	USP38			SYNRG					RIMS3	HS1BP3					N4BP2L1		GFRA2		ARHGAP31	OR2H1	MX2	TDRKH	TCF12	CRYAA	BRAF	VGLL2	EMID1		KIAA1644	CDAN1			VWA2		SULT1C2	MX2				DEFB132	ASF1B		MARK4				SBNO1
TRABD2B		IPO9	CCDC62			LYPLA2					KIAA0141	HIF3A					PPP1R3E		GJB2		KCTD16	NPTN	MYD88	CACFD1	PRDX2	CSNK1D	ZFP36L2	CDY1B	FBXO36		SYDE1	RTN4RL1			NANOS1		SULT2A1	MYD88				CRIP3	ENAH		SLAMF7				RCBTB1
IYD		ZNF701	FAM126A			MGAT4A					FARP2	IKZF4					FMNL3		GLUL		CGN	B3GAT1	MYL6	BTN2A1	TFRC	CSNK1G2	CA12	CADM2	NUDT16		TNKS1BP1	SLFN13			HEPHL1		SUPT4H1	MYL6				PTPLAD2	PAG1		HRH4				UBE2W
UBE2NL		WWC3	PRRC2B			SYNPO					TRIM66	ZNF106					TRIM47		GNA12		ALPK3	FAM155B	MYO5A	KIF3A	TGFBR1	NCAN	CACNA2D1	METTL20	PPARGC1B		WNT3A	ZNF480			FREM2		SYN1	MYO5A				SLC25A53	MYO5C		EDA2R				RBM41
PAPL		BEX1	CGNL1			CASC3					ZBTB39	GIGYF1					UAP1L1		GNAI3		PTCHD2	CYTH4	MYO7B	BVES	TGM3	CST1	CACNB4	SNX32	COL26A1		UNC5A	LGALS16			GOLGA6A		SYN2	MYO7B				FNDC9	BAIAP2L1		EXOC4				CPPED1
SPRED3		DBNDD2	SSH2			PUF60					TECPR2	SMAP2					COL23A1		GNAL		PDP2	HSPB7	MYO10	AP4S1	TIE1	CST2	CAMK4	MCM9	TMEM68		KLHL13	BROX			FMN1		T	MYO10				ZNF705A	TMEM234		KIF13A				TMA16
FOXI2		ASH1L	NAV1			ANKRD26					SV2B	CCDC14					MYLK3		GNG4		MICAL3	DESI1	PPP1R12B	PTP4A3	TKT	CUX1	CASP1	PCSK9	FAM69B		C15orf57	C1orf52			RD3		TAF11	PPP1R12B				BCL2L15	INPP5E		CDH23				ACER3
IL17REL		LANCL2	RSPRY1			SLITRK3					RBM19	FNDC3B					WDR20		GNG7		ZNF319	PCLO	NAP1L4	NUDT4	TNFAIP3	DAPK3	CASP3	TAB3	APOOL		TMEM55B	SLC35F3			ZNF391		TAL1	NAP1L4				ANKRD18B	SLC2A4RG		CLSTN2				WDR33
C5orf63		PCDHGC5	KIAA2013			ZHX2					AP5Z1	DEPTOR					RFT1		GNS		KCNT1	WDR91	NARS	NUDT3	TNFRSF1B	DCX	CASP10	NCR3	TCP10L		CREB3L1	SLC30A7			KIF24		TBL1X	NARS				CT45A5	CELF4		NSD1				TMEM176A
PTPLAD2		PCDHGC4	C5orf30			RPH3A					ZBTB40	USP46					SNX29		GOLGA3		WDFY1	RANGRF	NCK1	SOX21	TNNI1	DFFA	RUNX3	C11orf31	ASB9		SCARF2	UPP2			LCE1F		TCF7	NCK1				DUXA	OTOR		HS1BP3				ENOSF1
MXRA7		PCDHGB7	ERI1			RUFY3					EXOG	VWA1					ZNF461		GPLD1		PITPNM2	CTNNA3	NDUFA7	CELF3	TNNT2	DLG4	CCND2	AQP11	RNF32		DERL3	CCDC50			SLCO4C1		GCFC2	NDUFA7				FAM110C	NCLN		MRPS25				UBE2Q1
NUTM2G		PCDHGB6	STARD13			HABP4					USP15	NABP1					TMEM169		GRIN2A		KIAA1462	ANKRD11	NF1	CEP250	CRISP2	SARDH	CCNG2	SLC25A45	ZBTB46		SESTD1	CREBRF			GPR141		TCTA	NF1				MROH6	C11orf30		TEKT3				THUMPD1
LRRC18		PCDHGB5	CCDC126			PLCH1					FGF19	PAPOLG					CCDC102A		GRM4		ISLR2	TMOD3	NF2	ABCB8	NR2C2	DMPK	ENTPD1	ANKRD52	C20orf112		PLXNA4	TMEM167A			BMP8A		TFAP2A	NF2				TMPPE	C14orf132		PLA2G2F				CHD7
SPRN		PCDHGB3	PRMT10			FAIM2					SLC12A6	RANBP17					B3GNT7		GRM6		ZBTB4	REPIN1	NFATC2	AKAP2	TRAF3	DNASE1L1	CDC27	GATC	SAMD10		DSEL	RNF217			FAM101B		NR2F1	NFATC2				PPIAL4G	PRDM11		CTAGE1				FLVCR2
TMEM91		PCDHGB2	FMNL3			TMCC1					AKT3	REEP1					PIGM		GRSF1		FBRSL1	RBM15B	NFIA	SEC63	TRPS1	DSG1	CDH2	GSDMA	SMCR8		ZNF461	VKORC1L1			NCR3LG1		TFR2	NFIA				PPIAL4D	CABP4		FNDC4				PEX26
WIPF3		PCDHGB1	ELMSAN1			UNC13A					HDAC6	MARCKSL1					FNIP1		GSPT1		DENND1A	HILPDA	NFE2L1	HRH3	TUBG1	DUSP4	CDH8	NBPF15	ASB15		ZNF585B	CLVS1			ZNF710		THRB	NFE2L1				LOC649201	PNPLA2		FBXL17				SCYL2
ANKRD33B		PCDHGA11	NXPE3			KDM4B					BCL2L11	NADK					RWDD2A		GSTM2		GPR107	EPN1	NFIC	PDAP1	TXK	DUSP9	CDH11	RIMKLA	VTI1A		C17orf72	RASEF			ZNF699		TLL2	NFIC				PPIAL4B	RHBG		MRPL38				AP5M1
ANXA8		PCDHGA10	FDXACB1			MON2					GNE	C5orf42					IFT43		GSTM3		SCUBE2	A1CF	NINJ1	MGLL	TXNRD1	CTTN	CDH13	SEC14L4	TMEM120B		CCDC64	KIAA1958			PTAR1		TMPRSS2	NINJ1				PPIAL4C	SMIM8		C11orf95				40787
TIMM23B		PCDHGA9	ARRDC4			KIF21B					MAMLD1	UBE2Z					STX1B		GSTT1		CCAR2	EMR2	NMT1	SYNPO	TYK2	SLC29A1	CDK2	ZNF621	FAM216B		ADAMTSL1	MOSPD2			ZC3H6		TPM1	NMT1				CNTNAP3B	PHTF2		GDAP1L1				RCOR3
ANXA8L1		PCDHGA7	OXNAD1			SETD1B					GJC1	WNK3					NACC1		GTF2E1		LSM2	SOCS7	NOS1	IKZF3	UBE2I	EPAS1	FOXN3	C3orf33	LACC1		MMGT1	ZDHHC15			SOGA3		TPMT	NOS1				PPIAL4F	JPH2		METRN				DEPDC1B
DNLZ		PCDHGA6	UBTD2			ARHGAP26					ABCC9	ZBTB10					TMEM106A		GTF2H3		WFDC1	EHD4	NOS3	RNF44	UBE2V1	EPB41L1	CHN2	ZNF660	ABHD12B		MAPK1IP1L	CXorf38			CLEC2A		NR2C2	NOS3				FAM160A1	FAM219B		C11orf49				METTL2B
TP53TG3B		PCDHGA5	RCSD1			SIPA1L3					NUBP2	TRAK2					ODF3		GUCA1B		TP53INP2	KLK12	NPR3	DLGAP4	UBE2V2	EPHA4	CNTN1	DTWD2	C2CD4A		TJAP1	SLC35G1			SETD8		TSHR	NPR3				ISPD	KIAA1199		FAM134A				DCP1A
TMEM242		PCDHGA4	RBM18			TBC1D2B					RASGRP1	OTUB2					ZBED6CL		GUCY1A3		RBM25	IL22	NPTX2	DZIP1	UCN	CLN8	COL4A4	PPIL6	TOM1L2		ATPIF1	TMTC3			ZNF470		TTC3	NPTX2				PPIAL4E	GATAD2B		FKRP				PAG1
PRCD		PCDHGA3	MOB1B			COLGALT2					ARFRP1	DDA1					RHPN1		HDAC2		TMEM8A	CYHR1	NRAS	ABLIM3	UFD1L	ERN1	COL4A5	C7orf71	DACT3		PIGS	PPTC7			RNF207		TULP1	NRAS				TMEM170B	HEG1		LRRC2				HDAC8
DDTL		PCDHGA2	MGME1			KDM6B					ABI2	TMEM109					OSBPL5		HDLBP		HIVEP3	ANO7	NUCB2	DIS3	UGCG	EXTL3	COL5A2	C9orf47	SIX5		LRRC4B	TRPV3			TRABD2B		UBE2V1	NUCB2				ZNF737	MTA3		MUL1				ZNF302
MTRNR2L7		PCDHGA1	B3GNT7			GRAMD4					PDZK1IP1	C11orf49					OSBPL10		HLA-DOA		GNB4	ASCC1	OXCT1	SHANK2	UCK2	F7	CPD	LURAP1L	ZNF558		CEP41	C18orf54			PLEKHM3		UPK1B	OXCT1				ZNF316	MAVS		RHBDF2				KLHL4
MTRNR2L3		TRIM39	MAPK1IP1L			MPRIP					FARP1	C1orf116					FBXO17		HLA-DPB1		AFAP1	KLHL5	P2RY2	LIMCH1	UMPS	FANCA	ATF2	ILDR1	ZNF714		FNIP1	ZNF780B			BEND4		UNG	P2RY2				ZNF705E	RPTOR		DHX40				PCDHAC1
LINC00984		PANX2	TADA2B			RCOR1					NME6	NDUFAF5					OSR2		HMGCS1		CELF6	PLLP	PAK3	PLCH1	USP4	FGF1	CRHR2	KRTAP7-1	FAM78B		KRT71	PARP15			XKR5		NR1H2	PAK3				TMEM178B	KIAA1328		PARP8				PCDHA13
TMEM178B		AGPAT3	FOXP2			PHLDB1					TRIB1	CHCHD7					LRRC58		HMOX1		CELF5	TFB1M	PAWR	SNRNP200	UPK2	FGF8	HAPLN1	S100A7A	TTL		VPS26B	ZBTB49			FRRS1		UPK3A	PAWR				RNF103-CHMP3	SORCS2		QTRTD1				PCDHA12
RNF103-CHMP3		SEMA3G	SFXN1			TBC1D1					AP3S2	MMP28					SLC26A8		SLC29A2		BCAN	COMMD2	PAX5	KDM4B	VAV2	FGFR1	MAPK14	ZNF678	FAM120AOS		PLCD3	RASSF6			MUC21		VHL	PAX5				EPPIN-WFDC6	WDR35		PRKRIP1				PCDHA11
URGCP-MRPS24		NCLN	PALM2			ARHGEF9					FSTL3	TTPAL					GRIN3A		AGFG2		PKNOX2	IRAK4	PAX7	WDTC1	VDR	FPGS	CSNK2A1	NAT8L	NOP9		BTBD9	SGMS2			MGC50722		LAT2	PAX7				RPS10-NUDT3	MICAL3		GTDC1				PCDHA10
ISY1-RAB43		SPPL2B	TMEM132B			PACS2					SPON1	GCC1					LOH12CR1		DNAJB2		ZNF335	SDF4	CHMP1A	NMNAT2	VTN	FUT3	CSRP2	ZC3H12D	ZNF320		OSBPL5	MIER3			SNX19		WNT7B	CHMP1A				FAM47E-STBD1	KIAA1377		ZNF385D				PCDHA8
LINC00843		DUSP22	OSBPL8			KIAA0556					ZER1	ATP13A3					ANTXR2		IGSF3		DMRTA2	C3orf18	CDK18	SETD1B	WFS1	FUT6	DDX6	ABCB5	GBP6		OSBPL7	CCDC71L			C13orf35		XK	CDK18				LOC100996412	KLHL8		C7orf63				PCDHA7
LOC100996573		RGMA	OSBPL11			RPRD2					PPIE	CORO7					C10orf71		NDST1		PRDM15	TUBD1	PDE4D	PEG10	WNT1	G6PD	COCH	TSPAN33	LONRF2		C1QTNF7	SLC30A8			PAIP2B		XPNPEP1	PDE4D				LOC100996725	MARCH4		EPHX3				PCDHA5
LOC101059935		CABP4	TMEM123			KAZN					ARID3B	MUL1					SFXN2		HTR1D		SMOC1	PHF20	PDE6D	IQSEC2	WNT3	GALNT2	DIO2	ZSCAN22	COL22A1		ZNF618	GLIS3			DTHD1		XRCC2	PDE6D				LOC101927509	KIAA1432		CPSF7				PCDHA3
LOC101060318		PLXDC1	GPRASP2			POFUT2					SLMO1	SAP130					ANAPC16		HTR6		EPB41L4A	RNF181	PDE6G	DCUN1D4	XRCC3	GAMT	DLG2	RD3	GLIS3		LRRC58	TCEANC			C5orf63		ZNF14	PDE6G				LOC101928218	USP36		CCDC134				PCDHA2
LOC101927085		SMURF1	FCHO2			WWC1					GIPC1	RIC3					KRT74		HUS1		LEPRE1	ZDHHC3	PDE7A	LRCH1	ZAP70	GFAP	DLX2	IGFBPL1	SPIN3		CYYR1	CLYBL			C7orf76		ZNF20	PDE7A				LOC101928624	EPB41L5		CYBRD1				PCDHA1
LOC101927530		MRS2	LRRC58			IQCE					ZNF275	SH3TC2					SLC24A4		ICAM1		FBRS	REEP2	PDE9A	MPRIP	SF1	GJB1	SLC26A2	ZNF81	TCEANC		AGAP2	RANBP3L			TMEM215		ZNF33A	PDE9A					DENND1A		ADM2				TRIM39
LOC101927758		RAB22A	IL22RA2			MGRN1					FTCD	PANK3					SLC38A10		IDH3B		MTMR14	SLC22A17	PDHA1	TTLL12	ZFP36	GJB3	DUSP1	RGSL1	FUT11		PARD3B	ZNF449			SNX30		ZNF37A	PDHA1					METTL14		FRMD1				CELF4
LOC101927910		CYP20A1	THEM4			WSCD1					TUBGCP2	PLEKHF2					SGK494		IFNAR2		DCLRE1C	ARL17A	PDK1	METAP1	ZNF70	GNA12	DUSP4	POLN	ADAMTS17		C10orf71	VMA21			ACBD7		ZNF43	PDK1					TP53INP2		CSRNP3				AGPAT4
LOC101927941		REXO1	SLC16A10			KIF13B					USP19	MANEA					TBC1D16		IGF1		INF2	FZR1	ENPP1	LARP4B	ZNF74	GNAT1	E2F2	BMP8A	ARID2		MORN4	SENP5			DDI1		ZNF79	ENPP1					ZNF250		ATHL1				SH3GLB2
LOC101928686		NLN	PIK3AP1			UBR2					DHRS4	NOL9					TNFAIP8L1		IKBKB		GIGYF1	KRT76	PDYN	PMPCA	ZBTB16	GP5	EBF1	NCR3LG1	ZNF778		SFXN2	KIAA2018			BCL2L15		ZNF84	PDYN					EPS15L1		CTC1				C1GALT1
LOC101928723		ESYT2	PIH1D2			SIN3B					SRSF8	LIN28A					IRGQ		IL2RB		CSRNP1	WNT16	PFDN1	MLC1	ZNF148	GPR39	EDNRA	TEX9	IBA57		ZNF641	AQPEP			HIST2H2BF		ZNF124	PFDN1					ACE2		RAB11FIP1				SPPL2B
LOC101928728		COG6	FSD2			KIAA0930					MAPRE2	C1orf115					SHE		IL10RB		LPPR2	PPME1	ATP8B1	PACS2	ZSCAN26	GPT	EEF1A1	ATP9B	DNAJC18		FOXN4	ZCCHC24			TMEM151B		MKRN3	ATP8B1					AFAP1		SRCIN1				PRDM11
LOC101928841		CASKIN2	DCUN1D3			MAU2					ATF7	ACBD4					IFFO2		IL11		C6orf106	ANAPC7	PFKFB3	LPHN3	ZNF195	GRB10	MEGF9	ZNF773	FAM153B		SPPL3	ENKUR			PALM2-AKAP2		ZBTB16	PFKFB3					CELF5		DDHD1				TWSG1
LOC101928843		RPTOR	MBOAT2			SIK3					LIAS	CLMN					GJB4		IL12RB1		ENGASE	HPCAL4	PGA5	IQCE	ZNF202	RAPGEF1	EGFR	C6orf120	FAM219A		DCUN1D3	CCNY			FBXO47		ZNF189	PGA5					UBE2O		BHLHB9				C12orf4
LOC101929568		CASKIN1	CHCHD4			PIP5K1C					RBPMS	C12orf49					KLHDC7A		TNFRSF9		MTHFSD	ANKFY1	PGM3	SLC9A8	ZNF229	GRIA4	EIF5	ILDR2	AMER3		ZC3H18	RTKN2			TIFAB		ZNF200	PGM3					MCCC2		TDRD3				C12orf5
LOC101929848		ZNF319	COL6A6			FBXO46					MID2	RABEP2					GOLT1A		ILF3		FBXL17	C9orf114	PHKG2	DNAJC16	SLC30A2	GRIN2A	ELAVL2	TEX36	DHRSX		MSI2	C11orf45			POLR2J3		ZNF208	PHKG2					INF2		GFOD2				EPPIN
LOC101930538		TRMT5	UGT3A1			NCS1					ABHD2	MAP9					IQGAP3		INPP5B		FAM129B	ETV7	SERPINB5	FAM189A1	ZYX	ARHGAP35	ELK1	BLOC1S3	TMEM218		ZFP3	TBCEL			ATXN7L3B		ZFP112	SERPINB5					SMURF2		CDT1				KIAA1191
		CRAMP1L	ADHFE1			KCNH4					PRSS23	ADCK4					FAM83C		IRAK1		RAPH1	UFM1	SERPINB10	SMG5	DNALI1	GRM4	EMP1	PLEKHM3	SLC37A2		TBC1D16	ARL5B			UGT2A2		DAP3	SERPINB10					GAREM		SPRY4				KIAA1199
		PITPNM2	UBXN2B			SLC7A8					RCAN3	SLC35E1					SGPP2		IRAK2		NOL6	HMP19	PIGR	SPECC1L	LRP8	GRM6	EPB41	PRR23B	RASGEF1A		IRGQ	CES5A			CTXN3		NPHS2	PIGR					S100PBP		TTC25				TMCC3
		ISLR2	UNC5D			SF3B3					KPTN	UBTD1					LRRC15		IREB2		UBE2Z	NAA38	PIK3CG	SIRT5	IFRD2	GTF2E2	EREG	SAMD5	GPR116		CYP4F22	SEMA3D			ZNF704		PAX8	PIK3CG					CRTC3		ZMIZ2				PNMAL2
		ARHGAP23	SLITRK4			ABCB9					BVES	CSRNP3					UROC1		IRF1		CAMKV	ZNF44	PIN4	OTP	USP7	GUCY1A2	EYA4	IYD	SYCP2L		FBXO27	ATP6V1C2			ZNF674		MALL	PIN4					SLC13A3		CALN1				NLN
		PLEKHB1	FAM199X			CES3					NUDT4	TRIM46					UBE2QL1		IRF4		ERI3	CECR1	PKP1	GCAT	ALDH5A1	GUCA1A	ERF	XKR5	FOXK1		C1orf172	IPMK			POTEM		ALDH5A1	PKP1					RFX7		SH3BGRL2				ODF2L
		EPS15L1	HDX			DAAM2					FAM107A	FRAS1					C5orf24		ITGA3		DDX54	CHIC1	PLAT	CBX5	GPANK1	GUCA2B	ERG	NUGGC	KCTD20		UHMK1	ZBTB38			RNF222		MLLT10	PLAT					NOL6		TSSK1B				NLGN4X
		TMEM8A	SREK1			PIK3R5					GALNT6	FBXO11					PM20D2		ITGAX		KCTD15	SHC3	PLAUR	TNFRSF13B	EPM2A	GZMM	ESR1	C8orf86	SLC29A4		VSTM2L	SLC41A1			FAM227A		CUBN	PLAUR					RSRC2		HDHD2				ZNF608
		CACNG7	EIF5AL1			TNPO3					PRAF2	PIGZ					ABRA		ITGB8		ATG9A	CLIC5	PLCB3	HAAO	ST7	HLA-DOB	ETV1	RBM12B	BRWD3		LYPD6	LRRC57			ANKRD33B		FGF23	PLCB3					C5orf42		SLC10A7				NYNRIN
		PRDM12	CACUL1			RASD2					SEC63	CEP63					UBXN2B		IVD		TMEM109	FXYD6	PLEC	DAAM2	PSCA	HLCS	EYA2	RNASE9	TBC1D28		CPNE4	RNF144B			GOLGA8K		MFAP5	PLEC					TMEM108		ZNRF3				KLHL42
		AFAP1	SESN3			CASP14					PTGDR2	EDEM3					AGPAT6		JAK3		C1orf116	GPR84	PLGLB2	HMHA1	ADAM12	FOXA1	F3	KBTBD13	CALHM1		GLYCTK	FRMD3			GOLGA6C		RND2	PLGLB2					LYNX1		ELMOD3				PDP2
		KCNK15	TMEM86A			PPIL2					ITGA11	KLHL15					NACC2		KCNA2		PLEKHF1	FGFRL1	PLGLB1	PSD4	ST8SIA2	HOXB4	F13A1	GDF6	TMEM86B		SRCRB4D	HSPA12A			GOLGA6D		AKAP17A	PLGLB1					ZNF426		LDOC1L				NCEH1
		CELF5	RAD9B			FLRT1					RHOBTB3	CXXC4					ZBTB46		KCNB1		EFHD2	MIEF1	PLXNA1	CDC42EP4	SF3A2	HRH2	ACSL4	C14orf180	NEGR1		AGPAT6	POC1B			GOLGA8M		HIST1H2BC	PLXNA1					TMEM185B		L3MBTL3				FNIP2
		SLC22A23	MDP1			FBXL2					INPP5F	SP6					CCM2L		KCNH1		TTPAL	NLE1	PMM2	PATZ1	ELL	PRMT2	FAP	LOC400682	SNX33		AMER1	HECTD4			ACTR3C		GPR65	PMM2					CRELD2		NTNG2				USP36
		DMRTC1	ZSCAN29			TMEM184B					MLXIP	CCDC68					SMCR8		KCNJ5		TMEM231	PLEKHA5	POLR2C	RUSC1	C21orf33	NDST1	FGF2	ZNF772	STEAP2		S100A16	GXYLT1			GOLGA8O		RGS5	POLR2C					ZXDC		TTBK1				PITPNM2
		LHPP	ZFP90			ANAPC13					ATF6	DNAJC5					ISM1		KCNQ2		CEP97	MIER2	POLR2D	PRND	DGCR14	HTR6	FGFR2	C1orf226	C11orf31		SOGA1	GPR137C			GOLGA8H		DGKE	POLR2D					RIC3		SLC9A7				SHROOM3
		SMOC2	TMEM56			SUMF2					SEPHS1	ITIH5					ZNF280B		KIR2DL4		HMBOX1	EPB41L4B	POU2F1	SLC7A11	PIP4K2B	ICAM1	FOXE1	NBPF9	C10orf53		RIMS4	GDPD1			SLC35E2B		CYP4F2	POU2F1					C22orf46		SFT2D3				STIM2
		FN3K	SLC35F3			TRIM58					SCAP	APOL6					WDR66		KLRD1		HECTD3	GNB1L	PPM1B	GABARAPL1	PLA2G6	IL1RN	MTOR	PAIP2B	KSR2		ASB15	ZNF776			FAM160A1		LGR5	PPM1B					SAP30L		ABHD14B				MIER1
		XYLT1	MFSD4			NSL1					KIN	SLC25A32					C12orf66		KLC1		PPP1R3B	LEPROT	PPM1G	MAFF	ULK1	IL4R	NR5A2	C7orf65	GXYLT1		CACUL1	ZNF615			SHISA9		DEGS1	PPM1G					OGFOD3		ZNF496				SLC7A14
		PDLIM2	COMMD7			SIN3A					EFR3B	TMX1					CMTM4		KPNA4		VEPH1	DIRAS2	PPOX	FLRT1	ZNF282	IL5RA	KDSR	GOLGA7B	SLC25A47		LDLRAD3	NWD1			C16orf52		PDXK	PPOX					GRTP1		RAX2				RRAGD
		ARHGAP9	FAM84A			SETBP1					WDFY3	VWA9					TOM1L2		LAD1		COLGALT1	DNAJB12	PPP2R4	BCL2L13	SORBS2	IL9R	G6PC	ACBD7	CEP170B		SLC2A14	FAM102B			IRG1		MADD	PPP2R4					KLHL36		CCDC142				ALX4
		NXN	CCDC80			UBXN7					PDXDC1	FAM117A					VSIG10L		STMN1		ZNF768	QPCTL	PPP2R5C	KIF4A	GAS7	ITGA3	GABRA4	TMEM41B	C17orf58		KRT80	FAM126B			TMEM170B		CASK	PPP2R5C					CLMN		ATOH8				RINT1
		GREM2	TMEM167A			POLDIP2					ZHX3	LMAN2L					ZNF418		LASP1		ECHDC3	VPS13C	PRELP	PRPF40B	DGKE	ITGAL	GALNT1	ZNF716	TMEM105		PRIMA1	EOGT			LOC100129361		AKR7A2	PRELP					RBFA		FAM104A				FKBP10
		KLHL25	MBOAT1			SZRD1					ENDOD1	CSRNP2					ZNF524		LEPR		SLC25A22	DEF8	PRH2	DNAJB5	LMO4	JAK3	GATA3	TSPAN11	C19orf54		ISM2	DPH3			ZNF316		PLA2G4C	PRH2					CCDC134		CGNL1				KIF13A
		MRPS25	RNF217			TANC2					ERC1	URM1					ZNF565		LETM1		MYH14	MTMR10	PRIM2	NBPF14	PDXK	JUND	GATA6	BPY2B	NKPD1		HAPLN3	C5orf51			TMEM194B		JRK	PRIM2					MORN1		FAM83A				SMOC2
		GAREM	NKAIN2			ZBTB20					ARHGAP26	SNX27					FAM163A		LHCGR		ARMC5	PXK	PRKACB	TECPR1	KHSRP	KCNA2	GBE1	BPY2C	RIMKLA		TTBK2	MICU3			LOC100506688		STX16	PRKACB					ADM2		RERG				EPB41L4A
		DDX31	C7orf60			FBXO10					KIF1B	MAP1LC3B					BTBD19		LLGL1		NAA40	LPCAT2	PRKAR1B	SAMHD1	CASK	KCNE1	GDNF	SPRN	C3orf56		C16orf92	TRIM59			SMLR1		GALNT4	PRKAR1B					ANKRD53		SYDE1				SLC39A8
		IL25	VKORC1L1			FBXO9					IQSEC2	VMP1					C20orf196		PRICKLE3		ZBTB3	DET1	PRKCA	PNKD	SCARF1	KCNH1	GGCX	ARGFX	RNF212		VSIG10L	SPOPL			C15orf38-AP3S2		CREG1	PRKCA					DCAF17		NKD2				ARHGAP9
		VWA1	RASEF			CNNM3					ZBTB43	TRIM7					YDJC		LMX1B		SNX22	UACA	PRKCSH	ULK3	ASMTL	KCNH2	GLDC	C18orf63	SH3PXD2B		DPY19L3	AGBL3			POC1B-GALNT4		CES2	PRKCSH					OPA3		KCNK17				TMPRSS3
		METTL4	PRUNE2			TAF5L					TBC1D2B	PCDH11Y					DUSP18		LPP		CPSF7	MTPAP	MAPK13	L3MBTL1	JRK	KCNJ11	GLUL	C6orf132	FAM153A		TMEM56	ZC3H12B			C8orf44-SGK3		SYNGAP1	MAPK13					DDHD1		MVB12B				FAM160B2
		ZSWIM4	MOSPD2			RAB30					FSTL4	SF3B5					FAM117B		LRPAP1		CCDC134	MSTO1	PRKX	PCDHGA12	RNASET2	KCNK3	GNAI1	ZNF732	RELL2		MANEAL	C11orf53			MYZAP		KAT2B	PRKX					GRIP2		FAM105B				FNDC3B
		C11orf95	ZDHHC15			CCDC22					RAP1GAP2	MXD3					GAREML		BCAM		DOK3	DZANK1	PRLR	SUSD5	NCOA1	KCNN1	GNAL	SLC35E2B	FAM115C		FAM78B	GLDN			FSBP		PER2	PRLR					GDPD5		CEACAM21				CRTC3
		CRELD1	FAM122B			FLVCR1					DDN	COG3					KANSL1L		LY9		SYNDIG1	SLC25A36	PRPSAP1	IPCEF1	TNKS	KCNQ1	GNG4	NBPF8	ATG9B		RNF187	FMN1			LOC101927515		SGPL1	PRPSAP1					TRIM11		COX19				EPS8L2
		DBNDD1	TMTC2			WDR91					GRAMD4	MFRP					CCDC13		LY75		GRHL2	RIC8B	MASP1	LRRTM2	DGAT1	KCNQ2	GRID2	NBPF16	ZFP41		COMMD7	KCNT2			LOC101928841		SKAP2	MASP1					C1orf21		LRSAM1				MRPS26
		DDA1	EML5			ZCCHC4					MPRIP	RASSF5					PLEKHG4B		LYZ		WWC2	LGI2	PSG4	POLDIP2	NAPG	KHK	GRIK3	LOC729020	GPIHBP1		PROM2	SH3RF3			LOC101928853		MGAM	PSG4					URM1		CEP95				CDK15
		ATG9A	RHBDL3			SAP30BP					RFTN1	AMMECR1L					GIMAP8		SMAD2		TMEM62	SMU1	PSMA5	CCDC69	RGS11	KLC1	GRM1	SFTPA2	C12orf74		FAM84A	OSTN			LOC101929695		F2RL3	PSMA5					SNX27		HN1L				TMEM135
		CARD14	LONRF2			CTNNA3					EXOC6B	PARP9					TSTD2		SMAD4		CSRNP3	PCMTD2	PSMB2	LDLRAP1	PEX11B	AFF3	GRM5	SHISA9	CCDC144NL		RASGEF1B	KIF24			LOC101930123		TAF1A	PSMB2					ITM2C		AP5B1				WNK2
		CHAC1	FAM171B			CLEC2D					KAZN	CALN1					ZNF782		SMAD7		CTC1	CWF19L1	PSMD5	GAPVD1	CFLAR	LAIR2	GRSF1	FAM166B	C17orf51		DAB2IP	MURC					PIAS2	PSMD5					VMP1		TMEM67				LYNX1
		TMEM185B	RASSF6			RACGAP1					LPHN2	SYT15					ZXDB		MAFG		MUS81	RBM41	PSMD9	ZBTB20	WISP1	LAMP2	GUCY1A2	LOC730268	NANOS2		ZC2HC1B	ZNF81					ANGPTL1	PSMD9					C6orf62		CABLES1				WDR77
		FA2H	LIX1			CARD10					DNMBP	ESYT3					GPR180		MAGEA10		C17orf70	PPP6R3	PTGFR	FBXW2	APLN	STMN1	GYS2	FAM47E	C1orf222		RNF217	ZNF233					USP14	PTGFR					RNF170		WDR20				TMEM185B
		CENPO	SLC30A8			SENP1					POFUT2	KLF16					NOP9		MAK		FAM214B	KLHL26	PTGIS	STAP1	EIF2S2	LCK	HAS3	LOC100132874	C2orf53		CCDC167	FAM73A					ZBED1	PTGIS					DNAL1		COG7				LRRC2
		TTPAL	ADAMTS17			TRPM5					MGRN1	FSD1L					TRPV3		MAP4		PLEKHO2	TBC1D19	PTK6	FBXO4	PRPF4B	LGALS9	HCCS	LOC100288142	KY		AMOT	LHFPL3					LRRFIP1	PTK6					C19orf12		ZC3HAV1L				PAGR1
		PAGR1	SYNPO2			RBM15B					BICD2	CDCA7					ZNF497		MAP6		SP6	RFK	PTPN14	PTPN18	AP1G2	LIF	HDAC2	LOC100289097	SLC6A19		KIAA1958	SLC16A12					NOLC1	PTPN14					CD99L2		UBTD2				TMEM231
		C22orf46	AGO3			PADI1					KHNYN	KREMEN1					ZNF780B		MATN3		ITIH5	CPPED1	PTPRO	CNNM3	SNURF	LMX1B	HFE	ZNF587B	MYLK4		SLC5A12	INSC					TRIP13	PTPRO					FRMD8		CAPN13				SAP30L
		MCPH1	MPZL3			UBQLN2					ZNF629	ZRANB3					LONRF2		CHST6		KCNH6	SYNJ2BP	PVR	INTS6	KALRN	LRPAP1	MR1	LOC100506571	MS4A10		TRPV3	CLEC12B					CIAO1	PVR					HDAC10		ACPL2				OGFOD3
		TMEM204	RANBP3L			GLTSCR1					PSD3	ZNRF3					RNF168		ADAM11		FAM117A	PLCXD1	PVRL1	MLH3	PSTPIP1	MAFG	HMGB3	OCLN	OVCH2		CNST	YPEL2					GGPS1	PVRL1					KREMEN1		SPECC1				TTC21B
		HECTD3	STK32A			CD209					OBSL1	ANTXR1					RBM46		ME2		NDEL1	ZNF331	PVRL2	TRMT2A	SLC7A6	MAG	HNMT	LOC100506688	ATXN1L		DCLK2	NOTCH2NL					FHL5	PVRL2					B3GNT5		ZNF764				RBFA
		SH3D21	FAM219A			HDDC2					LARP1	TMEM164					UGT3A2		MEF2D		GFOD2	TNFRSF19	PXN	DIEXF	CLDN1	MAP4	HNRNPF	APITD1-CORT	ZSCAN22		ADAMTS15	C2orf68					PGS1	PXN					EMILIN2		ZBTB47				CBLL1
		GRTP1	ANKS6			SH3GLB1					ARHGEF18	DCUN1D5					OLFML2A		MEFV		PVRL4	H2AFY2	PYCR1	CACYBP	MTA1	MAX	HOXB9	C15orf38-AP3S2	NANOS3		ADAMTS17	VGLL3					AKAP5	PYCR1					SLC10A7		B3GNT7				CCDC134
		MYH14	NRK			BET1L					AHCYL2	COQ5					GLIS3		MET		TSPAN14	GPRC5D	MOK	CYTH4	SEC22C	MC1R	HOXD10	CKLF-CMTM1	ARHGAP40		PPP1R18	ZNF793					SLC4A8	MOK					RNASEH2C		SYAP1				HDAC11
		KLHL36	AMER2			ZDHHC3					MAU2	RNF135					ZNF169		MFAP2		TSC22D4	POMGNT1	RAD51D	NAAA	P2RX6	CHST6	AGFG1	CHURC1-FNTB	TGM6		ASXL1	GDF6					RPH3AL	RAD51D					FAM188B		CEP41				ZNF672
		FBXO31	RNF152			ZNF589					SPECC1L	PCGF5					COMMD6		MFI2		ADAMTS12	HIF1AN	RALGDS	CSDC2	SYNGR3	ADAM11	HTR5A	COMMD3-BMI1	MTX3		POLR3H	AGMO					SCAMP1	RALGDS					FAM96A		DTD2				C2orf54
		EHMT1	FAM171A1			AMOTL2					PIP5K1C	TMEM101					ADAMTS17		MGST3		TCF7L1	LIMS2	RAP1GAP	PDLIM3	LRRFIP1	MDM4	IAPP	LOC100996273	GPR141		SCAMP5	FAM102A					VPS4B	RAP1GAP					ZNF541		RDH13				SLC35E1
		EFCC1	ARL5B			C9orf114					NCAPH	RAB11FIP4					ANKRD24		CIITA		SH3BGRL3	ATF7IP	RARA	PCDH11X	VAPB	MECP2	IRF8	LOC101060226	POLN		METTL15	C11orf87					POLR1C	RARA					LRRC8C		TP53RK				FRMD1
		CCDC134	GPR116			UBE2D4					EXOSC2	MEGF11					FAM71C		MIP		MFRP	CNDP2	RARG	TMEM97	VAPA	MEFV	ID3	LOC101060405	ZNF773		VSTM4	ZNF772					H2AFY	RARG					TRAF7		SCAMP4				RMI1
		PODNL1	KDM1B			FKBP7					GPR161	GHDC					FAM86A		ATXN3		GUCD1	TDP1	RASGRF2	NKIRAS2	MAGI1	MEOX1	ID4	LOC101060684	PNPLA7		CT62	DEFB132					ENTPD4	RASGRF2					SLC37A3		SLC46A1				WWC2
		CYBRD1	RSBN1L			CYB5R1					CBX7	SRRM4					NLRC3		MAP3K11		TLN2	PECR	ARID4A	SLC43A3	DLGAP2	MFAP2	IDS	LOC101928192	RAB15		TXLNA	PAIP2B					CREB5	ARID4A					FLYWCH1		BTBD9				TRPM3
		MORN1	KCTD20			FBXO40					POFUT1	TTBK1					IBA57		MME		ESPN	GLT8D1	RBBP4	NXT1	CYTH2	MGST2	IGF1R	LOC101928195	GPR153		CRTC2	RGS7BP					IER2	RBBP4					TCHP		XKR4				PGAP1
		ADM2	SCUBE3			ATP8A2					RASD2	C22orf23					DHFRL1		ALDH6A1		ITCH	GPRC5C	RBM3	CTNNA3	GTF3C5	MLN	IRF4	LOC101928558	SLC22A25		SPRED2	C9orf170					RNF14	RBM3					POLDIP3		ELFN2				ATHL1
		SLC35E1	FNDC5			INPP5K					ARL2BP	DPY30					LYRM9		MNT		RAB34	RCC2	RBMS2	NCAPH2	EFTUD2	MLLT1	IRF6	LOC101928686	TMEM179		FBXO45	CENPP					HS2ST1	RBMS2					GINS4		SMYD4				CTC1
		SCD5	PRR14L			TUBA8					CASP14	GPT2					ZBTB7C		MOBP		STK40	FAM212B	RBP3	YPEL1	SLC9A3R2	AFF1	IRS1	LOC101929020	SBK1		TMEM154	LDLRAD2					CEP135	RBP3					C7orf50		GPR146				FBXO11
		FRMD1	RICTOR			CECR1					CARHSP1	PRRC2B					AMER3		MOCS2		FAM172A	NXF5	RDX	TFCP2L1	HS6ST1	MMP17	ITGA5	LOC101930064	C17orf100		DNAJC18	ZBTB34					LPIN2	RDX					LZTS2		EVI5L				HSD3B7
		FBXL18	ZBTB38			IL17D					CLEC5A	UNC119B					ORAOV1		MPL		C3orf20	SMG9	RGS16	EEF2K	RECQL5	ALDH6A1	ITPKB	LOC101930123	CD164L2		ANKS6	DBX2					GREB1	RGS16					ZNF333		TRMT61A				LRRC27
		SIKE1	LCLAT1			GPR84					CORO1C	FUT10					ARL5B		MRE11A		KAT8	UBFD1	RHCE	PYCR2	FADS2	MNT	ITPR2		SLC6A17		SLC36A1	FAM127C					RIMS2	RHCE					FAM120B		ZFYVE27				PRR3
		PQLC1	MSRB3			FGFRL1					DAPK2	EFCAB4B					PHACTR1		MSN		PPP1R1B	PCDHGC5	RPL28	OSGIN1	ZNF264	MPP2	ITPR3		VGLL3		UNC5B	CCDC73					KIAA0355	RPL28					DCTN5		FOPNL				DDHD1
		ATHL1	UBN2			CCSER2					MKRN2	ZNRF1					SDK1		MSR1		ANTXR1	PCDHGC4	RPS5	A1CF	QKI	MPST	IVD		C4orf50		SLC37A2	RBMXL1					KIAA0226	RPS5					ZNF607		TMEM132E				DUSP16
		OPA3	FAM26E			RHOF					SH3BP1	ATG4C					FOXK1		MTF1		TMEM164	PCDHGB7	RPS11	PACSIN1	FHL5	MSX1	KCNA3		C5orf46		TBCEL	FAM229B					SEMA3E	RPS11					TBRG1		ZSWIM7				OR10W1
		PIGZ	PROSER2			CRCT1					KPNA6	UBASH3B					THSD7A		MTHFD1		TRAF7	PCDHGB6	RPS20	SOCS7	PICK1	MTF1	KCNA4		LIN28B		MS4A15	TMEM232					KIAA0408	RPS20					TMEM87B		GIPC3				C1orf21
		EFHC2	TMEM196			DDX56					AIPL1	ARHGAP19					SLC29A4		MTHFR		RHBDD1	PCDHGB5	RPS23	GALNT9	MAPK8IP1	MUC3A	KCNJ1		IYD		ORAOV1	KIAA0754					CEP104	RPS23					MICALCL		KLHDC7A				PVRL4
		HSD3B7	TAB3			OTUD4					IL17RA	USP45					RICTOR		MTR		LDOC1L	PCDHGB3	RPS24	ARHGEF4	PGS1	MYD88	KCNJ2		LCN15		HEPACAM	TMEM194B					CLSTN3	RPS24					NUDCD1		TMEM125				TRIM7
		ITPKC	MKX			LEPROT					BCL2L13	ZCCHC3					CADM2		MUC5AC		DNAJC30	PCDHGB2	RREB1	IMPG2	AKAP5	MYH7	KCNJ10		LOC390937		C6orf223	ZNF605					SLK	RREB1					FBXL20		LRRC15				NETO1
		TRABD	CHAMP1			ZNF562					FAM19A5	KIAA1755					ZDHHC20		MUSK		LZIC	PCDHGB1	RXRA	SHANK1	GOSR2	MYH9	KCNJ12		SPRED3		C6orf89	TMED7-TICAM2					MLEC	RXRA					ATG4D		UNC5D				ST6GALNAC5
		TTYH3	PRTG			NDE1					BACE2	EPT1					ASPHD1		MYO6		PCGF5	PCDHGA11	VPS52	AMDHD2	PDIA4	MYL2	KCNJ15		MYO18A		PHACTR1	CCDC180					KIAA0101	VPS52					USP45		UBE2F				DNAL1
		TMEM121	THEM5			PAQR5					TMEM184B	GAL3ST3					UBN2		MYO10		ELOF1	PCDHGA10	SALL2	PLLP	TRAF4	MYO1C	KIF5C		METTL10		MMD2	TMEM178B					RNF144A	SALL2					STON2		ISM2				GUCD1
		LIMD2	ZNF660			PGPEP1					POU2F3	NAV1					STEAP2		NCBP1		DOT1L	PCDHGA9	SC5D	GOLGA7	ABCG1	MYO1D	KPNB1		TRIM49D1		C7orf41	FSBP					TATDN2	SC5D					ITPRIP		C2CD4A				ATG10
		ASXL3	LOC285556			IMPAD1					POLR1A	UBE3B					TMED8		NDUFA4		SYVN1	PCDHGA7	SCN2B	RLIM	ZNF592	MYO1E	TNPO1		C14orf180		SCUBE3	ACADL					SFI1	SCN2B					GGACT		BEAN1				ZNF484
		EEPD1	SLC36A3			MED9					TRIM58	KLC4					CEP170B		NDUFC2		ABLIM2	PCDHGA6	SCN4A	PDZD11	SH3PXD2A	PPP1R12B	KRAS		C17orf102		CNOT6L	ACP2					NUPL1	SCN4A					LMLN		PIK3R6				ITFG3
		ZFP91	DCBLD1			SAMD4B					RCHY1	TSR2					SLC13A5		NEK2		ZNF333	PCDHGA5	SCN4B	TMEM216	MICAL2	CEACAM6	LAMC1		SH2D5		LCLAT1	ADCY5					URB1	SCN4B					SYS1		WIPF2				B3GNT5
		GRIP2	ATP11C			BSDC1					CCDC28A	TSPAN18					NKPD1		NF2		DCTN5	PCDHGA4	SRL	KLF3	N4BP1	NCAM1	LIFR		PTPLAD2		KCTD13	ADRA1A					ZBTB40	SRL					SNX21		ZNF578				USP44
		GPR63	CCDC85C			RBM23					NSL1	FAM105B					CYP4A22		NFIC		SRRM4	PCDHGA3	CCL13	RASL12	ADAMTSL2	NF1	ABLIM1		LDLRAD2		SLC41A1	ALDH1A3					USP3	CCL13					YIF1B		ZNF563				ACAD11
		HM13	CHSY3			RFWD3					SNED1	DUOXA1					C1orf111		NHLH1		GLYR1	PCDHGA2	CXCL5	ARL17A	ZNF646	NFATC2	SH2D1A		SOHLH1		TXNDC8	APOF					DOPEY2	CXCL5					HN1L		ZNF555				SGIP1
		MOB2	LUZP2			PRMT6					DAK	N4BP2L1					RNF149		NIT1		GLIS2	PCDHGA1	CXCL12	AIG1	LZTS3	NFYA	SMAD3		FAM45A		NPNT	ARAF					MED6	CXCL12					DERL3		FAM78B				RAB11FIP4
		WBSCR16	ZNF260			RNF220					PCDHGA12	TMEM55B					RNF212		NOP2		SUV420H2	LMOD3	SEC13	C9orf114	KIAA0513	NINJ1	MAP6		HSBP1L1		SHPRH	ARHGAP6					HDAC5	SEC13					ANKRD40		DUSP18				MEGF11
		FAM117A	TFAP2E			DPPA4					ZNF500	UAP1L1					P2RY8		NOS1		ABHD14B	C21orf62	SFPQ	PTPLAD1	KIAA0247	NKX3-1	CD46		CAPN14		C2orf72	ARL3					GJC1	SFPQ					UAP1L1		PROM2				ACSS1
		URM1	SLC35D3			TRIM62					WIPI2	PLXNA4					TUSC5		NOTCH2		PTPN5	LRRC8A	SFRP1	NT5DC3	PHF16	NODAL	ADAM11		ZNF716		SGMS1	ARSD					PDCD7	SFRP1					CABLES1		FAM132B				KBTBD8
		SNX27	ZDHHC21			ABCF3					TANC2	LONRF1					GPIHBP1		NTRK2		ORAI1	AGPAT4	SGCD	UBE2D4	KIAA0195	NOTCH1	MDM4		NUTM2G		MDGA1	ASPH					YAF2	SGCD					TMEM169		THAP6				FAXC
		TSC22D4	NANOS1			SLC39A9					ZBTB20	NEK9					C17orf51		NUCB2		TBRG1	DPYSL5	SHB	KLF13	PIEZO1	SLC11A2	ME1		TSPAN11		C11orf44	ATM					AKAP9	SHB					FBXO44		SLC25A48				ST6GAL2
		VANGL1	FMN1			FBXL8					RSL1D1	CHMP7					ADAMTSL5		OPA1		NFATC2IP	SPPL2B	ST6GAL1	MPP6	MRPL19	NRF1	MECP2		RNF165		GPR133	ATP2A3					SUGP2	ST6GAL1					FOXP2		AMZ1				ZNF496
		SPRY4	ZKSCAN2			AMBRA1					FBXW2	SNX29					PRSS38		ORC2		ARHGEF39	CCDC177	STIL	NAA38	EFCAB14	NRL	MEF2A		SPRN		SYPL2	ATP2B4					ATP6AP2	STIL					SFXN5		VPS13B				TMEM25
		KRTAP2-1	HCN1			TMEM127					KLHL3	OXNAD1					PABPC1L2A		P2RX1		SLC35B4	DUSP22	SLC3A2	SYT17	PLEKHM1	NTSR1	RAB8A		LOC554223		ARL10	ATP6V0C					SLC25A15	SLC3A2					EGLN2		TRMT10B				ABHD13
		SCRT1	NUP43			LIMS2					FBXO6	MTDH					STAC2		P2RX5		TOX2	PARP6	SLC4A1	ATP8A2	C2CD5	TBC1D25	MEN1		CLLU1		XKR6	AUH					ZNF443	SLC4A1					HOGA1		CLECL1				USP45
		MFRP	FAM101B			CCDC88A					SLC17A5	LMBRD2					NCCRP1		PAEP		SMIM3	C14orf132	SLC5A1	CALML5	AP5Z1	OGDH	MEOX2		TMEM91		KRT73	BBS4					CD96	SLC5A1					PHF21B		WFDC13				NKD1
		SOX7	FAM89A			FAM222B					MYEOV	CCDC64					SH3RF3		PAFAH1B2		PAQR8	EPPIN	SLC7A2	CECR1	IQSEC1	OPRK1	MFAP4		FAM163B		RAB37	BMP3					PLIN3	SLC7A2					FAM83F		TTLL9				STON2
		GUCD1	LHFPL3			40787					NUFIP1	ZBTB47					PLCXD3		PAK2		MYLK2	PLXDC1	SLC12A3	CSNK1G1	MFN2	ORC4	MGAT5		RNF222		RAB43	ZFP36L2					RCAN2	SLC12A3					TRIM9		KBTBD12				GGACT
		C19orf12	VGLL3			ZNF701					DIEXF	MYOCD					MURC		PAK3		DISP2	TMEM63C	SLC12A4	PLEKHA5	USP15	P2RX5	MAP3K9		ANKRD33B		JMJD8	BTD					SMYD5	SLC12A4					SLC2A13		BHLHA15				FGD3
		CALN1	GDF6			LRP2BP					VPS41	PIGS					ITIH6		PARK2		EPT1	PELI2	SLC18A1	CHPF2	SLC12A6	PARN	MLLT3		TIMM23B		MYPOP	MPPED2					ATP8A1	SLC18A1					XKR4		ADAMTS16				TPD52L3
		NRIP2	C2orf91			BIN3					CACNG4	SFXN5					C1orf95		PAX5		FCHSD1	FAM219B	SLCO1A2	FAM105A	GNPDA1	PAX3	MME		SFTPA1		NAT8L	C21orf2					ST3GAL6	SLCO1A2					TMEM132B		PLAC4				UBE3B
		KCTD10	EML6			RCC2					TAF5L	CEP41					GPR153		PDCL		MVB12B	ERGIC1	SMARCD2	NEURL1B	SH2D3A	PAX7	MMP16		LRTM2		TSPAN33	MPPED1					VAV3	SMARCD2					PWWP2A		SDR16C5				SAPCD2
		STK40	RGS7BP			FAM212B					INPP5J	PRRT2					SBK1		PCBP2		C9orf69	GATAD2B	SMARCE1	RHOF	TSPAN1	PCDHGC3	ALDH6A1		MROH1		NRBP2	CA2					TAB1	SMARCE1					WDFY2		C12orf77				MCFD2
		HDAC10	C9orf170			PCDHB11					NDOR1	CMTM7					BLOC1S3		PCDH7		TSR2	STRIP2	SMO	UGT1A10	ARFRP1	PCNT	MOCS1		NXF2B		ACER2	CACNA1D					SLC30A9	SMO					SNAP47		ACSF3				C15orf57
		KATNAL1	ZBTB34			PCDHB4					RRP7A	VPS26B					C5orf46		PCSK2		TSPAN18	PNMAL2	SNAPC3	UGT1A8	ABI2	CDK18	MOCS2		SLC35E2B		FMN1	CASP2					TRIM38	SNAPC3					AGAP2		IBA57				ERI1
		ZNRF3	C10orf105			RNF20					APOBEC3C	NACC1					FEZF1		PCYT1A		UCN2	SHROOM4	SNTB2	UGT1A6	TRIM28	PCYT1A	MSN		TRIM49D2P		ATXN1L	CASP3					SEMA4F	SNTB2					ANTXR2		TET3				STARD13
		MFSD7	CARD17			PRMT8					SLCO3A1	MED8					NUDT19		PDE6A		UNC5A	KIDINS220	SORD	UGT1A5	TNK2	PDCD1	MTTP		PSAPL1		SMTNL2	CBL					ARPC1A	SORD					FGD4		ALG1L				RNF185
		RHBDD1	SMCO3			CABP5					COMMD9	CASC4					ZNF805		PDE1B		DCAF15	PDP2	SOX4	UGT1A9	COQ7	PDE2A	MYBL1		ZNF316		STAC2	CCND3					PAICS	SOX4					FOXN4		TVP23C				ANKRD44
		POLR3GL	DBX2			DIABLO					C11orf21	TEX261					SPRED3		PDE6B		BMF	NLGN2	SOX12	UGT1A1	DCAF7	PDE9A	MYCL		LOC100132004		BARHL2	TNFSF8					LEPREL4	SOX12					CSNK1A1L		TRIM65				ALKBH8
		ING5	NRARP			BARHL1					CYP2S1	OSBPL5					PTPLAD2		PDHA1		TRIM41	ARHGAP20	SPG7	UGT1A3	FSTL3	PDGFA	MYCN		LOC100132154		SAMD7	CD59					PDLIM5	SPG7					CCDC78		AMER2				CHRDL1
		ABLIM2	TMEM232			SLAMF8					SNX8	C1QTNF6					CENPP		PDK1		KIFC2	TRMT5	SPRR2B	SLC6A20	APC2	SLC26A4	MYF6		CCDC180		ZNF445	CDX1					TGOLN2	SPRR2B					TBC1D16		TYSND1				GLYATL1
		NTNG2	C18orf63			SPHK2					PNMA3	WDR31					SNX30		PECAM1		FMNL3	SYT13	SPRR2E	LEPROT	NMUR1	PECAM1	MYH1		LINC00984		SPATA12	CEACAM5					GNB5	SPRR2E					FAM69C		ORAOV1				TIFA
		PPP1R9B	FAM227A			CELF4					OBP2B	ZNF618					LCNL1		PEX10		UAP1L1	KIAA1456	SRPK2	IL17RD	SIRPB1	PEX6	MYO6		TPBGL		LHFPL4	CEACAM7					CLDN16	SRPK2					ZNF440		JMJD1C				FAM114A1
		COX4I2	ANKRD33B			SPPL2B					OBP2A	MARCH3					IGLON5		PEX13		BTF3L4	PHF12	TROVE2	DNAJB12	CLEC4M	PEX10	MYO10		LRCOL1		PTAR1	CHRM2					FUT9	TROVE2					FAM213B		LRRN4CL				CENPBD1
		B3GNT9	SMLR1			ARNTL2					PACSIN1	RAB3C					HAPLN4		PFKFB3		COL23A1	FBRSL1	SSTR3	ZNF586	PCGF3	PFDN1	NAP1L1		TMEM178B		AGRN	CHRNA3					SLC12A7	SSTR3					DMBX1		FOXK1				ORAI3
		LMNB2	POC1B-GALNT4			CTNNBIP1					SOCS7	TADA1					C16orf74		PGR		RASL10B	BEND3	SSX5	NDE1	SEMA3A	PFKL	NCAM1		LOC100507747		TMEM189-UBE2V1	CLU					NFAT5	SSX5					KLF17		C7orf41				CLEC6A
		KLHL22	PYURF			PDXP					DUOX2	OLFM3					TBC1D3C		PHKG2		SYT12	SEMA4G	STAR	BSPRY	SCML2	PHF2	NDUFA4		C15orf38-AP3S2		SERP2	CLIC1					KIF1C	STAR					PIFO		CDHR3				HTRA3
		HAVCR2	ACVRL1			SLC17A7					GEMIN4	FAT3					C10orf105		SERPINE2		LIN52	G6PC2	STAT2	CYP2W1	PRG3	SERPINB5	NDUFA10		ISY1-RAB43		SBK1	ABCC2					TRAF3IP2	STAT2					TBC1D20		LCLAT1				SFXN5
		RNFT2	ADORA2B			CHRNA10					MYEF2	SOCS4					MXRA7		SERPINB9		CABLES1	MS4A7	CDKL5	SLC35F6	TAB1	PIK3CD	NDUFB4		LINC00843		SHISA6	CNTF					ZNF234	CDKL5					GAB4		ZDHHC24				PRKCDBP
		ZNRF1	AEBP1			CORO1B					PDE11A	SNX20					SMCO3		PIK3C2B		RFT1	TP53INP2	STRN	RMND1	BAIAP2	PKD1	37500		LOC100653194		TSPYL6	COL4A4					MTHFD2	STRN					ANKRD54		PCSK9				TMEM106A
		TNS4	ANXA7			KIAA1147					GOLGA7	HSF5					TMEM151B		PIK3CD		MTSS1L	DLGAP3	STX3	CDCA4	MAD2L2	PLAUR	NFIB		LOC100996290		C2orf68	SLC31A1					CPLX2	STX3					CMPK2		SYT14				CCDC85A
		KRTAP3-3	ARSD			SMEK2					IRAK4	CYB5D1					AARD		PIK3CG		RCSD1	SENP2	STXBP1	DNAJC17	SLC25A17	PLGLB2	NFYA		LOC100996571		ZNF662	CPB2					HPSE	STXBP1					PQLC3		SCML4				SORCS1
		SHANK3	ARVCF			RHOJ					CYB5R4	SPNS2					ANKRD65		PITPNA		MOB1B	GNB4	SUV39H1	MAP1S	SEMA6C	PLGLB1	NHS		LOC101059952		BEND4	CRK					LILRB1	SUV39H1					TMEM42		C10orf67				C1QTNF2
		FAM207A	ASPH			RHBDD2					FAM203A	TBC1D16					SPRN		PKNOX1		TIFA	FAM3A	SYN1	USP40	SEMA6B	PLXNA2	NID1		LOC101060318		LAMTOR4	CYP1A2					SLC22A7	SYN1					C4orf33		TAB3				FBXO32
		MVB12B	ATM			PLEKHG5					MZB1	GJB4					ARGFX		PKP1		ARRDC1	ELAC2	SYT1	STEAP3	MYBBP1A	PLXNB1	NOTCH2		LOC101060400		C9orf171	CYP2B6					OCLM	SYT1					LIN54		GPR110				ZNF618
		MCFD2	ATP5G3			PNMAL2					MRPL30	SYT2					POTEM		PLAG1		ZNF276	XPNPEP3	TBX1	MRGBP	CIB2	PLXNB3	NOVA2		LOC101927530		LRRC26	DYNC1I2					SUGT1	TBX1					DNAJC21		TMEM80				FBXO17
		BMF	ATP7A			PLEKHG1					SLC25A37	KLF17					FAM163B		PLAUR		ADAMTSL1	MCUR1	TCF3	C22orf26	AGPAT2	PMM1	NPTX1		LOC101927569		IL17REL	DYNC1LI2					SRSF8	TCF3					STXBP5		ENDOV				GPR146
		ZNF835	AUH			NYNRIN					ARL17A	TBC1D20					ZNF862		PLGLB2		CACNA2D4	CLSPN	TCF21	ECHDC2	RPP30	PMM2	NPY1R		LOC101927714		SAMD12	DPYD					HNRNPA0	TCF21					HGSNAT		DYNAP				GBP4
		LRSAM1	AVPR1A			TAOK1					ZBTB7A	SGSM1					LOC643669		PLGLB1		TADA2B	TSPYL2	TCP10	TMEM140	ERLIN1	POLR2E	NPY2R		LOC101927941		IFITM10	S1PR3					LIAS	TCP10					NACC2		RUSC1-AS1				WDFY2
		SLC39A13	BCAT1			SEMA6A					ZMYND10	PPP1R21					TMPPE		PLS1		TJAP1	PBLD	TEAD1	ZNF444	SLC12A7	POLR2L	NRAS		LOC101928210		HAPLN4	EGFR					LILRB3	TEAD1					ASB6		RSPO1				IL22RA2
		DERL3	BRAF			CARNS1					ZNF589	CNTNAP5					KIAA0895L		PLXNA2		TTYH2	SMOC1	TG	AGPAT5	STAG3	PPARA	NR4A2		LOC101928291		CUEDC1	EGR3					STON1	TG					MACROD2		RIMKLA				AGAP1
		PKDCC	BUB1B			KIAA1432					PPME1	PLEKHH2					LRTM2		PRRX1		CAMK2N2	NECAB1	THBD	PLCXD1	GRAP	PPL	OPHN1		LOC101928343		CTXN1	EIF2S3					TRIOBP	THBD					TRUB1		C20orf203				SH2D1B
		PLXNA4	MRPL49			PDZD4					HEMK1	NUDT16					TLCD2		POLH		EPSTI1	STRA6	THRA	MAML3	FRS2	PPP1R1A	OPRK1		LOC101928396		IQSEC3	ELAVL1					BTN3A2	THRA					CACUL1		SEC14L4				SSX2IP
		CHMP7	TMEM258			BEGAIN					CHMP5	UGT3A1					FAM203B		POLR2D		TGS1	AZI2	TLR4	ENOSF1	PPP1R13L	PPP2R1B	ORC5		LOC101928426		RNASE13	STX2					KIF3A	TLR4					PSMA8		ZNF660				PARD3B
		TPGS1	PTTG1IP			SHROOM3					LGSN	GRPEL2					CDK11A		POLR2E		STX1B	WBSCR17	TSPAN6	CCDC94	TSPAN9	PPP5C	OSBP		LOC101928686		FAM127C	ERCC6					ERLIN2	TSPAN6					CMTM4		DOK7				HIST4H4
		TMEM129	CACNA1C			VAT1L					KLF13	STARD4					SLC35E2B		POU2F1		KRT71	TMEM168	TRAPPC10	NECAP2	TOMM34	PRELP	PEBP1		LOC101928723		ZNF704	ETFDH					ZNF277	TRAPPC10					TOM1L2		DHRS4L2				SNX20
		MEX3A	CACNA2D1			TLDC1					PADI3	NCOA7					SHISA7		PPARA		PLCD3	POLR1E	TMPO	HHAT	SLC38A3	PRKAB1	PAFAH1B2		LOC101928728		POTEM	ETV1					SLC2A6	TMPO					B3GNTL1		SNAI3				SGK494
		CRB3	CALCA			MIER1					FBXO40	LRGUK					SEC14L6		PPIA		CHST14	MRPS25	TNFAIP1	ZFP64	SLC27A5	PKIA	PAK2		LOC101929568		FAM227A	EVI2B					PROSC	TNFAIP1					TMC8		C12orf74				TNFAIP8L1
		CCDC64	CAMK2G			GPR107					C9orf78	C9orf41					PSAPL1		PPP2R1B		TEX261	WDR13	TNFAIP2	H2AFJ	RAB35	PRKCB	PAK3		LOC101929668		KIAA0895L	F8					CA5B	TNFAIP2					NBPF12		CYP27C1				C2CD4C
		REEP6	CASP1			EPG5					BCL11A	RPP25L					TVP23A		PPP2R4		BTBD9	MTHFSD	TNNI1	WDR52	TDRKH	MAPK7	CNTN3		LOC101929695		FAM203B	GPC4					PXMP4	TNNI1					PDIK1L		C3orf35				DMBX1
		ADAMTSL1	CCKBR			NCOA5					MBD3	AMER1					LOC100132731		PPP5C		SLC25A25	CEP85	TOP3A	MBNL3	RIPK3	MAPK13	PAPPA		LOC101929847		SHISA9	FLT3					ITGA11	TOP3A					FAM71A		ZC3H12D				TBC1D20
		ZBTB47	CCNT1			ZFYVE28					ADAM22	C20orf112					LINC00984		PRIM2		TMEM132B	NMNAT1	TP53BP1	DCP1A	C10orf10	MAP2K5	PARK2		LOC101930064		CCDC180	FYB					FASTKD2	TP53BP1					SNRNP48		TSPAN33				C22orf39
		SFXN5	CD5L			KRTAP5-8					CSNK1G1	RIMS4					DCDC5		PKIA		ZNF618	KLC2	TPBG	GPRC5C	TPPP	DNAJC3	PAX5		LOC101930295		OCLN	GAK					WDR37	TPBG					MBOAT1		ZNF850				PQLC3
		NACC1	CD48			NEUROD4					SMIM11	MACROD2					OCLN		PRKAR2A		SLC26A9	GNPNAT1	TPM3	MESP1	WDR5	PRLR	PAX9		LOC101930538		POC1B-GALNT4	GATA4					PLA2R1	TPM3					TMEM213		KCNT2				ZFP42
		RPUSD1	CHML			PLEKHB1					TSPEAR	UBQLNL					LOC100506688		MAPK11		MARCH3	VWA1	TPO	PCDHGC5	CACFD1	PRRG1	PBX1				ACADSB	GATA6					RIMS1	TPO					TRMT10B		ZNF81				CLVS2
		PLCD3	CLCN6			SCAF1					WNT4	SESN3					LY75-CD302		MAPK13		TRMT61A	VPS33A	TRAF2	PCDHGC4	CAPN11	PRRG2	SERPINA5				ACO1	GFI1					SMG1	TRAF2					ZNF483		ITIH6				PACRG
		CDCA5	CLIC2			WIZ					SSH1	SPTY2D1					ARPC4-TTLL3		EIF2AK2		SLC22A12	TMEM135	TRAF6	PCDHGB7	PTP4A3	PSG9	PCSK5				ACOX1	GNA11					EMC1	TRAF6					TMTC2		OTOP3				B3GAT2
		SCAMP4	CNP			RRAGD					GFOD1	ISM2					ATP5J2-PTCD1		DNAJC3		CMTM5	KRI1	TSC1	PCDHGB6	WBP4	PSPH	PCYT1A				ACTN1	GOLGA3					SWAP70	TSC1					TMEM30B		PDDC1				PM20D2
		ODF3	CSNK1E			SENP2					XRN1	CMTM4					C15orf38-AP3S2		PRLR		FAM129A	PYCRL	TULP3	PCDHGB5	POLG2	PTGFRN	PDE3A				ADARB1	GPER1					KDM4C	TULP3					TBC1D21		ANKDD1A				DCAF12L1
		BTBD9	CSNK1G3			LGR6					TOLLIP	IL34					LOC100653251		PRRG1		APOA5	PHACTR4	TYR	PCDHGB3	CA5B	PCYT2	PDE1B				ADARB2	PDIA3					KIF1B	TYR					C16orf82		ACSM2B				AMER1
		CSMD2	CSRP1			TMEM35					PLEKHA5	TOM1L2					LOC100996485		MASP1		MRGPRF	TMEM108	UGDH	PCDHGB2	PXMP4	RAD52	PDK1				ADCY1	GSK3B					ZZEF1	UGDH					SPTSSB		ZNF429				ASB6
		SLC25A25	CYP7A1			AFAP1					SMOX	KIF18B					LOC101927001		KLK7		AGAP2	LYNX1	UMPS	PCDHGB1	GPN1	RAF1	ENPP1				AK1	GSTT2					DIP2A	UMPS					DACT2		FAM101B				C20orf96
		RNF157	DBT			EDA2R					GNL3L	TMEM199					LOC101927085		PSAP		AGAP1	MTMR9	UNG	PCDHGA11	MGLL	RBMS2	PDPK1				AKT2	HLA-DOA					MLC1	UNG					ZNF800		NCR3LG1				FAM65C
		SORCS1	DDX3X			SAV1					L1TD1	ZNF524					LOC101927376		PSEN1		SH2D1B	NABP2	UQCRC2	PCDHGA10	ITGA11	PRPH2	PFKFB2				ABCD1	HMGCR					ZFR2	UQCRC2					SYNPO2		HSD11B1L				BEST3
		PNMA5	DLST			ALX4					ZNF586	BROX					LOC101928291		PSG1		RAB3IP	ALG12	EIF4H	PCDHGA9	COPG1	RDX	CDK14				ALDH3B1	PRMT2					KIAA1024	EIF4H					ANO6		C1orf95				LRFN5
		ZNF618	DLX5			MCUR1					DYM	TMEM56					LOC101928396		PSG4		UBE2J2	TTPAL	LAT2	PCDHGA7	AAK1	REN	PGAM1				ARL4D	FOXN2					OTUD3	LAT2					CDCP2		ILDR2				SLFN13
		TNFRSF13C	DSC3			TP53AIP1					ZNF562	SLC30A7					LOC101928558		PSG11		TMEM132D	ZNF557	WNT3	PCDHGA6	ANKRD6	RET	PGR				ARG2	HTR1F					POFUT2	WNT3					NBPF11		ZNF470				TMEM199
		RAB3C	ECM2			TSPYL2					GATAD2A	FAM78B					LOC101928686		PSKH1		MRPL52	HMGN5	WNT7B	PCDHGA5	CLSTN1	RGS12	SERPINB10				ARL3	IFNAR2					WWC1	WNT7B					TXLNA		CAPN8				SIX5
		C5orf55	EEF1A1			SMOC1					ARHGEF38	TTL					LOC101928728		PSMA5		UBALD1	LRRC2	WNT8B	PCDHGA4	EPN2	RGS16	PIK3C2A				ARSA	IL6R					WSCD1	WNT8B					IBA57		PLEKHM3				DPY19L3
		OLIG1	EIF4EBP2			TMBIM1					PGPEP1	FBXO41					LOC101928750		PSMB2		KIF19	HMBOX1	WNT9A	PCDHGA3	SIRT2	RHEB	PIK3C2B				ARSD	IL11					UBR2	WNT9A					ANKRD23		NUGGC				ZNF714
		MRGPRF	ELK1			FN3K					CNTLN	GAREML					LOC101928772		PSPH		SPNS2	OCEL1	XG	PCDHGA2	SORCS3	RNASEL	PIK3CB				ARVCF	IL13					ZCCHC11	XG					ALG1L		C1QTNF8				PDIK1L
		MED12L	EPS15			PDLIM2					ANKHD1	CPNE9					LOC101928841		PTPN3		WDR81	CCDC121	ZNF28	PCDHGA1	SPEN	RNF4	PIK3CG				ASPH	ILF3					MAN2B2	ZNF28					MUC20		GRID2IP				NFAM1
		ACAP3	FABP3			ZSCAN31					RNF125	RNF38					LOC101928843		PTPN14		TBC1D16	EFCAB1	ZNF69	YLPM1	FAIM2	RPS23	PKD2				ATP12A	IMPA1					NEDD4L	ZNF69					ZNF385C		METTL10				TTL
		AGAP1	FABP7			NOC3L					C2orf42	CCDC50					LOC101929469		PTPRCAP		COX6B2	USB1	ZNF70	SLC2A9	SETD1B	RS1	PLAG1				ATP2A1	ITK					U2SURP	ZNF70					LGI3		NCMAP				PROM2
		UBE2J2	FANCD2			XPO4					C1orf159	DAB2IP					LOC101929479		RAD1		HSPB6	NARG2	ZNF124	SLAMF8	SIPA1L3	RXRA	PLAT				ATP6V1C1	KCNJ15					FNBP4	ZNF124					ANKS6		FAM177B				PPM1K
		ZNF641	MS4A2			HIF3A					MARC2	CREBRF					LOC101929632		PURB		C1orf173	VEPH1	MKRN3	SPHK2	IQSEC2	S100A11	PLD1				ATP6V0A1	KHK					ARHGEF18	MKRN3					SLC37A2		PAIP2B				PLEKHG4B
		SPPL3	FGF12			ZMAT3					FAM118A	TMEM167A					LOC101930001		ABCD4		DMBX1	C22orf29	ZBTB16	CELF4	SARM1	S100P	PLRG1				ATP7B	LAMP2					SPECC1L	ZBTB16					CCDC83		C7orf65				CNKSR3
		SPACA7	GPC5			TTC31					FKBP14	ZMAT2					LOC101930241		PEX2		PODN	QTRTD1	ZNF155	UGGT1	MRPS27	SDHC	PLXNA2				KIF1A	LEPR					SIRT3	ZNF155					BEND6		C9orf139				RNF217
		C14orf79	FOXE3			MRPS25					CCDC40	SH3RF2							RAB27B		UBXN10	NOL9	ZNF185	AGPAT4	RAP1GAP2	SRSF1	PRRX1				AVPR2	LGALS4					ICMT	ZNF185					C6orf89		SLC25A53				TMEM74
		SLC24A4	FXN			CLEC7A					PDPR	TMEM213							RAD51B		SYT2	LIN28A	ZMYM2	PMEPA1	ZC3H3	SRSF5	PNN				BARD1	LMX1A					NPTXR	ZMYM2					RBM24		IQSEC3				SLC35G1
		CMTM3	NR5A2			GIGYF1					TMEM248	RBM33							RARA		VSTM2L	CXorf36	ZNF213	DUSP22	MPRIP	SH3GL1	UBL3				BBS4	LSAMP					QPRT	ZNF213					PHACTR1		HIST2H2BF				ZNF519
		UBALD1	FUCA2			UNKL					ATP5SL	FAM84B							RASGRF2		TSHZ2	KLHL36	ZNF215	RGMA	39692	SHOX	38231				HCN2	MFAP3					POFUT1	ZNF215					SRRM3		NUTM2G				ZNF497
		CANT1	GABRB1			S100PBP					BSDC1	FAM91A1							RBBP4		TBC1D20	C7orf63	ZNF226	PRDM11	PASK	ST6GAL1	POU2F2				BDH1	MMP1					ACAP2	ZNF226					DEFB107A		TSPAN11				ZNF780B
		SPNS2	GABRG2			YTHDC2					PIWIL2	TTLL11							RBL1		ZNF513	RBFA	SLC30A2	ADAMTS9	LARP4B	SLC1A4	PPP1CB				BGN	MMP8					ADAT1	SLC30A2					POLR2J2		ANKRD65				GBP6
		MRPL10	GBP1			CDK15					MSTO1	KIAA1958							RBM3		LYPD6	HDAC11	LUZP1	CCNL1	FBXL7	SLC4A1	PPP2R2C				BMP1	MTNR1B					ORC6	LUZP1					RICTOR		SPANXN1				SPTSSB
		GJD3	GNG7			TMEM135					PNPO	MOSPD2							RBM4		TMEM198	PYROXD1	LAPTM5	AGTRAP	MLC1	SLC7A1	PPP3CB				BMP7	MYC					NUP62	LAPTM5					LCLAT1		SPRN				ZNF800
		COX6B2	GP5			C8orf33					PNMAL1	AWAT1							RBMS2		NUDT16	KIAA0319L	PAX8	C12orf5	ZFR2	SLC12A1	PPP6C				BPHL	MYO9B					SLC7A11	PAX8					ZDHHC20		LOC554223				QSOX2
		MOB3A	GPR1			TRAK2					SMU1	SLC5A12							RBP1		PPM1M	ZNF696	REEP5	LYRM4	PHLPP1	SLC25A1	PRKAR2A				BRAF	PPP1R12B					PRKD3	REEP5					UBN2		C15orf62				GIMAP1
		GIPC3	GPR39			C7orf49					OGFOD1	TMTC3							RELB		CD109	ATAT1	EPM2A	RGL3	ANKRD28	SLCO2A1	PRKCE				BST2	NCAM1					BHMT2	EPM2A					RNF169		PIRT				SYNPO2
		NDUFA11	GRIK3			DDA1					SLC47A1	ALDH1L2							RET		C7orf31	OBFC1	ST7	ADCK1	RPRD2	SLCO1A2	PRKCH				BTG1	NDUFB9					AIPL1	ST7					MFSD8		C15orf56				PLAC4
		CYP4F22	GUCA1B			GID4					UBE2W	SLC5A8							RFNG		UBXN2B	FBXL18	UBXN8	PAK7	OTUD3	SLIT1	MAPK1				C1QC	NFIC					MAFF	UBXN8					C10orf67		FAM227A				PPAPDC1A
		C1orf172	HADHB			TMEM109					CPPED1	TMEM229B							RGS12		GAB3	CSRNP3	LHX3	GJC2	KAZN	SMPD1	MAPK4				C4BPB	NOS3					DSTYK	LHX3					HS6ST3		ANHX				METTL15
		SYT2	HLA-DQB1			DERL1					SYNJ2BP	FSIP1							RGS16		ASB6	TRIM46	ADAM12	KIAA1147	CAMTA1	SNAI1	MAPK8				LDLRAD4	NOTCH2					RASGRP3	ADAM12					JAKMIP3		PPAN-P2RY11				AMN1
		PIFO	HLA-E			PPDPF					PLCXD1	RHBDL3							RHD		ZBTB46	ZC3H12A	USP9X	SEPN1	FAM208A	SPIB	MAPK10				CACNA1B	NPHP1					CCRN4L	USP9X					EFCAB4A		LOC728392				TXLNA
		SGSM1	HOXA3			NOL12					C17orf85	ZNF709							RHO		C20orf112	EDC3	KDM5C	KIAA1199	EHBP1	SPTB	PRRG1				DDR1	NTRK2					BACE2	KDM5C					KSR2		C12orf73				IBA57
		ICA1L	ID1			C19orf57					ZNF331	ZNF540							RNASEL		RIMS4	CTC1	EEA1	JPH3	KIAA1033	SPTBN1	HTRA1				CALCA	DDR2					ZNF345	EEA1					UBALD2		LOC100130705				TET3
		SGPP2	ID4			EFHD2					PARL	IFNLR1							RORB		FAM65C	RAB11FIP1	ITGA10	RHOJ	USP22	SRMS	PSMA5				CALR	NTSR1					TECPR1	ITGA10					C17orf58		JMJD7				ARHGAP27
		LYZL4	IDH3A			ZNF557					SMPD3	LONRF2							RP2		SIRPA	ORAI2	GCM1	TMEM27	TTC28	SSR1	PSMC6				CAMK4	NUCB2					USP49	GCM1					C17orf78		MTRNR2L4				TMEM192
		TRIM71	IL5RA			C17orf62					SOX6	CHST13							RPA1		RBBP8NL	EFHD1	APOL1	CYP20A1	KIAA1045	SSTR5	PSMD11				CAPN1	P2RX5					TRIM58	APOL1					PTRF		ARL17B				GAPT
		FAM131A	INSR			NKAIN1					MED29	PRICKLE2							RPL10		MPP7	PABPC1L	PIAS1	KIAA1143	ZNF629	STAR	PTAFR				CAPS	P2RY1					MTHFD1L	PIAS1					SMIM21		ATP5J2-PTCD1				C9orf72
		ZDHHC19	ITGA2			HMBOX1					FAM46A	KBTBD12							RPL15		LDLRAD3	UPK3B	CDC14B	TMCC3	GRIP1	STAT5B	PTEN				CAPZB	P2RY2					AHCTF1	CDC14B					ZNF776		PHOSPHO2-KLHL23				MARCH8
		LRRC15	ITGAM			SH3TC2					PPP1R9A	DCLK2							RPL27A		LAYN	GLTPD1	PDXK	TBC1D24	SLC44A1	HSPA13	PTGS2				CASP9	PAK3					POT1	PDXK					LYPD5		LOC100653061				JMJD1C
		UROC1	ITGB8			HSPBAP1					CHD7	C9orf96							RPL28		GLT1D1	GRIP2	MKNK1	GRAMD1B	LRRC8B	STK4	PTPN1				CBFA2T3	PAX1					ATL3	MKNK1					ZNF844		LOC100862671				ARL5B
		PPARGC1B	CD82			NPEPL1					BTBD2	ASXL1							RPL32		KRT80	SLC38A1	GALNT4	USP31	HMHA1	STK11	PTPN4				CBL	CDK18					SEC31B	GALNT4					RIMKLA		LOC100996273				SYCP2L
		AGPAT6	KCNA2			KCTD17					SLC48A1	POLR3H							RPS3A		C2CD4A	GDPD5	DGAT1	PLEKHG1	ZNF346	STX1A	PTPN9				CCND2	PCYT1A					TMEM87A	DGAT1					C20orf203		LOC101060060				POLR2J2
		NACC2	KCNN3			DHRS12					HIF1AN	CYS1							RPS20		FBXL16	VOPP1	RNMT	NLN	CORO1C	SUPT4H1	PTPRD				CCNG2	PDE1A					CHMP2B	RNMT					ZNF621		LOC101060789				TBC1D28
		LCN8	KLK2			ACBD4					IPO9	SCAMP5							RPS24		TOM1L2	YIPF5	TNFSF14	AHRR	ZMYND8	SUV39H1	PTPRE				CCNT1	PDE1C					ACOT11	TNFSF14					C3orf70		LOC101927714				PHYHD1
		ZFP92	STMN1			KLHL36					FAM222B	MPZL3							RPS29		RBFOX3	GFOD2	MTMR1	MAVS	KPNA6	SYK	PTPRG				CD3E	PDE7A					APPL1	MTMR1					DOK7		LOC101927853				ZDHHC23
		GATA5	LMAN1			CLMN					DNAJC11	VSTM4							RRM2		RTN4RL1	KAZALD1	FPGT	PDP2	TMEFF2	TADA2A	RAD1				CD6	PDGFRB					TOR1AIP1	FPGT					FRYL		LOC101927903				MORN5
		CCM2L	LNPEP			C12orf49					PARVA	TXLNA							SORT1		C17orf50	ADAMTS12	TNFRSF11A	TAOK1	AIPL1	TAGLN	PVRL1				TNFSF8	PDK3					SERBP1	TNFRSF11A					PPIL6		LOC101928210				TCP11L2
		SOGA1	LOX			ZDHHC11					FGD6	LIPH							SALL2		WIPF2	GSG1	IL18RAP	MICAL3	BCL2L13	MAP3K7	MAP4K2				CD97	PFDN1					ZBTB20	IL18RAP					C9orf47		LOC101928229				GK5
		ADAMTS14	LPP			PRR5L					PAG1	FBXO45							MSMO1		ZNF784	LRRC48	SYNGAP1	BAHCC1	SLC24A2	TAPBP	RAB27B				CDC25B	SERPINB8					TTLL3	SYNGAP1					MMAB		LOC101928686				WDR72
		RBBP8NL	CAPRIN1			CNTD2					BIN3	TMEM192							SCN2B		CCDC27	KATNAL2	SQSTM1	ISLR2	ARIH1	TBCD	RAD21				CETN2	PKHD1					RSL1D1	SQSTM1					C1QTNF9		LOC101928723				SERINC5
		C5orf20	SMAD2			GRHL2					C19orf10	TMEM184A							SCN5A		ZNF362	ZMIZ2	AP3D1	KIAA1522	FAM149A	TBXA2R	RAF1				CETP	PKNOX1					BLOC1S6	AP3D1					C17orf51		LOC101928771				TMEM80
		MIB2	MCAM			ANKRD53					BARX1	LGI3							SCNN1A		FAM78B	KRTAP4-12	USP13	IGDCC4	DFNB31	TCF7L2	RASGRF2				FOXN3	PLD1					FBXW8	USP13					KLHL17		LOC101928843				KSR2
		EIF5AL1	MDH2			FOXRED2					PDGFC	ANO5							SCNN1G		CLDN19	FRMD8	MPZL1	SCUBE2	USP49	TCF15	RBBP4				CCR5	PLGLB1					FBXO6	MPZL1					SLC6A19		LOC101930125				CISD3
		ALG10B	MEA1			GPR157					ALG1	KIAA2018							SRL		NFAM1	GSG2	MAP3K14	MUC3B	SPEF1	VPS72	RBBP8				CMKLR1	PLIN1					MYCBP	MAP3K14					TGM6		LOC101930241				ENDOV
		TMEM120B	MGAT5			EDC3					TMEM234	ZCCHC24							CCL3		PROM2	RASSF4	LDB2	ZNF250	C1orf43	TEP1	RBL2				CNGA2	PPOX					GAPDHS	LDB2					MTX3						THEM5
		FAM109A	MGMT			CTC1					PCDHGC5	UNC5B							CCL15		FAM132B	ANTXR1	CBFA2T2	WIZ	PNKD	TF	RBMS1				CNGA4	PPP2R5B					SLC17A5	CBFA2T2					ANKDD1A						RNF149
		LYSMD4	MGP			PREX2					PCDHGC4	LRTOMT							CCL16		FAM84A	SLC37A3	LRRFIP1	SLC25A19	KANK2	TFDP2	RBMS2				CNN2	PPP2R5D					CNNM4	LRRFIP1					FOXD4L4						C5orf64
		C16orf11	MGST2			ULBP1					PCDHGB7	CDHR3							CCL22		PPM1L	NICN1	MSC	DHX35	HINFP	TFR2	RFC5				CNR1	PPP3CA					INTS6	MSC					ZNF773						SREK1IP1
		MGAT5B	MKLN1			UBXN6					PCDHGB5	SLC35F1							SDC1		SLC36A2	WIBG	ITGB1BP1	CELF5	DAK	LEFTY2	RFX3				CNR2	PPP3R2					OR1J2	ITGB1BP1					TMEM110						ZFP41
		TOM1L2	MUT			AKNA					PCDHGB3	PXT1							SELP		C9orf62	PCGF5	GPR37L1	PKNOX2	PCDHGA12	TGM2	RGS10				CNTFR	PRKAB2					SEC22A	GPR37L1					SOGA3						MAGEB18
		RBFOX3	NAIP			C6orf25					PCDHGB2	SCUBE3							SELPLG		USP51	KIAA1804	PTER	MRPS14	CHD5	THOP1	ROBO2				COL2A1	PRKD1					CACYBP	PTER					C10orf99						RAB37
		TMC8	NAP1L4			ITIH5					PCDHGB1	VGLL2							SEMA3F		GPR180	SLX4	TRIP12	PRDM16	ZNF500	THRA	ROCK1				COMT	MAPK10					ATP5S	TRIP12					C15orf59						LUZP2
		KRT25	CEACAM6			GLTPD1					PCDHGA11	CNOT6L							SFPQ		PHOSPHO1	FAM120B	ZNHIT3	MCCC2	SENP6	TRAPPC10	RPA1				CPD	DNAJC3					PDE7B	ZNHIT3					CCDC103						C17orf51
		ZNF578	NCK1			APOL4					PCDHGA10	EPHX4							SFRP2		TRPV3	KIAA1841	SNAP29	PARVG	GIGYF2	TMPRSS2	RPL23A				CPT1A	PROS1					FAM184B	SNAP29					TRABD2B						KY
		HIPK4	NDUFA6			TMPRSS5					PCDHGA9	MMS22L							SRSF1		BHLHA15	COL25A1	SLC9A3R2	LHX5	FAM127B	TNFAIP1	RPL28				CREBBP	KLK10					NAAA	SLC9A3R2					VGLL3						CCDC158
		SIK1	NDUFA10			LBH					PCDHGA7	ZDHHC20							SRSF3		OLFML2A	PLCD4	SLC22A6	GREM2	CCDC9	TNP1	RPS6KA2				CSF1	PSPH					PCDH11X	SLC22A6					C4orf50						SLC6A19
		PNPLA5	NEDD9			SNX27					PCDHGA5	KCTD13							SGCB		AGO4	RSPO3	CIAO1	GZF1	TTLL3	TNR	RREB1				SLC25A10	PTGS1					RPS6KA6	CIAO1					LOC389831						ARSI
		CDPF1	NFIC			CAB39L					PCDHGA4	FBXO33							SHB		AAED1	ARHGEF39	CD101	TTC31	MTG2	TPP2	CLIP1				CTNND1	QSOX1					GOLIM4	CD101					UBE2NL						DCAF12L2
		OTOS	NIT1			NETO1					PCDHGA3	RNF169							SHOX		PIANP	ATOH8	NTN1	NOM1	FAM50B	NR2C2	SORT1				CTRL	PTPN11					P2RY10	NTN1					C1QTNF8						LHFPL1
		PROM2	NUCB2			SPACA1					PCDHGA2	TMEM86B							ST3GAL2		MLKL	UBASH3B	MED20	CLEC7A	BLOC1S6	TRAF2	SALL2				CTSO	PTPRC					RRP7A	MED20					AGMO						FMN1
		PLEKHG4B	GPR143			RAB1B					PCDHGA1	RASGEF1C							ST3GAL3		TMEM201	CEP19	ADAMTS2	FAM160B2	FBXW8	TUFT1	SC5D				TEX28	PTPRN2					KCNMB4	ADAMTS2					FOXI2						SOWAHB
		ZMAT2	ORC4			SLC25A28					PCDHB9	C17orf103							ST8SIA1		C1orf86	FAM83A	SPTLC2	MTHFSD	TIMM8B	UBA52	SCN1A				CYLD	PEX2					DESI1	SPTLC2					IL17REL						41883
		TTLL11	PAFAH2			FCRL5					RNF20	TIPRL							SKIL		TXLNA	TMEM241	GOSR1	FBXL17	PELP1	UBE2G2	SCN3A				CYP8B1	RAB3IL1					CECR6	GOSR1					C3orf72						MURC
		TMEM229B	SERPINE1			SCRT1					INPP5E	STEAP2							SKP2		ZNF385C	LGALS12	RAB3D	USP46	ST6GALNAC4	UBE2H	SCN8A				CYP11B1	RASGRF2					PCLO	RAB3D					C7orf65						TMEM255B
		ADAL	PAPPA			AIF1L					MUC13	MDGA1							SLC2A5		SPNS3	SHANK3	H6PD	NT5DC2	SDCBP2	UFD1L	SCN9A				DAP	RBBP4					MRPS18B	H6PD					NPIPB15						C15orf38
		RHBDL3	PAX1			DNAL1					SLAMF8	RBM20							SLC3A2		TCTE1	DIXDC1	GTPBP1	VPS33A	CIDEB	UCK2	CXCL6				DBT	RBBP5					FLVCR1	GTPBP1					BCL2L15						ZNF530
		DEDD2	PAX3			GUCD1					UGGT1	SLC25A45							SLC5A3		SLC36A1	ZNF518B	APOBEC3B	INTS3	NDOR1	NR1H2	CX3CL1				DCX	RBP2					WDR91	APOBEC3B					TMEM151B						ZNF445
		EID2	PCDH7			ATAD3B					SEMA3G	C11orf44							SLC5A5		ZCCHC24	TANC1	ABCG1	LYNX1	GPR78	VEGFA	SDC2				DHX8	RPL28					COMMD9	ABCG1					NUTM2G						FAM101B
		SYNE4	PCSK5			STK40					C14orf132	P4HA3							SLC6A2		UNC5B	PNPT1	AATK	OTUB2	GPKOW	EZR	SET				DDX11	CXCL12					CLEC2D	AATK					TSPAN11						C1orf95
		APCDD1L	PCYT1A			TSSK1B					PRDM11	ANKRD52							SLC6A3		SLC37A2	MVB12B	RALGPS1	C7orf49	MOCS3	WARS	SFPQ				DFFA	SDHA					YPEL1	RALGPS1					RNF165						LHFPL4
		XIRP1	PGA5			ITFG3					ADPRM	GAS2L3							SLC6A6		MS4A15	SIGLEC12	LRRC14	METRN	RAB30	LAT2	SRSF1				DLX2	SEPP1					SNX8	LRRC14					SPRN						KLHL30
		BHLHA15	PGGT1B			OBSCN					ACN9	KSR2							SLC12A2		CYB561A3	VWA5B2	VGLL4	CAMKV	MCAT	WHSC1	SRSF3				DMWD	SFRP1					UBIAD1	VGLL4					DEFB107B						SOGA3
		QSOX2	PIGR			FAM175A					CABP4	SIAH3							SLC15A1		FAM124A	SNX21	NUP93	DDA1	APOBEC3C	WNT7B	SGCB				DNASE1L1	SFTPC					HCFC2	NUP93					POLR2J3						SCIMP
		SSBP4	PKM			TMEM164					AGTRAP	ZDHHC22							SLC22A1		KIF6	ZSWIM1	KIAA0355	FTO	TOR2A	WNT8A	SH3GL2				DNM2	SGCB					PURG	KIAA0355					CCDC157						CLEC17A
		ADAMTS16	PKP2			LRRC8C					C12orf5	TMED8							SLIT1		C7orf41	FAM105B	SEC14L5	CARD14	REM1	XPC	ST3GAL3				DPYSL2	SH3BGR					EMR2	SEC14L5					ATXN7L3B						TSPYL6
		PTCRA	PLA2G5			TRAF7					EPPIN	PRTG							SIGLEC1		SRRM3	THAP3	RAB11FIP3	CHAC1	C19orf53	XRCC3	SIM1				DSG3	SH3BP2					SOCS7	RAB11FIP3					CYB5RL						VGLL3
		B3GNT6	PLOD1			LDOC1L					CD177	UBALD2							SNAPC1		GPR97	ZNF160	VPRBP	C11orf49	MRPL42	ZNF182	SIM2				DTNA	SH3GL2					ANO7	VPRBP					ZNF704						FEZF1
		CYS1	PMAIP1			CAMKK1					ZMIZ1	C17orf104							SNAPC3		SCUBE3	YIF1B	FRMPD4	FAM134A	KLF15	ZNF33A	SKP1				DUSP3	SHMT1					IRX4	FRMPD4					POTEM						TEX19
		SCAMP5	PMCH			EIF1AD					SMEK2	CISD3							SNX1		IPMK	AP5B1	LZTS3	FKRP	ZDHHC1	ZNF37A	SLC1A1				E2F6	SLC4A1					GOLT1B	LZTS3					MROH6						SAMD12
		FAM71C	POLH			MIEN1					JPH3	PTRF							SNX2		CNIH2	CDKN2AIPNL	KIAA0513	FA2H	NME7	MZF1	SLC5A1				ECE1	SMN1					TXNDC11	KIAA0513					NPIPA3						C6orf201
		PIANP	POLR2J			DYDC2					MIF4GD	ZADH2							SNTB2		CALHM1	COL23A1	RASSF2	MFSD11	PURG	ZNF70	SLC5A3				S1PR1	SMN2					PLLP	RASSF2					NPIPA2						TNFSF12-TNFSF13
		GRAMD2	PPP1R1A			FRMPD3					KIAA1143	EMC10							SOAT1		TMEM86B	CABLES1	ATG13	GNPTAB	A1CF	ZNF75D	SLC6A1				S1PR3	SNCA					ZC2HC1A	ATG13					LINC00452						POLR2J3
		LDHD	PPP1R3D			SYVN1					PPM1H	SLC25A42							SON		EML3	CXorf40A	KIAA0232	TMEM43	SLC39A3	ZNF79	SLC6A4				MEGF6	SPN					MECR	KIAA0232					TEX22						ANKRD33B
		ACSF3	PRG2			JAGN1					ISY1	SIRPB2							SOX11		GPX6	OXNAD1	SPCS2	IRX3	CD209	ZBTB16	SLC7A1				MEGF8	SPP2					RDH11	SPCS2					ANKRD33B						FAM228A
		ZNF585A	PRKCA			PIGO					TBC1D24	FAM126B							SP100		ALS2CL	CDHR1	CKAP5	FYCO1	GALNT9	ZKSCAN8	SLC8A2				EIF2S3	SPTBN2					COMMD2	CKAP5					KIAA0895L						LRTM2
		FAM129C	MAPK13			PRRC2B					PNMAL2	ZNF621							SPN		TMIE	MEX3A	IST1	CHMP6	ITSN2	PXDN	SLC13A1				ELF4	SRPK2					ZNF706	IST1					FOXD4L5						MROH1
		IBA57	MAP2K5			CBX2					RPTOR	ZNF660							SPP2		ANKRD52	CCDC64	CTIF	EFCAB1	ARHGEF4	MOGS	SLC18A2				ELN	STK4					IRAK4	CTIF					FAM72B						ZBTB8B
		VWA3B	DNAJC3			SUV420H2					TBC1D14	COX18							SPTBN2		TTLL6	HELB	ARHGEF17	RHBDF2	AK3	RNF103	SNAPC1				EMX1	CDKL5					INSIG2	ARHGEF17					PPAN-P2RY11						SLC35E2B
		FLCN	PRRG1			NFKBID					KIAA1328	ARL10							SRF		SLC13A5	CENPBD1	KIAA0319	PARP8	DHH	SEMA3B	SNAPC3				SLC29A1	VAMP7					MRTO4	KIAA0319					TLCD2						FAM160A1
		TMEM184A	KLK7			LMNB2					KLHL42	RNF180							SRP68		BOD1L2	MARCH9	OSBPL2	OGFOD3	STMN3	SLMAP	SNCA				EPB41L1	SYT5					TUBD1	OSBPL2					MROH1						LOC100132874
		TSNARE1	PSG1			ADTRP					MICAL3	XKR6							SSBP1		ZIK1	OPALIN	SRGAP3	SH3D21	FOXP3	ALDH5A1	SOX1				EPO	TACR1					CKLF	SRGAP3					DNLZ						LOC100287387
		TYSND1	PSMA1			ATOH8					CRAMP1L	TUSC5							SSR3		PPP1R37	CPA5	AP5Z1	KCTD17	SHANK1	USP11	SOX9				ETS2	TBX3					CPA4	AP5Z1					NPIPB6						TMEM178B
		MARCH8	PSMA2			MICALCL					FBRSL1	EIF4E3							SS18		SYPL2	CAMK2N2	RABGAP1L	CLMN	MRPL4	UBL4A	SPAG1				ETV6	TFPI					GP6	RABGAP1L					FAM72D						LOC100507462
		HNRNPUL2	PSMB2			FBXL20					ZFP14	CCDC85C							STAR		CYB561D1	PAXBP1	IQSEC1	FBXO31	TRIM17	AXIN2	SPTA1				EVX1	TGM4					GLTP	IQSEC1					NBPF24						RNF103-CHMP3
		C6orf223	PSMC2			SHANK3					GBA2	VSX2							STAT2		ANKRD34A	SYTL3	ZBTB40	C12orf49	CERCAM	EOMES	SRI				F7	THBS2					PHF20	ZBTB40					FAM198A						C15orf38-AP3S2
		SDK1	PSMD11			SLC45A3					DENND1A	NAT8L							SULT1E1		SIRPB2	SYTL5	JOSD1	ZDHHC11	RAPGEFL1	HIST2H2BE	SRP9				F11	TKT					PIPOX	JOSD1					FAM72A						ST20-MTHFS
		SLC29A4	PTGDR			DISP2					PRX	ZC3H12B							AURKA		SEC14L4	ARHGAP12	USP3	TMEM180	GLTP	PLA2G6	TROVE2				FABP7	TLL2					BFAR	USP3					FAM160A1						ZNF559-ZNF177
		ZNF620	PTGFRN			TANC1					EPG5	ZCCHC16							STK11		ZNF621	RWDD2A	SLC23A2	ZNF671	FAM203A	ULK1	SSR2				FANCC	TMPO					CDC40	SLC23A2					MEF2BNB						LOC100653194
		METAP1D	PTPRJ			WNT3A					ANKRD36B	HEPHL1							STX5		C3orf56	VPS26B	MED6	ADM2	TBC1D7	LTBP4	STC1				FCER1G	TPM3					CHST15	MED6					SHISA9						MYZAP
		SERINC5	PVR			ABCC10					SLAMF7	ATXN1L							STYX		SH3PXD2B	SLC26A9	HDAC5	DOK3	MRPL30	STK24	HSPA13				FCGR1B	NR2C2					CSAD	HDAC5					LUZP6						LOC100996571
		SEC14L3	RAG1			SYT8					SLC4A5	SH3RF3							SURF4		CRB2	FCRL3	FARSB	L2HGDH	BET1L	DOC2B	ELOVL4				FECH	TSHR					ZNF589	FARSB					PRCD						LOC100996924
		JAKMIP3	RANGAP1			SNX21					SLC46A2	OSTN							VAMP1		C9orf47	GBP4	TSSC4	FRMD1	ZDHHC3	CDC42BPA	STK4				FLT1	TSPYL1					NIP7	TSSC4					RELL1						LOC101059935
		RBM20	RASGRF1			MCFD2					TP53INP2	PLCXD3							TACC1		YIPF6	SLC5A11	CTDSP2	DNAJB14	FZR1	RANBP3	STX3				FPR3	TUB					AIG1	CTDSP2					PSAPL1						LOC101060423
		GPR133	RBM4			YIF1B					CACTIN	OTOP3							TACR1		RAB37	ARHGAP33	ARL4C	ANKRD53	UCHL5	MMP23B	STYX				FZD2	TXK					PRKAG2	ARL4C					FOXD4L2						LOC101927515
		KSR2	RHAG			PPP1R3E					EPS15L1	HCN1							TAF1		TMEM119	DIS3L	ARFRP1	FOXRED2	RHCG	KCNAB2	SUPT4H1				G6PC	UFD1L					SFMBT1	ARFRP1					ZNF316						LOC101927714
		GATC	ROS1			DPP9					FAM60A	ZNF445							TAF11		TMEM95	COX20	RASA4	CSRNP3	SFMBT1	IKBKG	SUPT6H				GABRA3	UTY					GPR89B	RASA4					LOC100131094						LOC101928108
		NHLRC4	RPE			UAP1L1					PRDM12	ZNF710							TAF13		KY	GRIN3B	FARP1	TRPM3	PPHLN1	CDK10	SVIL				GALNT2	UVRAG					ANKFY1	FARP1					NPIPA5						LOC101928195
		ENDOV	RPL13			MYADM					TRPV4	PTAR1							TAL1		TSPAN33	ARAP1	CHST4	ATF7IP2	FAM49B	MADD	VAMP7				LRRC32	XDH					LARS	CHST4					ERVMER34-1						LOC101928686
		TMEM105	RPL15			SYT12					ALOXE3	SLC27A1							TAPBP		AGRN	THEM4	SERF2	ASRGL1	ERGIC3	MKNK1	SYP				GATA4	ZNF12					TMEM14C	SERF2					MICA						LOC101929469
		SMIM21	RPL22			CABLES1					AFAP1	CEP85L							TBXA2R		SLC27A1	ZFYVE27	RNF41	EDC3	PPIL1	KHSRP	SYPL1				GFRA2	ZSCAN20					NT5DC3	RNF41					MINOS1-NBL1						LOC101929853
		SYPL2	RPL37			MYLK3					AGBL5	TMEM189-UBE2V1							TCF15		CEP85L	RNASE11	TRIM13	HSD3B7	SUFU	PPAP2C	SYT1				GPC3	ZNF37A					UFM1	TRIM13					MAGEA10-MAGEA5						LOC101930064
		DOK7	RXRB			SNX29					MIIP	SH2D4B							TDGF1		GPR153	PSMB11	INADL	DNAJC5	CECR1	JRK	TAF4				GLP1R	ZNF85					PADI3	INADL					LOC100996412						LOC101930123
		RELL2	SORT1			RCSD1					EEFSEC	C12orf68							TEF		TMEM189	GJD3	DCAF7	PNPLA3	ZFYVE1	AOC3	TAF5				GNAI2	ZBTB16					GPRC5B	DCAF7					TCP11X1						LOC101930307
		FAM78A	SBF1			MEX3A					SLC22A23	SBK1							TEP1		CD164L2	OSCAR	STAG1	UBXN6	FXYD6	PCDHGB4	TAF11				GNG3	ZNF185					RAB23	STAG1					TCP11X2
		CCDC85C	SC5D			ORAI3					BCORL1	YPEL2							TERF1		LDLRAD1	ZNF813	SF3A1	TTYH3	CDHR5	TNKS	TBX15				GOT2	ZNF202					SHC3	SF3A1					LOC100996779
		S100A7A	ATXN2			ZNF561					PKNOX2	C2orf68							TERF2		SLC6A17	SWSAP1	DSCR3	TMEM121	GNG2	STX16	TCEB1				GPC1	LRP8					CLIC5	DSCR3					LOC100996805
		GPIHBP1	SCN5A			PRDM6					SH2D4A	C4orf50							TFAM		LYSMD1	IRGQ	NMUR1	LIMD2	WNT4	BECN1	TCEB3				GPR12	RNF103					CSNK1G1	NMUR1					LOC101059915
		KY	SCN8A			MYL10					XPNPEP3	IER5L							THBS1		IYD	MOB3A	IKZF1	CYB5B	SH3TC1	EDF1	ZEB1				LPAR4	PAX8					CYCS	IKZF1					NPIPA7
		SLC6A19	CCL7			FBXO44					MCUR1	PCNXL3							TK1		PAPL	MFSD12	SIRPB1	APOL6	RHOF	CDS2	MLX				MKNK2	EPM2A					HAO1	SIRPB1					LOC101060060
		MYLK4	CCL13			SNX18					CDH23	C15orf53							TLL2		GDF6	C1orf172	MYL9	SLC38A1	CCDC93	TNFRSF14	TEC				GPX3	SSPN					MIEF1	MYL9					LOC101060212
		CD300E	SELE			CMTM7					PARVG	FAM174B							SEC62		FAM174B	CCSAP	SPON1	TMX1	EPB41L4B	NAPA	TEF				GRIA3	HIST1H2BC					ANKRD16	SPON1					LOC101060226
		ARHGAP40	SELL			MAL2					ZFYVE20	C17orf102							TLR4		SH2D5	IFFO2	TESK2	GDPD5	L1TD1	FGF18	NR2F2				GRIA4	HIST1H3E					SDK2	TESK2					LOC101060445
		RSPO4	SEPP1			CYGB					ERAP2	ZNF772							TMPRSS2		C1orf226	TPRG1L	RBM14	APOLD1	GTPBP2	DPM2	TFDP2				GRIK3	HIST1H4H					GNL3L	RBM14					LOC101927302
		ZNF81	SFTPB			BTBD9					NSD1	C1orf226							TNFAIP1		CENPP	TRABD2A	N4BP2L2	TSPAN14	HAUS6	FGF17	TFRC				GRSF1	SOX14					SGTB	N4BP2L2					LOC101927462
		PDDC1	SH3BP2			ELFN2					ZMAT3	IL17REL							TNFAIP2		LCNL1	M1AP	PPIE	TRIM7	KLHL28	WISP2	TGFA				GTF3C1	ULK1					SPATA6	PPIE					LOC101927758
		C15orf38	SH3GL1			TMEM132B					MRPS25	C2orf91							TNS1		LDLRAD2	TPRA1	COG5	NUAK2	NDE1	CACNA1H	TGFBR1				GUCA1B	KLF11					VSIG10	COG5					LOC101927763
		ZNF445	SKP1			CCDC85A					NOM1	PAIP2B							TP73		IFITM10	SPATA18	SLC25A17	RNF170	TOR4A	SNURF	TGFBR3				HABP2	CDC42BPA					FBLIM1	SLC25A17					LOC101927910
		POLN	SLAMF1			C1QTNF6					ANAPC1	STMND1							TPH1		CUEDC1	TMPRSS11B	C1orf61	VANGL1	MTMR10	MPZL1	TIMP2				HCLS1	CHST1					MED18	C1orf61					LOC101928192
		NDUFS7	SLC6A2			FBXO32					MEAF6	SNX30							TPM3		C10orf105	UGT3A1	NCOA2	DNAL1	CDKAL1	CCRL2	NKX2-1				HDAC2	SCARF1					CNNM2	NCOA2					LOC101928229
		ASPG	SLC6A3			SLC26A9					GNPNAT1	LDLRAD2							TPMT		IQSEC3	SOWAHA	SEMA4D	TMUB1	WHSC1L1	UBE2M	TK2				HLA-DRB1	CRADD					ZNF562	SEMA4D					LOC101928686
		ZNF710	SLC8A3			GPR146					SLC13A3	ZBTB34							TPO		NRARP	TMEM71	DDX17	GUCD1	CYP2W1	DIRAS3	TLL1				HLA-DRB4	FADD					TRPM7	DDX17					LOC101928728
		LHFPL4	SLC22A1			FCRL3					TTC23	CUEDC1							NR2C1		RNF165	AGPAT6	HYOU1	PARP9	UBE2R2	PRY	NR2E1				MR1	NAPA					GDAP2	HYOU1					LOC101929012
		C3orf62	SLC22A3			ZNF689					TMEM135	CCDC88C							NR2C2		SPRN	TAF1L	CCT4	CALN1	CDCA4	P2RX6	TSPAN7				HMGCS1	INPP4B					BIVM	CCT4					LOC101929275
		PNPLA7	SLC22A4			FAM129A					JMJD4	TRIM67							TRAF3		FAM110C	ZFP92	PDPN	KCTD10	SUSD4	DLGAP2	TSPAN6				SLC29A2	MPZL1					UHRF1BP1	PDPN					LOC101929795
		AGRN	SOD2			HSPA12B					SELRC1	TSPAN11							TRAF5		FAM83G	APOBEC3D	SLMO1	PLEKHN1	PDPR	MAPKAPK2	TOP2A				HNRNPD	RNF8					NCAPG2	SLMO1					LOC101930001
		KLHL30	SORL1			TMC1					PYCRL	PALM2-AKAP2							TRAF6		SYNDIG1L	CTCFL	CELF2	ZDHHC18	BSDC1	GPR55	TOP2B				HOXA11	TBX18					PQLC2	CELF2
		AMIGO3	SPP2			TMC2					WNK2	RNF165							TSC1		LGALS9C	TRPM6	CLDN16	MED10	ANO10	TRIP12	TPM3				HRAS	DCLK1					CYP2W1	CLDN16
		GPR153	SPOCK1			ZFYVE27					C11orf95	ZNF862							TSPYL1		PPAN-P2RY11	C5orf20	FUT9	CAMKK1	HAUS2	SLC9A3R2	TPMT				HRH2	ZMYM6					RHBDL2	FUT9
		C15orf59	SPTB			COMTD1					TMEM108	PTPN20A							TUB		C17orf107	TMEM120B	PTGES3	SLC37A3	GOLPH3L	TGFBRAP1	NR2C2				HSF4	ZMYM5					GEMIN8	PTGES3
		SCIMP	SREBF2			CSNK1A1L					CHID1	SLC15A5							TUFM		C17orf96	PRIMA1	KIF1C	NICN1	ATAD3A	PEX16	TRAF6				DNAJB2	LRRFIP1					PIGX	KIF1C
		SHISA6	ST14			TRAPPC6B					MTMR9	SHISA7							TULP1		ABAT	ZFP90	GIPC1	DNAJC30	RCBTB1	ARHGAP29	TRPS1				ICAM1	NOLC1					RMND1	GIPC1
		TRABD2B	STAT4			SLC24A4					METRN	SHISA9							UBE2G1		ABCA3	BEAN1	TRAF3IP2	ING5	NAT10	FADS2	TSN				IFIT1	NUMBL					C14orf119	TRAF3IP2
		SLC6A17	ELOVL4			KLHL33					DBNDD1	ZNF814							UBE2I		ACOX1	TMC8	ZNF460	GPR123	UQCC1	MED27	TSC1				IGF1	SNAP29					HEATR3	ZNF460
		C1orf229	STK3			C15orf40					GID4	TMEM194B							UFD1L		ACP5	ZNF578	CPLX2	RAB11FIP4	TMEM39A	HOMER3	TNFSF4				CXCR2	CIAO1					PLEKHB2	CPLX2
		BEND4	STK4			SNX20					TMEM38A	PRSS46							UGDH		ACTN4	DPY19L3	CPLX1	FRMPD3	VPS53	AKAP6	UBE2D3				INHA	FHL5					MRPL20	CPLX1
		MAFA	CDKL5			SGK494					TSEN34	ZNF605							UGT2B10		ADCY1	ZNF714	HPSE	DOT1L	KLHL26	PGS1	UBE2E2				INHBC	SLC25A27					PDPR	HPSE
		SKOR1	TCEB3			TBC1D16					TRPM8	TMEM178B							UMPS		ADD2	ZNF555	MMP24	MRPL43	ZNF444	SLC4A8	UBE2N				INSR	CHST10					ANO1	MMP24
		C1QTNF8	ZEB1			GJD3					RNF26	ACPP							COL14A1		ADRBK2	MOB3C	AP3M2	FAXC	RNLS	PMPCB	UBE2V2				IRF4	PGS1					PIWIL2	AP3M2
		PRAMEF12	THRB			RAVER1					TMEM185B	ACTN1							UNG		AP1B1	CLDN19	ERP29	HES7	STK32B	NRG2	UBTF				ITGA2	LITAF					LARP1B	ERP29
		GOLGA7B	TK2			IRGQ					TNIP2	ACVR2B							USP4		AK1	GAREML	MAPRE2	SLC9A7	LAPTM4B	RAB3D	UQCRB				ITPKB	SCAMP1					RFWD3	MAPRE2
		GTF2H5	TMOD1			MOB3A					NOL12	ADORA2A							UQCRB		AK4	FAM132B	SDS	CBX2	PARL	ABCG1	USP1				JARID2	GOSR2					MRPS10	SDS
		TBC1D3C	TNFAIP1			SHE					EFHD2	ADORA2B							UTY		ALDH3A1	PPP1R1C	TLK2	MPV17L2	SMPD3	MICAL2	UVRAG				JUND	SNCAIP					SBNO1	TLK2
		C10orf62	TSNAX			CCSAP					ZNF557	AP2B1							VHL		ALDH3B2	SGOL1	ATF7	ZNF496	MAML3	GREB1	VHL				KCNA7	SH3PXD2A					LEPREL1	ATF7
		LCN10	TWIST1			UHMK1					KREMEN2	CRISP1							VIPR2		ALDH3A2	PPM1L	CYB561D2	PTPN5	ZNF823	RAPGEF2	WIPF1				KCND1	KIAA0040					RAVER2	CYB561D2
		PLIN5	UBE2V2			LIX1L					LRRC2	APLNR							BEST1		ANXA8L2	IGSF11	KPTN	PLXDC2	MED29	PCDHGA8	WNT7B				KCNJ12	NUP93					PNMAL1	KPTN
		HIST2H2BF	UGT2B15			REG3G					FYCO1	ALAD							CLIP2		ANPEP	DAB2IP	NUDT3	ATOH8	BMP2K	KIAA0355	WNT9B				KCNMB1	IST1					SLC47A1	NUDT3
		ZNF716	USP4			ACVR1C					MUL1	ALCAM							LAT2		APBA1	RBM33	LZTS1	ZNF587	KIF16B	ECE2	WRN				KCNQ2	TESPA1					CWF19L1	LZTS1
		FTH1P18	UROS			UROC1					HMBOX1	ALDH3B2							CORO2A		APBA2	C8orf37	CELF3	CGNL1	CHD7	GPRIN2	ZNF2				KCNS1	RBM8A					RBM41	CELF3
		TSPAN11	CLRN1			C4orf32					USB1	AMFR							WHSC1		AQP8	TTLL11	WBP4	FBXL20	BTBD2	RAB11FIP3	ZNF12				KIR2DL3	TNFSF15					UEVLD	WBP4
		ATXN7L3B	UTRN			GNPDA2					ZNF329	ANK3							WNT3		AR	TRMT10B	SEC23IP	HIST1H2BK	RNF126	HDAC4	ZNF33A				KIR2DS4	OLIG2					SYNJ2BP	SEC23IP
		POTEM	UVRAG			UBE2QL1					C22orf29	SLC25A4							WNT7B		RHOC	PRUNE2	RASSF8	ATCAY	PRPF40A	MLEC	ZNF33B				KLRC3	AKAP8					COPRS	RASSF8
		ZNF862	VIP			AGPAT6					SAP30L	BIRC3							WNT8A		ARL2	RIBC1	PRAF2	LGALS12	NSUN5	RASSF2	ZKSCAN1				KLC1	BET1					HJURP	PRAF2
		C1orf233	WHSC1			HGSNAT					NOL9	AQP2							WNT10B		ARL3	FAM122C	PADI2	TRIM5	CNDP2	RAPGEF5	ZNF41				KPNB1	BCAS2					ZNF331	PADI2
		LYPD8	WNT1			C9orf57					NPEPL1	ARG2							WNT9B		ARRB1	USP54	NXPH4	HELZ2	OGDHL	RIMS3	ZNF70				KRT3	ZNF267					DNAJA4	NXPH4
		SYNDIG1L	WNT9B			FAM199X					SNIP1	ARL3							WT1		ARSB	GPR180	USP18	KIAA1755	TTC17	MAML1	ZNF84				KRT82	LANCL1					CHST12	USP18
		KRTAP2-2	CNBP			ASB7					GRTP1	ARRB1							XRCC2		ARSD	SYNE3	KLF12	MVB12B	H2AFJ	SPOCK2	TRIM25				LAMC1	TRDN					DHTKD1	KLF12
		DMRTC1B	ZNF12			ADAMTS14					KLHL36	ARSA							XRCC3		ARVCF	EXD1	KLF8	SAPCD2	PECR	KIAA0141	ZNF184				LBP	ZNF211					SVOP	KLF8
		METTL12	ZNF182			BCDIN3D					FBXO31	STS							ZFX		ASCL2	RHBDL3	ITGA11	FAM181A	PPP2R2D	FARP2	ZNF202				LCP1	DCTN2					ELMOD1	ITGA11
		LOC100130705	ZNF37A			TMEM120B					C12orf49	ARSD							ZNF2		ASL	ZNF320	PHLDA1	TSR2	GABRQ	PPP1R26	ZNF229				LGALS8	ARFGEF2					CDKN2AIP	PHLDA1
		ZNF316	ZBTB25			KRT80					UGT2A3	ATM							CNBP		ASPH	ZNF497	ZNF510	SYS1	LIN37	ZBTB39	SLC30A4				LMNA	SIVA1					PRPF40A	ZNF510
		PATE3	ZNF69			FAM161B					AGMAT	ATP2A3							ZNF708		ASTN1	UBL4B	RPH3A	KIAA2013	SULF2	POM121	LRP8				LMX1B	MTHFS					HIF1AN	RPH3A
		LOC100288524	ZNF75A			NRG4					METTL8	ATP4A							ZNF16		ATP1A3	LONRF2	RUFY3	CCDC97	PCDHGA10	NUAK1	BTG2				LRCH4	PAICS					KANSL3	RUFY3
		LOC100289097	ZNF85			ZNF688					ZDHHC11	ATP5C1							ZNF19		ATP2A2	PRICKLE2	TRAK1	BMF	PCDHGA9	RBM19	KCNAB1				LRP3	STAMBP					YEATS2	TRAK1
		LOC100506571	ZNF180			C16orf89					CPSF7	ATP5F1							ZNF182		ATP2A3	ANKRD24	WDR47	YIF1B	PCDHGA7	SLC35E2	ST8SIA4				LSS	POLR3G					FRMD4A	WDR47
		LOC100507507	ZNF195			TOM1L2					THSD4	ATP6V0B							ZNF33A		ATP4A	B3GNT6	KDM2A	COX19	PCDHGA6	AP5Z1	ALDH5A1				BCAM	NUP50					IQCC	KDM2A
		TGFBR3L	ZNF217			RBFOX3					CCDC134	AVPR1A							ZNF33B		ALDH7A1	ANO6	MAPKBP1	LRRC16B	PCDHGA3	IQSEC1	TFPI2				TACSTD2	MALT1					ATF7IP	MAPKBP1
		LOC100507747	ZNF224			C17orf77					MAGIX	AVPR2							ZNF43		ATP5D	CASP16	SPEN	PPP1R3E	PCDHGA2	GFPT2	NR4A3				MBP	POP1					CCAR1	SPEN
		ATP5J2-PTCD1	MAP3K12			C18orf25					ADM2	AXL							ZBTB25		ATP7A	ZNF626	FAIM2	TMEM259	PCDHGA1	FGF19	PTP4A2				ADAM11	ASCC3					40787	FAIM2
		ISY1-RAB43	LRP8			CCBE1					MAP6D1	BARD1							ZNF69		ATP7B	NBPF11	UNC13A	DERL3	PCDHB13	DGCR2	SSPN				MDM4	LILRB4					ZNF701	UNC13A
		LOC100653247	MAPKAPK3			ZNF578					DOK3	BAX							ZNF70		AZU1	APOBEC3A	PDZD2	SNX29	PCDHB11	ACOT8	KMT2D				MEN1	IFT27					SAYSD1	PDZD2
		LOC100996485	EPM2A			C19orf25					KIAA0319L	BCKDHB							ZNF75A		BAG1	APOBEC3F	KIF21B	MTSS1L	ANKH	BCL2L11	FXR1				MFGE8	DSTN					FGD6	KIF21B
		LOC101060060	DPF3			DIRAS1					TRMT2B	BCL2							ZNF221		BAI2	VWA3B	ZHX3	C17orf72	CABP5	GNE	USP9X				MFNG	PRDM4					METTL2B	ZHX3
		LOC101927402	ELL			PM20D1					FRMD1	BDKRB1							ZNF85		BCAT1	SPRED2	GGA2	GORAB	PANX2	HCN4	CDC7				MGAT1	FGFR1OP					DCP1A	GGA2
		LOC101927423	HIST1H2BC			GCSAML					OBFC1	BGN							ZNF90		BCAT2	KLHDC8B	PEG10	ZNF764	SLC2A4RG	FRAT1	EOMES				MGMT	PSIP1					FOXJ2	PEG10
		LOC101927714	PLA2G6			KNCN					DOCK5	BICD1							ZNF99		BCL2	DNAJC18	ARHGAP26	MGME1	GPR137	TSPAN32	FZD7				CD99	MST1L					PAG1	ARHGAP26
		LOC101927941	PPFIA1			MOB3C					FBXL18	BMP8B							ZNF135		BCL2L1	TSNARE1	KIF1B	MAPK1IP1L	CELF4	ATP9A	EEA1				MID1	KLF8					FAM212B	KIF1B
		LOC101928396	SLC43A1			CKAP2L					CSRNP3	CAPN5							ZSCAN26		BCL7A	TUBB	N4BP3	TBC1D31	UBQLN4	PQBP1	STX7				MITF	NID2					NSFL1C	N4BP3
		LOC101928558	RRP1			PROM2					EDC3	C7							ZKSCAN8		BGLAP	CCNY	CLCC1	RP1L1	AGPAT4	ARPC3	DUSP11				MKI67	R3HDM2					SLC50A1	CLCC1
		LOC101928686	TNKS			FAM84A					DBF4B	FMNL1							ZNF200		BICD1	C11orf45	TTLL12	CEP41	SH3GLB2	PDZK1IP1	CUL3				MAP3K9	RPH3A					ALG1	TTLL12
		LOC101928723	GALNT4			ASPRV1					ARMC9	CA12							ZNF208		BLK	SLC37A2	LARP4B	EGLN3	OTOR	WASF2	KLF11				MLLT1	TRAK1					TRIM39	LARP4B
		LOC101928728	RNMT			SGOL1					RAB11FIP1	CALML3							ZNF215		CXCR5	PPP1R32	TBC1D12	STX1B	GPR108	SLC25A13	CDC42BPA				MLLT6	KIN					MUC13	TBC1D12
		LOC101928750	ADAM7			SH3D19					C17orf70	CALU							ZFAND5		BMP7	DOK6	DNAJC9	ODF3	ENY2	GPA33	RGS5				MME	RAB21					C11orf16	DNAJC9
		LOC101928841	TNFRSF6B			DAB2IP					HSD3B7	CASP6							SLC30A4		BOK	RNF152	RPRD2	ZBED6CL	STOX2	DCAF7	PPM1D				MMP2	ZNF292					IFNK	RPRD2
		LOC101928843	INPP4B			MARVELD2					SCUBE1	CASP10							ZXDA		C5AR1	ZNF485	SOGA2	CYGB	SLC17A7	RAMP3	IKBKAP				MMP14	MON2					SLAMF8	SOGA2
		LOC101929275	TSC22D1			C5orf38					LRRC27	RUNX1							LUZP1		MRPL49	GPR115	MTUS2	BTBD9	PDSS2	AKAP8	YBX3				MMP15	ERP44					UGGT1	MTUS2
		LOC101929632	EIF2B5			C6orf195					ADAM33	MS4A1							PRDM2		PTTG1IP	METAP1D	IQCE	MYSM1	SLC44A2	STUB1	LGR5				MN1	POFUT2					UBQLN4	IQCE
		LOC101929668	AP1S2			TTLL11					SLC19A3	CD80							LRP8		MPPED1	BRWD3	ANKS1A	RHPN1	ASPHD2	SPEG	CDC14B				MOCS1	KIAA1045					DPYSL5	ANKS1A
		LOC101929747	GYG2			NKX2-3					LY6G5C	CD86							EVI5		CA5A	LCORL	MGRN1	OMA1	GPR126	APC2	CASK				MPL	ZNF629					PNO1	MGRN1
		LOC101929847	CDKL2			SLC5A12					ITIH5	SCARB1							MALL		CACNA1A	SLC41A1	KIF13B	ARHGAP33	KIAA1199	NMUR1	KLF7				MTF1	KIAA0895					DHX33	KIF13B
		LOC101930083	PIAS2			ALDH1L2					DDHD1	ENTPD3							FZD5		CAMK2A	MPV17L	ICOSLG	TRMT61A	SLC24A3	MYL9	UNC5C				MTHFR	NCAPH					C14orf132	ICOSLG
		LOC101930295	EIF1AY			ADAL					APOL6	CD59							IFRD2		CAMK2B	C12orf79	KIAA0930	WDFY2	NDRG3	ZER1	NCOA1				MTR	NOMO1					CABP4	KIAA0930
			TBX19			FAM134C					KCNH6	CGA							SLMAP		CAPN1	GK5	MAN2B2	TM4SF18	ISY1	TAB1	PDE5A				MUC1	GPR161					C12orf5	MAN2B2
			SEC22C			RHBDL3					VOPP1	CHAD							ST8SIA4		CAPNS1	PLCXD2	TBC1D30	AGAP1	TBC1D24	COG5	TNKS				MUC3A	DAPK2					REXO4	TBC1D30
			VAPB			FBXO39					TSPAN14	CHRNA4							EPM2A		CASP4	GCSAM	VPS8	UBE2J2	ZNF490	SLC25A17	IRS2				MYBPC3	BACE1					LYRM4	VPS8
			MAGI1			ZNF497					CDT1	CLCN2							FZD3		CASP5	TIPRL	ANGEL1	ZNF488	NLN	UNC13B	SLC4A4				MYBPH	TRIM29					KIAA1191	ANGEL1
			DLG5			ZNF383					LAS1L	CLCN4							ST7		CASP9	HS6ST3	ARHGEF18	DNAJC24	ESYT2	NCOA2	SNX4				MYCL	STX12					SPRYD7	ARHGEF18
			RAB28			ZNF100					SCRT1	CLCN6							ADAM12		CASP10	JAKMIP3	NCAPH	FOXN4	MTA3	SEMA6C	URI1				MYH9	FLRT3					AS3MT	NCAPH
			CHST2			CITED4					AIF1L	CLCN7							RASSF7		CBL	C11orf44	NCS1	SOCS4	SRGAP1	DEAF1	CD84				MYO1D	BACE2					PPM1H	NCS1
			MED17			WBP2NL					SOX7	CPN2							MLF2		CD5L	PRTG	SF3B3	SNX20	SORCS2	MXD4	CDK5R1				MYO10	USP49					ISY1	SF3B3
			HOMER2			LONRF2					CCDC3	CRHR1							HMGA2		CD7	C16orf54	CBX6	ZFP3	MICAL3	RBCK1	ASAP2				NDUFA2	MXRA5					KIAA1211	CBX6
			AKAP6			GPR156					DYNLRB1	CRX							TCL1A		CD27	INO80E	BRD4	WDR81	NLGN2	LBX1	CPNE3				NDUFS1	ABI3BP					ARID1B	BRD4
			ROCK2			CDC20B					TRAPPC9	CSF1R							ST8SIA2		CD44	CDRT4	CBX7	TNFAIP8L1	PREX1	CERS1	HERC1				NFATC4	THUMPD3					SERINC1	CBX7
			KIF23			UGT3A2					CALN1	CSN3							SLC7A5		CD79B	PTRF	TNFRSF13B	NDUFA11	KCNT1	SLC12A7	SKAP2				NGFR	NSL1					PCDH19	TNFRSF13B
			H2AFY			CCDC71L					L3MBTL2	CSNK1D							ELL		CDC5L	NKPD1	PIK3R5	FAM213B	USP36	STAG3	FUBP3				NOS1	SS18L1					KIAA1324	PIK3R5
			GOSR2			BHLHA15					SETDB2	CST3							MIA		CDH1	RIMKLA	MAPK8IP2	GAB4	KIAA1467	GRAP	USP13				PNP	ZNF500					KIAA1328	MAPK8IP2
			IPO13			SPIN3					KCTD10	CSTF3							GDF5		CDH4	C20orf203	RBFOX2	BBS5	LRFN1	SDCCAG3	CDKL2				NPR2	PPP1R16B					STAMBPL1	RBFOX2
			USP6NL			PLAC4					STK40	CTBS							NRIP1		CDH6	KIF4B	DNPEP	CCDC58	EP400	STARD10	MPZL1				NPY2R	ZBTB20					KIAA1377	DNPEP
			ARHGAP32			AGO3					TSSK6	CTF1							SMC1A		CDX1	PNPLA1	PIGN	NUDT16	BEND3	CPLX2	SPAG9				NTRK2	FBXW2					WDFY1	PIGN
			FAM65B			DTX3					NCALD	CTNS							SERF1A		CHAD	C8orf31	ARL2BP	GLYCTK	EPG5	FTCD	PIAS2				NTSR1	FBXO9					KIAA1456	ARL2BP
			FRMPD4			ZFC3H1					BRIP1	CUX1							SNN		CHAT	CRB2	CCNDBP1	ARL9	MUC3B	TUBGCP2	ASH2L				NUCB1	CHORDC1					KIAA1467	CCNDBP1
			RASSF2			PLBD2					RBM48	CYP1A1							FZD1		CHI3L1	LCN12	LDOC1	CD109	NGB	SLC26A1	MTMR6				OAS2	PABPC1					CCDC146	LDOC1
			HEPH			FAM76A					ZRANB3	CYP1A2							FZD7		CHML	FAM78A	SSBP3	COL26A1	CREBZF	PPARGC1A	LATS1				OAS3	CACYBP					KIAA1549	SSBP3
			C2CD5			TET3					ACAD11	CYP2B6							HIST1H3E		LYST	YIPF6	PRKD3	TMEM68	DLGAP3	STARD3	SLC16A6				TBC1D25	FAM155B					CHD8	PRKD3
			CEP350			UNC13D					SLA2	CYP11B1							ULK1		CHRM3	P2RY8	GSPT2	ZFP92	EPS15L1	SLC38A3	ATG12				OGDH	KCNH5					DENND1A	GSPT2
			CEP170			C9orf91					TMEM164	CYP11B2							EEA1		CHRM4	S100A7A	MTCH1	RNF32	AFAP1	ILVBL	COX7A2L				OGG1	SIGLEC8					KIAA1614	MTCH1
			SMG7			FAM219A					CCDC135	DAB2							STK24		CHRNB2	GPIHBP1	IFIT5	ZBTB46	ELAC2	RBPMS	IL1RL1				OPRD1	RBMX					ANKRD36B	IFIT5
			ZBED4			CCDC107					EFCAB2	DBT							GPR65		CHRNE	FFAR4	KIAA1549L	CCM2L	ABHD4	ADAP1	SLC24A1				OPRL1	WDR91					RBAK	KIAA1549L
			SLC35E2			ANKS6					GINS4	DDC							RGS5		CIRBP	TMEM95	RAD54B	MACROD2	XPNPEP3	MID2	DLGAP2				P2RX5	CTNNA3					GATAD1	RAD54B
			AP5Z1			MPEG1					C7orf50	COCH							PPFIBP1		CKS1B	MSL1	BRI3	SMCR8	TP53AIP1	WWP2	RPS6KA5				P2RY2	LGALS13					POLD4	BRI3
			ZBTB40			C10orf25					HOOK3	DLD							KCNAB2		CLCN4	ANKRD45	VAX2	KDELC2	PRDM16	WDR5	TRIP11				P4HB	TFCP2L1					SLAMF7	VAX2
			LPGAT1			SPATA13					HHIPL1	DLG1							GCM1		CLCN6	KY	ARIH1	FAM109A	TSPYL2	CIT	VAMP3				FURIN	DSE					SLC4A5	ARIH1
			PARP3			SP8					RAB11FIP4	DNASE1L1							DGKD		CLCN7	TREML1	BACE2	ABHD12B	EPB41L4A	FGFR1OP	ITGBL1				PAFAH1B1	PURG					ABHD17C	BACE2
			SH2D3A			THSD7A					FRMPD3	DYNC1I1							CHST1		CLU	LRIT2	TMEM184B	VWA3A	TMBIM1	EMILIN1	PPIG				PALM	SH3KBP1					INIP	TMEM184B
			TSPAN32			NAPEPLD					SPIRE2	DSC2							KMO		CLN3	FMN1	USP49	MGAT5B	FN3K	CAPN10	RAB28				PARN	EXOSC3					JAM2	USP49
			AKAP9			SPDYA					PPAPDC1B	DVL2							PDXK		CNN2	ATXN1L	SAMHD1	TOM1L2	STRA6	KPTN	KL				PAX2	BOLA1					ZNF462	SAMHD1
			MBNL2			STXBP4					MAK16	DVL3							SCARF1		CNR2	ZSCAN22	C20orf194	PIK3R6	NARFL	PTP4A3	NRXN3				PAX5	KLHL5					RRAGD	C20orf194
			SPRY3			SNX32					ZNF594	ECHS1							FAM193A		COL1A1	ZNF391	DHRS7B	SLFN13	IPPK	NISCH	ARHGAP29				PCBP2	ABHD5					MESDC1	DHRS7B
			ABCC4			CNIH2					TNRC18	EGR3							RTCA		COL4A6	PDDC1	SPATS2L	ZNF578	MEAF6	AKAP13	CHST2				PCDH1	ZC2HC1A					HRH4	SPATS2L
			AKAP8			TAB3					GLIS2	EIF2S3							ALDH4A1		COL6A2	PTPRQ	ATRNL1	ZNF417	MTHFSD	NXPH3	ITM2A				PCDHGC3	TUBE1					GNB4	ATRNL1
			ZNF267			SSX7					PPP1R9B	ENSA							SLC4A4		CP	HDDC3	ZNF451	CAPN12	CEP85	PXMP4	ROCK2				PDE4A	ZNF639					SMAP1	ZNF451
			NMUR1			RBM20					MGARP	ERBB4							STX11		CSNK1D	ZNF773	LRRTM2	ZNF555	FAM129B	SYNRG	PGS1				PDE6G	RAB9B					PKNOX2	LRRTM2
			CACNG2			OLFML1					ZNF607	ERCC6							DGAT1		CTAG1B	C3orf62	CNTNAP2	NBPF12	PLEKHG2	SYNPO	SLC4A8				PDE1B	PCDH12					XPNPEP3	CNTNAP2
			YAP1			PRTG					LMNB2	ERN1							TRADD		CTF1	RAB15	LSM14A	RNF187	CDCP1	IKZF3	ADAMTS1				PDGFB	CHST15					CXorf56	LSM14A
			SPON1			FADS6					ZNF496	ETV6							RIPK1		CTNS	CA13	KLK13	CDPF1	NDRG4	MRAS	PMPCB				PDK2	NIP7					MCUR1	KLK13
			C1orf61			TMEM235					RAX2	F7							TNFSF10		CTSS	AMIGO3	ABHD12	PROM2	CDK15	COBLL1	LITAF				PDK3	AIG1					ZNF667	ABHD12
			AGPAT1			TMEM105					TMEM25	ACSL1							TNFSF9		CUX1	SOGA3	RSL1D1	GPR155	TMEM135	DLGAP4	EI24				PECAM1	DDX41					CLSPN	RSL1D1
			SCGN			TMEM145					DIRC2	PTK2B							RAB11A		CYP1A2	GPR153	KLHL3	C3orf22	MPPE1	AAK1	IGDCC3				PENK	SFMBT1					PRDM14	KLHL3
			SPAG5			LYPD5					FIBCD1	FBLN1							RIPK2		CYP2B6	C10orf99	CLEC4E	CCDC50	C8orf33	ZHX2	PREPL				PEX6	ANKFY1					ZFYVE20	CLEC4E
			TNFSF13B			TMEM150B					WDR73	FCER2							MTMR1		CYP2D6	IFITM5	FBXW8	SH3D19	METTL16	RAB3GAP1	ZNF592				PEX14	JKAMP					NCAPG	FBXW8
			NUP50			NWD1					PRPF38A	FCGR2A							SUCLG1		CYP11A1	C15orf52	CNNM3	PPM1K	SMIM7	P2RX2	HS2ST1				PFAS	ARMCX3					GREM2	CNNM3
			HSPH1			SLC25A42					ATCAY	FGF9							SYNJ2		CYP11B2	C15orf59	AGO1	TRMT44	TMEM185B	NINL	DZIP3				ATP8B1	DPH5					ALDH8A1	AGO1
			FAM114A2			CYP4A22					MYLK2	FOXL1							EIF2B3		DGKQ	SHISA6	ZNF285	PLEKHG4B	TNIP2	FAIM2	PHF14				PFKL	ASB4					S100PBP	ZNF285
			ZNF275			CYB561D1					KIAA1671	FOXE3							CACNA1H		DAZ1	BLOC1S3	TAF5L	HDGFL1	ZNF343	TMCC1	EDEM1				SERPINB5	SYT17					CERK	TAF5L
			BRD8			RUSC1-AS1					NKD1	MLANA							BCL10		ACE	ZNF324B	EIF2AK1	TMEM213	BHLHE41	KDM4B	PUM1				SERPINB8	CHIC1					TBC1D15	EIF2AK1
			TCERG1			RIMKLA					SLC45A3	FLT4							USP13		DFFB	CD164L2	ARRDC2	FAM120AOS	CHPF	SAMD4A	RIMS2				PIGH	SHC3					GNPNAT1	ARRDC2
			SUB1			CCDC141					STON2	FMO2							LIMD1		DHCR7	ZNF662	AFF4	TMEM229B	PGBD5	PDXDC1	CEP57				PIGR	IL20RB					PLEKHG2	AFF4
			RALBP1			SLC9A9					HELZ2	FMR1							MPZL1		CYB5R3	BEND4	BRPF3	C16orf82	ARMC7	ENDOD1	UTP14C				PIM1	CSNK1G1					RFX7	BRPF3
			SEC61B			C3orf70					ITPRIP	NR5A2							SEMA5A		37135	SAMD5	NDOR1	FAM134C	C22orf46	TBC1D9B	CCP110				PIK3R2	SSH1					C12orf43	NDOR1
			IFI44L			KIAA0825					KIAA1751	KDSR							SPAG9		DNM1	FAM180A	DISC1	TRPV3	EFCAB1	SETD1B	LAPTM4A				PI4KA	SASH3					VPS33A	DISC1
			RAB40B			FAM83H					LMLN	FYB							PSTPIP2		DNASE1L1	XKR5	RRP7A	ZNF519	RHBDF2	CMTR1	PHACTR2				PITX3	ANLN					MPPE1	RRP7A
			FERMT2			FAM78A					GAL3ST3	G6PC							PIAS2		DNASE2	LCN15	TOR2A	ZNF320	RPAP3	TRIM35	ZSCAN12				PKD1	ZDHHC13					METRN	TOR2A
			LIAS			CCDC85C					SYS1	GAGE1							SLC16A5		DNM2	PABPN1L	NKIRAS2	SYNE4	C22orf29	FSTL4	BCLAF1				PKLR	MTRF1L					TMEM38A	NKIRAS2
			TDRKH			RAB43					PPP1R3E	GABRA3							SLC16A4		TRDMT1	MUC21	ZCCHC4	GBP6	GAL3ST4	PHF8	KIAA0232				PKP1	EXOC6					PRRG4	ZCCHC4
			C14orf1			ANKRD45					FMNL3	GABRD							OSMR		DOK1	FAM174B	CCDC113	TOR1AIP2	WDR59	N4BP3	TBC1D5				PLA2G2A	DDX56					SMIM7	CCDC113
			AKAP13			NAT8L					CERS5	GALNS							REPS2		DPEP1	C17orf97	NDUFAF4	TTC24	ASB13	MPRIP	DAZAP2				PLAT	RBFOX1					ZNF426	NDUFAF4
			MST1L			KLHL38					AP5B1	GBX2							DEDD		DPP6	ZNF772	MRPL22	CHST13	FBXO31	TTLL12	TOMM20				PLCD1	MPHOSPH8					MFSD11	MRPL22
			HPS5			RGAG4					DDX60L	GDF10							SLC16A7		DUSP4	C9orf152	RANGRF	KBTBD12	C12orf49	MESDC2	KIAA0141				PLD2	FBLIM1					NOL12	RANGRF
			SYNRG			FREM2					ISX	GFAP							ZMYM6		ECHS1	IFITM10	CTNNA3	SPATA5	VASH2	LARP4B	EFCAB14				PLTP	RNF111					ZNF557	CTNNA3
			ICK			ZKSCAN2					SLFN11	GMPR							DLGAP2		PHC1	PLIN5	CLEC2D	C9orf96	EHMT1	FBXL7	NUPL1				PLXNA1	ZNF280D					DCAF10	CLEC2D
			ATG14			NCCRP1					CHURC1	GNA11							STK17B		EGF	TMEM151B	CD274	GLIS3	AGMAT	ZFR2	TSC22D2				PML	ZCCHC10					GLB1L	CD274
			ZNF510			ZSCAN22					LIN52	GNG4							CYTH2		MEGF6	ZNF716	PARVB	POLR3H	ZBTB3	NUP210	RB1CC1				38596	BCAS3					FYCO1	PARVB
			INPP5F			ARHGAP40					MYLK3	GP2							GPR37L1		EGFR	AARD	HCFC2	PPAPDC1A	ZDHHC11	ARC	SPATA2				PODXL	VPS13C					PGBD5	HCFC2
			KIN			FAM195B					SNX29	GP5							S1PR2		ELAVL1	SPRN	OBP2B	TMEM201	CCDC134	PACS2	ZEB2				POLR2A	PAQR5					ACSS3	OBP2B
			CEP152			C1orf95					DSEL	GPR4							TRIP12		ELF4	SERINC4	TNPO2	NBPF11	PRR5L	RPRD2	MFAP3L				POLR2E	ANKHD1					NAA16	TNPO2
			LIMCH1			LHFPL4					MTDH	GRINA							TRIP11		EMP2	LOC643355	RAX	ANKRD23	NUP85	ATP11A	EPM2AIP1				MED1	GEMIN8					TANGO6	RAX
			RIMS1			KRTAP5-4					CDHR1	GRM4							B4GALT5		EPB41	ZBTB8A	EMR2	PDE12	SCD5	MCF2L	LRIG2				PPP1R1A	PID1					SH3TC2	EMR2
			SMG1			SBK1					TMEM129	GSS							NDST3		EPHB4	FAM228A	KCNIP3	TSNARE1	FBXL18	DNMBP	TLK1				PPP2R2C	PTCD3					AKIRIN1	KCNIP3
			ERC1			SCIMP					CCDC64	GSTM1							SLC9A3R2		ERBB3	LRTM2	EHD2	VMA21	LRRC8E	KLHL18	DDX46				PPP2R5B	PNPO					USB1	EHD2
			FSTL4			TRABD2B					MOB1B	GSTM2							ITGBL1		ERN1	TLCD2	ANO7	AMER3	MYCT1	MTUS2	SMG7				PRKAA1	ASXL2					PPP1R3B	ANO7
			NFASC			PRR23B					COQ10A	GSTM4							CPNE6		ETV1	NBPF24	IMPG2	AMER2	FUZ	USP22	SV2B				PRKCB	C4orf19					ZNF329	IMPG2
			EPB41L3			SPRED3					ZNF561	GSTM5							ADIPOQ		ETV3	FLJ45513	TRIM17	LRRC55	OPA3	NEDD4L	MFN2				PRKCSH	LARP6					CXorf36	TRIM17
			SYT11			MYO18A					CGB7	GUCA1B							MED21		ETV6	CCDC61	ASB3	UNC5B	ARMC9	VPS39	KIF14				MAPK10	TMEM176A					SNIP1	ASB3
			FAM208A			CTXN2					HTRA3	GYPA							ZNF264		EVX1	SEC14L6	IRAK4	RTKN2	CEP63	SPECC1L	RBM8A				MAPK13	TMCO6					TXNDC15	IRAK4
			WSCD1			FAM174B					HOGA1	HEXA							KCNK6		EYA3	PSAPL1	NIN	SKA1	TTYH3	COTL1	AMMECR1				PROC	GPALPP1					GRTP1	NIN
			PHF15			SH2D5					TMEM106A	HLF							QKI		FAAH	SIGLEC14	DNAJC27	ZSCAN25	UPK3B	SIRT3	USP15				PRRG1	AP1AR					KLHL36	DNAJC27
			KIAA1045			C2orf91					TEX261	HLA-E							ROCK2		FANCD2	ZBTB42	GOLM1	FOXK1	CYB5B	NCS1	DOPEY2				PSAP	SAGE1					ZNF665	GOLM1
			ANGPTL2			C3orf72					KLHDC7B	HMGCS1							AKAP5		MS4A2	ZNF737	BPIFA1	MMD2	CMIP	TMED3	PTBP3				PSMB2	TMEM55A					CLMN	BPIFA1
			ABCB9			STMND1					SIGLEC11	HNF4G							TBX4		FDXR	C17orf107	FKBP11	SNX32	GRIP2	SF3B3	AKT3				PSMC2	FAM46A					C12orf49	FKBP11
			CBX5			SAPCD1					GPRIN1	HOXC13							SLC4A8		FGF1	LOC100132874	ZDHHC3	LPCAT4	ZBP1	BRD4	ABI1				PTAFR	KRBOX4					CARF	ZDHHC3
			ISCU			FIGNL2					TMEM132B	AGFG2							RPH3AL		FOXL1	KLLN	PHF21A	SERINC5	OR2C3	R3HDM1	PDCD6IP				PTGIS	PRPF40A					EFCC1	PHF21A
			CLDN14			LDLRAD2					RHPN1	HRC							ADAMTS4		FOXJ1	LOC100505549	CRNKL1	ANKS4B	GPR63	RPL13A	BCL2L11				PTGS1	HIF1AN					KDM8	CRNKL1
			AMACR			IFITM10					SMYD4	NDST1							ADAMTS2		FOXM1	LOC100506374	CHST15	ZNF740	SLC38A1	PIK3R5	GNE				PTHLH	GPATCH2L					PEAK1	CHST15
			SH3BP4			C10orf55					C1QTNF2	HTR2C							GOSR1		FLT1	TPBGL	PPME1	SPRYD4	NDEL1	ZNF346	GJC1				QSOX1	ATF7IP					TMC5	PPME1
			FLRT3			MXRA7					C1QTNF6	HTR6							TP53I11		FZD2	ATP5J2-PTCD1	C9orf114	GOLGA6L1	PLA2G12A	AMACR	RWDD2B				PTPN7	AP5M1					RBFA	C9orf114
			BCL2L13			HIST2H2BF					WDR31	ICAM1							NCOR1		GAGE1	TVP23C-CDRT4	NT5DC3	TMEM105	TIGD6	CORO1C	ATP9A				PTPRC	INTS9					C11orf63	NT5DC3
			MTCH1			ETV3L					SLC26A7	ID4							RNF7		GABRD	LOC100653194	FAM49B	LGALS9B	SLC25A28	DAPK2	ACTR3				PTPRF	DEPDC1B					CBLL1	FAM49B
			PANX1			C9orf173					GBP4	IDH1							ABCG1		GALNT2	LOC100653247	DPH5	C19orf54	PITPNM3	PHLDA3	TSPAN5				PEX19	ADCY10					HDAC11	DPH5
			SLC24A2			TSPAN11					EVI5L	IDH3B							AATK		LRRC32	LOC100996273	WWOX	TMEM145	MXD3	PRND	HIPK3				PXN	EMC3					TMC7	WWOX
			RASGRP3			GIMAP6					WDFY2	IFNAR2							RGS6		GAS8	LOC101060233	GALNT7	ZNF615	PLVAP	NUP62	ENAM				PYGB	GPRC5C					ADM2	GALNT7
			ARMC8			GPX8					TM4SF19	IGF1							MTL5		GBA	LOC101060399	BCL11A	NBPF15	MFRP	SSBP3	LRPPRC				RAB5B	ERBB2IP					TNIP3	BCL11A
			KIAA1429			SSX4B					LYPD1	IL10RA							FEZ1		GCKR	LOC101927423	SHC3	CYB561D1	AKR1E2	RAB38	FAM13A				RAB5C	PDGFC					KIAA0319L	SHC3
			LRP10			FAM163B					HSPA12B	IL10RB							PPM1F		GFAP	LOC101928108	TPCN1	ZNF621	SOX7	TP53TG3	CNIH1				RAC2	ANKH					SYNPO2L	TPCN1
			SENP6			ZNF862					AGAP1	INCENP							RALGPS1		GFER	LOC101928195	CLIC5	C3orf70	GUCD1	TBC1D22A	TENM1				RAD51B	KIAA1217					CNTNAP3	CLIC5
			ABHD12			C1orf233					THEM4	INSR							PDE4DIP		GGCX	LOC101928268	FXYD6	DOK7	ZMIZ2	ZNF324	PRMT3				RALB	YLPM1					SLC35E1	FXYD6
			RSL1D1			SMIM10					NXPE2	IRF5							KIAA0430		GHR	LOC101928343	CSNK1G1	DTWD2	CCDC3	LSM4	CALCRL				RANGAP1	PARD3					CEP76	CSNK1G1
			TINF2			TMEM14E					C14orf79	ITGA4							GREB1		GJA5	LOC101928409	KCNK10	PPIL6	FERMT3	PRDX5	AP3S2				RAP1GAP	CELF4					DOCK5	KCNK10
			EHF			TEX22					PLD4	JUP							ULK2		GLDC	LOC101928451	YIPF1	TREML4	SLC25A18	TMEM184B	STAM2				RARA	AGPAT4					TMEM156	YIPF1
			INTS6			ANKRD33B					ADSSL1	KCNA2							SEC14L5		GNA12	LOC101928498	SSH1	FAM83H	FRMD8	POU2F3	STAG1				RBM4	C1GALT1					PHC3	SSH1
			GREM1			ZBTB8A					SLC24A4	KCNC1							GPRIN2		GPC1	LOC101928657	SH3TC1	SCAI	TSPAN10	USP49	UBE4B				RBMS2	PAK6					FBXL18	SH3TC1
			OR7A5			KIAA0895L					MTFMT	KCNH1							UTP14C		GPI	LOC101928764	RIN2	CCDC85C	TSSK1B	POC1A	BET1				RDX	DUSP22					ZNF556	RIN2
			KCNV1			SSX2B					NRN1L	KCNJ5							CEP104		GPR17	LOC101928884	TOLLIP	DDX51	TMPRSS13	TRIM58	MARCH6				REG1B	CHRNA10					MZT2B	TOLLIP
			NPTN			FLJ45513					CCDC78	KCNQ2							IFT140		GPER1	LOC101928925	RNF216	UBAC2	HDHD2	CNRIP1	WARS2				RFC3	PDSS2					ZNF614	RNF216
			NPHP3			PLIN4					WDR81	KIF3C							PCDHA9		FFAR3	LOC101929060	PLEKHA5	RAB43	ATRIP	KANK2	YAP1				RHEB	ZMIZ1					FRAS1	PLEKHA5
			DAPP1			FAM72A					MIEF2	KRT5							RASSF2		FFAR2	LOC101929306	CCDC93	CCDC137	PPP1R1B	SNED1	HMGN4				RNASE1	ZNF630					C4orf29	CCDC93
			CACYBP			PRR23A					RAVER1	KRT15							KIAA0195		GPS1	LOC101929668	GNB1L	NANOS2	ANTXR1	TBC1D10B	CAP2				RNASEL	GRAMD1B					CTC1	GNB1L
			DKK2			SHISA7					ZNF440	KRT81							TBC1D5		GRB10	LOC101929695	HES2	TMEM52	FLYWCH1	DAK	CRTAP				RORB	PLEKHG1					IFT74	HES2
			MORC1			PRCD					MFSD12	LAIR1							MATR3		RAPGEF1	LOC101929877	ZNHIT6	NAT8L	EFCAB2	NSMF	SYNCRIP				RPL10	RIMKLB					OPA3	ZNHIT6
			SERP1			C17orf107					NDUFA11	STMN1							TATDN2		GRINA	LOC101930085	MARCH5	C11orf53	HOOK3	PCDHGA12	SEMA4D				RPL13	MAVS					ARMC9	MARCH5
			VENTX			LOC100130539					SHE	LETM1							MRPL19		GRM4	LOC101930115	SLC6A20	SYCN	CARD11	ACOT11	ANP32B				RPS3	MTUS1					NUBPL	SLC6A20
			SMPDL3B			ZNF783					LRRC38	LIMK1							NUPL1		GRSF1	LOC101930326	LEPROT	KIAA1211L	DOT1L	IPCEF1	SORBS1				RPS24	IFT80					CXorf21	LEPROT
			GOLIM4			IGLL5					AADACL3	LMX1B							ARHGAP11A		GUK1		LY6K	MTX3	ABLIM2	CCDC9	CDC42EP3				RRM2	ARHGAP20					ZNF430	LY6K
			KCNMB4			LOC100506422					FAM213B	LRP1							TRIM14		GYPE		VPS13C	IGFBPL1	ZNF333	SZRD1	HEXIM1				RTN1	CRAMP1L					MTERFD3	VPS13C
			ZCCHC4			LOC100507747					DMBX1	LRPAP1							JAKMIP2		HARS		BSPRY	ZNF81	GLYR1	WIPI2	POLR3G				RXRA	SYT13					LRRC27	BSPRY
			ZBTB44			ZNF559-ZNF177					KLF17	LTA4H							GINS1		HCRTR1		WBP1L	NUP43	SLC9A7	SERBP1	KHDRBS1				S100A3	USP36					SLC44A4	WBP1L
			CTNNA3			CHURC1-FNTB					NKAIN4	TACSTD2							CEP350		HTT		ZCCHC2	POLN	GPT2	RSL1D1	CTCF				S100A4	CACHD1					PRR7	ZCCHC2
			TMOD3			ISY1-RAB43					DUSP15	SMAD2							TOX4		HDAC2		CHTF8	BMP8A	PLEKHA8	INTS1	PNMA2				S100A10	MIER1					EEPD1	CHTF8
			A1CF			FAM47E-STBD1					PIGU	MBP							TRANK1		HGF		UBE2R2	FAM73A	C19orf48	FBXW2	MGEA5				SARS	SFMBT2					DDHD1	UBE2R2
			DONSON			LOC101927910					AP1S3	MC2R							OSBPL2		HK1		C1orf123	C9orf169	ZNF496	GMEB2	STAG2				SCD	METTL14					DUSP16	C1orf123
			LAP3			LOC101928195					GLYCTK	MCM2							RBM19		HLA-DOA		FAM118A	SLC27A1	LRCH3	PLA2G2D	NUP50				CLEC11A	IGDCC4					ZBP1	FAM118A
			PLLP			LOC101928229					SHROOM1	MDM4							KBTBD11		HLA-E		MARCH1	ZC3H6	CBR4	AK5	AHCYL1				SCN1B	SLC4A5					KCNH6	MARCH1
			ABHD5			LOC101928268					NACC2	ME2							LPGAT1		HMGCS2		PDPR	SLC22A25	TMEM87B	PTPN18	ZMYND11				CCL7	TP53INP2					GPR63	PDPR
			ABHD17B			LOC101928396					FAM69B	MEA1							HELZ		HOXA10		ATP5SL	C15orf59	PPP1R15B	CNNM3	PDE10A				CCL11	TRAPPC1					HM13	ATP5SL
			TFB1M			LOC101928558					PNCK	MGAT3							CD302		HPCA		MAGOHB	CCDC103	FIBCD1	INTS6	HPSE				CCL15	OSTC					YIPF5	MAGOHB
			DCTN4			LOC101928589					ZFP92	CD99							GFPT2		HOXA13		WDR60	ZNF728	MUM1	OR1J2	SUB1				CCL25	KMT2C					GFOD2	WDR60
			CKLF			LOC101928619					TCP10L	MICB							USP3		HOXB7		ANO10	BLOC1S3	PRPF38A	DIEXF	PRDX3				CXCL5	CACNG8					TSPAN14	ANO10
			NIN			LOC101928686					GATA5	MLLT1							TNFSF15		HOXC9		MTPAP	TRABD2B	MICALCL	NSG1	PDIA5				SDHC	SLC22A23					CDT1	MTPAP
			PAIP2			LOC101928728					ZBTB46	MPL							SH2B3		HOXC13		C14orf105	MFSD2B	RELT	CACNG5	TMED10				SECTM1	SRR					C6orf62	C14orf105
			MRPL30			LOC101928843					C20orf112	MPP2							GNE		HPS1		ZNF532	GLYATL3	KNDC1	CACNG4	SNRNP27				SELL	SLC28A3					ADAMTS12	ZNF532
			GOLM1			LOC101929306					CTCFL	MTHFR							RWDD2B		HRAS		ETNK2	NUGGC	UNK	GPR78	VAX1				SELPLG	LRRC4					TLR10	ETNK2
			FAM13B			LOC101929451					SMCR8	MYO1F							PTPRU		AGFG1		USP40	C1QTNF8	GTPBP10	CSDC2	NUDT21				SGCA	MS4A6A					ZNF611	USP40
			ARL17A			LOC101929668					PABPC5	MTNR1B							RASGRP1		HRH1		SLC38A7	SPRED3	MVB12B	PDLIM3	ABHD2				SGCG	GREM2					ISG20L2	SLC38A7
			ZNF117			LOC101929913					SYT9	MUC3A							LRPPRC		HSF4		TYW1	MEX3D	C9orf69	MCAT	RER1				SGSH	HHIP					FAHD1	TYW1
			PTRH2			LOC101930168					XRRA1	MYBPH							YAF2		FOXN2		NUDT15	MGC50722	TSPAN18	POLM	PRDM5				SH3BP2	C5orf28					PCDH11Y	NUDT15
			BCL11A								UBQLNL	MYO5B							SUGP2		HUS1		VPS53	FOXI2	UNC5A	NKIRAS2	BVES				ITSN1	MRPS25					ABHD11	VPS53
			SLC37A1								PRICKLE1	NAGA							ABI2		ICA1		ACOXL	TEX19	PPP1R3E	CDH19	NUDT4				SHB	NOM1					SOX7	ACOXL
			WNT4								BCDIN3D	NDUFA7							RASA4		IRF8		CCDC91	NBPF9	PYGO2	TMEM208	WDHD1				SHMT1	CLEC7A					CCDC3	CCDC91
			SPIN2A								TMEM120B	NDUFA10							AASS		IDH3G		LARP6	IL17REL	TMEM259	CD274	POLI				SLC4A2	SMURF2					DYNLRB1	LARP6
			RNF216								GLT1D1	NDUFB4							LPCAT3		CFI		AGPAT5	LOC401052	SLFN11	NCAPH2	FZD10				SLC6A3	MTHFSD					CALN1	AGPAT5
			ZDHHC13								KRT80	NDUFC2							CHST4		IGF2		PLCXD1	SNX30	CHURC1	SNX8	AKAP11				SLC6A4	GINS3					JAM3	PLCXD1
			CCDC93								PRIMA1	NEFL							ZNF197		IGSF1		ABHD10	C6orf201	WDR20	STRN4	PADI2				SLC6A6	SLC30A5					ATG10	ABHD10
			WDR44								TTBK2	NEU1							COQ7		IL1RN		STYK1	GTF2H5	DSEL	EEF2K	PACSIN2				SLC6A12	CDK15					ESYT3	STYK1
			GNL3L								BEAN1	TONSL							SPRY3		IL6ST		SLC35E3	LCN10	C17orf72	SERTAD1	MGAT4A				SLC7A1	INTS3					SYT16	SLC35E3
			WDR5B								SLFN13	NINJ1							BET1		IL9R		MED29	IQSEC3	FAM114A1	SLC39A3	PHLDA1				SLC8A1	DLK2					TMTC1	MED29
			LZTFL1								CD300LG	NKX3-1							MAEA		IL10		LRRC16A	LOC440243	REEP6	EFEMP2	ATG14				SLC9A1	FUNDC2					TM2D2	LRRC16A
			TBC1D13								WIPF2	NOS2							MARCH6		IL12RB2		STAP2	HIST2H2BF	PEX11G	SOX8	ZNF510				SLC12A2	GGCT					NCALD	STAP2
			RRN3								ZNF418	NOS3							DSCR3		IL18		THUMPD1	SULT1A4	CCDC114	KCNIP3	TRAPPC8				SLC18A3	GID4					KREMEN1	THUMPD1
			MBTD1								ZNF548	CNOT2							SIRPB1		INHBA		NHP2	PALM2-AKAP2	LEMD1	PLA2G3	ABLIM3				SLC20A2	NABP2					TMPRSS13	NHP2
			QPCTL								ZNF714	PNP							EMC8		IRF6		SLC48A1	SPRN	CACNA2D4	SOST	FOXJ3				SMARCB1	ELOVL6					MAGT1	SLC48A1
			GATAD2A								PROM2	OLR1							CLEC4M		ITGB5		VAC14	ARGFX	MUC16	MRPL4	DIS3				SIGLEC1	TAF1D					HDHD2	VAC14
			ZCCHC10								NIPAL1	OPRL1							PCGF3		ITPK1		PARVA	SERINC4	OPN4	CRYL1	SACM1L				SNAPC3	TMEM43					QRFPR	PARVA
			NUP62CL								THAP6	OSM							MICU1		ITPKB		40787	LOC643355	EPSTI1	MRPS2	CD93				SNCG	DCAF10					MRI1	40787
			FBXL12								PLEKHG4B	PCSK6							CACNG2		IVD		ZNF701	C15orf56	PLCD3	TRIM17	RAB18				FSCN1	HMBOX1					TCHP	ZNF701
			SNRK								VKORC1L1	PAFAH1B2							BPNT1		KCNA1		DDX28	EVPLL	TMEM106A	FAM203A	LIMCH1				SNX2	C3orf52					C9orf64	DDX28
			ZCCHC2								KCTD7	PAFAH1B3							RAPGEF3		KCNA2		MBNL3	ASCL5	CYP2U1	SHISA5	RIMS1				SOAT1	AAGAB					ING5	MBNL3
			ST7L								TMEM213	PAX2							SPON2		KCNA6		ALLC	TEX22	TRIM9	MARCH2	TMCC1				SP100	KLHL36					GINS4	ALLC
			CDKAL1								ZNF746	PAX3							SEC24B		KCNG1		WWC3	ANKRD33B	PALM2	PCDH12	PHLPP2				SPG7	C12orf49					ZNF397	WWC3
			CHCHD3								RBM33	PAX9							TADA3		KCNH1		HDAC8	SFTPA1	EFHC1	MBTPS2	ZHX3				SPI1	CAMKMT					RAB11FIP4	HDAC8
			SDHAF2								TTLL11	PCCB							CRTAP		KCNJ5		PBK	GOLGA6C	TIRAP	PPME1	ENDOD1				SPTB	RBFA					ABLIM2	PBK
			FAM120C								TRMT10B	PCDH7							SEMA4D		KCNJ10		NXT2	LGALS9C	RNF157	PRKAG2	EMC1				SRD5A2	ALG13					ZNF333	NXT2
			BANP								CXorf38	PDGFRA							APPBP2		KCNJ11		SLC25A40	IQCJ	C1QTNF5	SCARA3	AVL9				SREBF1	CCDC134					SLC9A7	SLC25A40
			STX17								DENND5B	PFDN1							GLRX3		KCNK3		BCAP29	INS-IGF2	TMEM123	C9orf114	PEG10				SREBF2	LPCAT1					GPT2	BCAP29
			TMEM248								ADAL	PFKFB1							RPP30		KCNMA1		ALG1	GOLGA6L6	SLC22A12	RTFDC1	CDK19				SRMS	TMC7					SPSB2	ALG1
			TMEM51								RHBDL3	PFKFB2							ARFGEF2		KCNQ2		PCDHB7	MROH1	FAM129A	ANAPC11	FSTL4				SRP68	SLC35E1					MFSD9	PCDHB7
			ATG2B								ZNF320	PGAM1							SLC34A2		KCNS1		ANKH	NBPF8	AGAP1	RAB6B	DDN				STC1	OBFC1					CCDC142	ANKH
			MAGOHB								GBP6	PGK1							TXNRD2		KRT1		MTFR1L	NBPF24	RAB3IP	GDE1	HIC2				STX1A	SLC8B1					TMEM25	MTFR1L
			LARP1B								TOR1AIP2	PHKG1							PRPF8		KRT84		TMX4	NBPF16	TWIST2	ASB1	DCUN1D4				STX3	TRPM3					SLC35B4	TMX4
			RIF1								IFNLR1	SERPINA1							PAICS		AFF3		GPCPD1	ZNF705D	ANTXR2	TRAPPC2L	SLC35D1				STXBP2	RPF1					ATOH8	GPCPD1
			RCBTB1								CABP7	SERPINB8							RBCK1		LEP		BCCIP	SFTPA2	C10orf71	FBXO40	RCOR1				SUPT6H	CTC1					HSH2D	BCCIP
			FANCI								APOBEC3H	PIGR							ARID3B		LIMK2		CLDND1	PLIN4	MORN4	WBP11	FAF2				VAMP1	NAA50					FBXL20	CLDND1
			RBM41								XIRP1	PIK3C2B							POLR3F		LLGL1		RAD18	LOC730268	C14orf79	MSRB1	PSME4				SYN2	TET1					CEP19	RAD18
			CPPED1								KBTBD12	PIK3CD							TRIM16		LRPAP1		ARNTL2	PSAPL1	SLC24A4	RSF1	ATP11B				TACR1	LRRC27					FAM83A	ARNTL2
			RSAD1								UGT3A2	PLGLB2							PNMA2		LSS		LHX9	C11orf83	KLHL33	BCL11A	JMJD6				TADA2A	LY6G6C					C11orf70	LHX9
			MIS18BP1								TXLNB	PLGLB1							RBBP9		LTK		C14orf132	DDTL	LRRC28	SHC3	DTX4				TAF4	CEP44					TMEM241	C14orf132
			DRAM1								TMEM252	SERPINF2							RAI1		BCAM		PRDM11	ZNF316	TMEM170A	TPCN1	ANKRD28				TAGLN	DDHD1					SHANK3	PRDM11
			WDR33								GIMAP1	PLIN1							KIF1C		LY6E		DAZ3	FOXO6	CD300LB	CLIC5	RPRD2				CNTN2	SLC38A1					NKD1	DAZ3
			ETNK1								ADAMTS15	PML							GRAP		SMAD2		DAZ2	LOC100132146	TMEM132E	CSNK1G1	MGA				TCEB2	LMAN2L					STON2	DAZ2
			GPRC5D								CLYBL	POLH							TRAF3IP2		MAFG		CHMP1B	KLLN	EFCAB13	NLGN3	TSPYL4				TCF3	DIAPH3					HELZ2	CHMP1B
			ASIC4								PLAC4	POLR2D							ARPP19		MAGEA10		DAZ4	LOC100287387	AFMID	SSH1	CLEC16A				VPS72	CCNL2					ITPRIP	DAZ4
			FAM212B								PGAM5	PON1							ZNF273		MAN2C1		TMEM159	LOC100288142	GJD3	SH3TC1	CSTF2T				TEF	VANGL1					KIAA1751	TMEM159
			BCCIP								B3GNT6	POU4F1							FAM114A2		MAP4		SMURF1	LOC100505679	MIEF2	NLE1	ANKS1A				TGM2	TRIM56					PHLDB2	SMURF1
			ZC3HAV1								AGO3	PPIA							CD3EAP		MAX		PHTF2	LOC100506115	TTC39C	MTRF1L	SIN3B				TH	EPPK1					EFCAB11	PHTF2
			UBQLN4								SDR16C5	PPM1A							HPSE		MCM4		ASPHD2	LOC100507656	COX6B2	MIER2	CUX2				THBD	FAM103A1					SYS1	ASPHD2
			LHX9								FAM86A	PPP1CC							MALT1		MDFI		RALGAPA2	ARPC4-TTLL3	ZNF440	CCHCR1	KIAA1033				TLL1	PARP9					ZNF160	RALGAPA2
			PRDM11								ZNF778	PPP1R1A							TRAFD1		MDH2		RAB22A	ST20-MTHFS	NTN5	GNL3L	USP22				TMPRSS2	STARD3NL					TMEM41A	RAB22A
			PLSCR2								TMEM201	PPP2CB							C11orf58		MDK		CYP20A1	RPS10-NUDT3	TMIGD2	GNB1L	NEDD4L				TNFRSF1B	SPRTN					MCFD2	CYP20A1
			CYSLTR2								IBA57	PPP2R2C							SERINC3		MDM2		PLEKHG5	ZNF816-ZNF321P	MOB3A	MXRA8	U2SURP				TNR	TMPRSS13					YIF1B	PLEKHG5
			ZNF695								FLCN	PPP2R5B							TMED10		ME2		RIMKLB	ISY1-RAB43	GIPC3	DIRAS2	USP24				TP73	MAGT1					ZNF625	RIMKLB
			LYRM4								TSNARE1	PPT1							UQCR11		MECP2		NCEH1	LOC100653247	PLK5	ZNF562	ZDHHC17				TPM2	FAM96A					LYRM7	NCEH1
			TMEM63C								SENP5	PRELP							RAB35		MET		MICAL3	LOC100996273	LIX1L	BSPRY	FBXO46				TPM3	SETD3					COX19	MICAL3
			SLC45A4								SLC36A1	PRKAR1B							STON1		MFGE8		NLGN2	LOC101060161	NKAIN4	DEF8	RYBP				TPMT	ATP13A4					ZNF486	NLGN2
			AS3MT								UNC5B	PRKCD							B3GNT1		MFI2		STAMBPL1	LOC101060226	CCDC148	GON4L	RHOQ				TPO	EFCAB2					AP5B1	STAMBPL1
			BIRC6								TYSND1	MAPK1							MID2		MGST1		ZNF471	LOC101060589	LRRC15	ELP6	OTP				NR2C2	ING5					L3MBTL4	ZNF471
			GALNT16								C11orf45	MASP1							PAPD7		CD99		ZSWIM5	LOC101060684	METTL6	TOR4A	SLC35A3				TRAF1	ZNF397					ANKRD44	ZSWIM5
			ODF2L								MS4A15	KLK10							TPPP		MID1		ZBTB4	LOC101927470	UBE2QL1	CYP2W1	ABCB10				TRAF3	EFCAB7					C12orf65	ZBTB4
			MKL2								LRRN4CL	PSEN1							DIDO1		ATXN3		CPNE5	LOC101927530	SHROOM1	TRMT10C	CBX5				TRH	ZMAT1					NLRP12	CPNE5
			XPO5								CPNE2	PSMB2							C9orf9		MKI67		GPR107	LOC101927850	C6orf141	GEMIN8	DAAM2				TRPM2	MEGF11					MYADM	GPR107
			CASKIN1								C6orf89	PSMD9							FGFR1OP		MAP3K9		IGDCC4	LOC101927903	NDUFAF6	CPSF3L	KAT6B				TTC4	KBTBD8					CENPL	IGDCC4
			STAMBPL1								LEMD2	PSMD11							BTN3A1		MAP3K11		SPTBN4	LOC101927930	ZFP92	STX17	SRRM2				UBE2A	ST6GAL2					MARVELD3	SPTBN4
			KIAA1407								RBM24	PTGER3							RABL2B		KMT2A		RBAK	LOC101928038	ASB11	PHIP	ACAP2				UBE2G1	USP30					COG7	RBAK
			HOMEZ								PHACTR1	PTGER4							RABL2A		MLLT6		BRINP2	LOC101928192	ASB5	CDCA4	ADAT1				UBE2G2	ZNF496					MTDH	BRINP2
			RDH14								FAM83B	PTGIR							NUDT4		MMP15		CTDSP1	LOC101928396	MYO3B	UACA	CCNDBP1				UBE2I	TMEM25					ZNF276	CTDSP1
[truncated: 11,738 more rows]
[truncated: 15 more columns]
