# Supplementary material for: Differential miRNA-Gene Expression in M Cells in Response to Crohn’s Disease-Associated AIEC
Source: Microorganisms. 2020 Aug 7;8(8):1205. doi: 10.3390/microorganisms8081205 (PMC7466023; doi:10.3390/microorganisms8081205)
Supplement: Supplementary file 1 [file microorganisms-08-01205-s001.zip › Table 9.xlsx]

## Sheet: Feuil1
Table 9. Dysregulated genes in LF82-infected versus uninfected Caco-2-cl1 cells
Gene Name	Mean (LF82-infected Caco2)	Mean (uninfected Caco-2)	P value (LF82-infected vs uninfected Caco-2)	Fold change (LF82-infected vs uninfected Caco-2)	Description
RBBP6	1222.93666666667	752.715233333333	0.0125113798709367	1.62470030166787	retinoblastoma binding protein 6 [Source:HGNC Symbol;Acc:9889]
SLFN5	130.854266666667	80.7192633333333	0.0193684975716132	1.62110333101405	schlafen family member 5 [Source:HGNC Symbol;Acc:28286]
C9orf72	220.7838	95.0103233333333	0.00117068813954612	2.32378748176032	chromosome 9 open reading frame 72 [Source:HGNC Symbol;Acc:28337]
RP11-155G14.5//EFCAB3	139.4316	76.87385	0.0301497173928859	1.8137715230862	//EF-hand calcium binding domain 3 [Source:HGNC Symbol;Acc:26379]
TCP11L2	231.294066666667	89.79605	0.0213547541220785	2.57577105748712	t-complex 11, testis-specific-like 2 [Source:HGNC Symbol;Acc:28627]
CHD2	756.511266666667	455.594	0.0251505572422322	1.66049435828098	chromodomain helicase DNA binding protein 2 [Source:HGNC Symbol;Acc:1917]
CHD2	267.372066666667	156.459	0.00101238463522823	1.7088954081687	chromodomain helicase DNA binding protein 2 [Source:HGNC Symbol;Acc:1917]
ASH1L-AS1	1837.10233333333	958.139366666667	0.0203344103193763	1.91736442238518	ASH1L antisense RNA 1 [Source:HGNC Symbol;Acc:44146]
SDCCAG8	150.6524	87.5256366666667	0.00348321401854909	1.72123740811787	serologically defined colon cancer antigen 8 [Source:HGNC Symbol;Acc:10671]
ZNF638	412.485933333333	198.0613	0.00923608141764242	2.08261751959284	zinc finger protein 638 [Source:HGNC Symbol;Acc:17894]
ZNF638	291.278266666667	188.200633333333	0.0332977577429241	1.54770077819433	zinc finger protein 638 [Source:HGNC Symbol;Acc:17894]
CDKN2AIPNL	241.436966666667	134.97632	0.0182472283866854	1.78873573280607	CDKN2A interacting protein N-terminal like [Source:HGNC Symbol;Acc:30545]
FIP1L1	121.635966666667	71.3942066666667	0.0248657240486799	1.70372320592586	factor interacting with PAPOLA and CPSF1 [Source:HGNC Symbol;Acc:19124]
HILPDA	8622.63466666667	3503.626	0.0102384419428326	2.46106024634669	hypoxia inducible lipid droplet-associated [Source:HGNC Symbol;Acc:28859]
GFOD1//AL583828.1	154.520933333333	92.62199	0.000610694484914278	1.66829640923644	glucose-fructose oxidoreductase domain containing 1 [Source:HGNC Symbol;Acc:21096]//
NUMA1	201.487	127.871336666667	0.0236921362910526	1.57570105429674	nuclear mitotic apparatus protein 1 [Source:HGNC Symbol;Acc:8059]
PTGS2	1440.48	730.457966666667	0.0108568634575485	1.97202312211531	prostaglandin-endoperoxide synthase 2 (prostaglandin G/H synthase and cyclooxygenase) [Source:HGNC Symbol;Acc:9605]
FGD6	269.5788	169.518733333333	0.037823052088039	1.59025964092071	FYVE, RhoGEF and PH domain containing 6 [Source:HGNC Symbol;Acc:21740]
ARMC8	424.254666666667	246.373766666667	0.0102455738068412	1.7219961053754	armadillo repeat containing 8 [Source:HGNC Symbol;Acc:24999]
ARMC8	381.1951	178.032866666667	0.0179434725501806	2.14115015467182	armadillo repeat containing 8 [Source:HGNC Symbol;Acc:24999]
KLF7	730.385966666667	407.461933333333	0.00111447245140458	1.79252564943081	Kruppel-like factor 7 (ubiquitous) [Source:HGNC Symbol;Acc:6350]
TRIB3	267.543233333333	149.276933333333	0.0406476010569372	1.79226105037885	tribbles homolog 3 (Drosophila) [Source:HGNC Symbol;Acc:16228]
OR2A20P//RP4-798C17.6//OR2A9P	53.11521	26.44173	0.0134578750337961	2.00876455511799	olfactory receptor, family 2, subfamily A, member 20 pseudogene [Source:HGNC Symbol;Acc:15413]////olfactory receptor, family 2, subfamily A, member 9 pseudogene [Source:HGNC Symbol;Acc:8236]
ST7-AS1	151.2246	98.9573366666667	0.00934980672931957	1.52817977013057	ST7 antisense RNA 1 [Source:HGNC Symbol;Acc:16000]
RP11-372E1.4	1139.87033333333	699.359533333333	0.041307836775743	1.6298774507304
RP11-21L23.3	190.0781	114.414833333333	0.032248166670952	1.66130644482286
RP11-156E8.1	144.774533333333	67.96505	0.0417433833130515	2.13013208014021
CEP128	160.689133333333	97.4320766666667	0.0361042765082744	1.64924261937966	centrosomal protein 128kDa [Source:HGNC Symbol;Acc:20359]
HOOK3	69.9161866666667	44.00566	0.0219607993979647	1.58879986498706	hook homolog 3 (Drosophila) [Source:HGNC Symbol;Acc:23576]
DIXDC1	94.8777733333333	36.9120833333333	0.0364723305023533	2.57037167142648	DIX domain containing 1 [Source:HGNC Symbol;Acc:23695]
AC005154.6	76.7405666666667	41.2560833333333	0.00768753168761634	1.86010305550899
KRAS	126.877933333333	53.0120366666667	0.040797558690087	2.39337971734847	Kirsten rat sarcoma viral oncogene homolog [Source:HGNC Symbol;Acc:6407]
JRK	915.659166666667	414.310166666667	0.000554729701385454	2.2100813360039	jerky homolog (mouse) [Source:HGNC Symbol;Acc:6199]
CCDC66	127.3688	63.8448166666667	0.0298311687010315	1.99497479435162	coiled-coil domain containing 66 [Source:HGNC Symbol;Acc:27709]
DEPDC4	46.0643366666667	24.9217333333333	0.0109409494235331	1.84836006591302	DEP domain containing 4 [Source:HGNC Symbol;Acc:22952]
RP11-158H5.7	94.00124	46.1402666666667	0.000852451835271427	2.03729295019246
FAM115C//RP11-61L23.2	99.75464	51.2856833333333	0.0360507758097728	1.94507771987049	family with sequence similarity 115, member C [Source:HGNC Symbol;Acc:26878]//
RNF103	166.1982	95.1247733333333	0.0245035667545503	1.7471600107536	ring finger protein 103 [Source:HGNC Symbol;Acc:12859]
MLLT3	207.6813	106.09193	0.0463007161676697	1.95755982570965	myeloid/lymphoid or mixed-lineage leukemia (trithorax homolog, Drosophila); translocated to, 3 [Source:HGNC Symbol;Acc:7136]
NDRG1	32748.9733333333	19189.39	0.00384385691151263	1.70661877909268	N-myc downstream regulated 1 [Source:HGNC Symbol;Acc:7679]
BTG1	6594.82933333333	3707.706	0.0104057681547627	1.77868184082916	B-cell translocation gene 1, anti-proliferative [Source:HGNC Symbol;Acc:1130]
BTG1	17029.1066666667	10033.7933333333	0.000203012384993094	1.69717534544928	B-cell translocation gene 1, anti-proliferative [Source:HGNC Symbol;Acc:1130]
DUSP1	10684.9233333333	6176.96733333333	0.00273132354262818	1.72980084833431	dual specificity phosphatase 1 [Source:HGNC Symbol;Acc:3064]
PJA2	3076.35833333333	2031.92033333333	0.0415390822213389	1.5140152312402	praja ring finger 2, E3 ubiquitin protein ligase [Source:HGNC Symbol;Acc:17481]
BHLHE40	303.279466666667	179.844133333333	0.00910683369318328	1.6863461768005	basic helix-loop-helix family, member e40 [Source:HGNC Symbol;Acc:1046]
GNAI3	3599.18633333333	2295.8	0.00763969440721831	1.56772642796992	guanine nucleotide binding protein (G protein), alpha inhibiting activity polypeptide 3 [Source:HGNC Symbol;Acc:4387]
WSB1	299.7957	126.663433333333	0.0292035660912329	2.36686857532942	WD repeat and SOCS box containing 1 [Source:HGNC Symbol;Acc:19221]
ENO2	1707.66166666667	1072.55523333333	0.00287056091000919	1.5921433354621	enolase 2 (gamma, neuronal) [Source:HGNC Symbol;Acc:3353]
JUN	7551.43333333333	4938.38633333333	0.00390142450159063	1.52912972449368	jun proto-oncogene [Source:HGNC Symbol;Acc:6204]
JUN	2733.96033333333	959.979733333333	0.000331685127086226	2.84793547030437	jun proto-oncogene [Source:HGNC Symbol;Acc:6204]
GJA1	426.335	277.527633333333	0.0158795434587952	1.5361893692508	gap junction protein, alpha 1, 43kDa [Source:HGNC Symbol;Acc:4274]
RB1CC1	7294.75333333333	4835.91833333333	0.0281505383588085	1.50845254830951	RB1-inducible coiled-coil 1 [Source:HGNC Symbol;Acc:15574]
RIOK3	8391.319	5364.82166666667	0.0208053672848815	1.56413754666589	RIO kinase 3 [Source:HGNC Symbol;Acc:11451]
RIOK3	3253.12933333333	1849.98666666667	0.02077307062258	1.75846096188081	RIO kinase 3 [Source:HGNC Symbol;Acc:11451]
NEDD9	134.770066666667	74.98415	0.027134661698714	1.79731405459243	neural precursor cell expressed, developmentally down-regulated 9 [Source:HGNC Symbol;Acc:7733]
FEZ2	1490.10533333333	987.258366666667	0.0119491125467782	1.50933674876259	fasciculation and elongation protein zeta 2 (zygin II) [Source:HGNC Symbol;Acc:3660]
USP1	3650.61333333333	2256.55133333333	0.025490617483343	1.61778430625849	ubiquitin specific peptidase 1 [Source:HGNC Symbol;Acc:12607]
DHRS3	653.759733333333	354.343	0.00121249559305123	1.84499124671105	dehydrogenase/reductase (SDR family) member 3 [Source:HGNC Symbol;Acc:17693]
SLC2A3	1264.68566666667	626.771133333333	0.0108790202226446	2.01777905746989	solute carrier family 2 (facilitated glucose transporter), member 3 [Source:HGNC Symbol;Acc:11007]
SLC2A3	1109.0016	318.104566666667	0.0095192556540413	3.48628003558997	solute carrier family 2 (facilitated glucose transporter), member 3 [Source:HGNC Symbol;Acc:11007]
SLC2A3	2609.94733333333	790.179766666667	0.0000759255137264621	3.30297919971207	solute carrier family 2 (facilitated glucose transporter), member 3 [Source:HGNC Symbol;Acc:11007]
HSPA13	3863.33666666667	2495.69566666667	0.0234865520758428	1.54799990971121	heat shock protein 70kDa family, member 13 [Source:HGNC Symbol;Acc:11375]
PLOD2	12047.12	7898.917	0.0170634825778007	1.52516098092941	procollagen-lysine, 2-oxoglutarate 5-dioxygenase 2 [Source:HGNC Symbol;Acc:9082]
SERPINE1	1516.76066666667	489.791266666667	0.0000804070244290422	3.09674910495886	serpin peptidase inhibitor, clade E (nexin, plasminogen activator inhibitor type 1), member 1 [Source:HGNC Symbol;Acc:8583]
SERPINE1	875.9153	219.959766666667	0.00285109928936095	3.98216143467449	serpin peptidase inhibitor, clade E (nexin, plasminogen activator inhibitor type 1), member 1 [Source:HGNC Symbol;Acc:8583]
TNFAIP3	817.588633333333	459.837966666667	0.00127291666228536	1.7779928857549	tumor necrosis factor, alpha-induced protein 3 [Source:HGNC Symbol;Acc:11896]
TNFAIP3	2288.98933333333	1358.512	0.00918884773823468	1.68492389712666	tumor necrosis factor, alpha-induced protein 3 [Source:HGNC Symbol;Acc:11896]
IL8	3788.48666666667	2035.77366666667	0.00895964518002163	1.86095671080659	interleukin 8 [Source:HGNC Symbol;Acc:6025]
HK2	8033.89333333333	3991.38733333333	0.024703253494199	2.01280724279494	hexokinase 2 [Source:HGNC Symbol;Acc:4923]
FAM13A	927.374633333333	497.6323	0.0114699452142775	1.86357403515273	family with sequence similarity 13, member A [Source:HGNC Symbol;Acc:19367]
RASSF2	111.907933333333	48.6584066666667	0.0196045417482978	2.29986842972389	Ras association (RalGDS/AF-6) domain family member 2 [Source:HGNC Symbol;Acc:9883]
STC2	3280.26066666667	1509.34066666667	0.0147131023710633	2.1733070201514	stanniocalcin 2 [Source:HGNC Symbol;Acc:11374]
COBLL1	197.8456	127.655433333333	0.0200869790567273	1.54984080844711	cordon-bleu WH2 repeat protein-like 1 [Source:HGNC Symbol;Acc:23571]
EDNRB	76.39781	37.8592266666667	0.0322276382584623	2.0179442827147	endothelin receptor type B [Source:HGNC Symbol;Acc:3180]
PPP1R3C	2065.482	1087.844	0.00201689781101891	1.89869319498016	protein phosphatase 1, regulatory subunit 3C [Source:HGNC Symbol;Acc:9293]
PMAIP1	4624.546	3077.97533333333	0.0429020318681271	1.50246363247875	phorbol-12-myristate-13-acetate-induced protein 1 [Source:HGNC Symbol;Acc:9108]
VPRBP	141.934566666667	83.8202666666667	0.0176518752289901	1.69332039029543	Vpr (HIV-1) binding protein [Source:HGNC Symbol;Acc:30911]
VPRBP	189.229566666667	91.50841	0.0360042803939496	2.06789263048792	Vpr (HIV-1) binding protein [Source:HGNC Symbol;Acc:30911]
NUPL1	998.485233333333	620.7377	0.036435985744628	1.60854614329584	nucleoporin like 1 [Source:HGNC Symbol;Acc:20261]
PPP3R1	3184.069	2100.101	0.0235437658443324	1.5161504137182	protein phosphatase 3, regulatory subunit B, alpha [Source:HGNC Symbol;Acc:9317]
ABCG1	283.021966666667	182.722466666667	0.0493264415769409	1.54891717384142	ATP-binding cassette, sub-family G (WHITE), member 1 [Source:HGNC Symbol;Acc:73]
STC1	5719.19433333333	2230.01066666667	0.00327286314372071	2.56464886864517	stanniocalcin 1 [Source:HGNC Symbol;Acc:11373]
STC1	1424.96433333333	674.676733333333	0.000210929137290037	2.11206977050046	stanniocalcin 1 [Source:HGNC Symbol;Acc:11373]
PTGS2	6723.84733333333	3054.013	0.00130851462025315	2.20164332415525	prostaglandin-endoperoxide synthase 2 (prostaglandin G/H synthase and cyclooxygenase) [Source:HGNC Symbol;Acc:9605]
EEA1	153.858066666667	92.2787633333333	0.0225899702640079	1.66731825513194	early endosome antigen 1 [Source:HGNC Symbol;Acc:3185]
SAP30	392.9867	247.732966666667	0.0184949312694451	1.58633186889808	Sin3A-associated protein, 30kDa [Source:HGNC Symbol;Acc:10532]
RP11-57H12.6//RWDD3	1232.17166666667	810.235366666667	0.0195395053404895	1.52075769258982	TMEM56-RWDD3 protein [Source:RefSeq peptide;Acc:NP_001186620]//RWD domain containing 3 [Source:HGNC Symbol;Acc:21393]
PIGA	2704.52333333333	1776.32733333333	0.0156012365609065	1.52253657452774	phosphatidylinositol glycan anchor biosynthesis, class A [Source:HGNC Symbol;Acc:8957]
IGFBP1	18897.44	10411.5716666667	0.0100607704164609	1.81504201334957	insulin-like growth factor binding protein 1 [Source:HGNC Symbol;Acc:5469]
ACADSB	204.269566666667	106.364096666667	0.0444586138919781	1.92047479429854	acyl-CoA dehydrogenase, short/branched chain [Source:HGNC Symbol;Acc:91]
OASL	557.089233333333	340.052833333333	0.0054214799592039	1.63824317495762	2'-5'-oligoadenylate synthetase-like [Source:HGNC Symbol;Acc:8090]
PTPRB	206.141533333333	135.934366666667	0.0292225727925714	1.51647841813856	protein tyrosine phosphatase, receptor type, B [Source:HGNC Symbol;Acc:9665]
TNFAIP6	180.408733333333	93.58896	0.0279119954533435	1.92767109852843	tumor necrosis factor, alpha-induced protein 6 [Source:HGNC Symbol;Acc:11898]
TNFAIP6	145.0704	73.41401	0.0313613383100391	1.97605879313771	tumor necrosis factor, alpha-induced protein 6 [Source:HGNC Symbol;Acc:11898]
HCP5	454.287366666667	300.643166666667	0.00968739505446877	1.51105169528217	HLA complex P5 (non-protein coding) [Source:HGNC Symbol;Acc:21659]
PTX3	115.738516666667	54.1782566666667	0.0199014161186553	2.13625398430133	pentraxin 3, long [Source:HGNC Symbol;Acc:9692]
P2RY2	93.0981766666667	46.89909	0.0141251684659489	1.98507426618868	purinergic receptor P2Y, G-protein coupled, 2 [Source:HGNC Symbol;Acc:8541]
NRG1	481.3543	310.188233333333	0.0184710276368026	1.55181353859651	neuregulin 1 [Source:HGNC Symbol;Acc:7997]
GLRX	16979.39	10384.417	0.0262240146974097	1.63508360652312	glutaredoxin (thioltransferase) [Source:HGNC Symbol;Acc:4330]
HCG4	91.56412	49.88855	0.0289655848506767	1.83537344741429	HLA complex group 4 (non-protein coding) [Source:HGNC Symbol;Acc:21241]
PDK1	578.6542	369.8303	0.00725285590195624	1.56464789391242	pyruvate dehydrogenase kinase, isozyme 1 [Source:HGNC Symbol;Acc:8809]
EDN2	4442.63266666667	1478.39833333333	0.000834085582828333	3.00503089492119	endothelin 2 [Source:HGNC Symbol;Acc:3177]
NFKB2	167.858	107.8916	0.0186450385739037	1.55580230527678	nuclear factor of kappa light polypeptide gene enhancer in B-cells 2 (p49/p100) [Source:HGNC Symbol;Acc:7795]
GADD45B	2213.43333333333	1059.7811	0.00263937578321541	2.08857596472831	growth arrest and DNA-damage-inducible, beta [Source:HGNC Symbol;Acc:4096]
RUNX1	203.962266666667	111.97582	0.00599944836037091	1.82148491224861	runt-related transcription factor 1 [Source:HGNC Symbol;Acc:10471]
C1S	107.91412	70.7579733333333	0.0189809087423782	1.52511603874842	complement component 1, s subcomponent [Source:HGNC Symbol;Acc:1247]
GABARAPL1	460.903866666667	274.096966666667	0.0138077472304484	1.68153581658267	GABA(A) receptor-associated protein like 1 [Source:HGNC Symbol;Acc:4068]
RGS5	119.795833333333	71.8410233333333	0.0347132744109369	1.66751290244706	regulator of G-protein signaling 5 [Source:HGNC Symbol;Acc:10001]
PLIN2	1497.03766666667	672.628566666667	0.00309872137280322	2.22565282067265	perilipin 2 [Source:HGNC Symbol;Acc:248]
FOS	897.478366666667	469.4561	0.00119446623133155	1.9117407712173	FBJ murine osteosarcoma viral oncogene homolog [Source:HGNC Symbol;Acc:3796]
PIM1	2379.34266666667	1244.773	0.000878428762529373	1.91146712426014	pim-1 oncogene [Source:HGNC Symbol;Acc:8986]
GLRX	7849.51366666667	4873.77866666667	0.0149848412424376	1.61056014306764	glutaredoxin (thioltransferase) [Source:HGNC Symbol;Acc:4330]
CA2	332.686633333333	82.12198	0.011988959487122	4.05112776546953	carbonic anhydrase II [Source:HGNC Symbol;Acc:1373]
GADD45B	1157.81366666667	514.6382	0.00352543686843779	2.24976238970731	growth arrest and DNA-damage-inducible, beta [Source:HGNC Symbol;Acc:4096]
GADD45B	755.9329	405.672433333333	0.00462639995420532	1.86340711837046	growth arrest and DNA-damage-inducible, beta [Source:HGNC Symbol;Acc:4096]
DDIT3	1205.09666666667	607.7481	0.00183621522389145	1.98288841489865	DNA-damage-inducible transcript 3 [Source:HGNC Symbol;Acc:2726]
INSIG2	5420.009	2655.90966666667	0.00684963284342732	2.04073544670006	insulin induced gene 2 [Source:HGNC Symbol;Acc:20452]
TMEM47	278.1223	173.402966666667	0.0202102405867606	1.60390739181894	transmembrane protein 47 [Source:HGNC Symbol;Acc:18515]
VLDLR	1859.42133333333	1081.556	0.00894895486553554	1.71920948460675	very low density lipoprotein receptor [Source:HGNC Symbol;Acc:12698]
COPS2	2137.771	1415.2	0.0148343123611488	1.51057871678915	COP9 signalosome subunit 2 [Source:HGNC Symbol;Acc:30747]
IGFBP3	24696.6933333333	10414.0033333333	0.00262394173732659	2.37148890228254	insulin-like growth factor binding protein 3 [Source:HGNC Symbol;Acc:5472]
IL1A	2694.97533333333	862.36	0.000299231356338388	3.12511634738779	interleukin 1, alpha [Source:HGNC Symbol;Acc:5991]
CSF2	354.545366666667	142.9355	0.0430562256616668	2.48045703598243	colony stimulating factor 2 (granulocyte-macrophage) [Source:HGNC Symbol;Acc:2434]
CDC42	168.472766666667	104.68708	0.00291372685263661	1.60929855591222	cell division cycle 42 [Source:HGNC Symbol;Acc:1736]
ZMYM2	248.579533333333	113.810816666667	0.0232832120390615	2.18414682025683	zinc finger, MYM-type 2 [Source:HGNC Symbol;Acc:12989]
EED	214.490866666667	122.777803333333	0.0257317534055007	1.7469840707635	embryonic ectoderm development [Source:HGNC Symbol;Acc:3188]
PDE4D	300.167066666667	198.2896	0.0319679596649383	1.51378119007082	phosphodiesterase 4D, cAMP-specific [Source:HGNC Symbol;Acc:8783]
SULT1C2	131.6245	72.8211266666667	0.0325567596892531	1.80750430575596	sulfotransferase family, cytosolic, 1C, member 2 [Source:HGNC Symbol;Acc:11456]
IL8	934.183033333333	447.1458	0.00744935693801765	2.0892134810018	interleukin 8 [Source:HGNC Symbol;Acc:6025]
USP34	246.512766666667	140.549926666667	0.030862396618258	1.7539160105811	ubiquitin specific peptidase 34 [Source:HGNC Symbol;Acc:20066]
IGFBP3	6446.04366666667	2324.75133333333	0.0000230469313074348	2.77278845880864	insulin-like growth factor binding protein 3 [Source:HGNC Symbol;Acc:5472]
GPRC5A	11258.8656666667	6947.51766666667	0.0173654459219239	1.62055948712233	G protein-coupled receptor, family C, group 5, member A [Source:HGNC Symbol;Acc:9836]
CLIC2	51.08537	31.6704566666667	0.0487862351117289	1.61302915640518	chloride intracellular channel 2 [Source:HGNC Symbol;Acc:2063]
MARS	114.450166666667	41.6389596666667	0.0404470316070469	2.74863175215897	methionyl-tRNA synthetase [Source:HGNC Symbol;Acc:6898]
SUZ12P//SUZ12	882.183733333333	544.309433333333	0.00345265642334488	1.6207393796776	//SUZ12 polycomb repressive complex 2 subunit [Source:HGNC Symbol;Acc:17101]
FUBP1	2712.36466666667	1455.53646666667	0.0468425624688757	1.86348107985111	far upstream element (FUSE) binding protein 1 [Source:HGNC Symbol;Acc:4004]
SOD2	117.837166666667	49.3889166666667	0.013355509654897	2.38590304504891	superoxide dismutase 2, mitochondrial [Source:HGNC Symbol;Acc:11180]
NPEPPS//RP11-1407O15.2//TBC1D3//RP11-1407O15.2	955.169266666667	608.923733333333	0.0465878348929344	1.56861888341572	aminopeptidase puromycin sensitive [Source:HGNC Symbol;Acc:7900]//TBC1 domain family member 3 [Source:UniProtKB/TrEMBL;Acc:E5RJ24]//TBC1 domain family, member 3 [Source:HGNC Symbol;Acc:19031]//TBC1 domain family member 3 [Source:UniProtKB/TrEMBL;Acc:E5RJ24]
PHTF2	428.6515	260.444133333333	0.0151932237852183	1.64584816910191	putative homeodomain transcription factor 2 [Source:HGNC Symbol;Acc:13411]
LOX	5582.07833333333	3125.042	0.00785944799811705	1.78624105958683	lysyl oxidase [Source:HGNC Symbol;Acc:6664]
SMC4	514.499566666667	254.5939	0.0481581102864904	2.02086368395577	structural maintenance of chromosomes 4 [Source:HGNC Symbol;Acc:14013]
FLG	33.865	9.4184873	0.0267899566620925	3.59558800912754	filaggrin [Source:HGNC Symbol;Acc:3748]
SLC2A14//SLC2A3	873.8368	482.04	0.0266933697630997	1.81278898016762	solute carrier family 2 (facilitated glucose transporter), member 14 [Source:HGNC Symbol;Acc:18301]//solute carrier family 2 (facilitated glucose transporter), member 3 [Source:HGNC Symbol;Acc:11007]
NAMPT	2802.25166666667	1624.51966666667	0.033251750977567	1.72497244826625	nicotinamide phosphoribosyltransferase [Source:HGNC Symbol;Acc:30092]
NAMPT//NAMPTL	2843.749	1712.80366666667	0.00884133532216968	1.6602889492491	nicotinamide phosphoribosyltransferase [Source:HGNC Symbol;Acc:30092]//nicotinamide phosphoribosyltransferase-like [Source:HGNC Symbol;Acc:17633]
PHLDA1	470.509833333333	303.327733333333	0.0205257660633749	1.5511599554805	pleckstrin homology-like domain, family A, member 1 [Source:HGNC Symbol;Acc:8933]
PHLDA1	682.508333333333	412.0867	0.0363646816666811	1.6562250937323	pleckstrin homology-like domain, family A, member 1 [Source:HGNC Symbol;Acc:8933]
TRIB3	6111.677	2499.44466666667	0.000403750854186552	2.44521396352843	tribbles homolog 3 (Drosophila) [Source:HGNC Symbol;Acc:16228]
HILPDA	7079.77833333333	2971.386	0.0236174292297487	2.38265184440303	hypoxia inducible lipid droplet-associated [Source:HGNC Symbol;Acc:28859]
C8orf4	1653.51566666667	866.0301	0.0223744546692467	1.90930507688667	chromosome 8 open reading frame 4 [Source:HGNC Symbol;Acc:1357]
HEY1	5564.40866666667	2359.778	0.00158180178158837	2.35802209642884	hairy/enhancer-of-split related with YRPW motif 1 [Source:HGNC Symbol;Acc:4880]
FOSL2	727.764366666667	479.9907	0.00483115855671472	1.51620514036348	FOS-like antigen 2 [Source:HGNC Symbol;Acc:3798]
DDX60	744.8105	444.7942	0.000442066166351493	1.67450587260355	DEAD (Asp-Glu-Ala-Asp) box polypeptide 60 [Source:HGNC Symbol;Acc:25942]
ARMC8	493.730033333333	228.5072	0.00158870490336064	2.1606760458022	armadillo repeat containing 8 [Source:HGNC Symbol;Acc:24999]
EGLN3	3603.80633333333	1196.345	0.000498120616674398	3.01234705150549	egl nine homolog 3 (C. elegans) [Source:HGNC Symbol;Acc:14661]
CHAC1	246.6155	123.198266666667	0.0477943914996789	2.00177735184586	ChaC, cation transport regulator homolog 1 (E. coli) [Source:HGNC Symbol;Acc:28680]
CCDC88A	603.167433333333	297.078733333333	0.0115139939901585	2.0303285481447	coiled-coil domain containing 88A [Source:HGNC Symbol;Acc:25523]
CTC-338M12.4//AC008443.1	1773.06433333333	1074.5299	0.0280771839692276	1.65008375600654	//CDNA: FLJ23158 fis, clone LNG09623; Uncharacterized protein [Source:UniProtKB/TrEMBL;Acc:Q9H5Q9]
LINC00115	205.807333333333	115.591933333333	0.011355967345655	1.78046449608075	long intergenic non-protein coding RNA 115 [Source:HGNC Symbol;Acc:26211]
NGLY1	3056.326	1911.494	0.023929937579246	1.598920007073	N-glycanase 1 [Source:HGNC Symbol;Acc:17646]
H2AFJ	162.543166666667	86.8485633333333	0.0380924490377097	1.87157001138649	H2A histone family, member J [Source:HGNC Symbol;Acc:14456]
ANGPTL4	2173.44633333333	771.5322	0.0126361079953205	2.81705200811234	angiopoietin-like 4 [Source:HGNC Symbol;Acc:16039]
TNS1	268.743133333333	175.9205	0.0204166845342569	1.52763966299171	tensin 1 [Source:HGNC Symbol;Acc:11973]
BNIP3L	13728.37	7510.871	0.000628858838725489	1.82779999816266	BCL2/adenovirus E1B 19kDa interacting protein 3-like [Source:HGNC Symbol;Acc:1085]
AC009469.1//TNS1	767.7069	389.975266666667	0.00539923818959895	1.96860407728422	//tensin 1 [Source:HGNC Symbol;Acc:11973]
JHDM1D	1664.45733333333	991.7436	0.00476903116207024	1.67831416641694	jumonji C domain containing histone demethylase 1 homolog D (S. cerevisiae) [Source:HGNC Symbol;Acc:22224]
RBCK1	3633.87133333333	2228.71866666667	0.00496542004027691	1.63047556772531	RanBP-type and C3HC4-type zinc finger containing 1 [Source:HGNC Symbol;Acc:15864]
AC135048.13//ORAI3	627.257933333333	359.728733333333	0.0169920614824918	1.74369705617066	//ORAI calcium release-activated calcium modulator 3 [Source:HGNC Symbol;Acc:28185]
SLC2A14//SLC2A3	1411.38933333333	423.729466666667	0.00346536670533409	3.33087369268002	solute carrier family 2 (facilitated glucose transporter), member 14 [Source:HGNC Symbol;Acc:18301]//solute carrier family 2 (facilitated glucose transporter), member 3 [Source:HGNC Symbol;Acc:11007]
ENAH	424.5259	234.0942	0.0066233291410723	1.81348320462446	enabled homolog (Drosophila) [Source:HGNC Symbol;Acc:18271]
ANLN	8682.68433333333	5740.955	0.00369629544368583	1.5124111464614	anillin, actin binding protein [Source:HGNC Symbol;Acc:14082]
EGLN3	6948.34033333333	3517.259	0.000543242679284248	1.97549862928301	egl nine homolog 3 (C. elegans) [Source:HGNC Symbol;Acc:14661]
SESN2	387.963333333333	162.508266666667	0.00290178994059643	2.38734521813044	sestrin 2 [Source:HGNC Symbol;Acc:20746]
SESN2	618.059033333333	197.015066666667	0.000538424421977509	3.13711557085651	sestrin 2 [Source:HGNC Symbol;Acc:20746]
ZNF395//FBXO16	1357.62933333333	903.9137	0.00389064640198205	1.5019457425342	zinc finger protein 395 [Source:HGNC Symbol;Acc:18737]//F-box protein 16 [Source:HGNC Symbol;Acc:13618]
GJB2	130.195166666667	40.1018766666667	0.0080701826048194	3.24661032073063	gap junction protein, beta 2, 26kDa [Source:HGNC Symbol;Acc:4284]
ANGPTL4	688.212266666667	319.9958	0.0130008978580064	2.15069156116007	angiopoietin-like 4 [Source:HGNC Symbol;Acc:16039]
LRRFIP1	395.493833333333	149.347766666667	0.0169340007992557	2.6481402578724	leucine rich repeat (in FLII) interacting protein 1 [Source:HGNC Symbol;Acc:6702]
SNX5	412.6793	263.054166666667	0.0064055761660726	1.56879970855179	sorting nexin 5 [Source:HGNC Symbol;Acc:14969]
INPP4B	181.933633333333	100.80184	0.00657367416638143	1.80486421015066	inositol polyphosphate-4-phosphatase, type II, 105kDa [Source:HGNC Symbol;Acc:6075]
ZCCHC2	294.9651	173.0755	0.00619651979722038	1.70425681277824	zinc finger, CCHC domain containing 2 [Source:HGNC Symbol;Acc:22916]
C4orf3	703.769966666667	416.0382	0.0158308078378837	1.69159939319675	chromosome 4 open reading frame 3 [Source:HGNC Symbol;Acc:19225]
ERRFI1	13682.8966666667	4222.745	0.00490799345542082	3.24028485420424	ERBB receptor feedback inhibitor 1 [Source:HGNC Symbol;Acc:18185]
NAV1	310.8414	113.536603333333	0.0421493373542963	2.73780781592873	neuron navigator 1 [Source:HGNC Symbol;Acc:15989]
ARRDC3	7644.92433333333	3785.99	0.0080891423521823	2.01926691125263	arrestin domain containing 3 [Source:HGNC Symbol;Acc:29263]
ETS1	2492.656	1372.36	0.00736908496937326	1.81632807718091	v-ets avian erythroblastosis virus E26 oncogene homolog 1 [Source:HGNC Symbol;Acc:3488]
NCOA7	4273.281	2301.36666666667	0.00807972353859502	1.85684491823699	nuclear receptor coactivator 7 [Source:HGNC Symbol;Acc:21081]
CEBPG	1560.466	984.709	0.00491042488768354	1.58469761117244	CCAAT/enhancer binding protein (C/EBP), gamma [Source:HGNC Symbol;Acc:1837]
PAG1	370.055033333333	220.994733333333	0.00763331502261769	1.67449706946259	phosphoprotein associated with glycosphingolipid microdomains 1 [Source:HGNC Symbol;Acc:30043]
PHLDA1	3609.60066666667	2368.33933333333	0.00314973230341921	1.52410620212363	pleckstrin homology-like domain, family A, member 1 [Source:HGNC Symbol;Acc:8933]
METRNL	1884.21166666667	1173.175	0.00331312689547503	1.60607894531222	meteorin, glial cell differentiation regulator-like [Source:HGNC Symbol;Acc:27584]
C1GALT1	368.8327	245.705533333333	0.0292310478333093	1.50111678396606	core 1 synthase, glycoprotein-N-acetylgalactosamine 3-beta-galactosyltransferase, 1 [Source:HGNC Symbol;Acc:24337]
KIAA1432	1479.052	953.676733333333	0.0222924669826074	1.55089449947085	KIAA1432 [Source:HGNC Symbol;Acc:17686]
MXD1	3311.72633333333	1154.47766666667	0.00694117834168585	2.86859280950433	MAX dimerization protein 1 [Source:HGNC Symbol;Acc:6761]
CLIP4	290.644566666667	178.9197	0.0407105633029592	1.62444139279614	CAP-GLY domain containing linker protein family, member 4 [Source:HGNC Symbol;Acc:26108]
PDK1	4242.33933333333	2660.488	0.00629299018194497	1.59457187302981	pyruvate dehydrogenase kinase, isozyme 1 [Source:HGNC Symbol;Acc:8809]
RP1-39G22.7	1112.52633333333	706.8565	0.00988339935885375	1.57390691509993
HINT3	108.724853333333	65.2170533333333	0.0378960169052397	1.66712305717993	histidine triad nucleotide binding protein 3 [Source:HGNC Symbol;Acc:18468]
IFIT2	391.596166666667	189.2165	0.0103887439951412	2.06956669564582	interferon-induced protein with tetratricopeptide repeats 2 [Source:HGNC Symbol;Acc:5409]
FAM110C	1592.09166666667	632.0407	0.0213119015572816	2.51897016547616	family with sequence similarity 110, member C [Source:HGNC Symbol;Acc:33340]
DOCK11	157.941666666667	96.8942566666667	0.00199670084786937	1.63004157418756	dedicator of cytokinesis 11 [Source:HGNC Symbol;Acc:23483]
CTA-29F11.1	1307.082	676.341266666667	0.0128082751016575	1.93257762673853
MAP3K2	683.8403	449.336833333333	0.0101053533515273	1.52188792297983	mitogen-activated protein kinase kinase kinase 2 [Source:HGNC Symbol;Acc:6854]
LMO4	159.8202	75.42639	0.00590140074296081	2.11888968834383	LIM domain only 4 [Source:HGNC Symbol;Acc:6644]
RBM39	406.529766666667	237.331833333333	0.0394880755819366	1.71291714624601	RNA binding motif protein 39 [Source:HGNC Symbol;Acc:15923]
CP	125.527366666667	68.5733866666667	0.0291815662973349	1.83055515803604	ceruloplasmin (ferroxidase) [Source:HGNC Symbol;Acc:2295]
ANKRD37	2294.30833333333	1023.04153333333	0.0000621918049236343	2.24263459359063	ankyrin repeat domain 37 [Source:HGNC Symbol;Acc:29593]
RP11-169K16.9	632.419166666667	398.9679	0.0178226884470605	1.58513796891095
RP11-383J24.5	347.1012	146.351686666667	0.0360545890347177	2.37169251619603
RNF144B	129.3103	75.1081566666667	0.023542521258532	1.72165455442988	ring finger protein 144B [Source:HGNC Symbol;Acc:21578]
EPB41L4A-AS1	342.821233333333	205.004366666667	0.0286776791166124	1.67226307862385	EPB41L4A antisense RNA 1 [Source:HGNC Symbol;Acc:30749]
PFKFB4	1944.36833333333	1173.93833333333	0.00829023912367557	1.65627808388572	6-phosphofructo-2-kinase/fructose-2,6-biphosphatase 4 [Source:HGNC Symbol;Acc:8875]
ACTR3	1362.24	796.696533333333	0.0239717174985309	1.70986058430613	ARP3 actin-related protein 3 homolog (yeast) [Source:HGNC Symbol;Acc:170]
MXD1	1890.36933333333	687.484533333333	0.00229302596388172	2.7496899809043	MAX dimerization protein 1 [Source:HGNC Symbol;Acc:6761]
CHD2	1628.753	825.557633333333	0.018600359270785	1.97291253116227	chromodomain helicase DNA binding protein 2 [Source:HGNC Symbol;Acc:1917]
C1orf213	262.032866666667	153.9424	0.0118504859507949	1.70214876906341	chromosome 1 open reading frame 213 [Source:HGNC Symbol;Acc:25122]
PCGF5	2654.86866666667	1768.916	0.00293201897645623	1.50084496192395	polycomb group ring finger 5 [Source:HGNC Symbol;Acc:28264]
RP11-152N13.5	541.903666666667	271.604866666667	0.0110742577308699	1.99519129873225
CSTF3	1222.56	792.516033333333	0.0354652444358702	1.54263125107753	cleavage stimulation factor, 3' pre-RNA, subunit 3, 77kDa [Source:HGNC Symbol;Acc:2485]
MIRLET7I	367.799466666667	191.8624	0.00616777985127572	1.9169960694053	microRNA let-7i [Source:HGNC Symbol;Acc:31486]
RP11-277L2.3//AL592284.1	936.4479	520.388466666667	0.000294925642479613	1.79951701466097	//Protein LOC642441 [Source:UniProtKB/TrEMBL;Acc:F5H305]
CTB-31O20.2	2118.28966666667	1263.8737	0.0432293866616091	1.67602954841664
SLC20A1	295.555666666667	180.292533333333	0.0451033534081793	1.63931174077092	solute carrier family 20 (phosphate transporter), member 1 [Source:HGNC Symbol;Acc:10946]
MIR210HG//MIR210	960.082066666667	606.345633333333	0.010602657135714	1.58339074924758	MIR210 host gene (non-protein coding) [Source:HGNC Symbol;Acc:39524]//microRNA 210 [Source:HGNC Symbol;Acc:31587]
RP11-196G18.23	223.870366666667	124.261766666667	0.0482179057349582	1.80160296020256
NOG	1630.978	867.384	0.0028353816252446	1.88034134823792	noggin [Source:HGNC Symbol;Acc:7866]
FAM126B	164.6812	99.21496	0.0427821018275293	1.65984242698883	family with sequence similarity 126, member B [Source:HGNC Symbol;Acc:28593]
HNRNPR	1265.05533333333	837.027733333333	0.0336967866227419	1.51136609093637	heterogeneous nuclear ribonucleoprotein R [Source:HGNC Symbol;Acc:5047]
RBBP6	691.727333333333	406.986833333333	0.0228195958099299	1.69963074153505	retinoblastoma binding protein 6 [Source:HGNC Symbol;Acc:9889]
KATNBL1	116.490493333333	63.65972	0.0368770331982936	1.82989327212456	katanin p80 subunit B-like 1 [Source:HGNC Symbol;Acc:26199]
RP11-274H2.5	761.7421	276.100366666667	0.0072930299466328	2.75893186668471
RP4-659J6.2	538.193066666667	350.981666666667	0.00505521595030391	1.53339367203415
ZNF395//FBXO16	1187.71833333333	682.6397	0.0140833028570757	1.73989050641698	zinc finger protein 395 [Source:HGNC Symbol;Acc:18737]//F-box protein 16 [Source:HGNC Symbol;Acc:13618]
UBE2I	85.7431333333333	50.9544066666667	0.00687988494958672	1.68274225807882	ubiquitin-conjugating enzyme E2I [Source:HGNC Symbol;Acc:12485]
SBF2	305.690666666667	169.484466666667	0.0305720609310014	1.80365004934572	SET binding factor 2 [Source:HGNC Symbol;Acc:2135]
SPICE1	1933.43833333333	1187.60033333333	0.0155303869988889	1.62802104299398	spindle and centriole associated protein 1 [Source:HGNC Symbol;Acc:25083]
RP11-1094M14.11//SNORD7	715.7097	339.093466666667	0.000326987642718717	2.1106561180182	//small nucleolar RNA, C/D box 7 [Source:HGNC Symbol;Acc:32704]
PCGF5	291.883866666667	173.919533333333	0.00946101401807991	1.67826960590587	polycomb group ring finger 5 [Source:HGNC Symbol;Acc:28264]
RP11-395I14.2//GNRH1	136.6625	58.3621733333333	0.0418542161064322	2.34162801339589	//gonadotropin-releasing hormone 1 (luteinizing-releasing hormone) [Source:HGNC Symbol;Acc:4419]
RORA	343.480166666667	167.900133333333	0.0395156076510562	2.04574088088872	RAR-related orphan receptor A [Source:HGNC Symbol;Acc:10258]
ARHGEF2	553.6611	316.9193	0.00653875156824846	1.74700972771302	Rho/Rac guanine nucleotide exchange factor (GEF) 2 [Source:HGNC Symbol;Acc:682]
ARHGAP5	528.8853	331.937066666667	0.0429387507898914	1.59333004087522	Rho GTPase activating protein 5 [Source:HGNC Symbol;Acc:675]
TSLP	401.193866666667	253.7069	0.0016774718011077	1.58132816516487	thymic stromal lymphopoietin [Source:HGNC Symbol;Acc:30743]
FAM162A	766.1347	361.1341	0.0234451457188582	2.12146872865232	family with sequence similarity 162, member A [Source:HGNC Symbol;Acc:17865]
KCTD11	824.562266666667	458.441866666667	0.0000172236147988058	1.79861903246766	potassium channel tetramerization domain containing 11 [Source:HGNC Symbol;Acc:21302]
PIK3CA	273.402566666667	181.4602	0.0242838209333111	1.50668062013966	phosphatidylinositol-4,5-bisphosphate 3-kinase, catalytic subunit alpha [Source:HGNC Symbol;Acc:8975]
OSBPL6	184.4877	118.881436666667	0.0285430030891578	1.55186297518668	oxysterol binding protein-like 6 [Source:HGNC Symbol;Acc:16388]
RORA	302.809	137.77857	0.00496420951633595	2.19779462074545	RAR-related orphan receptor A [Source:HGNC Symbol;Acc:10258]
MIR210HG	360.3873	201.393133333333	0.00973453291067574	1.78947163706674	MIR210 host gene (non-protein coding) [Source:HGNC Symbol;Acc:39524]
SMC6	348.516166666667	228.209033333333	0.0135112018872694	1.52717954051191	structural maintenance of chromosomes 6 [Source:HGNC Symbol;Acc:20466]
SLC2A3	317.595666666667	140.332103333333	0.028852808462411	2.26317185535427	solute carrier family 2 (facilitated glucose transporter), member 3 [Source:HGNC Symbol;Acc:11007]
RP11-248J18.2	281.224733333333	130.652506666667	0.00808581284088292	2.15246335878439
RBM25	110.907	51.9123033333333	0.035601547570856	2.13642995741986	RNA binding motif protein 25 [Source:HGNC Symbol;Acc:23244]
FGFR1OP2	167.5179	89.0934666666667	0.0306562966621658	1.880248981968	FGFR1 oncogene partner 2 [Source:HGNC Symbol;Acc:23098]
VPS8	199.406966666667	97.2436566666667	0.0267281427861837	2.05059099484707	vacuolar protein sorting 8 homolog (S. cerevisiae) [Source:HGNC Symbol;Acc:29122]
CDCA2	604.232633333333	349.1524	0.00627238363473576	1.73056989822591	cell division cycle associated 2 [Source:HGNC Symbol;Acc:14623]
RP1-28O10.1	143.407833333333	65.26703	0.0450730369343342	2.19724772727261
NFRKB	137.126933333333	73.1673866666667	0.010440982050874	1.87415376686954	nuclear factor related to kappaB binding protein [Source:HGNC Symbol;Acc:7802]
USP43	156.3444	93.7556033333333	0.0481975126354257	1.66757393095901	ubiquitin specific peptidase 43 [Source:HGNC Symbol;Acc:20072]
C14orf182	689.9556	456.781933333333	0.0419323610064059	1.51047042286699	chromosome 14 open reading frame 182 [Source:HGNC Symbol;Acc:27503]
OGFRL1	146.494166666667	90.04545	0.0162840972065794	1.62689138281464	opioid growth factor receptor-like 1 [Source:HGNC Symbol;Acc:21378]
KLF7	708.405133333333	263.458666666667	0.00062364074593018	2.68886631173011	Kruppel-like factor 7 (ubiquitous) [Source:HGNC Symbol;Acc:6350]
IPO11//LRRC70	133.871066666667	78.48567	0.0102263829081025	1.70567527380051	importin 11 [Source:HGNC Symbol;Acc:20628]//leucine rich repeat containing 70 [Source:HGNC Symbol;Acc:35155]
RP11-196G18.23	256.773033333333	96.7238933333333	0.0168414130538338	2.65470117552478
FUT11	915.176233333333	576.735533333333	0.0169798093271162	1.58682130792935	fucosyltransferase 11 (alpha (1,3) fucosyltransferase) [Source:HGNC Symbol;Acc:19233]
HOXA13	717.067966666667	442.1598	0.00441843201495157	1.62173939527444	homeobox A13 [Source:HGNC Symbol;Acc:5102]
PSORS1C3	217.485033333333	96.4533133333333	0.00606271152227878	2.25482179737803	psoriasis susceptibility 1 candidate 3 (non-protein coding) [Source:HGNC Symbol;Acc:17203]
ACTR3	129.4861	75.04683	0.0194784439211712	1.7254039910813	ARP3 actin-related protein 3 homolog (yeast) [Source:HGNC Symbol;Acc:170]
MKX	528.7212	303.4619	0.0183121727598412	1.74229845657725	mohawk homeobox [Source:HGNC Symbol;Acc:23729]
ITPR1-AS1	413.707733333333	173.3709	0.000567572703700789	2.38625820903816	ITPR1 antisense RNA 1 (head to head) [Source:HGNC Symbol;Acc:44470]
ATP5S	482.4496	317.7133	0.00689520218944975	1.51850615004156	ATP synthase, H+ transporting, mitochondrial Fo complex, subunit s (factor B) [Source:HGNC Symbol;Acc:18799]
CNTLN	184.830433333333	109.312713333333	0.00179859613240177	1.69084114461343	centlein, centrosomal protein [Source:HGNC Symbol;Acc:23432]
FLRT2	82.8691966666667	46.7536333333333	0.0152507253189815	1.77246538415196	fibronectin leucine rich transmembrane protein 2 [Source:HGNC Symbol;Acc:3761]
HNRNPK	82.5152533333333	49.8035566666667	0.0483868149568323	1.65681446980995	heterogeneous nuclear ribonucleoprotein K [Source:HGNC Symbol;Acc:5044]
AK3P3	93.35994	45.6112866666667	0.0197729151379261	2.04686047737015	adenylate kinase 3 pseudogene 3 [Source:HGNC Symbol;Acc:39062]
TMEM156	137.400633333333	90.60532	0.0222526396114195	1.51647423499341	transmembrane protein 156 [Source:HGNC Symbol;Acc:26260]
MECP2	260.661066666667	167.069133333333	0.000128821863433702	1.56019883186082	methyl CpG binding protein 2 (Rett syndrome) [Source:HGNC Symbol;Acc:6990]
IREB2	148.653333333333	91.7868066666667	0.0397796694065791	1.61955011544506	iron-responsive element binding protein 2 [Source:HGNC Symbol;Acc:6115]
RGPD5	133.146933333333	85.09104	0.00958680807929619	1.5647585613401	RANBP2-like and GRIP domain containing 5 [Source:HGNC Symbol;Acc:32418]
CDK6	162.1049	97.0702666666667	0.028786931999407	1.6699748086266	cyclin-dependent kinase 6 [Source:HGNC Symbol;Acc:1777]
MRPL50	173.301666666667	75.3666	0.00578981355782974	2.29944918129074	mitochondrial ribosomal protein L50 [Source:HGNC Symbol;Acc:16654]
RP11-486G15.2	528.252466666667	312.680533333333	0.0214843141704129	1.6894318972634
PARP8	590.115966666667	378.158	0.0316102318654306	1.56050107803264	poly (ADP-ribose) polymerase family, member 8 [Source:HGNC Symbol;Acc:26124]
RP11-629O1.2	186.945266666667	109.955523333333	0.03086780104315	1.70018986767892
HEY1	9258.67	4103.726	0.00362176721151284	2.2561618392651	hairy/enhancer-of-split related with YRPW motif 1 [Source:HGNC Symbol;Acc:4880]
PPP2R5B	200.462466666667	123.7157	0.022475289108761	1.6203478351306	protein phosphatase 2, regulatory subunit B', beta [Source:HGNC Symbol;Acc:9310]
SLC46A1	131.492333333333	248.9988	0.0155157796997501	-1.89363739837811	solute carrier family 46 (folate transporter), member 1 [Source:HGNC Symbol;Acc:30521]
MAN1A2	58.19788	98.97974	0.0286279461263471	-1.7007447693971	mannosidase, alpha, class 1A, member 2 [Source:HGNC Symbol;Acc:6822]
MT-ND6//MT-TE	1691.13	3460.24933333333	0.00225009748240381	-2.04611669909075	mitochondrially encoded NADH dehydrogenase 6 [Source:HGNC Symbol;Acc:7462]//mitochondrially encoded tRNA glutamic acid [Source:HGNC Symbol;Acc:7479]
ZBTB3	233.1025	513.5048	0.0156193812848048	-2.20291416865971	zinc finger and BTB domain containing 3 [Source:HGNC Symbol;Acc:22918]
HELQ	60.0082933333333	142.1237	0.0367564199396423	-2.36840096768847	helicase, POLQ-like [Source:HGNC Symbol;Acc:18536]
RP11-762I7.5//DNAJC14	203.632866666667	326.333933333333	0.0140077685579541	-1.60256022848964	Uncharacterized protein [Source:UniProtKB/TrEMBL;Acc:H0YHH1]//DnaJ (Hsp40) homolog, subfamily C, member 14 [Source:HGNC Symbol;Acc:24581]
GTPBP3	108.668766666667	166.653766666667	0.0215010480503206	-1.53359398269297	GTP binding protein 3 (mitochondrial) [Source:HGNC Symbol;Acc:14880]
PAK6//RP11-133K1.2	264.8245	466.4903	0.00919667434298144	-1.76150733787848	p21 protein (Cdc42/Rac)-activated kinase 6 [Source:HGNC Symbol;Acc:16061]//Uncharacterized protein [Source:UniProtKB/TrEMBL;Acc:H3BSN5]
DUSP19	39.30713	71.8818366666667	0.0026930931067951	-1.8287225922286	dual specificity phosphatase 19 [Source:HGNC Symbol;Acc:18894]
ZAR1	37.83301	70.2218	0.013019535080562	-1.85609868207684	zygote arrest 1 [Source:HGNC Symbol;Acc:20436]
PHF23	515.917633333333	781.8083	0.0238528563533038	-1.51537425644623	PHD finger protein 23 [Source:HGNC Symbol;Acc:28428]
ZNF778	106.735833333333	162.360833333333	0.0236377884026084	-1.52114644410265	zinc finger protein 778 [Source:HGNC Symbol;Acc:26479]
CTD-2292M16.8//TTC5	271.967866666667	493.062233333333	0.00658353778383148	-1.81294297512598	//tetratricopeptide repeat domain 5 [Source:HGNC Symbol;Acc:19274]
FOXN1//FOXN1	709.980266666667	1627.34866666667	0.00773162453466313	-2.29210408101483	forkhead box N1 [Source:HGNC Symbol;Acc:12765]//forkhead box N1 [Source:HGNC Symbol;Acc:12765]
CHDH	35.89999	75.1879766666667	0.00468272382579177	-2.09437319249021	choline dehydrogenase [Source:HGNC Symbol;Acc:24288]
KCNQ1-AS1	52.1952366666667	107.759796666667	0.026771842749522	-2.06455231451197	KCNQ1 antisense RNA 1 [Source:HGNC Symbol;Acc:42790]
SNORA68//RPL18A	69.65997	153.536133333333	0.00450177181794751	-2.20407980843709	small nucleolar RNA, H/ACA box 68 [Source:HGNC Symbol;Acc:10225]//ribosomal protein L18a [Source:HGNC Symbol;Acc:10311]
BAIAP2-AS1	118.677033333333	190.500366666667	0.024722194036952	-1.60519993899409	BAIAP2 antisense RNA 1 (head to head) [Source:HGNC Symbol;Acc:44342]
JRK	266.748533333333	435.384466666667	0.0189704972459674	-1.63219066746509	jerky homolog (mouse) [Source:HGNC Symbol;Acc:6199]
AC016629.8	39.61736	72.8771733333333	0.0253257685093889	-1.83952624135817
DNAJB1	878.872233333333	1321.65266666667	0.0216697672562843	-1.5038052364608	DnaJ (Hsp40) homolog, subfamily B, member 1 [Source:HGNC Symbol;Acc:5270]
DNAJB1	2485.633	3766.76633333333	0.00115098356555085	-1.51541532210641	DnaJ (Hsp40) homolog, subfamily B, member 1 [Source:HGNC Symbol;Acc:5270]
HSPA1A	11893.53	19189.6433333333	0.0339119647788505	-1.61345229997598	heat shock 70kDa protein 1A [Source:HGNC Symbol;Acc:5232]
HSPA1A//HSPA1B	4840.29033333333	9391.696	0.00215720464364908	-1.94031666557743	heat shock 70kDa protein 1A [Source:HGNC Symbol;Acc:5232]//heat shock 70kDa protein 1B [Source:HGNC Symbol;Acc:5233]
CYR61	5913.26266666667	9512.29833333333	0.0457168871181976	-1.60863788225654	cysteine-rich, angiogenic inducer, 61 [Source:HGNC Symbol;Acc:2654]
ENC1	48.7624833333333	79.4155166666667	0.045511252839217	-1.62861920144209	ectodermal-neural cortex 1 (with BTB domain) [Source:HGNC Symbol;Acc:3345]
ENC1	265.974233333333	432.316133333333	0.0292616763910086	-1.62540607003661	ectodermal-neural cortex 1 (with BTB domain) [Source:HGNC Symbol;Acc:3345]
AHSA1	3167.52666666667	4792.36366666667	0.0000554084961098245	-1.51296710998487	AHA1, activator of heat shock 90kDa protein ATPase homolog 1 (yeast) [Source:HGNC Symbol;Acc:1189]
C3orf37	1295.75	2216.563	0.00934951063199764	-1.71064094153965	chromosome 3 open reading frame 37 [Source:HGNC Symbol;Acc:24446]
LPCAT1	1767.808	3041.25366666667	0.0171449851893865	-1.72035292671301	lysophosphatidylcholine acyltransferase 1 [Source:HGNC Symbol;Acc:25718]
NUP62	1137.692	1780.311	0.0132437522710333	-1.56484443944407	nucleoporin 62kDa [Source:HGNC Symbol;Acc:8066]
TRIB1	2934.53333333333	4955.23	0.00190197028390651	-1.68859216684084	tribbles homolog 1 (Drosophila) [Source:HGNC Symbol;Acc:16891]
EHMT2	82.47634	141.5859	0.0207378284551729	-1.71668505173726	euchromatic histone-lysine N-methyltransferase 2 [Source:HGNC Symbol;Acc:14129]
MEN1	439.827033333333	745.623833333333	0.03558583359315	-1.69526604056701	multiple endocrine neoplasia I [Source:HGNC Symbol;Acc:7010]
TRIP10	141.643033333333	221.039833333333	0.0137762131197738	-1.56054151151333	thyroid hormone receptor interactor 10 [Source:HGNC Symbol;Acc:12304]
TFIP11	437.048533333333	696.2486	0.032465890511394	-1.59306929756695	tuftelin interacting protein 11 [Source:HGNC Symbol;Acc:17165]
TCEB3	509.911833333333	848.4665	0.0102576612222548	-1.66394746019818	transcription elongation factor B (SIII), polypeptide 3 (110kDa, elongin A) [Source:HGNC Symbol;Acc:11620]
WFS1	381.2693	577.688566666667	0.0180975360035161	-1.51517199697607	Wolfram syndrome 1 (wolframin) [Source:HGNC Symbol;Acc:12762]
ARMCX2	195.878733333333	300.008366666667	0.000929994877277549	-1.53160254592893	armadillo repeat containing, X-linked 2 [Source:HGNC Symbol;Acc:16869]
ARHGAP32	206.190233333333	328.7236	0.00789236699235768	-1.59427337893631	Rho GTPase activating protein 32 [Source:HGNC Symbol;Acc:17399]
CIAO1	599.778266666667	1049.76103333333	0.0021762416127874	-1.75024853629241	cytosolic iron-sulfur protein assembly 1 [Source:HGNC Symbol;Acc:14280]
ADCY7	299.206666666667	544.915133333333	0.00808552555945577	-1.82119983957577	adenylate cyclase 7 [Source:HGNC Symbol;Acc:238]
LRRC32	185.410433333333	306.408433333333	0.0280547669678752	-1.6525954220843	leucine rich repeat containing 32 [Source:HGNC Symbol;Acc:4161]
USP46	169.1581	282.183266666667	0.0108656599872848	-1.66816290007198	ubiquitin specific peptidase 46 [Source:HGNC Symbol;Acc:20075]
LCMT2	1337.01166666667	2097.24233333333	0.000173808272021459	-1.56860436271436	leucine carboxyl methyltransferase 2 [Source:HGNC Symbol;Acc:17558]
CEP104	238.544466666667	449.675366666667	0.0249286794655242	-1.88507984674835	centrosomal protein 104kDa [Source:HGNC Symbol;Acc:24866]
SLC5A6	320.434733333333	520.447333333333	0.0193656826034469	-1.62419138499551	solute carrier family 5 (sodium-dependent vitamin transporter), member 6 [Source:HGNC Symbol;Acc:11041]
PPID	2399.59733333333	4005.31166666667	0.00620153728152599	-1.66915990905141	peptidylprolyl isomerase D [Source:HGNC Symbol;Acc:9257]
PPID	1497.84633333333	2433.84266666667	0.00302705537769174	-1.62489476557342	peptidylprolyl isomerase D [Source:HGNC Symbol;Acc:9257]
TMEM187	154.075666666667	236.369766666667	0.0499261072413857	-1.53411483967834	transmembrane protein 187 [Source:HGNC Symbol;Acc:13705]
DOLK	362.369866666667	549.009766666667	0.029631630312809	-1.5150535879731	dolichol kinase [Source:HGNC Symbol;Acc:23406]
N4BP1	248.375633333333	398.8077	0.00470519082165747	-1.60566354536388	NEDD4 binding protein 1 [Source:HGNC Symbol;Acc:29850]
CSPG4	144.9772	243.650533333333	0.033934855981374	-1.68061276761679	chondroitin sulfate proteoglycan 4 [Source:HGNC Symbol;Acc:2466]
CDK5R1	44.40243	121.514866666667	0.0474582407890196	-2.73667154402736	cyclin-dependent kinase 5, regulatory subunit 1 (p35) [Source:HGNC Symbol;Acc:1775]
URB2	582.817633333333	930.855833333333	0.00681867670409924	-1.59716484212986	URB2 ribosome biogenesis 2 homolog (S. cerevisiae) [Source:HGNC Symbol;Acc:28967]
ZBTB24	541.305533333333	824.948033333333	0.0435979149746151	-1.52399704516845	zinc finger and BTB domain containing 24 [Source:HGNC Symbol;Acc:21143]
MSX1	299.671366666667	492.6447	0.0200439506813884	-1.64394985573641	msh homeobox 1 [Source:HGNC Symbol;Acc:7391]
AATK	642.315733333333	1001.0175	0.0193969999282923	-1.55845084909436	apoptosis-associated tyrosine kinase [Source:HGNC Symbol;Acc:21]
ZNF239	549.776233333333	906.667166666667	0.0419525693921308	-1.64915671448632	zinc finger protein 239 [Source:HGNC Symbol;Acc:13031]
PRKY	10.263256	35.1099133333333	0.0208585462034121	-3.42093321391704	protein kinase, Y-linked, pseudogene [Source:HGNC Symbol;Acc:9444]
ZNF177//ZNF177	61.2169166666667	107.086886666667	0.0257969013294815	-1.74930219451867	Zinc finger protein 177 [Source:UniProtKB/Swiss-Prot;Acc:Q13360]//zinc finger protein 177 [Source:HGNC Symbol;Acc:12966]
NUP62	332.642233333333	551.986466666667	0.013161268595243	-1.65939983367516	nucleoporin 62kDa [Source:HGNC Symbol;Acc:8066]
ID3	2810.525	4799.83933333333	0.0352650884096586	-1.70780880203283	inhibitor of DNA binding 3, dominant negative helix-loop-helix protein [Source:HGNC Symbol;Acc:5362]
TREX2//HAUS7	111.929166666667	177.1737	0.0245119148373942	-1.58290913151919	three prime repair exonuclease 2 [Source:HGNC Symbol;Acc:12270]//HAUS augmin-like complex, subunit 7 [Source:HGNC Symbol;Acc:32979]
GABRR2	47.8036466666667	74.0988166666667	0.037065800092122	-1.55006619439214	gamma-aminobutyric acid (GABA) A receptor, rho 2 [Source:HGNC Symbol;Acc:4091]
CCND1	959.335033333333	1677.88033333333	0.00828942426161039	-1.74900350246078	cyclin D1 [Source:HGNC Symbol;Acc:1582]
CCND1	1950.04966666667	3314.94733333333	0.0129091660945623	-1.69992969409839	cyclin D1 [Source:HGNC Symbol;Acc:1582]
EIF4EBP2	624.0944	1095.40383333333	0.00635333973295342	-1.75518933246851	eukaryotic translation initiation factor 4E binding protein 2 [Source:HGNC Symbol;Acc:3289]
TXN2	724.812166666667	1195.52033333333	0.00884897847729267	-1.64942089594247	thioredoxin 2 [Source:HGNC Symbol;Acc:17772]
SEC23IP	229.1302	351.030566666667	0.0326893423128238	-1.53201353058945	SEC23 interacting protein [Source:HGNC Symbol;Acc:17018]
TSC1	516.2578	811.509333333333	0.0307419065392634	-1.57190716214522	tuberous sclerosis 1 [Source:HGNC Symbol;Acc:12362]
PATZ1	215.791533333333	325.109866666667	0.0374391061437029	-1.50659231919201	POZ (BTB) and AT hook containing zinc finger 1 [Source:HGNC Symbol;Acc:13071]
SHOX2	86.9532466666667	189.5218	0.00666222868993584	-2.17958279035316	short stature homeobox 2 [Source:HGNC Symbol;Acc:10854]
TNFSF11	41.36393	72.2366533333333	0.0395916323975286	-1.74636823274126	tumor necrosis factor (ligand) superfamily, member 11 [Source:HGNC Symbol;Acc:11926]
C21orf33	220.270066666667	342.8329	0.0190433875657052	-1.55642073926825	chromosome 21 open reading frame 33 [Source:HGNC Symbol;Acc:1273]
MMACHC	262.241733333333	393.374366666667	0.00645659745616859	-1.50004486954276	methylmalonic aciduria (cobalamin deficiency) cblC type, with homocystinuria [Source:HGNC Symbol;Acc:24525]
PPAP2B	121.452066666667	233.903566666667	0.0386852028063527	-1.92589202544104	phosphatidic acid phosphatase type 2B [Source:HGNC Symbol;Acc:9229]
METTL13	1462.577	2199.018	0.0105191812469066	-1.50352289144435	methyltransferase like 13 [Source:HGNC Symbol;Acc:24248]
METTL13	598.704033333333	934.242933333333	0.0310309686523419	-1.56044202363538	methyltransferase like 13 [Source:HGNC Symbol;Acc:24248]
GPATCH8	102.62296	174.021733333333	0.0144523535994427	-1.69573878334179	G patch domain containing 8 [Source:HGNC Symbol;Acc:29066]
SCRIB	948.724266666667	1562.903	0.0335968963034627	-1.64737327262772	scribbled planar cell polarity protein [Source:HGNC Symbol;Acc:30377]
CSTF2T	578.9681	911.686933333333	0.025252684301348	-1.57467558805629	cleavage stimulation factor, 3' pre-RNA, subunit 2, 64kDa, tau variant [Source:HGNC Symbol;Acc:17086]
SLC9A8	162.872033333333	313.209466666667	0.016915657373179	-1.92304019454128	solute carrier family 9, subfamily A (NHE8, cation proton antiporter 8), member 8 [Source:HGNC Symbol;Acc:20728]
NACC2	698.196966666667	1123.937	0.0248174385732108	-1.60977067168582	NACC family member 2, BEN and BTB (POZ) domain containing [Source:HGNC Symbol;Acc:23846]
HOXA10	573.324866666667	876.601366666667	0.0253603099727024	-1.52897845119341	homeobox A10 [Source:HGNC Symbol;Acc:5100]
AP3S2	329.022733333333	510.609133333333	0.00576250254015475	-1.55189621142693	adaptor-related protein complex 3, sigma 2 subunit [Source:HGNC Symbol;Acc:571]
KNOP1	736.320466666667	1121.817	0.0263269411854971	-1.52354450376543	lysine-rich nucleolar protein 1 [Source:HGNC Symbol;Acc:34404]
MDH2	711.610233333333	1073.19303333333	0.0310115037256474	-1.5081191684193	malate dehydrogenase 2, NAD (mitochondrial) [Source:HGNC Symbol;Acc:6971]
NBPF13P//PDE4DIP	128.171333333333	199.430033333333	0.0239839335007191	-1.55596441221906	neuroblastoma breakpoint family, member 13, pseudogene [Source:HGNC Symbol;Acc:31995]//phosphodiesterase 4D interacting protein [Source:HGNC Symbol;Acc:15580]
DGCR2	449.9931	797.003566666667	0.0285282281571657	-1.77114619461202	DiGeorge syndrome critical region gene 2 [Source:HGNC Symbol;Acc:2845]
CSPG4	204.0989	348.284266666667	0.0216054603741725	-1.70644852405705	chondroitin sulfate proteoglycan 4 [Source:HGNC Symbol;Acc:2466]
NIPAL3	99.28191	316.141766666667	0.00701615404776617	-3.18428368941197	NIPA-like domain containing 3 [Source:HGNC Symbol;Acc:25233]
TNFRSF21	426.508833333333	711.031133333333	0.0138496059652382	-1.66709591399631	tumor necrosis factor receptor superfamily, member 21 [Source:HGNC Symbol;Acc:13469]
ZNF200	388.035766666667	742.296733333333	0.00158396550087452	-1.91295956996404	zinc finger protein 200 [Source:HGNC Symbol;Acc:12993]
GUSBP3	61.1213966666667	124.6694	0.0304555617378409	-2.03970142697983	glucuronidase, beta pseudogene 3 [Source:HGNC Symbol;Acc:37301]
GSTM2//GSTM1	129.719666666667	249.1619	0.00369034495883573	-1.92077197238147	glutathione S-transferase mu 2 (muscle) [Source:HGNC Symbol;Acc:4634]//glutathione S-transferase mu 1 [Source:HGNC Symbol;Acc:4632]
DTX2	138.999166666667	213.4683	0.0332268656095217	-1.53575237261614	deltex homolog 2 (Drosophila) [Source:HGNC Symbol;Acc:15973]
CLN6	226.567466666667	391.818833333333	0.0146143606574772	-1.72936935341114	ceroid-lipofuscinosis, neuronal 6, late infantile, variant [Source:HGNC Symbol;Acc:2077]
ADCK3	727.5409	1116.81366666667	0.0161058813146548	-1.53505276014952	aarF domain containing kinase 3 [Source:HGNC Symbol;Acc:16812]
MRPL44	113.650613333333	199.6594	0.0237283626999283	-1.75678242416876	mitochondrial ribosomal protein L44 [Source:HGNC Symbol;Acc:16650]
FYCO1	338.840366666667	562.974933333333	0.0213707801599802	-1.66147539878907	FYVE and coiled-coil domain containing 1 [Source:HGNC Symbol;Acc:14673]
NAGK	819.538633333333	1293.10266666667	0.0278115763562491	-1.57784223229013	N-acetylglucosamine kinase [Source:HGNC Symbol;Acc:17174]
PAGR1//CTD-2574D22.6	995.298433333333	1570.61533333333	0.0135663885162543	-1.57803456805736	PAXIP1 associated glutamate-rich protein 1 [Source:HGNC Symbol;Acc:28707]//
RNPEPL1	191.3831	318.633766666667	0.00287219510709013	-1.66490022717088	arginyl aminopeptidase (aminopeptidase B)-like 1 [Source:HGNC Symbol;Acc:10079]
THEM6//THEM6	239.8211	370.9813	0.0237416377510078	-1.54690850805038	thioesterase superfamily member 6 [Source:HGNC Symbol;Acc:29656]//thioesterase superfamily member 6 [Source:HGNC Symbol;Acc:29656]
FAM13B	1214.799	1897.99866666667	0.018768483104372	-1.56239729096473	family with sequence similarity 13, member B [Source:HGNC Symbol;Acc:1335]
JMJD4	301.266966666667	560.702266666667	0.0456749677758281	-1.86114751600712	jumonji domain containing 4 [Source:HGNC Symbol;Acc:25724]
C10orf2	1000.57086666667	1505.15666666667	0.00843367247388622	-1.50429791313132	chromosome 10 open reading frame 2 [Source:HGNC Symbol;Acc:1160]
C11orf95	790.8777	1198.599	0.0298902234896954	-1.51553015086909	chromosome 11 open reading frame 95 [Source:HGNC Symbol;Acc:28449]
TNFRSF21	1076.13703333333	1825.64233333333	0.00139644156675423	-1.69647756445888	tumor necrosis factor receptor superfamily, member 21 [Source:HGNC Symbol;Acc:13469]
ZNF668	72.7828566666667	163.8282	0.0397383091216864	-2.25091742070946	zinc finger protein 668 [Source:HGNC Symbol;Acc:25821]
DDX54	357.723933333333	638.5567	0.0384645495520387	-1.78505445260489	DEAD (Asp-Glu-Ala-Asp) box polypeptide 54 [Source:HGNC Symbol;Acc:20084]
TMEM185B	652.288533333333	1043.83026666667	0.0106466142849869	-1.60025849501366	transmembrane protein 185B [Source:HGNC Symbol;Acc:18896]
FLVCR2	274.897933333333	420.5241	0.00643454413684204	-1.52974631311646	feline leukemia virus subgroup C cellular receptor family, member 2 [Source:HGNC Symbol;Acc:20105]
PAK6//RP11-133K1.2	111.8263	187.4633	0.011750024268977	-1.67637934904401	p21 protein (Cdc42/Rac)-activated kinase 6 [Source:HGNC Symbol;Acc:16061]//Uncharacterized protein [Source:UniProtKB/TrEMBL;Acc:H3BSN5]
LRFN4	660.8176	1000.62643333333	0.0388423397653909	-1.51422485317179	leucine rich repeat and fibronectin type III domain containing 4 [Source:HGNC Symbol;Acc:28456]
LINC00341	48.2741033333333	90.01395	0.0482840650885914	-1.86464260927753	long intergenic non-protein coding RNA 341 [Source:HGNC Symbol;Acc:20353]
DHRS9	512.553	932.910033333333	0.0259236048591972	-1.82012403270166	dehydrogenase/reductase (SDR family) member 9 [Source:HGNC Symbol;Acc:16888]
FOXL2	774.782566666667	1170.524	0.0303895268478713	-1.51077741079788	forkhead box L2 [Source:HGNC Symbol;Acc:1092]
N6AMT1	298.868266666667	458.5176	0.023038127672064	-1.53417960733648	N-6 adenine-specific DNA methyltransferase 1 (putative) [Source:HGNC Symbol;Acc:16021]
TRMT1L	341.773966666667	609.756233333333	0.0113736993184839	-1.78409209829616	tRNA methyltransferase 1 homolog (S. cerevisiae)-like [Source:HGNC Symbol;Acc:16782]
GPR63	17.8369266666667	43.56325	0.00375287456921022	-2.44230695198239	G protein-coupled receptor 63 [Source:HGNC Symbol;Acc:13302]
PRDM13	629.221033333333	945.9596	0.0119869577027833	-1.50338203888183	PR domain containing 13 [Source:HGNC Symbol;Acc:13998]
MUM1	220.099	337.583333333333	0.032998362926579	-1.53377949619641	melanoma associated antigen (mutated) 1 [Source:HGNC Symbol;Acc:29641]
CDCA3	348.037	526.051533333333	0.0311903992810483	-1.51148163365772	cell division cycle associated 3 [Source:HGNC Symbol;Acc:14624]
ABHD6	339.323466666667	557.8203	0.00221259681239481	-1.6439190176846	abhydrolase domain containing 6 [Source:HGNC Symbol;Acc:21398]
PTPRE	759.711933333333	1233.38333333333	0.0117011400418411	-1.62348816599695	protein tyrosine phosphatase, receptor type, E [Source:HGNC Symbol;Acc:9669]
ZNF783	120.345563333333	238.324266666667	0.0173489385959952	-1.98033280218695	zinc finger family member 783 [Source:HGNC Symbol;Acc:27222]
RNFT2	70.3273	171.520733333333	0.00927494544072223	-2.43889262538635	ring finger protein, transmembrane 2 [Source:HGNC Symbol;Acc:25905]
VRK3	136.170766666667	214.6586	0.0269054791357352	-1.57639268144435	vaccinia related kinase 3 [Source:HGNC Symbol;Acc:18996]
AC100791.1//TBC1D16	432.854566666667	718.9207	0.00293268251079964	-1.6608827891924	//TBC1 domain family, member 16 [Source:HGNC Symbol;Acc:28356]
TBC1D2	258.6586	433.156233333333	0.00368668297994443	-1.67462529114954	TBC1 domain family, member 2 [Source:HGNC Symbol;Acc:18026]
TGS1	269.870533333333	488.682266666667	0.00118184593942283	-1.81080261201791	trimethylguanosine synthase 1 [Source:HGNC Symbol;Acc:17843]
CYBRD1	182.121566666667	304.917933333333	0.00472252956377802	-1.67425494363014	cytochrome b reductase 1 [Source:HGNC Symbol;Acc:20797]
SAP30BP	307.362433333333	530.286933333333	0.00171105202197091	-1.72528219399616	SAP30 binding protein [Source:HGNC Symbol;Acc:30785]
ACSL5	140.649866666667	230.625466666667	0.00781484337292299	-1.63971336861085	acyl-CoA synthetase long-chain family member 5 [Source:HGNC Symbol;Acc:16526]
SUFU	92.6817566666667	146.5783	0.0165367906319849	-1.58152267794378	suppressor of fused homolog (Drosophila) [Source:HGNC Symbol;Acc:16466]
ELAC1	89.8935533333333	164.4007	0.02978344267075	-1.8288374850462	elaC ribonuclease Z 1 [Source:HGNC Symbol;Acc:14197]
FLVCR1	780.1162	1527.546	0.00990146062288538	-1.95810060091048	feline leukemia virus subgroup C cellular receptor 1 [Source:HGNC Symbol;Acc:24682]
THNSL1	273.245266666667	447.932833333333	0.00371074445627819	-1.63930683520227	threonine synthase-like 1 (S. cerevisiae) [Source:HGNC Symbol;Acc:26160]
TMEM138	1397.789	2181.105	0.0236678667751277	-1.56039645468665	transmembrane protein 138 [Source:HGNC Symbol;Acc:26944]
AGPAT3	239.4664	365.9196	0.000584009246192077	-1.52806239205166	1-acylglycerol-3-phosphate O-acyltransferase 3 [Source:HGNC Symbol;Acc:326]
KBTBD7	297.264166666667	458.724266666667	0.00698030478484461	-1.54315359234351	kelch repeat and BTB (POZ) domain containing 7 [Source:HGNC Symbol;Acc:25266]
MIR600HG//STRBP	108.528983333333	166.228633333333	0.0291726167534472	-1.53165199035158	MIR600 host gene (non-protein coding) [Source:HGNC Symbol;Acc:23642]//spermatid perinuclear RNA binding protein [Source:HGNC Symbol;Acc:16462]
LUC7L	309.237133333333	516.828566666667	0.000806770772939642	-1.67130176475141	LUC7-like (S. cerevisiae) [Source:HGNC Symbol;Acc:6723]
ZFAND4	17.08073	55.1998733333333	0.0135497628142769	-3.23170457780981	zinc finger, AN1-type domain 4 [Source:HGNC Symbol;Acc:23504]
ACTRT3	227.2765	428.603766666667	0.00395929715835621	-1.88582526863387	actin-related protein T3 [Source:HGNC Symbol;Acc:24022]
DHRS9	349.0369	599.755333333333	0.0220858336655148	-1.71831497854047	dehydrogenase/reductase (SDR family) member 9 [Source:HGNC Symbol;Acc:16888]
DHRS9	330.3324	528.907233333333	0.00903002562282906	-1.60113641087987	dehydrogenase/reductase (SDR family) member 9 [Source:HGNC Symbol;Acc:16888]
FBXO18	163.943333333333	292.285	0.00474114535375941	-1.78284163227131	F-box protein, helicase, 18 [Source:HGNC Symbol;Acc:13620]
SH3PXD2A	339.650966666667	513.650166666667	0.0216548428586505	-1.51228825198888	SH3 and PX domains 2A [Source:HGNC Symbol;Acc:23664]
SCAMP2	185.0883	288.980233333333	0.0022332506474312	-1.56131010622137	secretory carrier membrane protein 2 [Source:HGNC Symbol;Acc:10564]
NCOA5	594.7978	952.892233333333	0.00305769293452441	-1.602043977522	nuclear receptor coactivator 5 [Source:HGNC Symbol;Acc:15909]
FAM217B	714.3626	1284.534	0.00947659728601856	-1.79815404669841	family with sequence similarity 217, member B [Source:HGNC Symbol;Acc:16170]
GIT2	552.4023	849.9487	0.00318548985301184	-1.53864076959853	G protein-coupled receptor kinase interacting ArfGAP 2 [Source:HGNC Symbol;Acc:4273]
EEPD1	131.371166666667	232.268733333333	0.00663952991662043	-1.76803433528666	endonuclease/exonuclease/phosphatase family domain containing 1 [Source:HGNC Symbol;Acc:22223]
ZC3HAV1	1431.88566666667	2175.667	0.0000381036696562612	-1.51944184556635	zinc finger CCCH-type, antiviral 1 [Source:HGNC Symbol;Acc:23721]
B3GALT6	924.128933333333	1387.45366666667	0.00510983330006812	-1.50136373467079	UDP-Gal:betaGal beta 1,3-galactosyltransferase polypeptide 6 [Source:HGNC Symbol;Acc:17978]
NIPAL3	323.2556	541.647533333333	0.0162362613958896	-1.67560139200476	NIPA-like domain containing 3 [Source:HGNC Symbol;Acc:25233]
ZBTB9	511.939333333333	809.847733333333	0.0165644954374439	-1.58192129536182	zinc finger and BTB domain containing 9 [Source:HGNC Symbol;Acc:28323]
STK36	192.458066666667	299.1252	0.00879913542605825	-1.55423571056691	serine/threonine kinase 36 [Source:HGNC Symbol;Acc:17209]
C22orf29	590.950133333333	904.888033333333	0.00665307187394466	-1.53124262487122	chromosome 22 open reading frame 29 [Source:HGNC Symbol;Acc:26112]
COL8A1	2657.69266666667	4110.751	0.000400372009581856	-1.5467367809521	collagen, type VIII, alpha 1 [Source:HGNC Symbol;Acc:2215]
IL6R	355.091033333333	587.742366666667	0.0142118765647795	-1.65518785746115	interleukin 6 receptor [Source:HGNC Symbol;Acc:6019]
ZNRF3	497.7159	851.530133333333	0.011430604465506	-1.71087588990694	zinc and ring finger 3 [Source:HGNC Symbol;Acc:18126]
ZBTB47	256.724366666667	425.0899	0.0209899640890783	-1.65582217815709	zinc finger and BTB domain containing 47 [Source:HGNC Symbol;Acc:26955]
TTC5	192.7785	292.473333333333	0.0459222474220278	-1.51714705391594	tetratricopeptide repeat domain 5 [Source:HGNC Symbol;Acc:19274]
RP11-73M18.8	496.345433333333	788.926066666667	0.00884345744569124	-1.58946977988381
KDM1B	119.111293333333	200.2858	0.0317047966887041	-1.68150134546436	lysine (K)-specific demethylase 1B [Source:HGNC Symbol;Acc:21577]
PLD6	561.0889	913.354866666667	0.0406833586086663	-1.62782558462067	phospholipase D family, member 6 [Source:HGNC Symbol;Acc:30447]
ZNF614	445.331633333333	707.625666666667	0.0190998946377551	-1.58898585615858	zinc finger protein 614 [Source:HGNC Symbol;Acc:24722]
SLC30A4	147.684733333333	233.2517	0.0183655762729473	-1.5793893839625	solute carrier family 30 (zinc transporter), member 4 [Source:HGNC Symbol;Acc:11015]
RP11-20G6.3//USP31	895.228333333333	1355.39566666667	0.00725686372671268	-1.51402230715814	//ubiquitin specific peptidase 31 [Source:HGNC Symbol;Acc:20060]
ZNF689	621.9505	990.4741	0.0199383588466424	-1.592528826651	zinc finger protein 689 [Source:HGNC Symbol;Acc:25173]
RGMB	272.8404	426.535	0.0138433279021566	-1.5633132043495	RGM domain family, member B [Source:HGNC Symbol;Acc:26896]
ZNF689	556.062866666667	918.163966666667	0.000531693484623679	-1.65118734176699	zinc finger protein 689 [Source:HGNC Symbol;Acc:25173]
SRPRB	466.770566666667	773.402	0.0134257739485112	-1.6569210983526	signal recognition particle receptor, B subunit [Source:HGNC Symbol;Acc:24085]
AC016747.3	334.176833333333	501.898033333333	0.0257300698585815	-1.50189355835059
DISP1	257.074466666667	492.897966666667	0.000114238190766675	-1.91733536612089	dispatched homolog 1 (Drosophila) [Source:HGNC Symbol;Acc:19711]
RAB30	248.290666666667	444.4184	0.00637429703407485	-1.78991182377643	RAB30, member RAS oncogene family [Source:HGNC Symbol;Acc:9770]
NFYA	305.281666666667	676.2046	0.0000228566219884061	-2.21501869857891	nuclear transcription factor Y, alpha [Source:HGNC Symbol;Acc:7804]
GLI2	418.2662	781.989066666667	0.0345365227808776	-1.8695966029927	GLI family zinc finger 2 [Source:HGNC Symbol;Acc:4318]
RP11-421L21.3	462.441533333333	703.684633333333	0.0211121402530573	-1.52167264964522
TMEM201	151.376166666667	292.683466666667	0.00442428644726504	-1.93348446530002	transmembrane protein 201 [Source:HGNC Symbol;Acc:33719]
LFNG	434.594733333333	786.838533333333	0.0000526159548423231	-1.81051097259807	LFNG O-fucosylpeptide 3-beta-N-acetylglucosaminyltransferase [Source:HGNC Symbol;Acc:6560]
NUP214	225.401	341.953466666667	0.00944087537576122	-1.51708939475276	nucleoporin 214kDa [Source:HGNC Symbol;Acc:8064]
VANGL1	89.2374333333333	179.2692	0.0188690649594448	-2.00890134670689	VANGL planar cell polarity protein 1 [Source:HGNC Symbol;Acc:15512]
BAG1	1742.705	2670.81633333333	0.00916433120841578	-1.53256938686314	BCL2-associated athanogene [Source:HGNC Symbol;Acc:937]
KCTD21	107.816813333333	184.4518	0.0412818403526564	-1.71078883058561	potassium channel tetramerization domain containing 21 [Source:HGNC Symbol;Acc:27452]
FDXACB1	102.18208	157.9516	0.00214056845887472	-1.54578571898321	ferredoxin-fold anticodon binding domain containing 1 [Source:HGNC Symbol;Acc:25110]
ZNF180//AC069278.4	65.3643233333333	99.1660833333333	0.0368247439172836	-1.51712858446685	zinc finger protein 180 [Source:HGNC Symbol;Acc:12970]//
TCP10L//C21ORF59	55.2875866666667	104.425466666667	0.0431780153202132	-1.88876876280125	t-complex 10-like [Source:HGNC Symbol;Acc:11657]//Uncharacterized protein [Source:UniProtKB/TrEMBL;Acc:F8VZ95]
AL450992.2	346.027733333333	563.9416	0.0265736222581059	-1.62975838545504
RASGEF1A	226.090266666667	345.0886	0.0213190254429084	-1.5263310760245	RasGEF domain family, member 1A [Source:HGNC Symbol;Acc:24246]
EOMES	190.0752	315.8107	0.0257889222371765	-1.66150397316431	eomesodermin [Source:HGNC Symbol;Acc:3372]
POC1B-GALNT4//GALNT4	270.506633333333	458.089033333333	0.0483162059255795	-1.69344842929915	POC1B-GALNT4 readthrough [Source:HGNC Symbol;Acc:42957]//UDP-N-acetyl-alpha-D-galactosamine:polypeptide N-acetylgalactosaminyltransferase 4 (GalNAc-T4) [Source:HGNC Symbol;Acc:4126]
AL589743.1//CTD-2314B22.3//AP000525.9	1256.40333333333	1938.17733333333	0.031402625912872	-1.54263943903364	////
CSNK1G1	270.136566666667	464.370866666667	0.024797654550911	-1.71902261288334	casein kinase 1, gamma 1 [Source:HGNC Symbol;Acc:2454]
PRKAG1//KMT2D	97.47624	196.332466666667	0.0179663231912207	-2.01415715939255	protein kinase, AMP-activated, gamma 1 non-catalytic subunit [Source:HGNC Symbol;Acc:9385]//lysine (K)-specific methyltransferase 2D [Source:HGNC Symbol;Acc:7133]
ZNF30	221.375966666667	412.672866666667	0.0273213520327849	-1.86412677437584	zinc finger protein 30 [Source:HGNC Symbol;Acc:13090]
PPARGC1B	69.5234966666667	127.145966666667	0.0167735904771202	-1.82882007900542	peroxisome proliferator-activated receptor gamma, coactivator 1 beta [Source:HGNC Symbol;Acc:30022]
ZBTB11-AS1	168.363633333333	262.104733333333	0.0334616813223531	-1.55677760181385	ZBTB11 antisense RNA 1 [Source:HGNC Symbol;Acc:48573]
ZNF596	58.8395133333333	93.40509	0.0351680973004855	-1.58745517609652	zinc finger protein 596 [Source:HGNC Symbol;Acc:27268]
SERGEF	281.7902	439.1363	0.0235674751849517	-1.55838031272912	secretion regulating guanine nucleotide exchange factor [Source:HGNC Symbol;Acc:17499]
ZNF792	41.94031	75.42728	0.00900719509426722	-1.79844354989269	zinc finger protein 792 [Source:HGNC Symbol;Acc:24751]
SGK223	526.8268	826.893633333333	0.0104810813498386	-1.56957397257188	Tyrosine-protein kinase SgK223 [Source:UniProtKB/Swiss-Prot;Acc:Q86YV5]
POLR1A	114.987356666667	181.512566666667	0.017473308661906	-1.57854369322401	polymerase (RNA) I polypeptide A, 194kDa [Source:HGNC Symbol;Acc:17264]
SETDB2	100.69735	198.359033333333	0.0291233100918947	-1.96985355953591	SET domain, bifurcated 2 [Source:HGNC Symbol;Acc:20263]
ADAMTS5	159.4723	257.870566666667	0.042533511943775	-1.6170241895719	ADAM metallopeptidase with thrombospondin type 1 motif, 5 [Source:HGNC Symbol;Acc:221]
DDX31	185.0034	353.695366666667	0.03644779755607	-1.91183171048028	DEAD (Asp-Glu-Ala-Asp) box polypeptide 31 [Source:HGNC Symbol;Acc:16715]
FUT10	150.124466666667	255.189833333333	0.0241924854735608	-1.69985505360663	fucosyltransferase 10 (alpha (1,3) fucosyltransferase) [Source:HGNC Symbol;Acc:19234]
RP11-529E10.6//LRPAP1	128.0666	210.772766666667	0.00341915620766955	-1.64580590619777	//low density lipoprotein receptor-related protein associated protein 1 [Source:HGNC Symbol;Acc:6701]
DHFRL1	297.132033333333	495.868166666667	0.0162069573816884	-1.66884788928289	dihydrofolate reductase-like 1 [Source:HGNC Symbol;Acc:27309]
INIP	188.8108	306.0717	0.0130999153470854	-1.62104974927282	INTS3 and NABP interacting protein [Source:HGNC Symbol;Acc:24994]
CCDC127	182.059333333333	384.5806	0.0157834419686502	-2.11239156465475	coiled-coil domain containing 127 [Source:HGNC Symbol;Acc:30520]
TADA2B	372.5469	609.9323	0.00994341150482396	-1.63719601478364	transcriptional adaptor 2B [Source:HGNC Symbol;Acc:30781]
NBPF1	247.5858	387.542533333333	0.00055568175974674	-1.56528578510292	neuroblastoma breakpoint family, member 1 [Source:HGNC Symbol;Acc:26088]
RP11-21L23.2	288.9852	445.915033333333	0.0434843608240571	-1.54303761346025
AC112198.1	76.0029533333333	129.520266666667	0.00206034169034215	-1.70414781250167
DDI2	273.424466666667	410.766966666667	0.0315610549468969	-1.50230508510943	DNA-damage inducible 1 homolog 2 (S. cerevisiae) [Source:HGNC Symbol;Acc:24578]
HEXIM2	203.558933333333	312.316666666667	0.0192249078595876	-1.53428130886911	hexamethylene bis-acetamide inducible 2 [Source:HGNC Symbol;Acc:28591]
EIF2AK2	26.98856	59.6849966666667	0.0379621372969287	-2.21149244964039	eukaryotic translation initiation factor 2-alpha kinase 2 [Source:HGNC Symbol;Acc:9437]
DBF4B	39.7052566666667	69.7794633333333	0.0354429100134368	-1.75743639989902	DBF4 homolog B (S. cerevisiae) [Source:HGNC Symbol;Acc:17883]
TRIM7	53.1468166666667	101.700063333333	0.0270261268968894	-1.91356829462034	tripartite motif containing 7 [Source:HGNC Symbol;Acc:16278]
KBTBD8	26.3933666666667	57.3979466666667	0.000438489498949729	-2.17471107007948	kelch repeat and BTB (POZ) domain containing 8 [Source:HGNC Symbol;Acc:30691]
UBQLN2	262.891633333333	485.0871	0.00114154611828856	-1.84519793897333	ubiquilin 2 [Source:HGNC Symbol;Acc:12509]
ONECUT2	1396.477	2129.902	0.00860255202956885	-1.52519661977963	one cut homeobox 2 [Source:HGNC Symbol;Acc:8139]
HARBI1	111.26088	185.6409	0.0183912434620613	-1.66851906977547	harbinger transposase derived 1 [Source:HGNC Symbol;Acc:26522]
BMPER	870.238633333333	1452.29566666667	0.000795970753770254	-1.66884761379053	BMP binding endothelial regulator [Source:HGNC Symbol;Acc:24154]
AC010642.1//ERVK3-1	991.692633333333	1503.333	0.00456506852584239	-1.51592635607962	Uncharacterized protein [Source:UniProtKB/TrEMBL;Acc:K7EQD1]//endogenous retrovirus group K3, member 1 [Source:HGNC Symbol;Acc:30466]
AC010642.1//ERVK3-1	682.677766666667	1046.98666666667	0.00148737070269356	-1.53364693826023	Uncharacterized protein [Source:UniProtKB/TrEMBL;Acc:K7EQD1]//endogenous retrovirus group K3, member 1 [Source:HGNC Symbol;Acc:30466]
LRPAP1//AL590235.1	273.134633333333	418.668633333333	0.0454334613564289	-1.53282880396347	low density lipoprotein receptor-related protein associated protein 1 [Source:HGNC Symbol;Acc:6701]//Uncharacterized protein [Source:UniProtKB/TrEMBL;Acc:M0QXW5]
MKLN1	98.9599366666667	153.859366666667	0.0147887470769143	-1.55476419902047	muskelin 1, intracellular mediator containing kelch motifs [Source:HGNC Symbol;Acc:7109]
USP27X-AS1	23.8312053333333	54.9082333333333	0.0382843548485581	-2.30404767888646	USP27X antisense RNA 1 (head to head) [Source:HGNC Symbol;Acc:27249]
RINT1	52.3970533333333	82.47929	0.00422993243475872	-1.57412077116805	RAD50 interactor 1 [Source:HGNC Symbol;Acc:21876]
ZNF283	185.0693	296.623466666667	0.0116520366004212	-1.60276970122363	zinc finger protein 283 [Source:HGNC Symbol;Acc:13077]
CHL1-AS2	46.01843	78.3228133333333	0.00985531862699646	-1.70198794990036	CHL1 antisense RNA 2 [Source:HGNC Symbol;Acc:40147]
37316	215.2077	348.5628	0.0492551561835587	-1.61965766094801	methionyl-tRNA synthetase 2, mitochondrial [Source:HGNC Symbol;Acc:25133]
ZNF585A	125.289533333333	187.941666666667	0.0144106061193534	-1.50005879714347	zinc finger protein 585A [Source:HGNC Symbol;Acc:26305]
HIVEP3	67.6116533333333	107.930003333333	0.0149335364247661	-1.59632249785737	human immunodeficiency virus type I enhancer binding protein 3 [Source:HGNC Symbol;Acc:13561]
NAF1	1195.80646666667	2061.585	0.0309155435058466	-1.72401225237283	nuclear assembly factor 1 ribonucleoprotein [Source:HGNC Symbol;Acc:25126]
SLC25A44	1424.85466666667	2230.52466666667	0.0100983126730437	-1.56544012441971	solute carrier family 25, member 44 [Source:HGNC Symbol;Acc:29036]
CUL7	138.366366666667	223.911133333333	0.0425373124786108	-1.61824826890735	cullin 7 [Source:HGNC Symbol;Acc:21024]
ACACB	44.9862066666667	94.82315	0.0320179941305916	-2.1078271991815	acetyl-CoA carboxylase beta [Source:HGNC Symbol;Acc:85]
